# Supplementary material for: A Systematic RNAi Screen Reveals a Novel Role of a Spindle Assembly Checkpoint Protein BuGZ in Synaptic Transmission in C. elegans
Source: Front Mol Neurosci. 2017 May 11;10:141. doi: 10.3389/fnmol.2017.00141 (PMC5425591; doi:10.3389/fnmol.2017.00141)
Supplement: Supplementary file 2 [file DataSheet2.XLSX]

## Sheet: F1
Plate-Well	384 well plate well	roubst Z-Score	wellMedian	wormNum	Gene Name	GenePairs_name	WormBase_clone_name	Affected_gene_sequence_name
100-A1	IV-3A01	-1.34869	0.66708	108.5	0	F44E8.1	sjj_F44E8.1	0
100-A10	IV-3A19	-0.0661226	0.695811	82.5	C10G6.1	C10G6.1	sjj_C10G6.1	C10G6.1
100-A11	IV-3A21	1.32127	0.728034	8	C06E7.1	C06E7.1	sjj_C06E7.1	C06E7.1
100-A12	IV-3A23	0.321992	0.688235	99.5	C06E7.2	C06E7.2	sjj_C06E7.2	C06E7.2
100-A2	IV-3A03	0.0759518	0.746459	55.5	C33E10.4	F44E8.2	sjj_F44E8.2	C33E10.4
100-A3	IV-3A05	-0.285051	0.75731	69	C31H1.1	C31H1.1	sjj_C31H1.1	C31H1.1
100-A4	IV-3A07	2.7391	0.967735	80.5	C31H1.2	C31H1.2	sjj_C31H1.2	C31H1.2
100-A5	IV-3A09	0.491903	0.707143	62	0	C31H1.3	sjj_C31H1.3	0
100-A6	IV-3A11	-0.112369	0.732676	81	C31H1.5	C31H1.5	sjj_C31H1.5	C31H1.5
100-A7	IV-3A13	1.6068	0.772072	72	C31H1.6	C31H1.6	sjj_C31H1.6	C31H1.6
100-A8	IV-3A15	2.10111	0.879804	75	C31H1.7	C31H1.7	sjj_C31H1.7	C31H1.7
100-A9	IV-3A17	-0.943476	0.769805	6	C31H1.8	C31H1.8	sjj_C31H1.8	C31H1.8
100-B1	IV-3C01	7.46334	1.53544	8	C06E7.3	C06E7.3	sjj_C06E7.3	C06E7.3
100-B10	IV-3C19	-0.548415	0.609394	56	H04M03.6	H04M03.5	sjj_H04M03.5	H04M03.6
100-B11	IV-3C21	0.119378	0.705018	37	H04M03.6	H04M03.6	sjj_H04M03.6	H04M03.6
100-B12	IV-3C23	1.84053	0.776216	54	H04M03.7	H04M03.7	sjj_H04M03.7	H04M03.7
100-B2	IV-3C03	-0.752905	0.615077	58.5	C06E7.4	C06E7.4	sjj_C06E7.4	C06E7.4
100-B4	IV-3C07	0.918879	0.743337	52	C06E7.6	C06E7.6	sjj_C06E7.6	C06E7.6
100-B5	IV-3C09	-1.4703	0.557398	44	C06E7.7	C06E7.7	sjj_C06E7.7	C06E7.7
100-B6	IV-3C11	-1.9688	0.562122	119.5	H04M03.1	H04M03.1	sjj_H04M03.1	H04M03.1
100-B7	IV-3C13	-0.967917	0.602469	78.5	H04M03.2	H04M03.2	sjj_H04M03.2	H04M03.2
100-B8	IV-3C15	-2.46972	0.41941	48	H04M03.3	H04M03.3	sjj_H04M03.3	H04M03.3
100-B9	IV-3C17	-2.05542	0.620156	53.5	H04M03.4	H04M03.4	sjj_H04M03.4	H04M03.4
100-C1	IV-3E01	1.64617	0.666667	29.5	H04M03.8	H04M03.8	sjj_H04M03.8	H04M03.8
100-C10	IV-3E19	0.556312	0.624235	52	H32C10.1	K02B2.2	sjj_K02B2.2	H32C10.1
100-C11	IV-3E21	-1.06285	0.576841	78	K02B2.3	K02B2.3	sjj_K02B2.3	K02B2.3
100-C12	IV-3E23	-0.251875	0.619675	45.5	K02B2.4	K02B2.4	sjj_K02B2.4	K02B2.4
100-C3	IV-3E05	2.07672	0.867572	66	H04M03.10	H04M03.10	sjj_H04M03.10	H04M03.10
100-C4	IV-3E07	0.443796	0.772389	95	H04M03.11	H04M03.11	sjj_H04M03.11	H04M03.11
100-C5	IV-3E09	0.338872	0.71931	64	H04M03.12	H04M03.12	sjj_H04M03.12	H04M03.12
100-C8	IV-3E15	0.752847	0.642266	17.5	H32C10.3	H32C10.3	sjj_H32C10.3	H32C10.3
100-C9	IV-3E17	-0.532734	0.614545	57.5	K02B2.1	K02B2.1	sjj_K02B2.1	K02B2.1
100-D1	IV-3G01	-3.26349	0.427708	5	K02B2.5	K02B2.5	sjj_K02B2.5	K02B2.5
100-D10	IV-3G19	-4.88337	0.313784	6	K08B4.1	K08B4.1	sjj_K08B4.1	K08B4.1
100-D11	IV-3G21	-1.5281	0.465578	58.5	K08B4.2	K08B4.2	sjj_K08B4.2	K08B4.2
100-D12	IV-3G23	0.389177	0.575348	32	K08B4.3	K08B4.3	sjj_K08B4.3	K08B4.3
100-D2	IV-3G03	0.290561	0.592716	25	K02B2.6	K02B2.6	sjj_K02B2.6	K02B2.6
100-D3	IV-3G05	-0.00656254	0.626083	23	B0350.2	B0350.1	sjj_B0350.1	B0350.2
100-D4	IV-3G07	0.530413	0.674374	28	B0350.2	B0350.2	sjj_B0350.2	B0350.2
100-D5	IV-3G09	-1.78027	0.581556	73.5	B0350.3	B0350.3	sjj_B0350.3	B0350.3
100-D6	IV-3G11	-0.0393798	0.644078	10	C46G7.1	C46G7.1	sjj_C46G7.1	C46G7.1
100-D7	IV-3G13	-0.674664	0.730682	69.5	C46G7.2	C46G7.2	sjj_C46G7.2	C46G7.2
100-D8	IV-3G15	-2.39258	0.474936	33	C46G7.3	C46G7.3	sjj_C46G7.3	C46G7.3
100-D9	IV-3G17	-0.416199	0.596429	28.5	C46G7.4	C46G7.4	sjj_C46G7.4	C46G7.4
100-E1	IV-3I01	2.57523	0.861833	19.5	K08B4.4	K08B4.4	sjj_K08B4.4	K08B4.4
100-E10	IV-3I19	0.445207	0.581918	38	C11D2.2	C11D2.2	sjj_C11D2.2	C11D2.2
100-E11	IV-3I21	-0.760059	0.631525	46.5	C11D2.3	C11D2.3	sjj_C11D2.3	C11D2.3
100-E12	IV-3I23	0.408086	0.650175	37.5	C11D2.4	C11D2.4	sjj_C11D2.4	C11D2.4
100-E2	IV-3I03	0.792658	0.789388	75.5	K08B4.5	K08B4.5	sjj_K08B4.5	K08B4.5
100-E3	IV-3I05	0.314239	0.726852	76	K08B4.6	K08B4.6	sjj_K08B4.6	K08B4.6
100-E4	IV-3I07	-0.711604	0.618142	5.5	M03D4.1	M03D4.1	sjj_M03D4.1	M03D4.1
100-E5	IV-3I09	0.301127	0.689099	8.5	M03D4.3	M03D4.3	sjj_M03D4.3	M03D4.3
100-E6	IV-3I11	-2.43051	0.670392	19	M03D4.4	M03D4.4	sjj_M03D4.4	M03D4.4
100-E7	IV-3I13	0.685172	0.758328	51	M03D4.6	M03D4.6	sjj_M03D4.6	M03D4.6
100-E9	IV-3I17	-1.78153	0.49031	68.5	0	C11D2.1	sjj_C11D2.1	0
100-F1	IV-3K01	1.98524	0.947073	63	C11D2.6	C11D2.5	sjj_C11D2.5	C11D2.6
100-F10	IV-3K19	-0.416924	0.634921	95.5	C49A9.8	C49A9.8	sjj_C49A9.8	C49A9.8
100-F11	IV-3K21	0.181277	0.64597	49	F19G12.2	F58F9.1	sjj_F58F9.1	F19G12.2
100-F2	IV-3K03	0.59478	0.820455	88	C11D2.6	C11D2.6	sjj_C11D2.6	C11D2.6
100-F3	IV-3K05	0.465667	0.723702	75.5	C49A9.1	C49A9.1	sjj_C49A9.1	C49A9.1
100-F4	IV-3K07	-4.43009	0.442866	4.5	C49A9.2	C49A9.2	sjj_C49A9.2	C49A9.2
100-F5	IV-3K09	2.39759	0.767425	42	C49A9.3	C49A9.3	sjj_C49A9.3	C49A9.3
100-F6	IV-3K11	-1.57076	0.614021	74	C49A9.9	C49A9.4	sjj_C49A9.4	C49A9.9
100-F7	IV-3K13	-0.632787	0.647402	87	C49A9.5	C49A9.5	sjj_C49A9.5	C49A9.5
100-F8	IV-3K15	0.772788	0.731572	6	C49A9.6	C49A9.6	sjj_C49A9.6	C49A9.6
100-F9	IV-3K17	-0.84863	0.694463	60.5	C49A9.7	C49A9.7	sjj_C49A9.7	C49A9.7
100-G1	IV-3M01	0.254985	0.635165	59.5	F58F9.3	F58F9.3	sjj_F58F9.3	F58F9.3
100-G10	IV-3M19	0.786236	0.649123	69	T13A10.6	T13A10.6	sjj_T13A10.6	T13A10.6
100-G11	IV-3M21	-0.497758	0.628415	58	T13A10.7	T13A10.7	sjj_T13A10.7	T13A10.7
100-G12	IV-3M23	-1.39352	0.554193	34	T13A10.9	T13A10.8	sjj_T13A10.8	T13A10.9
100-G2	IV-3M03	1.23009	0.68105	70.5	F58F9.4	F58F9.4	sjj_F58F9.4	F58F9.4
100-G3	IV-3M05	-0.561361	0.615257	66	F58F9.6	F58F9.6	sjj_F58F9.6	F58F9.6
100-G4	IV-3M07	-3.7027	0.582802	11.5	F58F9.7	F58F9.7	sjj_F58F9.7	F58F9.7
100-G5	IV-3M09	1.15332	0.62827	45.5	T13A10.1	T13A10.1	sjj_T13A10.1	T13A10.1
100-G6	IV-3M11	-0.748335	0.53238	42.5	F19G12.1	T13A10.2	sjj_T13A10.2	F19G12.1
100-G7	IV-3M13	-2.87841	0.435096	41.5	F19G12.2	T13A10.3	sjj_T13A10.3	F19G12.2
100-G8	IV-3M15	-1.61215	0.543127	100.5	T13A10.5	T13A10.4	sjj_T13A10.4	T13A10.5
100-G9	IV-3M17	-0.611532	0.611275	66.5	T13A10.5	T13A10.5	sjj_T13A10.5	T13A10.5
100-H1	IV-3O01	-0.0521964	0.615543	37	T13A10.9	T13A10.9	sjj_T13A10.9	T13A10.9
100-H12	IV-3O23	-1.19477	0.624836	50.5	C01G5.8	C01G5.8	sjj_C01G5.8	C01G5.8
100-H3	IV-3O05	5.39782	0.924545	17	T13A10.11	T13A10.11	sjj_T13A10.11	T13A10.11
100-H4	IV-3O07	0.641052	0.641872	66	T13A10.12	T13A10.12	sjj_T13A10.12	T13A10.12
100-H5	IV-3O09	0.775595	0.61453	43.5	T13A10.13	T13A10.13	sjj_T13A10.13	T13A10.13
100-H6	IV-3O11	-2.44115	0.517316	67	C01G5.2	C01G5.2	sjj_C01G5.2	C01G5.2
100-H7	IV-3O13	-2.12208	0.501144	78.5	C01G5.3	C01G5.3	sjj_C01G5.3	C01G5.3
100-H8	IV-3O15	-0.861566	0.585898	77.5	C01G5.4	C01G5.4	sjj_C01G5.4	C01G5.4
100-H9	IV-3O17	0.21612	0.732968	100.5	C01G5.5	C01G5.5	sjj_C01G5.5	C01G5.5
101-A1	IV-3A02	2.46792	0.702109	50.5	C43G2.1	C43G2.1	sjj_C43G2.1	C43G2.1
101-A10	IV-3A20	-0.0656971	0.546129	63.5	F38A5.6	F38A5.6	sjj_F38A5.6	F38A5.6
101-A11	IV-3A22	0.11055	0.595207	86	F38A5.7	F38A5.7	sjj_F38A5.7	F38A5.7
101-A12	IV-3A24	-0.642681	0.54235	13.5	F38A5.8	F38A5.8	sjj_F38A5.8	F38A5.8
101-A2	IV-3A04	1.39792	0.732639	72	C43G2.2	C43G2.2	sjj_C43G2.2	C43G2.2
101-A3	IV-3A06	0.805116	0.546197	48	C43G2.3	C43G2.3	sjj_C43G2.3	C43G2.3
101-A5	IV-3A10	1.74947	0.635513	60.5	C43G2.5	C43G2.5	sjj_C43G2.5	C43G2.5
101-A6	IV-3A12	1.1916	0.591667	89.5	F38A5.1	F38A5.1	sjj_F38A5.1	F38A5.1
101-A7	IV-3A14	-0.425342	0.614523	94.5	F38A5.2	F38A5.2	sjj_F38A5.2	F38A5.2
101-A8	IV-3A16	1.01661	0.620138	43.5	F38A5.3	F38A5.3	sjj_F38A5.3	F38A5.3
101-A9	IV-3A18	-2.46562	0.474838	7.5	F38A5.5	F38A5.5	sjj_F38A5.5	F38A5.5
101-B1	IV-3C02	0.859736	0.618617	39	F38A5.9	F38A5.9	sjj_F38A5.9	F38A5.9
101-B10	IV-3C20	-2.70932	0.520107	95.5	C01B10.3	C01B10.3	sjj_C01B10.3	C01B10.3
101-B11	IV-3C22	-1.92936	0.577384	146	C01B10.4	C01B10.4	sjj_C01B10.4	C01B10.4
101-B12	IV-3C24	-2.05501	0.47673	10.5	C01B10.5	C01B10.5	sjj_C01B10.5	C01B10.5
101-B2	IV-3C04	-0.890349	0.556202	147.5	F38A5.10	F38A5.10	sjj_F38A5.10	F38A5.10
101-B3	IV-3C06	0.674787	0.640126	102.5	F38A5.11	F38A5.11	sjj_F38A5.11	F38A5.11
101-B4	IV-3C08	-0.247501	0.59021	37	F38A5.12	F38A5.12	sjj_F38A5.12	F38A5.12
101-B5	IV-3C10	-1.45963	0.495276	101.5	F38A5.13	F38A5.13	sjj_F38A5.13	F38A5.13
101-B6	IV-3C12	-1.31138	0.543632	104.5	F15B10.1	F15B10.1	sjj_F15B10.1	F15B10.1
101-B7	IV-3C14	0.630144	0.668082	78.5	F15B10.2	F15B10.2	sjj_F15B10.2	F15B10.2
101-B8	IV-3C16	-0.605753	0.524353	93	F15B10.3	F15B10.3	sjj_F15B10.3	F15B10.3
101-B9	IV-3C18	-0.926378	0.421793	70	C01B10.1	C01B10.1	sjj_C01B10.1	C01B10.1
101-C1	IV-3E02	-2.25185	0.615789	200	C01B10.6	C01B10.6	sjj_C01B10.6	C01B10.6
101-C10	IV-3E20	-1.01082	0.609848	98	Y73B6A.9	Y73B6A.e	sjj_Y73B6A.e	Y73B6A.9
101-C11	IV-3E22	-1.68505	0.584609	118.5	Y73B6A.1	Y73B6A.f	sjj_Y73B6A.f	Y73B6A.1
101-C12	IV-3E24	-2.65441	0.558442	35.5	0	Y73B6A.g	sjj_Y73B6A.g	0
101-C2	IV-3E04	0.239017	0.603896	87.5	C01B10.7	C01B10.7	sjj_C01B10.7	C01B10.7
101-C3	IV-3E06	0.665693	0.558801	36.5	C01B10.8	C01B10.8	sjj_C01B10.8	C01B10.8
101-C4	IV-3E08	1.06811	0.694483	51	C01B10.9	C01B10.9	sjj_C01B10.9	C01B10.9
101-C5	IV-3E10	0	0.662739	112	C01B10.10	C01B10.10	sjj_C01B10.10	C01B10.10
101-C6	IV-3E12	1.32064	0.686538	98	Y73B6A.4	Y73B6A.a	sjj_Y73B6A.a	Y73B6A.4
101-C7	IV-3E14	-0.45062	0.677749	90.5	Y73B6A.3	Y73B6A.b	sjj_Y73B6A.b	Y73B6A.3
101-C8	IV-3E16	2.60217	0.990766	74.5	Y73B6A.2	Y73B6A.c	sjj_Y73B6A.c	Y73B6A.2
101-D1	IV-3G02	0.213753	0.583655	84.5	Y73B6A.6	Y73B6A.h	sjj_Y73B6A.h	Y73B6A.6
101-D10	IV-3G20	0.0464329	0.577087	76.5	C17H12.8	C17H12.8	sjj_C17H12.8	C17H12.8
101-D11	IV-3G22	-0.635685	0.643073	98.5	C17H12.9	C17H12.9	sjj_C17H12.9	C17H12.9
101-D12	IV-3G24	-0.803895	0.560749	35.5	C17H12.10	C17H12.10	sjj_C17H12.10	C17H12.10
101-D2	IV-3G04	-0.884234	0.581913	85	H34C03.1	H34C03.1	sjj_H34C03.1	H34C03.1
101-D3	IV-3G06	0.401144	0.599991	58	H34C03.2	H34C03.2	sjj_H34C03.2	H34C03.2
101-D5	IV-3G10	2.2712	0.635965	49	C17H12.2	C17H12.2	sjj_C17H12.2	C17H12.2
101-D7	IV-3G14	-0.13017	0.584628	66	C17H12.4	C17H12.4	sjj_C17H12.4	C17H12.4
101-D9	IV-3G18	11.4876	1.8945	32	C17H12.6	C17H12.6	sjj_C17H12.6	C17H12.6
101-E1	IV-3I02	1.29118	0.701754	69	C17H12.11	C17H12.11	sjj_C17H12.11	C17H12.11
101-E10	IV-3I20	0.379647	0.666457	96.5	R13H7.1	R13H7.1	sjj_R13H7.1	R13H7.1
101-E11	IV-3I22	0.652866	0.670902	93.5	R13H7.2	R13H7.2	sjj_R13H7.2	R13H7.2
101-E12	IV-3I24	-0.235065	0.694282	24	T05A12.1	T05A12.1	sjj_T05A12.1	T05A12.1
101-E2	IV-3I04	0.0210437	0.566667	83.5	C17H12.12	C17H12.12	sjj_C17H12.12	C17H12.12
101-E3	IV-3I06	1.77255	0.746911	61.5	C17H12.13	C17H12.13	sjj_C17H12.13	C17H12.13
101-E4	IV-3I08	3.05396	0.794134	16	C17H12.14	C17H12.14	sjj_C17H12.14	C17H12.14
101-E5	IV-3I10	-3.60986	0.338859	8	H20E11.1	H20E11.1	sjj_H20E11.1	H20E11.1
101-E6	IV-3I12	2.30416	0.735417	60.5	H20E11.2	H20E11.2	sjj_H20E11.2	H20E11.2
101-E8	IV-3I16	-2.30541	0.491935	69.5	C05B10.1	C05B10.1	sjj_C05B10.1	C05B10.1
101-E9	IV-3I18	0.74455	0.645464	52.5	R13H7.2	C05B10.2	sjj_C05B10.2	R13H7.2
101-F1	IV-3K02	-0.488758	0.484872	10	T05A12.2	T05A12.2	sjj_T05A12.2	T05A12.2
101-F10	IV-3K20	-0.536123	0.641378	105	T05A12.4	T22D1.7	sjj_T22D1.7	T05A12.4
101-F12	IV-3K24	-3.32276	0.38912	13	T22D1.9	T22D1.9	sjj_T22D1.9	T22D1.9
101-F2	IV-3K04	-1.18764	0.575487	124.5	T05A12.3	T05A12.3	sjj_T05A12.3	T05A12.3
101-F3	IV-3K06	-1.46408	0.595238	55	T05A12.4	T05A12.4	sjj_T05A12.4	T05A12.4
101-F4	IV-3K08	0.876021	0.611451	62.5	T22D1.1	T22D1.1	sjj_T22D1.1	T22D1.1
101-F5	IV-3K10	-0.0654921	0.482865	100.5	T22D1.2	T22D1.2	sjj_T22D1.2	T22D1.2
101-F6	IV-3K12	1.82575	0.696875	42.5	T22D1.3	T22D1.3	sjj_T22D1.3	T22D1.3
101-F7	IV-3K14	0.706864	0.723325	60	T22D1.4	T22D1.4	sjj_T22D1.4	T22D1.4
101-F9	IV-3K18	1.55893	0.638889	73	T22D1.6	T22D1.6	sjj_T22D1.6	T22D1.6
101-G1	IV-3M02	-2.19064	0.407143	5.5	T22D1.10	T22D1.10	sjj_T22D1.10	T22D1.10
101-G10	IV-3M20	-0.593795	0.560625	114.5	ZK381.4	ZK381.4	sjj_ZK381.4	ZK381.4
101-G11	IV-3M22	-0.533356	0.606259	48.5	ZK381.5	ZK381.5	sjj_ZK381.5	ZK381.5
101-G12	IV-3M24	-1.09947	0.595513	75.5	ZK381.5	ZK381.6	sjj_ZK381.6	ZK381.5
101-G2	IV-3M04	1.56517	0.6871	42.5	T22D1.11	T22D1.11	sjj_T22D1.11	T22D1.11
101-G5	IV-3M10	1.50934	0.607143	37	0	B0478.2	sjj_B0478.2	0
101-G6	IV-3M12	-1.07555	0.513323	114.5	B0478.3	B0478.3	sjj_B0478.3	B0478.3
101-G7	IV-3M14	-0.591063	0.633971	35.5	ZK381.1	ZK381.1	sjj_ZK381.1	ZK381.1
101-G8	IV-3M16	1.22359	0.559961	42	ZK381.2	ZK381.2	sjj_ZK381.2	ZK381.2
101-G9	IV-3M18	0.366316	0.591708	51	ZK381.3	ZK381.3	sjj_ZK381.3	ZK381.3
101-H1	IV-3O02	-0.808811	0.476129	3.5	ZK381.5	ZK381.7	sjj_ZK381.7	ZK381.5
101-H10	IV-3O20	0.31947	0.588726	58.5	C06G3.5	C06G3.5	sjj_C06G3.5	C06G3.5
101-H11	IV-3O22	0.112747	0.672414	79	C06G3.6	C06G3.6	sjj_C06G3.6	C06G3.6
101-H2	IV-3O04	0.696876	0.527488	57.5	C25A8.1	C25A8.1	sjj_C25A8.1	C25A8.1
101-H3	IV-3O06	0.228917	0.546575	68.5	C25A8.2	C25A8.2	sjj_C25A8.2	C25A8.2
101-H4	IV-3O08	1.3066	0.586053	64.5	C25A8.4	C25A8.4	sjj_C25A8.4	C25A8.4
101-H5	IV-3O10	0.398125	0.599053	79	C25A8.5	C25A8.5	sjj_C25A8.5	C25A8.5
101-H6	IV-3O12	0.471268	0.583905	49.5	C06G3.1	C06G3.1	sjj_C06G3.1	C06G3.1
101-H7	IV-3O14	-1.46343	0.438528	61	C06G3.2	C06G3.2	sjj_C06G3.2	C06G3.2
101-H8	IV-3O16	-1.89546	0.500435	132.5	C06G3.3	C06G3.3	sjj_C06G3.3	C06G3.3
101-H9	IV-3O18	-0.601469	0.592294	113.5	C06G3.4	C06G3.4	sjj_C06G3.4	C06G3.4
102-A1	IV-3B01	-0.690964	0.479035	53	C06G3.8	C06G3.8	sjj_C06G3.8	C06G3.8
102-A10	IV-3B19	0.860527	0.575	43	ZC477.5	ZC477.5	sjj_ZC477.5	ZC477.5
102-A11	IV-3B21	-0.271164	0.53414	138	ZC477.7	ZC477.7	sjj_ZC477.7	ZC477.7
102-A12	IV-3B23	0.242503	0.602386	78.5	ZC477.1	ZC477.8	sjj_ZC477.8	ZC477.1
102-A2	IV-3B03	0.329329	0.544657	73	C06G3.9	C06G3.9	sjj_C06G3.9	C06G3.9
102-A3	IV-3B05	-4.01603	0.364706	8.5	C06G3.10	C06G3.10	sjj_C06G3.10	C06G3.10
102-A5	IV-3B09	-0.332682	0.585261	95	C06G3.16	C06G3.12	sjj_C06G3.12	C06G3.16
102-A6	IV-3B11	1.27786	0.650957	63	ZC477.1	ZC477.1	sjj_ZC477.1	ZC477.1
102-A7	IV-3B13	0.61081	0.569276	30	ZC477.2	ZC477.2	sjj_ZC477.2	ZC477.2
102-A8	IV-3B15	1.67997	0.60384	81	ZC477.10	ZC477.3	sjj_ZC477.3	ZC477.10
102-A9	IV-3B17	0.456672	0.503428	45.5	ZC477.4	ZC477.4	sjj_ZC477.4	ZC477.4
102-B1	IV-3D01	0.934274	0.621735	67	C34D4.1	C34D4.1	sjj_C34D4.1	C34D4.1
102-B10	IV-3D19	-4.70537	0.34661	8.5	C34D4.10	C34D4.10	sjj_C34D4.10	C34D4.10
102-B11	IV-3D21	-2.06802	0.361506	4.5	C34D4.11	C34D4.11	sjj_C34D4.11	C34D4.11
102-B12	IV-3D23	1.69459	0.578286	47	C34D4.12	C34D4.12	sjj_C34D4.12	C34D4.12
102-B2	IV-3D03	0.559777	0.588462	70	C34D4.2	C34D4.2	sjj_C34D4.2	C34D4.2
102-B4	IV-3D07	-4.90828	0.34701	11	C34D4.4	C34D4.4	sjj_C34D4.4	C34D4.4
102-B5	IV-3D09	-1.65759	0.463553	86	0	C34D4.5	sjj_C34D4.5	0
102-B6	IV-3D11	1.12595	0.607738	66	C34D4.6	C34D4.6	sjj_C34D4.6	C34D4.6
102-B7	IV-3D13	0.502152	0.573957	83.5	C34D4.7	C34D4.7	sjj_C34D4.7	C34D4.7
102-B8	IV-3D15	-0.428752	0.552013	119.5	C34D4.8	C34D4.8	sjj_C34D4.8	C34D4.8
102-C10	IV-3F19	-4.34851	0.342593	4	C42D4.8	C42D4.8	sjj_C42D4.8	C42D4.8
102-C11	IV-3F21	-0.214836	0.568915	70	C42D4.9	C42D4.9	sjj_C42D4.9	C42D4.9
102-C12	IV-3F23	0.368242	0.50002	40.5	C42D4.10	C42D4.10	sjj_C42D4.10	C42D4.10
102-C2	IV-3F03	-4.6827	0.459957	15.5	C34D4.14	C34D4.14	sjj_C34D4.14	C34D4.14
102-C3	IV-3F05	-1.58497	0.572559	122	C34D4.15	C34D4.15	sjj_C34D4.15	C34D4.15
102-C4	IV-3F07	-3.10693	0.492571	108.5	C42D4.1	C42D4.1	sjj_C42D4.1	C42D4.1
102-C5	IV-3F09	0.134663	0.627048	72.5	C42D4.2	C42D4.2	sjj_C42D4.2	C42D4.2
102-C6	IV-3F11	0.715021	0.556671	49	C42D4.3	C42D4.3	sjj_C42D4.3	C42D4.3
102-C8	IV-3F15	2.7574	0.724108	81.5	C42D4.5	C42D4.5	sjj_C42D4.5	C42D4.5
102-D1	IV-3H01	-0.978693	0.524735	79	C42D4.11	C42D4.11	sjj_C42D4.11	C42D4.11
102-D10	IV-3H19	-1.14479	0.458112	25	R13A1.8	R13A1.8	sjj_R13A1.8	R13A1.8
102-D11	IV-3H21	0.943398	0.554117	69	D2024.1	D2024.1	sjj_D2024.1	D2024.1
102-D2	IV-3H03	-6.64348	0.337224	18	C42D4.12	C42D4.12	sjj_C42D4.12	C42D4.12
102-D3	IV-3H05	-3.50789	0.358056	10	C42D4.13	C42D4.13	sjj_C42D4.13	C42D4.13
102-D4	IV-3H07	0.0731971	0.558117	72	R13A1.1	R13A1.1	sjj_R13A1.1	R13A1.1
102-D5	IV-3H09	0.888048	0.566118	71.5	R13A1.2	R13A1.2	sjj_R13A1.2	R13A1.2
102-D7	IV-3H13	1.12113	0.600015	43.5	R13A1.4	R13A1.4	sjj_R13A1.4	R13A1.4
102-D8	IV-3H15	0.438168	0.51285	23.5	R13A1.5	R13A1.5	sjj_R13A1.5	R13A1.5
102-D9	IV-3H17	1.41594	0.54557	28.5	R13A1.7	R13A1.7	sjj_R13A1.7	R13A1.7
102-E1	IV-3J01	-0.159303	0.603226	7	D2024.3	D2024.3	sjj_D2024.3	D2024.3
102-E10	IV-3J19	1.20922	0.625337	41	C06E4.3	C06E4.3	sjj_C06E4.3	C06E4.3
102-E11	IV-3J21	1.42605	0.576122	31.5	C06E4.4	C06E4.4	sjj_C06E4.4	C06E4.4
102-E12	IV-3J23	0.995843	0.537036	38	C06E4.5	C06E4.5	sjj_C06E4.5	C06E4.5
102-E2	IV-3J03	-0.402638	0.559844	71.5	D2024.4	D2024.4	sjj_D2024.4	D2024.4
102-E3	IV-3J05	-3.80308	0.439394	19.5	D2024.5	D2024.5	sjj_D2024.5	D2024.5
102-E4	IV-3J07	-1.71866	0.546852	14	D2024.6	D2024.6	sjj_D2024.6	D2024.6
102-E6	IV-3J11	-0.721283	0.44895	66	D2024.8	D2024.8	sjj_D2024.8	D2024.8
102-E7	IV-3J13	0.359777	0.603896	67.5	D2024.10	D2024.9	sjj_D2024.9	D2024.10
102-E8	IV-3J15	-3.74529	0.470151	73	C06E4.1	C06E4.1	sjj_C06E4.1	C06E4.1
102-E9	IV-3J17	1.22855	0.685773	88	C06E4.2	C06E4.2	sjj_C06E4.2	C06E4.2
102-F1	IV-3L01	-2.40039	0.668533	15	C06E4.6	C06E4.6	sjj_C06E4.6	C06E4.6
102-F10	IV-3L19	1.13279	0.553447	34.5	F42C5.7	F42C5.7	sjj_F42C5.7	F42C5.7
102-F11	IV-3L21	0.223345	0.589286	12.5	F42C5.8	F42C5.8	sjj_F42C5.8	F42C5.8
102-F12	IV-3L23	2.09	0.832176	14	F42C5.9	F42C5.9	sjj_F42C5.9	F42C5.9
102-F2	IV-3L03	-0.308545	0.53866	66.5	C06E4.7	C06E4.7	sjj_C06E4.7	C06E4.7
102-F3	IV-3L05	-0.0186565	0.53445	42	C06E4.8	C06E4.8	sjj_C06E4.8	C06E4.8
102-F4	IV-3L07	0.571695	0.568182	4	F42C5.8	F42C5.1	sjj_F42C5.1	F42C5.8
102-F5	IV-3L09	0.412191	0.566964	50.5	F42C5.2	F42C5.2	sjj_F42C5.2	F42C5.2
102-F6	IV-3L11	0.483712	0.595937	46.5	F42C5.3	F42C5.3	sjj_F42C5.3	F42C5.3
102-F7	IV-3L13	-0.842541	0.5313	74	F42C5.4	F42C5.4	sjj_F42C5.4	F42C5.4
102-F9	IV-3L17	-0.433263	0.485579	83.5	F42C5.6	F42C5.6	sjj_F42C5.6	F42C5.6
102-G1	IV-3N01	-5.11887	0.477273	11	F42C5.10	F42C5.10	sjj_F42C5.10	F42C5.10
102-G11	IV-3N21	1.10555	0.664769	45	T12B3.2	T12B3.2	sjj_T12B3.2	T12B3.2
102-G12	IV-3N23	-0.114791	0.552757	37	T12B3.3	T12B3.3	sjj_T12B3.3	T12B3.3
102-G2	IV-3N03	0.334239	0.58867	73.5	0	Y40C5A.a	sjj_Y40C5A.a	0
102-G3	IV-3N05	0.73001	0.626583	57.5	Y40C5A.4	Y40C5A.b	sjj_Y40C5A.b	Y40C5A.4
102-G4	IV-3N07	-1.45881	0.479567	35	Y40C5A.3	Y40C5A.c	sjj_Y40C5A.c	Y40C5A.3
102-G5	IV-3N09	-0.138197	0.577297	93	Y40C5A.3	Y40C5A.d	sjj_Y40C5A.d	Y40C5A.3
102-G6	IV-3N11	0.580595	0.702116	61.5	Y40C5A.2	Y40C5A.e	sjj_Y40C5A.e	Y40C5A.2
102-G7	IV-3N13	-0.325427	0.565566	94.5	Y40C5A.3	Y40C5A.f	sjj_Y40C5A.f	Y40C5A.3
102-G8	IV-3N15	0.128014	0.565996	73	Y40C5A.3	Y40C5A.g	sjj_Y40C5A.g	Y40C5A.3
102-G9	IV-3N17	1.6279	0.566938	50.5	Y40C5A.3	Y40C5A.h	sjj_Y40C5A.h	Y40C5A.3
102-H10	IV-3P19	0.809743	0.587201	51.5	B0496.7	B0496.7	sjj_B0496.7	B0496.7
102-H11	IV-3P21	-1.63978	0.442005	30	B0496.8	B0496.8	sjj_B0496.8	B0496.8
102-H12	IV-3P23	-1.882	0.489222	90	F13B6.1	F13B6.1	sjj_F13B6.1	F13B6.1
102-H2	IV-3P03	-2.42161	0.616986	39.5	C48A7.1	C48A7.1	sjj_C48A7.1	C48A7.1
102-H3	IV-3P05	-0.138563	0.616714	27.5	C48A7.2	C48A7.2	sjj_C48A7.2	C48A7.2
102-H4	IV-3P07	-4.76482	0.483949	83	B0496.1	B0496.1	sjj_B0496.1	B0496.1
102-H5	IV-3P09	-0.966852	0.536865	60	B0496.2	B0496.2	sjj_B0496.2	B0496.2
102-H6	IV-3P11	1.05101	0.600765	41.5	B0496.3	B0496.3	sjj_B0496.3	B0496.3
102-H7	IV-3P13	-0.0596677	0.520328	38	B0496.3	B0496.4	sjj_B0496.4	B0496.3
102-H8	IV-3P15	-0.703718	0.512162	75.5	B0496.5	B0496.5	sjj_B0496.5	B0496.5
102-H9	IV-3P17	-1.03559	0.549243	112	B0496.6	B0496.6	sjj_B0496.6	B0496.6
103-A1	IV-3B02	-0.162985	0.561917	135.5	F13B6.2	F13B6.2	sjj_F13B6.2	F13B6.2
103-A10	IV-3B20	1.57982	0.5494	52.5	F55G1.8	F55G1.8	sjj_F55G1.8	F55G1.8
103-A12	IV-3B24	-5.56385	0.307186	6.5	F55G1.10	F55G1.10	sjj_F55G1.10	F55G1.10
103-A2	IV-3B04	1.00085	0.517949	24.5	F13B6.3	F13B6.3	sjj_F13B6.3	F13B6.3
103-A4	IV-3B08	-4.74008	0.314899	6.5	F55G1.2	F55G1.2	sjj_F55G1.2	F55G1.2
103-A5	IV-3B10	-4.52517	0.327005	4.5	F55G1.3	F55G1.3	sjj_F55G1.3	F55G1.3
103-A7	IV-3B14	0.0415464	0.468	48	F55G1.5	F55G1.5	sjj_F55G1.5	F55G1.5
103-A8	IV-3B16	-0.269829	0.454212	31.5	F55G1.6	F55G1.6	sjj_F55G1.6	F55G1.6
103-A9	IV-3B18	-1.28161	0.350113	7.5	F55G1.7	F55G1.7	sjj_F55G1.7	F55G1.7
103-B10	IV-3D20	-0.0450662	0.41	66.5	R05G6.5	R05G6.5	sjj_R05G6.5	R05G6.5
103-B11	IV-3D22	-0.958668	0.445989	48.5	R05G6.6	R05G6.6	sjj_R05G6.6	R05G6.6
103-B12	IV-3D24	-2.72316	0.392045	30.5	R05G6.7	R05G6.7	sjj_R05G6.7	R05G6.7
103-B2	IV-3D04	-0.673082	0.507563	61	F55G1.12	F55G1.12	sjj_F55G1.12	F55G1.12
103-B3	IV-3D06	-0.83457	0.538801	89	F55G1.13	F55G1.13	sjj_F55G1.13	F55G1.13
103-B5	IV-3D10	-0.945337	0.383557	59.5	F55G1.15	F55G1.15	sjj_F55G1.15	F55G1.15
103-B6	IV-3D12	-1.94204	0.371461	61.5	R05G6.1	R05G6.1	sjj_R05G6.1	R05G6.1
103-B7	IV-3D14	-0.0170309	0.533927	70	0	R05G6.2	sjj_R05G6.2	0
103-B8	IV-3D16	-0.922572	0.417888	43	0	R05G6.3	sjj_R05G6.3	0
103-B9	IV-3D18	-0.237443	0.498159	27	R05G6.4	R05G6.4	sjj_R05G6.4	R05G6.4
103-C1	IV-3F02	0.0407095	0.553689	53.5	R05G6.8	R05G6.8	sjj_R05G6.8	R05G6.8
103-C10	IV-3F20	0.888807	0.540679	36	F49E8.7	F49E8.7	sjj_F49E8.7	F49E8.7
103-C11	IV-3F22	-3.76514	0.420833	9	F32E10.1	F32E10.1	sjj_F32E10.1	F32E10.1
103-C12	IV-3F24	1.55808	0.600226	55	F32E10.2	F32E10.2	sjj_F32E10.2	F32E10.2
103-C3	IV-3F06	-0.751694	0.526327	78	R05G6.10	R05G6.10	sjj_R05G6.10	R05G6.10
103-C4	IV-3F08	1.91477	0.589916	13.5	F49E8.1	F49E8.1	sjj_F49E8.1	F49E8.1
103-C5	IV-3F10	0.466776	0.488213	44.5	F49E8.2	F49E8.2	sjj_F49E8.2	F49E8.2
103-C6	IV-3F12	-0.373462	0.822756	10	F49E8.3	F49E8.3	sjj_F49E8.3	F49E8.3
103-C7	IV-3F14	-0.975603	0.495604	101	F49E8.4	F49E8.4	sjj_F49E8.4	F49E8.4
103-C8	IV-3F16	0.665844	0.475352	21	F49E8.5	F49E8.5	sjj_F49E8.5	F49E8.5
103-C9	IV-3F18	0.949476	0.528689	26	F49E8.6	F49E8.6	sjj_F49E8.6	F49E8.6
103-D1	IV-3H02	2.07866	0.628749	13	F32E10.3	F32E10.3	sjj_F32E10.3	F32E10.3
103-D10	IV-3H20	0.919562	0.520109	48	F45E4.4	F45E4.4	sjj_F45E4.4	F45E4.4
103-D11	IV-3H22	0.00692503	0.496648	89.5	F45E4.5	F45E4.5	sjj_F45E4.5	F45E4.5
103-D12	IV-3H24	0.256996	0.553269	90.5	F45E4.6	F45E4.6	sjj_F45E4.6	F45E4.6
103-D2	IV-3H04	0.0324977	0.455368	4.5	F32E10.4	F32E10.4	sjj_F32E10.4	F32E10.4
103-D3	IV-3H06	-0.0730822	0.54209	81	F32E10.5	F32E10.5	sjj_F32E10.5	F32E10.5
103-D4	IV-3H08	1.52572	0.611187	70.5	F32E10.6	F32E10.6	sjj_F32E10.6	F32E10.6
103-D5	IV-3H10	-1.35143	0.478032	69.5	Y2C2A.1	F32E10.7	sjj_F32E10.7	Y2C2A.1
103-D6	IV-3H12	-3.36488	0.671642	7	Y2C2A.1	T23A7.b	sjj_T23A7.b	Y2C2A.1
103-D7	IV-3H14	-3.07306	0.413238	40.5	F20D1.5	F45E4.1	sjj_F45E4.1	F20D1.5
103-D9	IV-3H18	3.12816	0.672578	74.5	F45E4.3	F45E4.3	sjj_F45E4.3	F45E4.3
103-E10	IV-3J20	0.708405	0.553672	59.5	F33D4.4	F33D4.4	sjj_F33D4.4	F33D4.4
103-E11	IV-3J22	-6.05949	0.281392	6	F33D4.5	F33D4.5	sjj_F33D4.5	F33D4.5
103-E12	IV-3J24	-0.304803	0.533958	76.5	F33D4.6	F33D4.6	sjj_F33D4.6	F33D4.6
103-E2	IV-3J04	-3.62411	0.34058	9	F45E4.8	F45E4.8	sjj_F45E4.8	F45E4.8
103-E3	IV-3J06	-0.240277	0.595833	73.5	F45E4.9	F45E4.9	sjj_F45E4.9	F45E4.9
103-E4	IV-3J08	2.33882	1.06885	38.5	F45E4.10	F45E4.10	sjj_F45E4.10	F45E4.10
103-E5	IV-3J10	0.364396	0.615942	73.5	F45E4.11	F45E4.11	sjj_F45E4.11	F45E4.11
103-E6	IV-3J12	0.247926	0.516248	35.5	C08G9.2	C08G9.2	sjj_C08G9.2	C08G9.2
103-E7	IV-3J14	-0.711103	0.573596	103.5	F33D4.1	F33D4.1	sjj_F33D4.1	F33D4.1
103-E8	IV-3J16	-3.45468	0.54269	6.5	F33D4.2	F33D4.2	sjj_F33D4.2	F33D4.2
103-E9	IV-3J18	1.1457	0.638056	54.5	F33D4.3	F33D4.3	sjj_F33D4.3	F33D4.3
103-F1	IV-3L02	0.0819914	0.549376	46.5	C50F7.1	C50F7.1	sjj_C50F7.1	C50F7.1
103-F10	IV-3L20	-1.03015	0.464199	53.5	C46A5.2	C46A5.2	sjj_C46A5.2	C46A5.2
103-F11	IV-3L22	-0.703773	0.51723	72.5	C46A5.3	C46A5.3	sjj_C46A5.3	C46A5.3
103-F12	IV-3L24	0.0876353	0.560025	58	C46A5.4	C46A5.4	sjj_C46A5.4	C46A5.4
103-F2	IV-3L04	0.171115	0.563235	20.5	C50F7.2	C50F7.2	sjj_C50F7.2	C50F7.2
103-F4	IV-3L08	-0.473485	0.602233	78	C50F7.4	C50F7.4	sjj_C50F7.4	C50F7.4
103-F6	IV-3L12	0.0438762	0.538438	46	C50F7.6	C50F7.6	sjj_C50F7.6	C50F7.6
103-F7	IV-3L14	-2.80127	0.425452	31.5	C50F7.9	C50F7.9	sjj_C50F7.9	C50F7.9
103-F8	IV-3L16	0.433942	0.591121	54.5	C50F7.10	C50F7.10	sjj_C50F7.10	C50F7.10
103-F9	IV-3L18	0.611662	0.570914	72.5	C46A5.1	C46A5.1	sjj_C46A5.1	C46A5.1
103-G1	IV-3N02	0.167651	0.598593	49	C46A5.5	C46A5.5	sjj_C46A5.5	C46A5.5
103-G10	IV-3N20	-1.7581	0.503508	8	C33H5.7	C33H5.7	sjj_C33H5.7	C33H5.7
103-G11	IV-3N22	-0.705708	0.487565	48.5	C33H5.8	C33H5.8	sjj_C33H5.8	C33H5.8
103-G12	IV-3N24	-2.10079	0.490476	8.5	C33H5.9	C33H5.9	sjj_C33H5.9	C33H5.9
103-G2	IV-3N04	-1.23213	0.475327	37	C46A5.6	C46A5.6	sjj_C46A5.6	C46A5.6
103-G3	IV-3N06	1.76208	0.712113	35	C46A5.8	C46A5.8	sjj_C46A5.8	C46A5.8
103-G4	IV-3N08	1.94241	0.657263	6.5	C46A5.9	C46A5.9	sjj_C46A5.9	C46A5.9
103-G5	IV-3N10	0.0203206	0.490307	35.5	C33H5.1	C33H5.1	sjj_C33H5.1	C33H5.1
103-G7	IV-3N14	-0.463623	0.566134	49.5	0	C33H5.3	sjj_C33H5.3	0
103-G8	IV-3N16	-2.86608	0.430822	5	C33H5.4	C33H5.4	sjj_C33H5.4	C33H5.4
103-G9	IV-3N18	1.75865	0.711339	44	C33H5.6	C33H5.6	sjj_C33H5.6	C33H5.6
103-H1	IV-3P02	0.576221	0.539723	57.5	C33H5.10	C33H5.10	sjj_C33H5.10	C33H5.10
103-H10	IV-3P20	-1.10913	0.452094	31	T14A8.1	T14A8.1	sjj_T14A8.1	T14A8.1
103-H11	IV-3P22	-0.443357	0.547328	54.5	T14A8.2	T14A8.2	sjj_T14A8.2	T14A8.2
103-H12	IV-3P24	0.737161	0.582589	45	C06A6.2	C06A6.1	sjj_C06A6.1	C06A6.2
103-H3	IV-3P06	-1.98387	0.460367	11	C33H5.12	C33H5.12	sjj_C33H5.12	C33H5.12
103-H4	IV-3P08	0.830956	0.618697	51	C33H5.13	C33H5.13	sjj_C33H5.13	C33H5.13
103-H5	IV-3P10	0.145089	0.515733	76.5	C33H5.14	C33H5.14	sjj_C33H5.14	C33H5.14
103-H6	IV-3P12	0.0861799	0.578122	62	C33H5.15	C33H5.15	sjj_C33H5.15	C33H5.15
103-H7	IV-3P14	0.841881	0.623933	44	C33H5.16	C33H5.16	sjj_C33H5.16	C33H5.16
103-H8	IV-3P16	0.6976	0.622858	63	C33H5.17	C33H5.17	sjj_C33H5.17	C33H5.17
103-H9	IV-3P18	-2.0465	0.508514	17.5	C33H5.18	C33H5.18	sjj_C33H5.18	C33H5.18
104-A10	IV-4A19	-0.326243	0.616942	16	T06C10.6	T06C10.6	sjj_T06C10.6	T06C10.6
104-A12	IV-4A23	-2.27605	0.406667	27	C55F2.2	C55F2.2	sjj_C55F2.2	C55F2.2
104-A3	IV-4A05	0.185935	0.580698	36.5	C06A6.4	C06A6.4	sjj_C06A6.4	C06A6.4
104-A4	IV-4A07	-0.340806	0.597611	9.5	C06A6.5	C06A6.5	sjj_C06A6.5	C06A6.5
104-A6	IV-4A11	-0.114986	0.669343	29	T06C10.2	T06C10.2	sjj_T06C10.2	T06C10.2
104-A7	IV-4A13	-0.0199535	0.530781	38.5	T06C10.3	T06C10.3	sjj_T06C10.3	T06C10.3
104-A8	IV-4A15	-0.543395	0.558076	48.5	T06C10.4	T06C10.4	sjj_T06C10.4	T06C10.4
104-A9	IV-4A17	-0.023108	0.587258	63.5	0	T06C10.5	sjj_T06C10.5	0
104-B1	IV-4C01	0.367151	0.609279	39.5	C49H3.1	C49H3.1	sjj_C49H3.1	C49H3.1
104-B10	IV-4C19	0.722561	0.624777	43.5	C49H3.10	C49H3.10	sjj_C49H3.10	C49H3.10
104-B11	IV-4C21	-1.1661	0.532982	4.5	C49H3.11	C49H3.11	sjj_C49H3.11	C49H3.11
104-B12	IV-4C23	-0.740882	0.534521	20	C49H3.12	C49H3.12	sjj_C49H3.12	C49H3.12
104-B2	IV-4C03	1.4317	0.663811	42	C49H3.1	C49H3.2	sjj_C49H3.2	C49H3.1
104-B3	IV-4C05	0.0871905	0.521286	48.5	C49H3.3	C49H3.3	sjj_C49H3.3	C49H3.3
104-B4	IV-4C07	0.242394	0.62963	54	C49H3.4	C49H3.4	sjj_C49H3.4	C49H3.4
104-B5	IV-4C09	-1.7884	0.452561	11.5	C49H3.5	C49H3.5	sjj_C49H3.5	C49H3.5
104-B6	IV-4C11	-0.534791	0.509031	26.5	C49H3.6	C49H3.6	sjj_C49H3.6	C49H3.6
104-B7	IV-4C13	-0.649512	0.515479	26	C55F2.1	C49H3.7	sjj_C49H3.7	C55F2.1
104-B8	IV-4C15	0.201244	0.847703	4	C49H3.8	C49H3.8	sjj_C49H3.8	C49H3.8
104-C1	IV-4E01	-0.502558	0.494186	8	F20D12.1	F20D12.1	sjj_F20D12.1	F20D12.1
104-C11	IV-4E21	-0.624503	0.446176	13	F57H12.5	F57H12.5	sjj_F57H12.5	F57H12.5
104-C3	IV-4E05	1.41862	0.741825	23.5	F20D12.3	F20D12.3	sjj_F20D12.3	F20D12.3
104-C4	IV-4E07	-0.283419	0.647296	7.5	F20D12.4	F20D12.4	sjj_F20D12.4	F20D12.4
104-C5	IV-4E09	0.91663	0.653755	40	F20D12.7	F20D12.5	sjj_F20D12.5	F20D12.7
104-C7	IV-4E13	-2.39542	0.419318	4.5	F57H12.1	F57H12.1	sjj_F57H12.1	F57H12.1
104-C8	IV-4E15	-3.17432	0.420168	4	F57H12.2	F57H12.2	sjj_F57H12.2	F57H12.2
104-C9	IV-4E17	-0.40679	0.567944	22.5	F57H12.3	F57H12.3	sjj_F57H12.3	F57H12.3
104-D1	IV-4G01	1.27764	0.705783	49.5	F57H12.7	F57H12.7	sjj_F57H12.7	F57H12.7
104-D11	IV-4G21	0.0854408	0.548515	23.5	C26B2.8	C26B2.8	sjj_C26B2.8	C26B2.8
104-D12	IV-4G23	0.8926	0.648163	37.5	F42G8.3	F42G8.3	sjj_F42G8.3	F42G8.3
104-D2	IV-4G03	0.019176	0.532738	24	C18F3.2	C18F3.2	sjj_C18F3.2	C18F3.2
104-D5	IV-4G09	0.144493	0.557479	39	C26B2.2	C26B2.2	sjj_C26B2.2	C26B2.2
104-D6	IV-4G11	-4.24784	0.295274	57.5	C26B2.3	C26B2.3	sjj_C26B2.3	C26B2.3
104-D7	IV-4G13	-1.05343	0.488095	28	C26B2.4	C26B2.4	sjj_C26B2.4	C26B2.4
104-D9	IV-4G17	-1.53736	0.549231	45.5	C26B2.6	C26B2.6	sjj_C26B2.6	C26B2.6
104-E1	IV-4I01	2.08616	0.662789	27.5	F42G8.4	F42G8.4	sjj_F42G8.4	F42G8.4
104-E10	IV-4I19	-1.5056	0.481889	72.5	B0218.1	B0218.1	sjj_B0218.1	B0218.1
104-E2	IV-4I03	-0.171728	0.607202	77.5	F42G8.5	F42G8.5	sjj_F42G8.5	F42G8.5
104-E3	IV-4I05	1.72314	0.786975	41.5	F42G8.6	F42G8.6	sjj_F42G8.6	F42G8.6
104-E5	IV-4I09	0.74413	0.635657	46	F42G8.8	F42G8.8	sjj_F42G8.8	F42G8.8
104-E6	IV-4I11	0.952133	0.687143	84	F42G8.9	F42G8.9	sjj_F42G8.9	F42G8.9
104-E8	IV-4I15	-0.261184	0.572354	41.5	F42G8.11	F42G8.11	sjj_F42G8.11	F42G8.11
104-F1	IV-4K01	-4.15811	0.65	23	B0218.5	B0218.5	sjj_B0218.5	B0218.5
104-F10	IV-4K19	-0.346172	0.526042	43.5	C07G1.2	C07G1.6	sjj_C07G1.6	C07G1.2
104-F11	IV-4K21	0.13308	0.58631	25	C07G1.7	C07G1.7	sjj_C07G1.7	C07G1.7
104-F12	IV-4K23	1.72406	0.572033	33	T09A12.1	T09A12.1	sjj_T09A12.1	T09A12.1
104-F2	IV-4K03	2.42816	0.697118	15.5	B0218.6	B0218.6	sjj_B0218.6	B0218.6
104-F3	IV-4K05	0.60321	0.572421	46	B0218.7	B0218.7	sjj_B0218.7	B0218.7
104-F4	IV-4K07	1.84568	0.614834	25.5	B0218.8	B0218.8	sjj_B0218.8	B0218.8
104-F5	IV-4K09	0.180365	0.617216	32.5	C07G1.1	C07G1.1	sjj_C07G1.1	C07G1.1
104-F6	IV-4K11	-1.56623	0.497228	40	C07G1.2	C07G1.2	sjj_C07G1.2	C07G1.2
104-F7	IV-4K13	1.63941	0.596888	25.5	C07G1.3	C07G1.3	sjj_C07G1.3	C07G1.3
104-F8	IV-4K15	-0.903513	0.533482	18.5	C07G1.4	C07G1.4	sjj_C07G1.4	C07G1.4
104-F9	IV-4K17	-0.240642	0.518072	9	C07G1.5	C07G1.5	sjj_C07G1.5	C07G1.5
104-G1	IV-4M01	0.0950004	0.616039	27	T09A12.2	T09A12.2	sjj_T09A12.2	T09A12.2
104-G10	IV-4M19	0.301835	0.583333	79	K07H8.5	K07H8.5	sjj_K07H8.5	K07H8.5
104-G2	IV-4M03	-2.28429	0.498392	29.5	T09A12.3	T09A12.3	sjj_T09A12.3	T09A12.3
104-G3	IV-4M05	-1.3381	0.590138	23	T09A12.4	T09A12.4	sjj_T09A12.4	T09A12.4
104-G4	IV-4M07	-2.36243	0.527284	38	H09I01.1	H09I01.a	sjj_H09I01.a	H09I01.1
104-G5	IV-4M09	-0.700319	0.736521	22	T09A12.1	H09I01.b	sjj_H09I01.b	T09A12.1
104-G6	IV-4M11	-0.778172	0.476257	16	K07H8.1	K07H8.1	sjj_K07H8.1	K07H8.1
104-G7	IV-4M13	-4.63502	0.526442	7	K07H8.2	K07H8.2	sjj_K07H8.2	K07H8.2
104-H1	IV-4O01	0.741268	0.66271	36.5	K07H8.8	K07H8.8	sjj_K07H8.8	K07H8.8
104-H10	IV-4O19	-0.767361	0.596175	11.5	F35H10.7	F35H10.7	sjj_F35H10.7	F35H10.7
104-H11	IV-4O21	0.417662	0.608488	62	F35H10.10	F35H10.10	sjj_F35H10.10	F35H10.10
104-H2	IV-4O03	0.647419	0.5595	23.5	K07H8.9	K07H8.9	sjj_K07H8.9	K07H8.9
104-H3	IV-4O05	0.120152	0.591715	39.5	K07H8.10	K07H8.10	sjj_K07H8.10	K07H8.10
104-H4	IV-4O07	-1.18485	0.62305	6	F17E9.13	F35H10.1	sjj_F35H10.1	F17E9.13
104-H5	IV-4O09	0.232544	0.613068	44	F35H10.2	F35H10.2	sjj_F35H10.2	F35H10.2
104-H6	IV-4O11	-1.13514	0.521063	32	F35H10.3	F35H10.3	sjj_F35H10.3	F35H10.3
104-H7	IV-4O13	-10.2931	0.276449	3.5	F35H10.4	F35H10.4	sjj_F35H10.4	F35H10.4
104-H8	IV-4O15	-0.941018	0.480373	26	F35H10.5	F35H10.5	sjj_F35H10.5	F35H10.5
104-H9	IV-4O17	0.858061	0.58764	23.5	F35H10.6	F35H10.6	sjj_F35H10.6	F35H10.6
105-A10	IV-4A20	2.28852	0.607137	4	F17E9.12	F17E9.12	sjj_F17E9.12	F17E9.12
105-A11	IV-4A22	-3.76074	0.291231	4	F17E9.13	F17E9.13	sjj_F17E9.13	F17E9.13
105-A2	IV-4A04	-0.204959	0.549475	66.5	F17E9.3	F17E9.3	sjj_F17E9.3	F17E9.3
105-A3	IV-4A06	2.57536	0.816667	24	F17E9.4	F17E9.4	sjj_F17E9.4	F17E9.4
105-A4	IV-4A08	-1.08423	0.6	3	F17E9.5	F17E9.5	sjj_F17E9.5	F17E9.5
105-A6	IV-4A12	-5.13069	0.347666	64.5	F17E9.8	F17E9.8	sjj_F17E9.8	F17E9.8
105-A7	IV-4A14	-1.21967	0.456154	20	F17E9.9	F17E9.9	sjj_F17E9.9	F17E9.9
105-A8	IV-4A16	-2.45742	0.392857	5	F17E9.10	F17E9.10	sjj_F17E9.10	F17E9.10
105-A9	IV-4A18	-1.81385	0.442982	8.5	F17E9.11	F17E9.11	sjj_F17E9.11	F17E9.11
105-B1	IV-4C02	2.73502	0.657974	21	D2096.2	D2096.2	sjj_D2096.2	D2096.2
105-B10	IV-4C20	0.321214	0.551964	44	M116.5	D2096.11	sjj_D2096.11	M116.5
105-B11	IV-4C22	-1.19309	0.473734	14.5	M116.2	M116.1	sjj_M116.1	M116.2
105-B2	IV-4C04	0.949801	0.637402	30.5	D2096.12	D2096.3	sjj_D2096.3	D2096.12
105-B3	IV-4C06	-2.29654	0.456811	12.5	D2096.4	D2096.4	sjj_D2096.4	D2096.4
105-B4	IV-4C08	0.445963	0.637523	29	D2096.5	D2096.5	sjj_D2096.5	D2096.5
105-B5	IV-4C10	-0.117419	0.555273	84.5	D2096.6	D2096.6	sjj_D2096.6	D2096.6
105-B6	IV-4C12	-0.288222	0.484192	52.5	D2096.7	D2096.7	sjj_D2096.7	D2096.7
105-B7	IV-4C14	-0.358565	0.537887	16	D2096.8	D2096.8	sjj_D2096.8	D2096.8
105-B8	IV-4C16	-0.197755	0.537037	71.5	D2096.9	D2096.9	sjj_D2096.9	D2096.9
105-B9	IV-4C18	0.379528	0.603239	53.5	D2096.10	D2096.10	sjj_D2096.10	D2096.10
105-C1	IV-4E02	0.0947651	0.593415	35	0	M116.3	sjj_M116.3	0
105-C10	IV-4E20	-0.975497	0.654762	9	T01B11.3	T01B11.3	sjj_T01B11.3	T01B11.3
105-C11	IV-4E22	0.237173	0.46875	5	T01B11.4	T01B11.4	sjj_T01B11.4	T01B11.4
105-C12	IV-4E24	1.13913	0.661756	25.5	T01B11.5	T01B11.5	sjj_T01B11.5	T01B11.5
105-C2	IV-4E04	-0.289819	0.525862	18	M116.1	M116.4	sjj_M116.4	M116.1
105-C3	IV-4E06	0.639722	0.52346	5.5	M116.5	M116.5	sjj_M116.5	M116.5
105-C4	IV-4E08	-2.87752	0.318182	7	T26A8.1	T26A8.1	sjj_T26A8.1	T26A8.1
105-C5	IV-4E10	1.02189	0.610826	33	T26A8.2	T26A8.2	sjj_T26A8.2	T26A8.2
105-C7	IV-4E14	-1.6582	0.661493	9	T26A8.4	T26A8.4	sjj_T26A8.4	T26A8.4
105-C9	IV-4E18	-0.357147	0.800885	70	T01B11.2	T01B11.2	sjj_T01B11.2	T01B11.2
105-D1	IV-4G02	2.03104	0.691416	49.5	T01B11.7	T01B11.6	sjj_T01B11.6	T01B11.7
105-D10	IV-4G20	0.0754264	0.511073	4	C28C12.8	C28C12.8	sjj_C28C12.8	C28C12.8
105-D11	IV-4G22	-3.09605	0.410791	4.5	C28C12.9	C28C12.9	sjj_C28C12.9	C28C12.9
105-D2	IV-4G04	2.07226	0.704034	41.5	T01B11.7	T01B11.7	sjj_T01B11.7	T01B11.7
105-D3	IV-4G06	1.24107	0.70857	24	C28C12.1	C28C12.1	sjj_C28C12.1	C28C12.1
105-D4	IV-4G08	-0.0159717	0.734694	7	C28C12.2	C28C12.2	sjj_C28C12.2	C28C12.2
105-D5	IV-4G10	-0.618109	0.449949	23	C28C12.3	C28C12.3	sjj_C28C12.3	C28C12.3
105-D6	IV-4G12	0.315025	0.565104	28	C28C12.4	C28C12.4	sjj_C28C12.4	C28C12.4
105-D7	IV-4G14	-1.49089	0.588854	64	C28C12.5	C28C12.5	sjj_C28C12.5	C28C12.5
105-D8	IV-4G16	-0.488667	0.741047	46	C28C12.7	C28C12.6	sjj_C28C12.6	C28C12.7
105-D9	IV-4G18	-0.943933	0.557108	28.5	C28C12.7	C28C12.7	sjj_C28C12.7	C28C12.7
105-E1	IV-4I02	0.911518	0.623936	41.5	C28C12.11	c28c12.11	sjj_c28c12.11	C28C12.11
105-E10	IV-4I20	-0.0825106	0.591776	44.5	F42A9.4	F42A9.4	sjj_F42A9.4	F42A9.4
105-E11	IV-4I22	-0.167212	0.558741	51.5	F42A9.5	F42A9.5	sjj_F42A9.5	F42A9.5
105-E12	IV-4I24	1.37694	0.807522	44.5	F42A9.6	F42A9.6	sjj_F42A9.6	F42A9.6
105-E3	IV-4I06	0.26024	0.587482	36.5	C09G4.2	C09G4.2	sjj_C09G4.2	C09G4.2
105-E4	IV-4I08	-3.25835	0.629285	13.5	C09G4.3	C09G4.3	sjj_C09G4.3	C09G4.3
105-E5	IV-4I10	-1.05563	0.515584	14	C09G4.5	C09G4.4	sjj_C09G4.4	C09G4.5
105-E6	IV-4I12	3.15405	1.01701	55	C09G4.5	C09G4.5	sjj_C09G4.5	C09G4.5
105-E7	IV-4I14	0.28987	0.65326	30	F42A9.1	F42A9.1	sjj_F42A9.1	F42A9.1
105-E8	IV-4I16	1.48292	1.20752	16	F42A9.2	F42A9.2	sjj_F42A9.2	F42A9.2
105-E9	IV-4I18	-0.486307	0.576478	50.5	F42A9.3	F42A9.3	sjj_F42A9.3	F42A9.3
105-F1	IV-4K02	-0.478513	0.604497	39	F42A9.8	F42A9.8	sjj_F42A9.8	F42A9.8
105-F10	IV-4K20	-0.303325	0.585784	48	F08B4.2	F08B4.2	sjj_F08B4.2	F08B4.2
105-F11	IV-4K22	-0.300732	0.542994	18	F08B4.3	F08B4.3	sjj_F08B4.3	F08B4.3
105-F12	IV-4K24	0.466639	0.68374	21.5	F08B4.4	F08B4.4	sjj_F08B4.4	F08B4.4
105-F2	IV-4K04	0.415405	0.681996	58	F42A9.1	F42A9.9	sjj_F42A9.9	F42A9.1
105-F3	IV-4K06	1.54587	0.750203	62	C49C8.1	C49C8.1	sjj_C49C8.1	C49C8.1
105-F4	IV-4K08	0.27741	0.518939	19	C49C8.2	C49C8.2	sjj_C49C8.2	C49C8.2
105-F5	IV-4K10	-2.21244	0.513047	26	C49C8.3	C49C8.3	sjj_C49C8.3	C49C8.3
105-F6	IV-4K12	-0.910107	0.547179	12.5	C49C8.4	C49C8.4	sjj_C49C8.4	C49C8.4
105-F7	IV-4K14	1.57825	0.738816	60.5	C49C8.5	C49C8.5	sjj_C49C8.5	C49C8.5
105-F8	IV-4K16	-0.296736	0.505556	34.5	C49C8.6	C49C8.6	sjj_C49C8.6	C49C8.6
105-F9	IV-4K18	-0.842691	0.473684	3	F08B4.1	F08B4.1	sjj_F08B4.1	F08B4.1
105-G1	IV-4M02	-1.49245	0.556831	12.5	F08B4.5	F08B4.5	sjj_F08B4.5	F08B4.5
105-G10	IV-4M20	-2.05219	0.415173	21	F21D5.2	F21D5.2	sjj_F21D5.2	F21D5.2
105-G11	IV-4M22	0.152239	0.623209	52.5	F21D5.3	F21D5.3	sjj_F21D5.3	F21D5.3
105-G12	IV-4M24	0.794258	0.609244	48	F21D5.4	F21D5.4	sjj_F21D5.4	F21D5.4
105-G2	IV-4M04	1.31972	0.777954	42	F08B4.6	F08B4.6	sjj_F08B4.6	F08B4.6
105-G3	IV-4M06	-1.12687	0.585185	13	F08B4.7	F08B4.7	sjj_F08B4.7	F08B4.7
105-G4	IV-4M08	0.262742	0.738298	25.5	H23L24.5	H23L24.a	sjj_H23L24.a	H23L24.5
105-G5	IV-4M10	2.1843	0.803713	31.5	H23L24.4	H23L24.b	sjj_H23L24.b	H23L24.4
105-G6	IV-4M12	-1.42851	0.500291	6.5	F08B4.1	H23L24.c	sjj_H23L24.c	F08B4.1
105-G7	IV-4M14	1.56075	0.630575	23.5	H23L24.2	H23L24.d	sjj_H23L24.d	H23L24.2
105-G8	IV-4M16	-2.71628	0.519926	3.5	H23L24.1	H23L24.e	sjj_H23L24.e	H23L24.1
105-G9	IV-4M18	-1.405	0.437179	15.5	F21D5.1	F21D5.1	sjj_F21D5.1	F21D5.1
105-H1	IV-4O02	0.956305	0.659336	66	F21D5.5	F21D5.5	sjj_F21D5.5	F21D5.5
105-H10	IV-4O20	-0.700161	0.505743	27.5	F20C5.5	F20C5.5	sjj_F20C5.5	F20C5.5
105-H11	IV-4O22	0.615617	0.7695	29	F20C5.6	F20C5.6	sjj_F20C5.6	F20C5.6
105-H12	IV-4O24	-0.271663	0.591227	42.5	C33D9.1	C33D9.1	sjj_C33D9.1	C33D9.1
105-H2	IV-4O04	-3.33861	0.412121	13.5	F21D5.6	F21D5.6	sjj_F21D5.6	F21D5.6
105-H3	IV-4O06	-1.79086	0.420468	47.5	F21D5.7	F21D5.7	sjj_F21D5.7	F21D5.7
105-H4	IV-4O08	-6.06784	0.284527	4	F21D5.5	F21D5.8	sjj_F21D5.8	F21D5.5
105-H5	IV-4O10	-0.361958	0.597222	34	F21D5.9	F21D5.9	sjj_F21D5.9	F21D5.9
105-H6	IV-4O12	0.298796	0.567735	42.5	F20C5.1	F20C5.1	sjj_F20C5.1	F20C5.1
105-H7	IV-4O14	0.330131	0.593424	16	F20C5.2	F20C5.2	sjj_F20C5.2	F20C5.2
105-H8	IV-4O16	1.30793	0.635084	36.5	F20C5.3	F20C5.3	sjj_F20C5.3	F20C5.3
105-H9	IV-4O18	-2.89266	0.409573	21.5	F20C5.4	F20C5.4	sjj_F20C5.4	F20C5.4
106-A1	IV-4B01	1.88851	0.706897	5	C33D9.2	C33D9.2	sjj_C33D9.2	C33D9.2
106-A11	IV-4B21	-2.75077	0.614662	6.5	T28C6.5	T28C6.5	sjj_T28C6.5	T28C6.5
106-A2	IV-4B03	1.19005	0.701388	62	C33D9.3	C33D9.3	sjj_C33D9.3	C33D9.3
106-A3	IV-4B05	-0.355138	0.591337	51	C33D9.4	C33D9.4	sjj_C33D9.4	C33D9.4
106-A4	IV-4B07	-0.195792	0.61969	22.5	C33D9.5	C33D9.5	sjj_C33D9.5	C33D9.5
106-A5	IV-4B09	-0.643052	0.510472	36	C33D9.9	C33D9.6	sjj_C33D9.6	C33D9.9
106-A6	IV-4B11	0.703162	0.668023	36	C33D9.13	C33D9.8	sjj_C33D9.8	C33D9.13
106-A7	IV-4B13	-2.51662	0.53585	37	T28C6.1	T28C6.1	sjj_T28C6.1	T28C6.1
106-A8	IV-4B15	1.63018	0.67381	29	T28C6.1	T28C6.2	sjj_T28C6.2	T28C6.1
106-A9	IV-4B17	-0.456423	0.575372	56.5	T28C6.3	T28C6.3	sjj_T28C6.3	T28C6.3
106-B1	IV-4D01	-1.42748	0.585784	37	T28C6.7	T28C6.7	sjj_T28C6.7	T28C6.7
106-B10	IV-4D19	1.30294	0.674825	32	C09G9.3	C09G9.3	sjj_C09G9.3	C09G9.3
106-B2	IV-4D03	-1.26677	0.52381	5	T28C6.7	T28C6.8	sjj_T28C6.8	T28C6.7
106-B3	IV-4D05	1.40786	0.709149	36.5	T11B7.1	T11B7.1	sjj_T11B7.1	T11B7.1
106-B4	IV-4D07	0.9622	0.566667	37	T11B7.2	T11B7.2	sjj_T11B7.2	T11B7.2
106-B5	IV-4D09	0.079685	0.589787	34	T11B7.3	T11B7.3	sjj_T11B7.3	T11B7.3
106-B6	IV-4D11	2.06959	0.69893	51.5	T11B7.4	T11B7.4	sjj_T11B7.4	T11B7.4
106-B7	IV-4D13	-0.23203	0.607842	33.5	T11B7.4	T11B7.5	sjj_T11B7.5	T11B7.4
106-B8	IV-4D15	-1.94097	0.494471	18.5	C09G9.1	C09G9.1	sjj_C09G9.1	C09G9.1
106-B9	IV-4D17	1.79053	0.806564	41	C09G9.2	C09G9.2	sjj_C09G9.2	C09G9.2
106-C1	IV-4F01	-0.830616	0.628571	35.5	C09G9.6	C09G9.6	sjj_C09G9.6	C09G9.6
106-C10	IV-4F19	-4.78134	0.506757	14	D1046.1	D1046.1	sjj_D1046.1	D1046.1
106-C12	IV-4F23	-2.60472	0.554007	22	D1046.3	D1046.3	sjj_D1046.3	D1046.3
106-C2	IV-4F03	0.0681077	0.592166	18	C09G9.7	C09G9.7	sjj_C09G9.7	C09G9.7
106-C4	IV-4F07	0.169313	0.564251	25.5	C27B7.2	C27B7.2	sjj_C27B7.2	C27B7.2
106-C5	IV-4F09	0.513894	0.728704	10	C27B7.4	C27B7.4	sjj_C27B7.4	C27B7.4
106-C6	IV-4F11	4.91542	0.670166	27	C27B7.5	C27B7.5	sjj_C27B7.5	C27B7.5
106-C7	IV-4F13	3.05558	0.692046	35	C27B7.6	C27B7.6	sjj_C27B7.6	C27B7.6
106-C8	IV-4F15	2.31065	0.693487	32.5	C27B7.7	C27B7.7	sjj_C27B7.7	C27B7.7
106-C9	IV-4F17	0.18286	0.935606	21	C27B7.8	C27B7.8	sjj_C27B7.8	C27B7.8
106-D1	IV-4H01	-1.05281	0.54662	6	D1046.4	D1046.4	sjj_D1046.4	D1046.4
106-D10	IV-4H19	0.281455	0.640212	28	C53B4.8	C53B4.8	sjj_C53B4.8	C53B4.8
106-D11	IV-4H21	-3.36594	0.457972	25	C53B4.8	C53D6.1	sjj_C53D6.1	C53B4.8
106-D12	IV-4H23	-1.07499	0.546473	43.5	C53D6.2	C53D6.2	sjj_C53D6.2	C53D6.2
106-D2	IV-4H03	0.886267	0.614568	35.5	D1046.5	D1046.5	sjj_D1046.5	D1046.5
106-D3	IV-4H05	-0.570786	0.678183	53	C53B4.1	C53B4.1	sjj_C53B4.1	C53B4.1
106-D4	IV-4H07	-0.943711	0.618699	19.5	C53B4.2	C53B4.2	sjj_C53B4.2	C53B4.2
106-D5	IV-4H09	-0.768508	0.602969	71	C53B4.3	C53B4.3	sjj_C53B4.3	C53B4.3
106-D6	IV-4H11	-1.11433	0.56269	30	C53B4.4	C53B4.4	sjj_C53B4.4	C53B4.4
106-D7	IV-4H13	-3.00374	0.522048	19.5	C53B4.5	C53B4.5	sjj_C53B4.5	C53B4.5
106-D8	IV-4H15	-1.50871	0.587611	19.5	C53B4.6	C53B4.6	sjj_C53B4.6	C53B4.6
106-D9	IV-4H17	-1.04973	0.676832	5	C53B4.7	C53B4.7	sjj_C53B4.7	C53B4.7
106-E1	IV-4J01	-2.09749	0.477581	8.5	C53D6.3	C53D6.3	sjj_C53D6.3	C53D6.3
106-E10	IV-4J19	-0.0338378	0.490819	60.5	ZC410.2	ZC410.2	sjj_ZC410.2	ZC410.2
106-E12	IV-4J23	0.185302	0.4625	14.5	ZC410.4	ZC410.4	sjj_ZC410.4	ZC410.4
106-E2	IV-4J03	1.70879	0.711595	48	C53D6.4	C53D6.4	sjj_C53D6.4	C53D6.4
106-E3	IV-4J05	1.73541	0.836688	26.5	C53D6.5	C53D6.5	sjj_C53D6.5	C53D6.5
106-E5	IV-4J09	1.07226	0.632937	30	C53D6.7	C53D6.7	sjj_C53D6.7	C53D6.7
106-E6	IV-4J11	2.02156	0.689405	6.5	Y73F4A.1	Y73F4A.1	sjj_Y73F4A.1	Y73F4A.1
106-E7	IV-4J13	-0.411586	0.53474	60	Y73F4A.2	Y73F4A.2	sjj_Y73F4A.2	Y73F4A.2
106-E8	IV-4J15	0.633128	0.603372	57.5	Y73F4A.3	Y73F4A.3	sjj_Y73F4A.3	Y73F4A.3
106-E9	IV-4J17	1.17979	0.592893	32.5	ZC410.1	ZC410.1	sjj_ZC410.1	ZC410.1
106-F10	IV-4L19	-1.12715	0.528938	68.5	C01F6.6	C01F6.7	sjj_C01F6.7	C01F6.6
106-F11	IV-4L21	-2.32187	0.44898	7	C01F6.8	C01F6.8	sjj_C01F6.8	C01F6.8
106-F12	IV-4L23	-0.252276	0.53884	59.5	C01F6.9	C01F6.9	sjj_C01F6.9	C01F6.9
106-F2	IV-4L03	-0.314431	0.40225	21.5	0	ZC410.6	sjj_ZC410.6	0
106-F3	IV-4L05	-5.29114	0.428571	5	ZC410.7	ZC410.7	sjj_ZC410.7	ZC410.7
106-F4	IV-4L07	-3.24025	0.383969	49.5	C01F6.1	C01F6.1	sjj_C01F6.1	C01F6.1
106-F5	IV-4L09	0.491192	0.488376	27	C01F6.2	C01F6.2	sjj_C01F6.2	C01F6.2
106-F6	IV-4L11	-3.1305	0.425914	7	C01F6.3	C01F6.3	sjj_C01F6.3	C01F6.3
106-G1	IV-4N01	-0.723673	0.513004	15	C01F6.6	F23B2.1	sjj_F23B2.1	C01F6.6
106-G11	IV-4N21	0.44368	0.560075	60	F23B2.11	F23B2.11	sjj_F23B2.11	F23B2.11
106-G12	IV-4N23	-0.445382	0.567974	72	F23B2.12	F23B2.12	sjj_F23B2.12	F23B2.12
106-G2	IV-4N03	-0.456441	0.612801	42.5	C01F6.6	F23B2.2	sjj_F23B2.2	C01F6.6
106-G3	IV-4N05	0.531666	0.637818	27	F23B2.3	F23B2.3	sjj_F23B2.3	F23B2.3
106-G4	IV-4N07	1.7343	0.661851	53	F23B2.4	F23B2.4	sjj_F23B2.4	F23B2.4
106-G5	IV-4N09	0.352973	0.601225	48.5	F23B2.5	F23B2.5	sjj_F23B2.5	F23B2.5
106-G6	IV-4N11	-0.178102	0.542614	36	F23B2.6	F23B2.6	sjj_F23B2.6	F23B2.6
106-G7	IV-4N13	0.84835	0.527401	23	F23B2.7	F23B2.7	sjj_F23B2.7	F23B2.7
106-G9	IV-4N17	0.0651492	0.55687	23.5	F23B2.9	F23B2.9	sjj_F23B2.9	F23B2.9
106-H11	IV-4P21	-0.590731	0.575872	53.5	C46C2.4	C46C2.4	sjj_C46C2.4	C46C2.4
106-H12	IV-4P23	-0.0087977	0.581608	17.5	Y11D7A.1	Y11D7A.1	sjj_Y11D7A.1	Y11D7A.1
106-H2	IV-4P03	1.3671	0.663417	64.5	C07C7.1	C07C7.1	sjj_C07C7.1	C07C7.1
106-H3	IV-4P05	-0.089487	0.528133	23	C07D10.1	C07D10.1	sjj_C07D10.1	C07D10.1
106-H4	IV-4P07	-1.57996	0.483382	33.5	C07D10.2	C07D10.2	sjj_C07D10.2	C07D10.2
106-H5	IV-4P09	-0.0569122	0.542263	25	C07D10.3	C07D10.3	sjj_C07D10.3	C07D10.3
106-H6	IV-4P11	-2.28775	0.501623	25	C07D10.4	C07D10.4	sjj_C07D10.4	C07D10.4
106-H7	IV-4P13	-7.2119	0.318182	5	C07D10.5	C07D10.5	sjj_C07D10.5	C07D10.5
106-H8	IV-4P15	-1.12321	0.436674	3	C46C2.1	C46C2.1	sjj_C46C2.1	C46C2.1
106-H9	IV-4P17	0.0983329	0.577576	46.5	C46C2.2	C46C2.2	sjj_C46C2.2	C46C2.2
107-A10	IV-4B20	-3.14543	0.593452	18.5	Y11D7A.11	Y11D7A.11	sjj_Y11D7A.11	Y11D7A.11
107-A11	IV-4B22	-7.38403	0.499502	10	Y11D7A.12	Y11D7A.12	sjj_Y11D7A.12	Y11D7A.12
107-A12	IV-4B24	-0.217168	0.602931	30.5	Y11D7A.13	Y11D7A.13	sjj_Y11D7A.13	Y11D7A.13
107-A2	IV-4B04	-0.875707	0.590595	20	Y11D7A.3	Y11D7A.3	sjj_Y11D7A.3	Y11D7A.3
107-A3	IV-4B06	1.31339	0.779862	40.5	Y11D7A.4	Y11D7A.4	sjj_Y11D7A.4	Y11D7A.4
107-A4	IV-4B08	0.437868	0.618444	62	Y11D7A.5	Y11D7A.5	sjj_Y11D7A.5	Y11D7A.5
107-A5	IV-4B10	0.212678	0.56691	42	0	Y11D7A.6	sjj_Y11D7A.6	0
107-A6	IV-4B12	0.987092	0.629268	65.5	Y11D7A.7	Y11D7A.7	sjj_Y11D7A.7	Y11D7A.7
107-A7	IV-4B14	1.29371	0.705817	20	Y11D7A.8	Y11D7A.8	sjj_Y11D7A.8	Y11D7A.8
107-A8	IV-4B16	0.332518	0.744456	18	Y11D7A.9	Y11D7A.9	sjj_Y11D7A.9	Y11D7A.9
107-A9	IV-4B18	-0.18013	0.521665	33.5	Y11D7A.10	Y11D7A.10	sjj_Y11D7A.10	Y11D7A.10
107-B1	IV-4D02	-0.384649	0.687166	43	Y11D7A.14	Y11D7A.14	sjj_Y11D7A.14	Y11D7A.14
107-B10	IV-4D20	-0.166924	0.587111	47.5	F49C12.6	F49C12.6	sjj_F49C12.6	F49C12.6
107-B11	IV-4D22	-0.0716762	0.684732	82	F49C12.7	F49C12.7	sjj_F49C12.7	F49C12.7
107-B12	IV-4D24	-4.30507	0.380952	11	F49C12.8	F49C12.8	sjj_F49C12.8	F49C12.8
107-B2	IV-4D04	-0.99634	0.639078	45.5	Y11D7A.16	Y11D7A.15	sjj_Y11D7A.15	Y11D7A.16
107-B3	IV-4D06	0.643779	0.709726	36	H22D14.1	H22D14.1	sjj_H22D14.1	H22D14.1
107-B4	IV-4D08	-2.09918	0.626169	13.5	F14A5.1	F14A5.1	sjj_F14A5.1	F14A5.1
107-B5	IV-4D10	-0.283894	0.681436	53.5	F49C12.1	F49C12.1	sjj_F49C12.1	F49C12.1
107-B6	IV-4D12	-0.789783	0.586224	59	F49C12.2	F49C12.2	sjj_F49C12.2	F49C12.2
107-B7	IV-4D14	1.04397	0.625745	46	F49C12.3	F49C12.3	sjj_F49C12.3	F49C12.3
107-B8	IV-4D16	0.328005	0.740864	23	F49C12.4	F49C12.4	sjj_F49C12.4	F49C12.4
107-B9	IV-4D18	-1.24397	0.669048	25	F49C12.5	F49C12.5	sjj_F49C12.5	F49C12.5
107-C1	IV-4F02	1.98462	0.859591	19.5	F49C12.9	F49C12.9	sjj_F49C12.9	F49C12.9
107-C10	IV-4F20	-5.76786	0.407895	8	T20D3.3	T20D3.3	sjj_T20D3.3	T20D3.3
107-C11	IV-4F22	-2.04021	0.480591	8.5	T20D3.5	T20D3.5	sjj_T20D3.5	T20D3.5
107-C12	IV-4F24	-4.45338	0.353693	4	T20D3.6	T20D3.6	sjj_T20D3.6	T20D3.6
107-C2	IV-4F04	2.48826	0.669371	15	F49C12.10	F49C12.10	sjj_F49C12.10	F49C12.10
107-C3	IV-4F06	-3.7873	0.32739	4	F49C12.11	F49C12.11	sjj_F49C12.11	F49C12.11
107-C5	IV-4F10	-1.25264	0.575776	3	F49C12.13	F49C12.13	sjj_F49C12.13	F49C12.13
107-C6	IV-4F12	1.4939	0.850253	31	F49C12.14	F49C12.14	sjj_F49C12.14	F49C12.14
107-C7	IV-4F14	-0.650125	0.61496	49.5	F49C12.15	F49C12.15	sjj_F49C12.15	F49C12.15
107-C8	IV-4F16	-1.79394	0.510099	25.5	T20D3.1	T20D3.1	sjj_T20D3.1	T20D3.1
107-D1	IV-4H02	-0.839745	0.57598	15	T20D3.7	T20D3.7	sjj_T20D3.7	T20D3.7
107-D10	IV-4H20	-1.19022	0.534159	77	C10C5.6	C10C5.6	sjj_C10C5.6	C10C5.6
107-D11	IV-4H22	-3.90245	0.486742	19.5	F56D5.1	F56D5.1	sjj_F56D5.1	F56D5.1
107-D12	IV-4H24	-0.407389	0.681009	32	F56D5.2	F56D5.2	sjj_F56D5.2	F56D5.2
107-D2	IV-4H04	0.061705	0.64905	20	T20D3.8	T20D3.8	sjj_T20D3.8	T20D3.8
107-D3	IV-4H06	1.0983	0.696736	39.5	T20D3.11	T20D3.9	sjj_T20D3.9	T20D3.11
107-D4	IV-4H08	-0.1111	0.671422	44.5	T20D3.11	T20D3.11	sjj_T20D3.11	T20D3.11
107-D5	IV-4H10	-0.31441	0.662834	6	C10C5.1	C10C5.1	sjj_C10C5.1	C10C5.1
107-D6	IV-4H12	0.0777218	0.616191	32.5	C10C5.2	C10C5.2	sjj_C10C5.2	C10C5.2
107-D7	IV-4H14	-1.85309	0.539782	58	C10C5.3	C10C5.3	sjj_C10C5.3	C10C5.3
107-D8	IV-4H16	0.104054	0.605422	22.5	C10C5.4	C10C5.4	sjj_C10C5.4	C10C5.4
107-D9	IV-4H18	1.68442	0.702511	44	C10C5.5	C10C5.5	sjj_C10C5.5	C10C5.5
107-E1	IV-4J02	0.00343606	0.616319	55	F56D5.3	F56D5.3	sjj_F56D5.3	F56D5.3
107-E10	IV-4J20	0.0530101	0.694345	87.5	F38E11.1	F38E11.1	sjj_F38E11.1	F38E11.1
107-E12	IV-4J24	-1.62381	0.534786	46	F38E11.3	F38E11.3	sjj_F38E11.3	F38E11.3
107-E2	IV-4J04	1.34784	0.784091	47.5	F56D5.4	F56D5.4	sjj_F56D5.4	F56D5.4
107-E3	IV-4J06	1.653	0.798548	47	F56D5.5	F56D5.5	sjj_F56D5.5	F56D5.5
107-E4	IV-4J08	0.955431	0.702604	48	F56D5.5	F56D5.6	sjj_F56D5.6	F56D5.5
107-E5	IV-4J10	-0.333426	0.61933	36.5	F56D5.6	F56D5.7	sjj_F56D5.7	F56D5.6
107-E6	IV-4J12	-0.265941	0.614147	25.5	F56D5.9	F56D5.9	sjj_F56D5.9	F56D5.9
107-E7	IV-4J14	0.385946	0.717206	18.5	F56D5.10	F56D5.10	sjj_F56D5.10	F56D5.10
107-E9	IV-4J18	-2.30617	0.514427	14	F59B8.2	F59B8.2	sjj_F59B8.2	F59B8.2
107-F1	IV-4L02	2.06722	0.857447	38	F38E11.4	F38E11.4	sjj_F38E11.4	F38E11.4
107-F10	IV-4L20	-2.26911	0.51	51.5	0	C33A12.5	sjj_C33A12.5	0
107-F11	IV-4L22	-2.45861	0.438277	23	C33A12.6	C33A12.6	sjj_C33A12.6	C33A12.6
107-F12	IV-4L24	-0.959609	0.622642	28.5	C33A12.7	C33A12.7	sjj_C33A12.7	C33A12.7
107-F2	IV-4L04	-3.01154	0.601831	5	F38E11.5	F38E11.5	sjj_F38E11.5	F38E11.5
107-F3	IV-4L06	1.78248	0.696739	45.5	F38E11.6	F38E11.6	sjj_F38E11.6	F38E11.6
107-F4	IV-4L08	0.274684	0.75937	63.5	F38E11.12	F38E11.7	sjj_F38E11.7	F38E11.12
107-F5	IV-4L10	0.817124	0.704433	33.5	F38E11.9	F38E11.9	sjj_F38E11.9	F38E11.9
107-F6	IV-4L12	0.163548	0.791367	7	C33A12.1	C33A12.1	sjj_C33A12.1	C33A12.1
107-F7	IV-4L14	-0.592289	0.648649	28	C33A12.2	C33A12.2	sjj_C33A12.2	C33A12.2
107-F8	IV-4L16	2.0021	0.7264	53.5	C33A12.3	C33A12.3	sjj_C33A12.3	C33A12.3
107-F9	IV-4L18	0.0107724	0.664875	27.5	C33A12.4	C33A12.4	sjj_C33A12.4	C33A12.4
107-G1	IV-4N02	0.54535	0.614533	54	C33A12.8	C33A12.8	sjj_C33A12.8	C33A12.8
107-G10	IV-4N20	0.352057	0.771123	90.5	F56H11.2	F56H11.2	sjj_F56H11.2	F56H11.2
107-G11	IV-4N22	-0.632881	0.66254	10.5	F56H11.3	F56H11.3	sjj_F56H11.3	F56H11.3
107-G12	IV-4N24	-1.50502	0.487162	78	F56H11.4	F56H11.4	sjj_F56H11.4	F56H11.4
107-G2	IV-4N04	-2.4031	0.498313	12.5	C33A12.10	C33A12.10	sjj_C33A12.10	C33A12.10
107-G3	IV-4N06	-1.52902	0.507246	14	C33A12.11	C33A12.11	sjj_C33A12.11	C33A12.11
107-G4	IV-4N08	1.10973	0.760765	51.5	C33A12.12	C33A12.12	sjj_C33A12.12	C33A12.12
107-G5	IV-4N10	0.835282	0.714038	71.5	C33A12.13	C33A12.13	sjj_C33A12.13	C33A12.13
107-G6	IV-4N12	-0.448696	0.602118	36	C33A12.14	C33A12.14	sjj_C33A12.14	C33A12.14
107-G7	IV-4N14	-0.299696	0.612838	24	C33A12.15	C33A12.15	sjj_C33A12.15	C33A12.15
107-G8	IV-4N16	-0.310485	0.60239	22.5	C33A12.16	C33A12.16	sjj_C33A12.16	C33A12.16
107-G9	IV-4N18	-0.514184	0.57409	16.5	F56H11.1	F56H11.1	sjj_F56H11.1	F56H11.1
107-H1	IV-4P02	-1.66161	0.543914	51	F56H11.6	F56H11.6	sjj_F56H11.6	F56H11.6
107-H10	IV-4P20	2.42282	0.838969	55	F27C8.2	F27C8.2	sjj_F27C8.2	F27C8.2
107-H11	IV-4P22	1.32948	0.768336	45.5	F27C8.3	F27C8.3	sjj_F27C8.3	F27C8.3
107-H12	IV-4P24	0.0375894	0.638339	47.5	F27C8.4	F27C8.4	sjj_F27C8.4	F27C8.4
107-H2	IV-4P04	2.56423	0.870085	13	T05A1.1	T05A1.1	sjj_T05A1.1	T05A1.1
107-H3	IV-4P06	-2.73077	0.604724	8	T05A1.2	T05A1.2	sjj_T05A1.2	T05A1.2
107-H5	IV-4P10	-1.57174	0.572075	36	0	T05A1.4	sjj_T05A1.4	0
107-H6	IV-4P12	-0.937248	0.610897	55	T05A1.5	T05A1.5	sjj_T05A1.5	T05A1.5
107-H7	IV-4P14	-0.0482305	0.761793	25.5	F56H11.1	T05A1.6	sjj_T05A1.6	F56H11.1
107-H8	IV-4P16	-1.89076	0.545547	34	T05A1.5	T05A1.7	sjj_T05A1.7	T05A1.5
107-H9	IV-4P18	0.158097	0.698928	39.5	F27C8.1	F27C8.1	sjj_F27C8.1	F27C8.1
108-A1	IV-5A01	1.28598	1.00338	35.5	F27C8.5	F27C8.5	sjj_F27C8.5	F27C8.5
108-A11	IV-5A21	0.978461	1.16993	128	F58G6.6	F58G6.6	sjj_F58G6.6	F58G6.6
108-A12	IV-5A23	0.224903	0.987179	65	ZK1251.1	ZK1251.1	sjj_ZK1251.1	ZK1251.1
108-A2	IV-5A03	-0.950089	0.896761	114.5	F27C8.6	F27C8.6	sjj_F27C8.6	F27C8.6
108-A3	IV-5A05	0.66451	0.855556	8	W09C2.1	W09C2.1	sjj_W09C2.1	W09C2.1
108-A4	IV-5A07	1.2386	0.985532	70.5	W09C2.3	W09C2.3	sjj_W09C2.3	W09C2.3
108-A5	IV-5A09	-0.0997135	0.925253	70.5	F58G6.6	W09C2.4	sjj_W09C2.4	F58G6.6
108-A6	IV-5A11	-1.11222	0.961538	140	F58G6.1	F58G6.1	sjj_F58G6.1	F58G6.1
108-A7	IV-5A13	-0.821682	0.832336	69	F58G6.2	F58G6.2	sjj_F58G6.2	F58G6.2
108-A8	IV-5A15	0.264333	0.943313	64.5	F58G6.3	F58G6.3	sjj_F58G6.3	F58G6.3
108-A9	IV-5A17	-1.00268	0.973494	18.5	F58G6.4	F58G6.4	sjj_F58G6.4	F58G6.4
108-B1	IV-5C01	-0.292868	0.932118	57.5	ZK1251.2	ZK1251.2	sjj_ZK1251.2	ZK1251.2
108-B10	IV-5C19	1.07999	0.933358	26.5	K01H12.2	K01H12.2	sjj_K01H12.2	K01H12.2
108-B11	IV-5C21	0.706401	0.951807	33.5	K01H12.3	K01H12.3	sjj_K01H12.3	K01H12.3
108-B12	IV-5C23	-1.24003	0.879669	46.5	K01H12.4	K01H12.4	sjj_K01H12.4	K01H12.4
108-B2	IV-5C03	-0.558407	0.87138	128	ZK1251.3	ZK1251.3	sjj_ZK1251.3	ZK1251.3
108-B3	IV-5C05	1.25974	0.950893	65	0	ZK1251.4	sjj_ZK1251.4	0
108-B4	IV-5C07	-1.30407	0.813364	163	ZK1251.5	ZK1251.5	sjj_ZK1251.5	ZK1251.5
108-B5	IV-5C09	-0.926885	0.816935	102	ZK1251.6	ZK1251.6	sjj_ZK1251.6	ZK1251.6
108-B6	IV-5C11	-1.04137	0.956897	52.5	ZK1251.7	ZK1251.7	sjj_ZK1251.7	ZK1251.7
108-B7	IV-5C13	-0.117911	0.893066	94.5	ZK1251.8	ZK1251.8	sjj_ZK1251.8	ZK1251.8
108-B8	IV-5C15	-1.87181	0.70627	24.5	ZK1251.9	ZK1251.9	sjj_ZK1251.9	ZK1251.9
108-B9	IV-5C17	-0.788743	0.926354	88.5	K01H12.1	K01H12.1	sjj_K01H12.1	K01H12.1
108-C1	IV-5E01	2.79215	1.08488	59.5	C28D4.1	C28D4.1	sjj_C28D4.1	C28D4.1
108-C10	IV-5E19	0.272274	0.877778	102	T13F2.4	T13F2.4	sjj_T13F2.4	T13F2.4
108-C11	IV-5E21	1.38085	0.960582	61.5	T13F2.5	T13F2.5	sjj_T13F2.5	T13F2.5
108-C12	IV-5E23	-0.884197	0.899351	56.5	T13F2.6	T13F2.6	sjj_T13F2.6	T13F2.6
108-C2	IV-5E03	0.93563	0.940972	58	C28D4.2	C28D4.2	sjj_C28D4.2	C28D4.2
108-C4	IV-5E07	1.39234	0.991379	94	C28D4.7	C28D4.4	sjj_C28D4.4	C28D4.7
108-C5	IV-5E09	-0.235062	0.901613	85.5	C28D4.8	C28D4.5	sjj_C28D4.5	C28D4.8
108-C6	IV-5E11	1.35245	1.01832	91.5	H27C11.1	H27C11.1	sjj_H27C11.1	H27C11.1
108-C9	IV-5E17	-1.52115	1.28655	5.5	T13F2.3	T13F2.3	sjj_T13F2.3	T13F2.3
108-D1	IV-5G01	-4.67569	0.620856	5.5	T13F2.7	T13F2.7	sjj_T13F2.7	T13F2.7
108-D10	IV-5G19	-1.0802	0.82583	69	W08D2.5	W08D2.5	sjj_W08D2.5	W08D2.5
108-D12	IV-5G23	-2.51816	0.641516	6	W08D2.7	W08D2.7	sjj_W08D2.7	W08D2.7
108-D2	IV-5G03	1.29501	0.999291	54	T13F2.8	T13F2.8	sjj_T13F2.8	T13F2.8
108-D3	IV-5G05	1.34306	0.891732	61	T13F2.9	T13F2.9	sjj_T13F2.9	T13F2.9
108-D4	IV-5G07	-0.14488	0.768083	74.5	T13F2.10	T13F2.10	sjj_T13F2.10	T13F2.10
108-D5	IV-5G09	-2.12967	0.831034	166.5	T13F2.11	T13F2.11	sjj_T13F2.11	T13F2.11
108-D7	IV-5G13	1.68094	1.03226	50.5	W08D2.1	W08D2.1	sjj_W08D2.1	W08D2.1
108-D9	IV-5G17	-0.353654	0.872656	50.5	W08D2.4	W08D2.4	sjj_W08D2.4	W08D2.4
108-E1	IV-5I01	-0.528104	0.974457	90.5	W08D2.8	W08D2.8	sjj_W08D2.8	W08D2.8
108-E10	IV-5I19	-0.291653	0.811834	56	K07F5.9	K07F5.9	sjj_K07F5.9	K07F5.9
108-E11	IV-5I21	-1.25744	0.841715	90.5	K07F5.11	K07F5.11	sjj_K07F5.11	K07F5.11
108-E12	IV-5I23	0.518553	1.03088	29.5	K07F5.13	K07F5.12	sjj_K07F5.12	K07F5.13
108-E2	IV-5I03	-0.489289	0.901513	64	K07F5.1	K07F5.1	sjj_K07F5.1	K07F5.1
108-E3	IV-5I05	0.362577	0.921735	48	K07F5.2	K07F5.2	sjj_K07F5.2	K07F5.2
108-E4	IV-5I07	0.944424	0.978932	89	K07F5.3	K07F5.3	sjj_K07F5.3	K07F5.3
108-E5	IV-5I09	1.83062	0.896449	42	K07F5.4	K07F5.4	sjj_K07F5.4	K07F5.4
108-E6	IV-5I11	-0.263945	0.97619	109.5	K07F5.5	K07F5.5	sjj_K07F5.5	K07F5.5
108-E7	IV-5I13	-1.86582	0.942308	62.5	K07F5.6	K07F5.6	sjj_K07F5.6	K07F5.6
108-E9	IV-5I17	-0.064932	0.852906	59.5	K07F5.8	K07F5.8	sjj_K07F5.8	K07F5.8
108-F10	IV-5K19	0.97666	1.16867	81	F32B6.8	F32B6.8	sjj_F32B6.8	F32B6.8
108-F11	IV-5K21	0.929392	0.964912	44.5	F32B6.9	F32B6.9	sjj_F32B6.9	F32B6.9
108-F12	IV-5K23	0.300272	1.00373	75	F32B6.10	F32B6.10	sjj_F32B6.10	F32B6.10
108-F2	IV-5K03	-2.12659	1	6	K07F5.14	K07F5.14	sjj_K07F5.14	K07F5.14
108-F3	IV-5K05	1.26582	1.00355	56.5	F32B6.1	F32B6.1	sjj_F32B6.1	F32B6.1
108-F4	IV-5K07	0.488393	1.05575	75.5	F32B6.2	F32B6.2	sjj_F32B6.2	F32B6.2
108-F5	IV-5K09	-0.867943	1.18541	26.5	F32B6.3	F32B6.3	sjj_F32B6.3	F32B6.3
108-F6	IV-5K11	-0.0718493	1.01	70.5	F32B6.10	F32B6.4	sjj_F32B6.4	F32B6.10
108-F7	IV-5K13	0.354238	1.02309	39	F32B6.5	F32B6.5	sjj_F32B6.5	F32B6.5
108-F9	IV-5K17	-1.7214	0.743531	68.5	F32B6.7	F32B6.7	sjj_F32B6.7	F32B6.7
108-G1	IV-5M01	1.09462	0.967964	21	F32D8.15	F32B6.11	sjj_F32B6.11	F32D8.15
108-G10	IV-5M19	1.72636	1.03571	59.5	C47E12.3	C47E12.3	sjj_C47E12.3	C47E12.3
108-G11	IV-5M21	-4.77887	0.731061	7.5	C47E12.4	C47E12.4	sjj_C47E12.4	C47E12.4
108-G2	IV-5M03	0.71894	1.00984	91	F25H8.1	F25H8.1	sjj_F25H8.1	F25H8.1
108-G3	IV-5M05	-1.24298	0.877005	61	F25H8.2	F25H8.2	sjj_F25H8.2	F25H8.2
108-G4	IV-5M07	-2.63278	0.909091	9	F25H8.3	F25H8.3	sjj_F25H8.3	F25H8.3
108-G5	IV-5M09	1.14746	1.09412	100.5	F25H8.5	F25H8.5	sjj_F25H8.5	F25H8.5
108-G7	IV-5M13	0.0494694	0.776498	39	T13H10.1	T13H10.1	sjj_T13H10.1	T13H10.1
108-G8	IV-5M15	0.726395	0.878061	8	C47E12.1	C47E12.1	sjj_C47E12.1	C47E12.1
108-G9	IV-5M17	-2.94671	0.5	4	C47E12.2	C47E12.2	sjj_C47E12.2	C47E12.2
108-H1	IV-5O01	0.0134465	0.985187	107.5	C47E12.6	C47E12.6	sjj_C47E12.6	C47E12.6
108-H10	IV-5O19	-0.850811	0.900641	84	F44D12.4	F44D12.4	sjj_F44D12.4	F44D12.4
108-H11	IV-5O21	-0.385198	0.833128	95	F44D12.5	F44D12.5	sjj_F44D12.5	F44D12.5
108-H12	IV-5O23	-1.41901	0.896497	94	F44D12.6	F44D12.6	sjj_F44D12.6	F44D12.6
108-H2	IV-5O03	-0.749129	0.92116	16.5	C47E12.7	C47E12.7	sjj_C47E12.7	C47E12.7
108-H3	IV-5O05	0.354285	0.801817	22.5	C47E12.8	C47E12.8	sjj_C47E12.8	C47E12.8
108-H4	IV-5O07	1.77369	0.902057	29.5	C47E12.9	C47E12.9	sjj_C47E12.9	C47E12.9
108-H5	IV-5O09	1.13485	0.903556	57	C47E12.10	C47E12.10	sjj_C47E12.10	C47E12.10
108-H6	IV-5O11	-0.0804572	0.896959	97	C47E12.11	C47E12.11	sjj_C47E12.11	C47E12.11
108-H7	IV-5O13	2.22289	1.0102	57	F44D12.1	F44D12.1	sjj_F44D12.1	F44D12.1
108-H8	IV-5O15	0.0469879	0.994017	46	F44D12.2	F44D12.2	sjj_F44D12.2	F44D12.2
109-A1	IV-5A02	-0.539511	0.910141	132.5	F44D12.7	F44D12.7	sjj_F44D12.7	F44D12.7
109-A10	IV-5A20	3.27704	0.934657	40.5	T04B2.5	T04B2.5	sjj_T04B2.5	T04B2.5
109-A11	IV-5A22	-1.52346	0.839349	103	T04B2.6	T04B2.6	sjj_T04B2.6	T04B2.6
109-A12	IV-5A24	1.38699	0.871602	40	W01B6.1	W01B6.1	sjj_W01B6.1	W01B6.1
109-A2	IV-5A04	0.980329	0.903276	32	F44D12.8	F44D12.8	sjj_F44D12.8	F44D12.8
109-A3	IV-5A06	-1.35038	0.789597	66	F44D12.9	F44D12.9	sjj_F44D12.9	F44D12.9
109-A4	IV-5A08	-0.0555229	0.968254	98	F44D12.10	F44D12.10	sjj_F44D12.10	F44D12.10
109-A5	IV-5A10	1.11998	0.886895	83	F44D12.11	F44D12.11	sjj_F44D12.11	F44D12.11
109-A6	IV-5A12	0.200463	0.934392	117.5	T04B2.1	T04B2.1	sjj_T04B2.1	T04B2.1
109-A7	IV-5A14	1.20619	0.847321	65.5	T04B2.2	T04B2.2	sjj_T04B2.2	T04B2.2
109-A8	IV-5A16	0.923111	0.902462	53	T04B2.3	T04B2.3	sjj_T04B2.3	T04B2.3
109-A9	IV-5A18	0.98337	0.942753	75.5	T04B2.7	T04B2.4	sjj_T04B2.4	T04B2.7
109-B1	IV-5C02	-0.709053	0.886698	147.5	W01B6.2	W01B6.2	sjj_W01B6.2	W01B6.2
109-B10	IV-5C20	-1.19978	0.785171	43.5	C04G2.2	C04G2.2	sjj_C04G2.2	C04G2.2
109-B11	IV-5C22	-2.09179	0.847051	148	C04G2.4	C04G2.4	sjj_C04G2.4	C04G2.4
109-B12	IV-5C24	0.199022	0.814935	67	C04G2.5	C04G2.5	sjj_C04G2.5	C04G2.5
109-B2	IV-5C04	-2.10193	0.885922	165.5	W01B6.3	W01B6.3	sjj_W01B6.3	W01B6.3
109-B3	IV-5C06	-0.308434	0.815543	55	W01B6.4	W01B6.4	sjj_W01B6.4	W01B6.4
109-B4	IV-5C08	-1.31751	0.88652	165	W01B6.5	W01B6.5	sjj_W01B6.5	W01B6.5
109-B5	IV-5C10	-0.466661	0.928571	44	W01B6.6	W01B6.6	sjj_W01B6.6	W01B6.6
109-B6	IV-5C12	-1.01639	0.801146	67	W01B6.7	W01B6.7	sjj_W01B6.7	W01B6.7
109-B7	IV-5C14	-0.807839	0.823864	22	W01B6.8	W01B6.8	sjj_W01B6.8	W01B6.8
109-B8	IV-5C16	0.156658	0.797321	61.5	W01B6.9	W01B6.9	sjj_W01B6.9	W01B6.9
109-B9	IV-5C18	0.304458	1.07094	69	C04G2.1	C04G2.1	sjj_C04G2.1	C04G2.1
109-C1	IV-5E02	-4.08027	0.519664	4.5	C04G2.6	C04G2.6	sjj_C04G2.6	C04G2.6
109-C10	IV-5E20	-1.88965	1	153.5	C04G6.4	C04G6.4	sjj_C04G6.4	C04G6.4
109-C11	IV-5E22	-0.50651	0.85	33	C04G6.3	C04G6.5	sjj_C04G6.5	C04G6.3
109-C12	IV-5E24	-0.375411	0.934992	97	C04G6.6	C04G6.6	sjj_C04G6.6	C04G6.6
109-C2	IV-5E04	-3.0031	0.713302	90	C04G2.7	C04G2.7	sjj_C04G2.7	C04G2.7
109-C3	IV-5E06	0.22885	0.773183	78	C04G2.8	C04G2.8	sjj_C04G2.8	C04G2.8
109-C4	IV-5E08	-0.13162	0.64619	49	C04G2.9	C04G2.9	sjj_C04G2.9	C04G2.9
109-C5	IV-5E10	-0.378568	0.915616	121.5	C04G2.10	C04G2.10	sjj_C04G2.10	C04G2.10
109-C6	IV-5E12	1.4833	1	51.5	C04G2.11	C04G2.11	sjj_C04G2.11	C04G2.11
109-C7	IV-5E14	-1.25701	0.771868	46	C04G6.1	C04G6.1	sjj_C04G6.1	C04G6.1
109-C8	IV-5E16	1.92073	0.924376	56	C04G6.3	C04G6.2	sjj_C04G6.2	C04G6.3
109-C9	IV-5E18	1.4765	0.950588	26.5	C04G6.3	C04G6.3	sjj_C04G6.3	C04G6.3
109-D1	IV-5G02	-0.204317	0.795456	81	C04G6.7	C04G6.7	sjj_C04G6.7	C04G6.7
109-D10	IV-5G20	-0.0639198	0.787833	56.5	K08F4.3	K08F4.3	sjj_K08F4.3	K08F4.3
109-D11	IV-5G22	-1.05718	0.798214	50.5	K08F4.4	K08F4.4	sjj_K08F4.4	K08F4.4
109-D12	IV-5G24	0.745587	0.844443	45.5	K08F4.5	K08F4.5	sjj_K08F4.5	K08F4.5
109-D2	IV-5G04	1.03081	0.968627	114.5	C04H5.1	C04H5.1	sjj_C04H5.1	C04H5.1
109-D3	IV-5G06	3.35214	1.10714	26.5	C04H5.2	C04H5.2	sjj_C04H5.2	C04H5.2
109-D4	IV-5G08	-0.479519	0.823758	118.5	C04H5.3	C04H5.3	sjj_C04H5.3	C04H5.3
109-D5	IV-5G10	0.582122	0.883238	52.5	C04H5.3	C04H5.4	sjj_C04H5.4	C04H5.3
109-D7	IV-5G14	1.41754	1.31621	7.5	C04H5.6	C04H5.6	sjj_C04H5.6	C04H5.6
109-D8	IV-5G16	0.766019	0.867081	40	K08F4.1	K08F4.1	sjj_K08F4.1	K08F4.1
109-D9	IV-5G18	1.78285	0.783784	17	K08F4.2	K08F4.2	sjj_K08F4.2	K08F4.2
109-E1	IV-5I02	1.14992	0.779686	17.5	K08F4.6	K08F4.6	sjj_K08F4.6	K08F4.6
109-E10	IV-5I20	-8.56312	0.516601	7.5	T14G10.5	T14G10.5	sjj_T14G10.5	T14G10.5
109-E11	IV-5I22	-0.231748	0.889385	67.5	T14G10.6	T14G10.6	sjj_T14G10.6	T14G10.6
109-E12	IV-5I24	-0.726311	0.741529	31	T14G10.7	T14G10.7	sjj_T14G10.7	T14G10.7
109-E2	IV-5I04	1.22198	0.883823	39	K08F4.7	K08F4.7	sjj_K08F4.7	K08F4.7
109-E3	IV-5I06	-0.272822	0.775986	13	K08F4.8	K08F4.8	sjj_K08F4.8	K08F4.8
109-E4	IV-5I08	-1.72441	0.77963	105	K08F4.9	K08F4.9	sjj_K08F4.9	K08F4.9
109-E5	IV-5I10	-0.326727	0.916709	103.5	K08F4.11	K08F4.11	sjj_K08F4.11	K08F4.11
109-E7	IV-5I14	0.383139	1.02767	5.5	T14G10.2	T14G10.2	sjj_T14G10.2	T14G10.2
109-E8	IV-5I16	-0.556222	0.844268	58	T14G10.3	T14G10.3	sjj_T14G10.3	T14G10.3
109-E9	IV-5I18	-0.642815	0.83926	39.5	T14G10.4	T14G10.4	sjj_T14G10.4	T14G10.4
109-F1	IV-5K02	0.10086	0.731959	13.5	T14G10.8	T14G10.8	sjj_T14G10.8	T14G10.8
109-F10	IV-5K20	0.434482	0.952308	71.5	C24F3.3	C24F3.3	sjj_C24F3.3	C24F3.3
109-F11	IV-5K22	0.457117	0.849245	26.5	C24F3.4	C24F3.4	sjj_C24F3.4	C24F3.4
109-F12	IV-5K24	0.418109	0.973502	66	C24F3.5	C24F3.5	sjj_C24F3.5	C24F3.5
109-F2	IV-5K04	-3.39278	0.648718	3	K04D7.1	K04D7.1	sjj_K04D7.1	K04D7.1
109-F3	IV-5K06	-0.102479	0.787097	35.5	K04D7.2	K04D7.2	sjj_K04D7.2	K04D7.2
109-F4	IV-5K08	2.06005	0.879258	53.5	K04D7.3	K04D7.3	sjj_K04D7.3	K04D7.3
109-F5	IV-5K10	-1.77961	0.885281	127.5	K04D7.4	K04D7.4	sjj_K04D7.4	K04D7.4
109-F6	IV-5K12	-1.15385	0.932692	73.5	K04D7.5	K04D7.5	sjj_K04D7.5	K04D7.5
109-F7	IV-5K14	-1.24115	0.702586	50	C24F3.5	T17B5.1	sjj_T17B5.1	C24F3.5
109-F8	IV-5K16	-0.555976	0.827201	54	C24F3.1	C24F3.1	sjj_C24F3.1	C24F3.1
109-F9	IV-5K18	-0.942809	0.754243	69	C24F3.2	C24F3.2	sjj_C24F3.2	C24F3.2
109-G1	IV-5M02	-0.386754	0.777778	16	F01G10.1	F01G10.1	sjj_F01G10.1	F01G10.1
109-G10	IV-5M20	2.42594	1.05532	44	F01G10.10	F01G10.10	sjj_F01G10.10	F01G10.10
109-G11	IV-5M22	-1.04678	0.788203	85.5	Y43C5A.1	Y43C5A.1	sjj_Y43C5A.1	Y43C5A.1
109-G12	IV-5M24	0.294652	1.04659	59.5	Y43C5A.2	Y43C5A.2	sjj_Y43C5A.2	Y43C5A.2
109-G2	IV-5M04	0.317901	0.911793	80	F01G10.2	F01G10.2	sjj_F01G10.2	F01G10.2
109-G3	IV-5M06	0.0830269	0.882353	102	F01G10.3	F01G10.3	sjj_F01G10.3	F01G10.3
109-G4	IV-5M08	0.844499	0.959835	53	F01G10.4	F01G10.4	sjj_F01G10.4	F01G10.4
109-G5	IV-5M10	0.0118297	0.858357	92	F01G10.5	F01G10.5	sjj_F01G10.5	F01G10.5
109-G6	IV-5M12	-0.0183406	0.890017	87.5	F01G10.6	F01G10.6	sjj_F01G10.6	F01G10.6
109-G7	IV-5M14	0.826044	0.903922	81	F01G10.7	F01G10.7	sjj_F01G10.7	F01G10.7
109-G8	IV-5M16	-1.63221	0.818452	81	F01G10.8	F01G10.8	sjj_F01G10.8	F01G10.8
109-G9	IV-5M18	2.20804	1.08367	61.5	F01G10.9	F01G10.9	sjj_F01G10.9	F01G10.9
109-H1	IV-5O02	2.03799	1.22457	45.5	Y43C5A.3	Y43C5A.3	sjj_Y43C5A.3	Y43C5A.3
109-H11	IV-5O22	-0.692487	0.779323	30.5	R09E10.7	R09E10.7	sjj_R09E10.7	R09E10.7
109-H12	IV-5O24	3.60487	1.11612	37	K11E8.1	K11E8.1	sjj_K11E8.1	K11E8.1
109-H2	IV-5O04	0.137031	0.945771	108.5	Y43C5A.4	Y43C5A.4	sjj_Y43C5A.4	Y43C5A.4
109-H3	IV-5O06	0.510772	0.938473	135	Y43C5A.5	Y43C5A.5	sjj_Y43C5A.5	Y43C5A.5
109-H4	IV-5O08	-0.552004	0.728833	13.5	Y43C5A.6	Y43C5A.6	sjj_Y43C5A.6	Y43C5A.6
109-H6	IV-5O12	-0.530986	0.906042	45.5	R09E10.9	R09E10.2	sjj_R09E10.2	R09E10.9
109-H7	IV-5O14	2.24418	0.896311	32.5	R09E10.3	R09E10.3	sjj_R09E10.3	R09E10.3
109-H9	IV-5O18	9.59926	3.37313	39	R09E10.5	R09E10.5	sjj_R09E10.5	R09E10.5
10-A1	I-3A02	0.194881	0.766314	71.5	D2092.6	D2092.6	sjj_D2092.6	D2092.6
10-A10	I-3A20	-0.546556	0.827802	102	ZC581.7	ZC581.7	sjj_ZC581.7	ZC581.7
10-A11	I-3A22	2.39665	0.810436	37.5	ZC581.9	ZC581.9	sjj_ZC581.9	ZC581.9
10-A2	I-3A04	-0.39869	0.730188	88.5	D2092.7	D2092.7	sjj_D2092.7	D2092.7
10-A3	I-3A06	-0.636019	0.682143	44.5	D2092.8	D2092.8	sjj_D2092.8	D2092.8
10-A5	I-3A10	0.366182	0.805556	49	ZC581.2	ZC581.2	sjj_ZC581.2	ZC581.2
10-A6	I-3A12	0.733174	0.91	58.5	ZC581.3	ZC581.3	sjj_ZC581.3	ZC581.3
10-A7	I-3A14	0.847544	0.914793	28	D2092.1	ZC581.4	sjj_ZC581.4	D2092.1
10-A8	I-3A16	0.371516	0.816156	134	D2092.1	ZC581.5	sjj_ZC581.5	D2092.1
10-A9	I-3A18	2.89315	0.894872	81	ZC581.6	ZC581.6	sjj_ZC581.6	ZC581.6
10-B1	I-3C02	-1.89316	0.729151	162	ZC581.9	C17F3.2	sjj_C17F3.2	ZC581.9
10-B10	I-3C20	0.455016	0.976914	67	W02D3.2	W02D3.2	sjj_W02D3.2	W02D3.2
10-B11	I-3C22	0.654356	0.840909	61	W02D3.3	W02D3.3	sjj_W02D3.3	W02D3.3
10-B12	I-3C24	1.25161	0.81765	109	W02D3.4	W02D3.4	sjj_W02D3.4	W02D3.4
10-B2	I-3C04	-0.793924	0.674847	55	C17F3.3	C17F3.3	sjj_C17F3.3	C17F3.3
10-B3	I-3C06	-0.233465	0.71972	98.5	T23B3.1	T23B3.1	sjj_T23B3.1	T23B3.1
10-B4	I-3C08	-0.21783	0.851885	117.5	T23B3.2	T23B3.2	sjj_T23B3.2	T23B3.2
10-B5	I-3C10	1.56339	0.90251	63.5	T23B3.3	T23B3.3	sjj_T23B3.3	T23B3.3
10-B6	I-3C12	1.29646	0.914577	69	T23B3.4	T23B3.4	sjj_T23B3.4	T23B3.4
10-B7	I-3C14	-0.222807	0.892308	130.5	T23B3.5	T23B3.5	sjj_T23B3.5	T23B3.5
10-B8	I-3C16	0.476431	0.803828	69.5	T23B3.6	T23B3.6	sjj_T23B3.6	T23B3.6
10-C1	I-3E02	-0.532162	0.738606	56.5	W02D3.5	W02D3.5	sjj_W02D3.5	W02D3.5
10-C10	I-3E20	-0.0694887	0.855928	93	F08B6.4	F08B6.4	sjj_F08B6.4	F08B6.4
10-C11	I-3E22	1.7947	0.954545	74	C37A2.5	F08B6.5	sjj_F08B6.5	C37A2.5
10-C12	I-3E24	2.97678	1.10225	34	E02D9.1	C37A2.1	sjj_C37A2.1	E02D9.1
10-C2	I-3E04	-0.619872	0.742365	105	W02D3.6	W02D3.6	sjj_W02D3.6	W02D3.6
10-C3	I-3E06	0.636798	0.682355	67.5	W02D3.7	W02D3.7	sjj_W02D3.7	W02D3.7
10-C4	I-3E08	-1.94501	0.612299	74.5	W02D3.8	W02D3.8	sjj_W02D3.8	W02D3.8
10-C5	I-3E10	-1.01237	0.77399	74	W02D3.9	W02D3.9	sjj_W02D3.9	W02D3.9
10-C6	I-3E12	0.372969	0.853535	88	W02D3.10	W02D3.10	sjj_W02D3.10	W02D3.10
10-C7	I-3E14	-0.415431	0.79828	79.5	F08B6.1	F08B6.1	sjj_F08B6.1	F08B6.1
10-C8	I-3E16	-3.66753	0.548742	19	F08B6.2	F08B6.2	sjj_F08B6.2	F08B6.2
10-D1	I-3G02	-1.55559	0.733333	76.5	C37A2.2	C37A2.2	sjj_C37A2.2	C37A2.2
10-D10	I-3G20	-1.13488	0.837733	101.5	K02F2.1	K02F2.1	sjj_K02F2.1	K02F2.1
10-D11	I-3G22	1.75933	0.806963	63.5	K02F2.2	K02F2.2	sjj_K02F2.2	K02F2.2
10-D12	I-3G24	2.62019	0.880094	22.5	K02F2.3	K02F2.3	sjj_K02F2.3	K02F2.3
10-D2	I-3G04	0.557657	0.822168	114	C37A2.3	C37A2.3	sjj_C37A2.3	C37A2.3
10-D3	I-3G06	-3.07916	0.660569	13	C37A2.4	C37A2.4	sjj_C37A2.4	C37A2.4
10-D4	I-3G08	2.68085	1.05294	75	C37A2.5	C37A2.5	sjj_C37A2.5	C37A2.5
10-D5	I-3G10	-1.15259	0.829545	127	C37A2.6	C37A2.6	sjj_C37A2.6	C37A2.6
10-D6	I-3G12	-1.53571	0.898878	47	C37A2.7	C37A2.7	sjj_C37A2.7	C37A2.7
10-D7	I-3G14	1.86608	1.02471	50.5	C37A2.8	C37A2.8	sjj_C37A2.8	C37A2.8
10-D8	I-3G16	-0.534467	0.889869	66.5	E02D9.1	E02D9.1	sjj_E02D9.1	E02D9.1
10-D9	I-3G18	-0.990511	0.774112	109.5	K02F2.5	E02D9.2	sjj_E02D9.2	K02F2.5
10-E1	I-3I02	0.534317	0.789327	77.5	K02F2.4	K02F2.4	sjj_K02F2.4	K02F2.4
10-E10	I-3I20	1.19469	1.17612	142.5	C48B6.3	C48B6.3	sjj_C48B6.3	C48B6.3
10-E11	I-3I22	1.39339	0.782962	94.5	C48B6.4	C48B6.4	sjj_C48B6.4	C48B6.4
10-E2	I-3I04	0.993059	0.871818	97.5	K02F2.5	K02F2.5	sjj_K02F2.5	K02F2.5
10-E3	I-3I06	0.448163	0.79201	106	K02F2.6	K02F2.6	sjj_K02F2.6	K02F2.6
10-E4	I-3I08	-0.708022	0.866634	171.5	T21G5.1	T21G5.1	sjj_T21G5.1	T21G5.1
10-E5	I-3I10	2.0573	1.07771	80.5	T21G5.2	T21G5.2	sjj_T21G5.2	T21G5.2
10-E6	I-3I12	-0.564375	1.13025	199	T21G5.3	T21G5.3	sjj_T21G5.3	T21G5.3
10-E7	I-3I14	-0.468464	0.739038	26	T21G5.4	T21G5.4	sjj_T21G5.4	T21G5.4
10-E8	I-3I16	-2.99675	0.766075	24	T21G5.5	T21G5.5	sjj_T21G5.5	T21G5.5
10-F1	I-3K02	-0.406853	0.764743	121.5	C48B6.6	C48B6.6	sjj_C48B6.6	C48B6.6
10-F10	I-3K20	2.83351	0.968266	65	T10B11.6	T10B11.6	sjj_T10B11.6	T10B11.6
10-F11	I-3K22	-1.08452	0.675325	129	T10B11.7	T10B11.7	sjj_T10B11.7	T10B11.7
10-F12	I-3K24	-2.42111	0.654048	167.5	T10B11.8	T10B11.8	sjj_T10B11.8	T10B11.8
10-F2	I-3K04	0.35831	0.760641	64.5	C48B6.6	C48B6.7	sjj_C48B6.7	C48B6.6
10-F3	I-3K06	0.560312	0.863502	80	C48B6.8	C48B6.8	sjj_C48B6.8	C48B6.8
10-F4	I-3K08	-0.254045	0.785882	98	C48B6.9	C48B6.9	sjj_C48B6.9	C48B6.9
10-F5	I-3K10	-0.714111	0.688844	97	T10B11.1	T10B11.1	sjj_T10B11.1	T10B11.1
10-F6	I-3K12	-0.44268	0.791162	79.5	T10B11.2	T10B11.2	sjj_T10B11.2	T10B11.2
10-F7	I-3K14	-2.4314	0.548859	105.5	T10B11.3	T10B11.3	sjj_T10B11.3	T10B11.3
10-F8	I-3K16	1.5405	0.761555	66	T10B11.4	T10B11.4	sjj_T10B11.4	T10B11.4
10-F9	I-3K18	-0.296494	0.756158	41	T10B11.5	T10B11.5	sjj_T10B11.5	T10B11.5
10-G1	I-3M02	0.683863	0.618544	43.5	C30F12.1	T10B11.9	sjj_T10B11.9	C30F12.1
10-G10	I-3M20	-2.78054	0.489963	28.5	H06O01.2	H06O01.2	sjj_H06O01.2	H06O01.2
10-G11	I-3M22	-2.41799	0.627816	14.5	H06O01.3	H06O01.3	sjj_H06O01.3	H06O01.3
10-G12	I-3M24	0.257397	0.695353	72	H06O01.4	H06O01.4	sjj_H06O01.4	H06O01.4
10-G2	I-3M04	1.05269	0.704596	69.5	C30F12.1	C30F12.1	sjj_C30F12.1	C30F12.1
10-G3	I-3M06	-0.454743	0.760073	130.5	C30F12.2	C30F12.2	sjj_C30F12.2	C30F12.2
10-G4	I-3M08	-0.0267782	0.787531	49	C30F12.3	C30F12.3	sjj_C30F12.3	C30F12.3
10-G5	I-3M10	-2.38492	0.561808	17	C30F12.4	C30F12.4	sjj_C30F12.4	C30F12.4
10-G6	I-3M12	1.06215	0.848077	102	C30F12.5	C30F12.5	sjj_C30F12.5	C30F12.5
10-G7	I-3M14	-0.663291	0.777564	99	C30F12.6	C30F12.6	sjj_C30F12.6	C30F12.6
10-G8	I-3M16	0.900899	0.752776	65.5	C30F12.7	C30F12.7	sjj_C30F12.7	C30F12.7
10-G9	I-3M18	-0.303514	0.583516	48	H06O01.1	H06O01.1	sjj_H06O01.1	H06O01.1
10-H1	I-3O02	1.74282	0.749001	43	F15C11.1	F15C11.1	sjj_F15C11.1	F15C11.1
10-H10	I-3O20	-0.38663	0.65077	23.5	F22D6.2	F22D6.2	sjj_F22D6.2	F22D6.2
10-H11	I-3O22	0.74166	0.593964	6.5	F22D6.3	F22D6.3	sjj_F22D6.3	F22D6.3
10-H12	I-3O24	-2.78604	0.709091	17.5	F22D6.4	F22D6.4	sjj_F22D6.4	F22D6.4
10-H2	I-3O04	1.11143	0.819604	45.5	F15C11.2	F15C11.2	sjj_F15C11.2	F15C11.2
10-H3	I-3O06	-0.569834	0.663578	70.5	W01A8.1	W01A8.1	sjj_W01A8.1	W01A8.1
10-H4	I-3O08	0.381039	0.925228	33	W01A8.2	W01A8.2	sjj_W01A8.2	W01A8.2
10-H5	I-3O10	1.11006	0.821659	53	W01A8.3	W01A8.3	sjj_W01A8.3	W01A8.3
10-H6	I-3O12	-3.36361	0.611837	27	W01A8.4	W01A8.4	sjj_W01A8.4	W01A8.4
10-H7	I-3O14	-0.520365	0.791304	64.5	W01A8.5	W01A8.5	sjj_W01A8.5	W01A8.5
10-H8	I-3O16	-0.515311	0.839744	55	W01A8.6	W01A8.6	sjj_W01A8.6	W01A8.6
10-H9	I-3O18	-1.05092	0.738034	101.5	F22D6.1	F22D6.1	sjj_F22D6.1	F22D6.1
110-A1	IV-5B01	3.49695	1.33304	57.5	K11E8.1	Y43C5B.1	sjj_Y43C5B.1	K11E8.1
110-A10	IV-5B19	1.09223	0.822139	31.5	R11A8.7	R11A8.7	sjj_R11A8.7	R11A8.7
110-A11	IV-5B21	-0.723964	0.892434	78.5	R10H10.1	R10H10.1	sjj_R10H10.1	R10H10.1
110-A12	IV-5B23	0.449064	0.877348	22.5	R10H10.2	R10H10.2	sjj_R10H10.2	R10H10.2
110-A2	IV-5B03	0.71081	0.804055	52	Y43C5B.2	Y43C5B.2	sjj_Y43C5B.2	Y43C5B.2
110-A3	IV-5B05	-0.362825	0.850985	80.5	Y43C5B.3	Y43C5B.3	sjj_Y43C5B.3	Y43C5B.3
110-A4	IV-5B07	0.376777	0.889062	91	R11A8.1	R11A8.1	sjj_R11A8.1	R11A8.1
110-A6	IV-5B11	1.39387	1.02335	58	R11A8.3	R11A8.3	sjj_R11A8.3	R11A8.3
110-A7	IV-5B13	1.55259	1.02184	53	R11A8.4	R11A8.4	sjj_R11A8.4	R11A8.4
110-A8	IV-5B15	-0.442247	0.978261	24.5	R11A8.5	R11A8.5	sjj_R11A8.5	R11A8.5
110-A9	IV-5B17	0.866139	0.826788	4	R11A8.6	R11A8.6	sjj_R11A8.6	R11A8.6
110-B1	IV-5D01	0.754967	1.06478	78	R10H10.3	R10H10.3	sjj_R10H10.3	R10H10.3
110-B10	IV-5D19	-1.05318	0.897822	125	F01D4.1	F01D4.1	sjj_F01D4.1	F01D4.1
110-B11	IV-5D21	-0.203111	0.884371	82	F01D4.2	F01D4.2	sjj_F01D4.2	F01D4.2
110-B12	IV-5D23	-0.662159	0.816216	88	F01D4.3	F01D4.3	sjj_F01D4.3	F01D4.3
110-B2	IV-5D03	0.987727	0.960151	84	R10H10.4	R10H10.4	sjj_R10H10.4	R10H10.4
110-B3	IV-5D05	1.19597	1.00941	91.5	R10H10.5	R10H10.5	sjj_R10H10.5	R10H10.5
110-B4	IV-5D07	1.04348	0.863898	46.5	R10H10.6	R10H10.6	sjj_R10H10.6	R10H10.6
110-B5	IV-5D09	0.532539	0.939237	64.5	R10H10.7	R10H10.7	sjj_R10H10.7	R10H10.7
110-B6	IV-5D11	1.46285	1.04286	38.5	F13B12.1	F13B12.1	sjj_F13B12.1	F13B12.1
110-B7	IV-5D13	0.587442	0.94919	85.5	F13B12.2	F13B12.2	sjj_F13B12.2	F13B12.2
110-B8	IV-5D15	-0.242838	0.844828	72	F13B12.3	F13B12.3	sjj_F13B12.3	F13B12.3
110-B9	IV-5D17	-0.467718	0.81891	122.5	F13B12.4	F13B12.4	sjj_F13B12.4	F13B12.4
110-C10	IV-5F19	-2.01983	0.83267	126.5	C02F4.5	C02F4.5	sjj_C02F4.5	C02F4.5
110-C2	IV-5F03	-0.0982469	0.87938	67	F01D4.5	F01D4.5	sjj_F01D4.5	F01D4.5
110-C3	IV-5F05	-2.11017	0.925926	158	F01D4.6	F01D4.6	sjj_F01D4.6	F01D4.6
110-C4	IV-5F07	0.157006	0.947443	101.5	F01D4.7	F01D4.7	sjj_F01D4.7	F01D4.7
110-C5	IV-5F09	-0.782662	0.789254	74.5	F01D4.8	F01D4.8	sjj_F01D4.8	F01D4.8
110-C6	IV-5F11	3.11783	0.96348	37.5	C02F4.1	C02F4.1	sjj_C02F4.1	C02F4.1
110-C7	IV-5F13	-0.465055	0.909091	35.5	C02F4.2	C02F4.2	sjj_C02F4.2	C02F4.2
110-C8	IV-5F15	0.548858	0.828158	39	C02F4.10	C02F4.3	sjj_C02F4.3	C02F4.10
110-D1	IV-5H01	-1.43088	0.892857	160.5	T07G12.3	T07G12.3	sjj_T07G12.3	T07G12.3
110-D10	IV-5H19	-0.790299	0.909929	30	T07G12.12	T07G12.12	sjj_T07G12.12	T07G12.12
110-D11	IV-5H21	-1.84011	0.854861	73	C43F9.4	C43F9.4	sjj_C43F9.4	C43F9.4
110-D12	IV-5H23	0.176909	0.955811	88	C43F9.5	C43F9.5	sjj_C43F9.5	C43F9.5
110-D2	IV-5H03	-1.94267	0.81972	98	T07G12.4	T07G12.4	sjj_T07G12.4	T07G12.4
110-D3	IV-5H05	0.218316	0.922386	63	T07G12.5	T07G12.5	sjj_T07G12.5	T07G12.5
110-D4	IV-5H07	0.20149	0.819498	32.5	T07G12.6	T07G12.6	sjj_T07G12.6	T07G12.6
110-D5	IV-5H09	-0.385301	0.989293	46	0	T07G12.7	sjj_T07G12.7	0
110-D6	IV-5H11	1.05862	0.953467	106	T07G12.8	T07G12.8	sjj_T07G12.8	T07G12.8
110-D7	IV-5H13	-0.989205	0.76319	21.5	T07G12.10	T07G12.9	sjj_T07G12.9	T07G12.10
110-D8	IV-5H15	1.20093	1.03672	10	T07G12.11	T07G12.10	sjj_T07G12.10	T07G12.11
110-D9	IV-5H17	-0.703175	0.871212	42	T07G12.11	T07G12.11	sjj_T07G12.11	T07G12.11
110-E1	IV-5J01	2.24412	0.938484	69	C43F9.6	C43F9.6	sjj_C43F9.6	C43F9.6
110-E10	IV-5J19	0.260112	0.790901	106.5	K08C7.1	K08C7.1	sjj_K08C7.1	K08C7.1
110-E11	IV-5J21	-0.72754	0.764985	91	K08C7.2	K08C7.2	sjj_K08C7.2	K08C7.2
110-E12	IV-5J23	-1.82505	0.637106	4	K08C7.3	K08C7.3	sjj_K08C7.3	K08C7.3
110-E4	IV-5J07	1.79943	0.803516	62	R09H10.2	R09H10.2	sjj_R09H10.2	R09H10.2
110-E5	IV-5J09	1.22483	0.849776	87.5	R09H10.3	R09H10.3	sjj_R09H10.3	R09H10.3
110-E7	IV-5J13	-0.941822	0.780472	49.5	R09H10.5	R09H10.5	sjj_R09H10.5	R09H10.5
110-E8	IV-5J15	0.248021	0.975	144.5	F56C4.1	F56C4.1	sjj_F56C4.1	F56C4.1
110-E9	IV-5J17	1.34838	1.10085	97	F56C4.2	F56C4.2	sjj_F56C4.2	F56C4.2
110-F1	IV-5L01	-0.896535	0.806202	132.5	K08C7.4	K08C7.4	sjj_K08C7.4	K08C7.4
110-F10	IV-5L19	1.28643	1.14359	125.5	R102.6	R102.6	sjj_R102.6	R102.6
110-F11	IV-5L21	-0.29333	0.769494	143.5	R102.10	R102.7	sjj_R102.7	R102.10
110-F2	IV-5L03	0.563161	0.756007	88	K08C7.5	K08C7.5	sjj_K08C7.5	K08C7.5
110-F3	IV-5L05	0.945471	0.749571	75.5	K08C7.6	K08C7.6	sjj_K08C7.6	K08C7.6
110-F4	IV-5L07	0.173236	0.801861	145	K08C7.7	K08C7.7	sjj_K08C7.7	K08C7.7
110-F5	IV-5L09	-1.3606	0.788889	125.5	R102.1	R102.1	sjj_R102.1	R102.1
110-F6	IV-5L11	0.0715846	0.762067	71	R102.2	R102.2	sjj_R102.2	R102.2
110-F7	IV-5L13	-1.30429	0.77381	67.5	R102.3	R102.3	sjj_R102.3	R102.3
110-F8	IV-5L15	-0.809485	0.803571	63.5	R102.4	R102.4	sjj_R102.4	R102.4
110-F9	IV-5L17	-0.250007	0.764184	62.5	R102.5	R102.5	sjj_R102.5	R102.5
110-G1	IV-5N01	-0.858579	0.725734	141.5	ZC168.2	ZC168.2	sjj_ZC168.2	ZC168.2
110-G10	IV-5N19	-0.929847	0.757448	134.5	T25B9.5	T25B9.5	sjj_T25B9.5	T25B9.5
110-G11	IV-5N21	-0.603117	0.798077	122.5	T25B9.6	T25B9.6	sjj_T25B9.6	T25B9.6
110-G12	IV-5N23	-2.96515	0.516129	7	T25B9.7	T25B9.7	sjj_T25B9.7	T25B9.7
110-G2	IV-5N03	-2.4898	0.710784	23.5	ZC168.3	ZC168.3	sjj_ZC168.3	ZC168.3
110-G3	IV-5N05	0.30741	0.902381	77	ZC168.4	ZC168.4	sjj_ZC168.4	ZC168.4
110-G5	IV-5N09	1.14819	0.772078	72	ZC168.6	ZC168.6	sjj_ZC168.6	ZC168.6
110-G7	IV-5N13	-0.801113	0.802232	128.5	Y69E1A.4	T25B9.2	sjj_T25B9.2	Y69E1A.4
110-G9	IV-5N17	0.527488	0.820147	108	T25B9.4	T25B9.4	sjj_T25B9.4	T25B9.4
110-H1	IV-5P01	1.15942	0.961369	137.5	T25B9.8	T25B9.8	sjj_T25B9.8	T25B9.8
110-H10	IV-5P19	-0.993709	0.78642	116.5	R13.3	R13.3	sjj_R13.3	R13.3
110-H11	IV-5P21	-0.551008	0.902778	196	R13.4	R13.4	sjj_R13.4	R13.4
110-H12	IV-5P23	1.02093	0.762743	15	T11G6.1	T11G6.1	sjj_T11G6.1	T11G6.1
110-H3	IV-5P05	0.755342	1.025	142.5	T25B9.10	T25B9.10	sjj_T25B9.10	T25B9.10
110-H4	IV-5P07	1.03988	0.730388	57.5	C06G8.1	C06G8.1	sjj_C06G8.1	C06G8.1
110-H5	IV-5P09	-2.49961	0.642857	147	C06G8.2	C06G8.2	sjj_C06G8.2	C06G8.2
110-H6	IV-5P11	0.487075	0.857201	81	C06G8.3	C06G8.3	sjj_C06G8.3	C06G8.3
110-H7	IV-5P13	0.661984	0.793889	74	C06G8.4	C06G8.4	sjj_C06G8.4	C06G8.4
110-H8	IV-5P15	2.04769	0.841144	53.5	R13.4	R13.1	sjj_R13.1	R13.4
110-H9	IV-5P17	1.18138	0.860738	25	R13.2	R13.2	sjj_R13.2	R13.2
111-A1	IV-5B02	1.27257	1.06671	55	T11G6.2	T11G6.2	sjj_T11G6.2	T11G6.2
111-A10	IV-5B20	2.40761	1.04317	46.5	F13E9.4	F13E9.4	sjj_F13E9.4	F13E9.4
111-A11	IV-5B22	0.23781	1.01611	53.5	F13E9.5	F13E9.5	sjj_F13E9.5	F13E9.5
111-A12	IV-5B24	0.0671994	1.09493	41.5	F13E9.6	F13E9.6	sjj_F13E9.6	F13E9.6
111-A4	IV-5B08	0.598348	1.01278	40.5	T11G6.5	T11G6.5	sjj_T11G6.5	T11G6.5
111-A5	IV-5B10	-0.56892	0.878309	46	T11G6.7	T11G6.7	sjj_T11G6.7	T11G6.7
111-A7	IV-5B14	3.17662	1.17284	57.5	F13E9.1	F13E9.1	sjj_F13E9.1	F13E9.1
111-A9	IV-5B18	-1.28714	1.01959	91.5	F13E9.13	F13E9.3	sjj_F13E9.3	F13E9.13
111-B1	IV-5D02	-1.39246	0.796024	67.5	0	F13E9.7	sjj_F13E9.7	0
111-B10	IV-5D20	1.13424	0.917176	28	ZK593.3	ZK593.3	sjj_ZK593.3	ZK593.3
111-B11	IV-5D22	-1.1056	0.777525	69	ZK593.4	ZK593.4	sjj_ZK593.4	ZK593.4
111-B12	IV-5D24	-3.26882	0.732707	12	ZK593.5	ZK593.5	sjj_ZK593.5	ZK593.5
111-B3	IV-5D06	1.37053	0.934855	43.5	F13E9.9	F13E9.9	sjj_F13E9.9	F13E9.9
111-B4	IV-5D08	0.370079	0.87526	22.5	F13E9.10	F13E9.10	sjj_F13E9.10	F13E9.10
111-B5	IV-5D10	-0.104752	1.06288	96.5	ZK596.1	ZK596.1	sjj_ZK596.1	ZK596.1
111-B7	IV-5D14	1.81995	1.10781	74	ZK596.3	ZK596.3	sjj_ZK596.3	ZK596.3
111-B8	IV-5D16	-0.680982	0.938401	95	ZK593.1	ZK593.1	sjj_ZK593.1	ZK593.1
111-B9	IV-5D18	1.30157	0.954459	61	ZK593.2	ZK593.2	sjj_ZK593.2	ZK593.2
111-C1	IV-5F02	2.11341	1.01434	63.5	ZK593.6	ZK593.6	sjj_ZK593.6	ZK593.6
111-C10	IV-5F20	1.63969	1.15669	82.5	Y69E1A.6	Y69E1A.6	sjj_Y69E1A.6	Y69E1A.6
111-C11	IV-5F22	1.49029	0.862428	63	Y69E1A.7	Y69E1A.7	sjj_Y69E1A.7	Y69E1A.7
111-C12	IV-5F24	1.4135	0.853594	28.5	Y69E1A.8	Y69E1A.8	sjj_Y69E1A.8	Y69E1A.8
111-C2	IV-5F04	2.9152	1	11	ZK593.7	ZK593.7	sjj_ZK593.7	ZK593.7
111-C3	IV-5F06	0.474435	1.03992	94	ZK593.8	ZK593.8	sjj_ZK593.8	ZK593.8
111-C4	IV-5F08	-1.16957	0.883413	76.5	ZK593.9	ZK593.9	sjj_ZK593.9	ZK593.9
111-C6	IV-5F12	-0.763918	0.899487	87.5	Y69E1A.2	Y69E1A.2	sjj_Y69E1A.2	Y69E1A.2
111-C7	IV-5F14	-2.54164	0.872211	98	Y69E1A.3	Y69E1A.3	sjj_Y69E1A.3	Y69E1A.3
111-C8	IV-5F16	-0.216143	0.944255	53.5	Y69E1A.4	Y69E1A.4	sjj_Y69E1A.4	Y69E1A.4
111-C9	IV-5F18	0.0448704	1.06641	54	Y69E1A.5	Y69E1A.5	sjj_Y69E1A.5	Y69E1A.5
111-E1	IV-5J02	0.692406	1.07362	109	F36H1.5	F36H1.5	sjj_F36H1.5	F36H1.5
111-E10	IV-5J20	0.742555	0.975	59	M7.3	M7.4	sjj_M7.4	M7.3
111-E11	IV-5J22	-3.91544	0.756793	37	M7.5	M7.5	sjj_M7.5	M7.5
111-E12	IV-5J24	0.259876	0.964545	57	M7.3	M7.6	sjj_M7.6	M7.3
111-E2	IV-5J04	-0.294019	0.89908	110.5	F36H1.6	F36H1.6	sjj_F36H1.6	F36H1.6
111-E3	IV-5J06	-0.920208	0.824706	73	Y5F2A.1	Y5F2A.1	sjj_Y5F2A.1	Y5F2A.1
111-E4	IV-5J08	1.08015	1.07278	65	Y5F2A.2	Y5F2A.2	sjj_Y5F2A.2	Y5F2A.2
111-E5	IV-5J10	-0.277133	0.98303	91	Y5F2A.3	Y5F2A.3	sjj_Y5F2A.3	Y5F2A.3
111-E6	IV-5J12	0.443607	0.908333	84	Y5F2A.4	Y5F2A.4	sjj_Y5F2A.4	Y5F2A.4
111-E7	IV-5J14	1.19652	1	11	M7.1	M7.1	sjj_M7.1	M7.1
111-E8	IV-5J16	-0.4631	0.930035	20	M7.2	M7.2	sjj_M7.2	M7.2
111-F1	IV-5L02	0.182033	1.01149	86	M7.7	M7.7	sjj_M7.7	M7.7
111-F10	IV-5L20	0.646481	1.15563	55.5	T05E11.4	T05E11.4	sjj_T05E11.4	T05E11.4
111-F11	IV-5L22	-0.372918	1.02885	5	T05E11.5	T05E11.5	sjj_T05E11.5	T05E11.5
111-F12	IV-5L24	-3.44342	0.851608	12	T05E11.6	T05E11.6	sjj_T05E11.6	T05E11.6
111-F2	IV-5L04	1.13238	0.923112	30	M7.8	M7.8	sjj_M7.8	M7.8
111-F3	IV-5L06	-1.52992	0.995968	87.5	M7.9	M7.9	sjj_M7.9	M7.9
111-F4	IV-5L08	-2.30386	0.79549	123	M7.10	M7.10	sjj_M7.10	M7.10
111-F5	IV-5L10	2.33493	1.2624	67.5	M7.12	M7.12	sjj_M7.12	M7.12
111-F7	IV-5L14	0.0872321	1.11111	5	T05E11.1	T05E11.1	sjj_T05E11.1	T05E11.1
111-F8	IV-5L16	7.85756	1.70276	4	T05E11.2	T05E11.2	sjj_T05E11.2	T05E11.2
111-F9	IV-5L18	0.740747	1.27122	49	T05E11.3	T05E11.3	sjj_T05E11.3	T05E11.3
111-G1	IV-5N02	-1.1781	0.930769	107	T05E11.7	T05E11.7	sjj_T05E11.7	T05E11.7
111-G10	IV-5N20	-2.45061	1.19212	21	C08F8.2	C08F8.2	sjj_C08F8.2	C08F8.2
111-G11	IV-5N22	0.767453	1.11097	103	C08F8.3	C08F8.3	sjj_C08F8.3	C08F8.3
111-G12	IV-5N24	-0.125577	1.30736	141	C08F8.4	C08F8.4	sjj_C08F8.4	C08F8.4
111-G2	IV-5N04	1.3024	1.25417	55.5	T05E11.8	T05E11.8	sjj_T05E11.8	T05E11.8
111-G3	IV-5N06	-0.146661	0.935898	62	F01G4.1	F01G4.1	sjj_F01G4.1	F01G4.1
111-G4	IV-5N08	-0.386345	1.24536	20.5	F01G4.2	F01G4.2	sjj_F01G4.2	F01G4.2
111-G5	IV-5N10	0.371729	1.00704	60	F01G4.3	F01G4.3	sjj_F01G4.3	F01G4.3
111-G6	IV-5N12	0.0110677	1.0125	88	F01G4.4	F01G4.4	sjj_F01G4.4	F01G4.4
111-G7	IV-5N14	1.10604	1.04864	54	F01G4.5	F01G4.5	sjj_F01G4.5	F01G4.5
111-G8	IV-5N16	1.02672	1.06667	13	F01G4.6	F01G4.6	sjj_F01G4.6	F01G4.6
111-G9	IV-5N18	-0.627871	0.873413	8.5	C08F8.1	C08F8.1	sjj_C08F8.1	C08F8.1
111-H1	IV-5P02	0.481714	1.18462	68	C08F8.5	C08F8.5	sjj_C08F8.5	C08F8.5
111-H10	IV-5P20	-2.02312	0.956992	42	0	R07H5.6	sjj_R07H5.6	0
111-H11	IV-5P22	-2.85838	0.896324	128.5	R07H5.7	R07H5.7	sjj_R07H5.7	R07H5.7
111-H12	IV-5P24	-2.72921	1.09729	117.5	R07H5.8	R07H5.8	sjj_R07H5.8	R07H5.8
111-H2	IV-5P04	-0.223018	1.061	76.5	C08F8.6	C08F8.6	sjj_C08F8.6	C08F8.6
111-H3	IV-5P06	0.197434	0.97619	83.5	C08F8.7	C08F8.7	sjj_C08F8.7	C08F8.7
111-H4	IV-5P08	2.89671	1.54639	6.5	C08F8.8	C08F8.8	sjj_C08F8.8	C08F8.8
111-H5	IV-5P10	-6.14496	1.05	43.5	R07H5.1	R07H5.1	sjj_R07H5.1	R07H5.1
111-H6	IV-5P12	-0.263764	0.924227	63	R07H5.2	R07H5.2	sjj_R07H5.2	R07H5.2
111-H7	IV-5P14	-0.551954	1.13203	103.5	R07H5.3	R07H5.3	sjj_R07H5.3	R07H5.3
111-H8	IV-5P16	-0.0394062	0.936304	44	R07H5.4	R07H5.4	sjj_R07H5.4	R07H5.4
111-H9	IV-5P18	-1.90434	0.848611	101	0	R07H5.5	sjj_R07H5.5	0
112-A1	IV-6A01	1.45627	0.837985	123.5	R07H5.9	R07H5.9	sjj_R07H5.9	R07H5.9
112-A11	IV-6A21	-0.105032	0.768194	104.5	F54D1.1	F54D1.1	sjj_F54D1.1	F54D1.1
112-A2	IV-6A03	1.43636	0.833498	99	R07H5.10	R07H5.10	sjj_R07H5.10	R07H5.10
112-A4	IV-6A07	-0.0202303	0.767206	98.5	C29F4.2	C29F4.2	sjj_C29F4.2	C29F4.2
112-A5	IV-6A09	0.632506	0.707235	78.5	C29F4.3	C29F4.3	sjj_C29F4.3	C29F4.3
112-A6	IV-6A11	-0.0759527	0.748357	105	C05C12.1	C05C12.1	sjj_C05C12.1	C05C12.1
112-A7	IV-6A13	0.14753	0.990659	23.5	C05C12.3	C05C12.3	sjj_C05C12.3	C05C12.3
112-A8	IV-6A15	1.94055	0.848919	73	C05C12.4	C05C12.4	sjj_C05C12.4	C05C12.4
112-A9	IV-6A17	-0.0654604	0.746947	126.5	C05C12.5	C05C12.5	sjj_C05C12.5	C05C12.5
112-B1	IV-6C01	-0.366722	0.79921	159.5	F54D1.3	F54D1.3	sjj_F54D1.3	F54D1.3
112-B10	IV-6C19	1.3122	0.763249	47	B0035.6	B0035.6	sjj_B0035.6	B0035.6
112-B11	IV-6C21	1.29666	0.835817	5.5	B0035.7	B0035.7	sjj_B0035.7	B0035.7
112-B2	IV-6C03	1.58595	0.879529	98.5	F54D1.4	F54D1.4	sjj_F54D1.4	F54D1.4
112-B3	IV-6C05	0.47158	0.843551	61	F54D1.5	F54D1.5	sjj_F54D1.5	F54D1.5
112-B5	IV-6C09	3.67434	1.33029	202.5	B0035.1	B0035.1	sjj_B0035.1	B0035.1
112-B6	IV-6C11	-0.488724	0.76848	182.5	B0035.2	B0035.2	sjj_B0035.2	B0035.2
112-B7	IV-6C13	1.08217	0.723584	39.5	B0035.3	B0035.3	sjj_B0035.3	B0035.3
112-B8	IV-6C15	-0.784782	0.708333	110.5	B0035.4	B0035.4	sjj_B0035.4	B0035.4
112-B9	IV-6C17	-0.264756	0.76668	68	B0035.5	B0035.5	sjj_B0035.5	B0035.5
112-C1	IV-6E01	-5.80214	0.405857	26.5	F54E12.3	B0035.9	sjj_B0035.9	F54E12.3
112-C10	IV-6E19	-0.0921186	0.687675	74.5	F54E12.2	F54E12.2	sjj_F54E12.2	F54E12.2
112-C12	IV-6E23	-7.03246	0.392857	7	F54E12.4	F54E12.4	sjj_F54E12.4	F54E12.4
112-C3	IV-6E05	-0.866526	1.11138	4.5	B0035.11	B0035.11	sjj_B0035.11	B0035.11
112-C5	IV-6E09	-0.644792	0.804012	112	B0035.13	B0035.13	sjj_B0035.13	B0035.13
112-C6	IV-6E11	3.65708	1.01788	115.5	B0035.14	B0035.14	sjj_B0035.14	B0035.14
112-C7	IV-6E13	0.400578	0.872261	35	B0035.15	B0035.15	sjj_B0035.15	B0035.15
112-C8	IV-6E15	-0.0665507	0.769167	142	B0035.16	B0035.16	sjj_B0035.16	B0035.16
112-C9	IV-6E17	-0.442012	0.701535	10	F54E12.1	F54E12.1	sjj_F54E12.1	F54E12.1
112-D1	IV-6G01	-3.56936	0.517241	5	F54E12.5	F54E12.5	sjj_F54E12.5	F54E12.5
112-D10	IV-6G19	-4.57903	0.489341	8.5	H02I12.6	H02I12.6	sjj_H02I12.6	H02I12.6
112-D11	IV-6G21	-2.79149	0.481011	4.5	H02I12.7	H02I12.7	sjj_H02I12.7	H02I12.7
112-D12	IV-6G23	-2.2924	0.742929	8.5	H02I12.8	H02I12.8	sjj_H02I12.8	H02I12.8
112-D2	IV-6G03	0.574639	0.715511	88.5	T01G1.1	T01G1.1	sjj_T01G1.1	T01G1.1
112-D3	IV-6G05	-0.0134204	0.713088	106.5	T01G1.2	T01G1.2	sjj_T01G1.2	T01G1.2
112-D4	IV-6G07	-0.230264	0.69237	130.5	T01G1.3	T01G1.3	sjj_T01G1.3	T01G1.3
112-D5	IV-6G09	-5.33438	0.53251	9.5	H02I12.1	H02I12.1	sjj_H02I12.1	H02I12.1
112-D6	IV-6G11	0.362401	0.728275	107	H02I12.2	H02I12.2	sjj_H02I12.2	H02I12.2
112-D7	IV-6G13	1.36651	0.835191	135.5	H02I12.3	H02I12.3	sjj_H02I12.3	H02I12.3
112-D8	IV-6G15	-2.43435	0.641766	200	H02I12.4	H02I12.4	sjj_H02I12.4	H02I12.4
112-D9	IV-6G17	-0.289454	0.692754	143	H02I12.5	H02I12.5	sjj_H02I12.5	H02I12.5
112-E1	IV-6I01	3.47754	0.755821	4	F22B3.1	F22B3.1	sjj_F22B3.1	F22B3.1
112-E10	IV-6I19	1.7658	0.908069	123	C10C6.2	C10C6.2	sjj_C10C6.2	C10C6.2
112-E11	IV-6I21	-0.92143	0.62086	14.5	C10C6.3	C10C6.3	sjj_C10C6.3	C10C6.3
112-E12	IV-6I23	-2.02714	0.659868	151.5	C10C6.5	C10C6.5	sjj_C10C6.5	C10C6.5
112-E2	IV-6I03	-1.47692	0.67	8	F22B3.2	F22B3.2	sjj_F22B3.2	F22B3.2
112-E3	IV-6I05	-0.283704	0.660524	118.5	0	F22B3.3	sjj_F22B3.3	0
112-E4	IV-6I07	-5.27042	0.416667	8	F22B3.4	F22B3.4	sjj_F22B3.4	F22B3.4
112-E6	IV-6I11	1.09848	0.674569	105.5	0	F22B3.6	sjj_F22B3.6	0
112-E7	IV-6I13	-0.776781	0.680713	122.5	F22B3.7	F22B3.7	sjj_F22B3.7	F22B3.7
112-E9	IV-6I17	0.164914	0.693715	102	C10C6.1	C10C6.1	sjj_C10C6.1	C10C6.1
112-F11	IV-6K21	-0.548764	0.761506	180	F12F6.3	F12F6.3	sjj_F12F6.3	F12F6.3
112-F12	IV-6K23	-0.162843	0.733256	112.5	F12F6.5	F12F6.5	sjj_F12F6.5	F12F6.5
112-F2	IV-6K03	-0.488903	0.760759	187.5	H21P03.1	H21P03.1	sjj_H21P03.1	H21P03.1
112-F3	IV-6K05	1.34124	0.81048	131	H21P03.2	H21P03.2	sjj_H21P03.2	H21P03.2
112-F4	IV-6K07	0.728679	0.904214	129	H21P03.3	H21P03.3	sjj_H21P03.3	H21P03.3
112-F5	IV-6K09	-0.449343	0.966049	16	M04B2.1	M04B2.1	sjj_M04B2.1	M04B2.1
112-F6	IV-6K11	-0.423035	0.691127	56.5	M04B2.2	M04B2.2	sjj_M04B2.2	M04B2.2
112-F7	IV-6K13	5.07345	1.36446	74.5	M04B2.3	M04B2.3	sjj_M04B2.3	M04B2.3
112-F8	IV-6K15	0.447236	0.827562	71	M04B2.4	M04B2.4	sjj_M04B2.4	M04B2.4
112-F9	IV-6K17	0.590632	0.779562	102	M04B2.5	M04B2.5	sjj_M04B2.5	M04B2.5
112-G1	IV-6M01	-3.40906	0.659804	3.5	F12F6.6	F12F6.6	sjj_F12F6.6	F12F6.6
112-G10	IV-6M19	1.32943	0.88935	138.5	Y24F12A.1	Y24F12A.b	sjj_Y24F12A.b	Y24F12A.1
112-G12	IV-6M23	0.0597998	0.8417	79.5	F58B3.1	F58B3.1	sjj_F58B3.1	F58B3.1
112-G3	IV-6M05	-1.30141	0.741758	228	F12F6.8	F12F6.8	sjj_F12F6.8	F12F6.8
112-G4	IV-6M07	-1.10376	0.72266	181.5	F12F6.9	F12F6.9	sjj_F12F6.9	F12F6.9
112-G5	IV-6M09	-1.51524	0.729412	53	F40F11.1	F40F11.1	sjj_F40F11.1	F40F11.1
112-G6	IV-6M11	2.78597	0.91676	4	F40F11.2	F40F11.2	sjj_F40F11.2	F40F11.2
112-G7	IV-6M13	1.53475	0.813152	135.5	F40F11.3	F40F11.3	sjj_F40F11.3	F40F11.3
112-G8	IV-6M15	0.656204	0.893925	162.5	F40F11.4	F40F11.4	sjj_F40F11.4	F40F11.4
112-G9	IV-6M17	0.874575	0.669146	43.5	Y24F12A.2	Y24F12A.a	sjj_Y24F12A.a	Y24F12A.2
112-H1	IV-6O01	2.13591	0.783119	106.5	F58B3.2	F58B3.2	sjj_F58B3.2	F58B3.2
112-H10	IV-6O19	1.38151	0.757248	46.5	ZK809.2	ZK809.2	sjj_ZK809.2	ZK809.2
112-H11	IV-6O21	-1.75801	0.617914	16	ZK809.3	ZK809.3	sjj_ZK809.3	ZK809.3
112-H12	IV-6O23	-6.34966	0.461538	5	ZK809.4	ZK809.4	sjj_ZK809.4	ZK809.4
112-H3	IV-6O05	-2.55501	0.579592	6.5	F58B3.4	F58B3.4	sjj_F58B3.4	F58B3.4
112-H4	IV-6O07	-7.19063	0.366447	3.5	F58B3.5	F58B3.5	sjj_F58B3.5	F58B3.5
112-H5	IV-6O09	-0.564331	0.680292	113.5	F58B3.6	F58B3.6	sjj_F58B3.6	F58B3.6
112-H7	IV-6O13	-0.182159	0.796335	113.5	F58B3.8	F58B3.8	sjj_F58B3.8	F58B3.8
112-H8	IV-6O15	0.96064	0.834821	137	F58B3.9	F58B3.9	sjj_F58B3.9	F58B3.9
112-H9	IV-6O17	-1.44766	0.598021	140.5	ZK809.1	ZK809.1	sjj_ZK809.1	ZK809.1
113-A1	IV-6A02	0.933565	0.741346	19.5	ZK809.5	ZK809.5	sjj_ZK809.5	ZK809.5
113-A10	IV-6A20	-5.59789	0.559402	4.5	T22B3.1	T22B3.1	sjj_T22B3.1	T22B3.1
113-A11	IV-6A22	-0.207199	0.814286	95	T22B3.2	T22B3.2	sjj_T22B3.2	T22B3.2
113-A2	IV-6A04	-0.375011	1.23779	48	ZK809.7	ZK809.7	sjj_ZK809.7	ZK809.7
113-A3	IV-6A06	-0.817556	1.15314	75.5	ZK809.9	ZK792.1	sjj_ZK792.1	ZK809.9
113-A4	IV-6A08	-3.15807	1.11905	19	ZK792.2	ZK792.2	sjj_ZK792.2	ZK792.2
113-A5	IV-6A10	-11.7335	0.4	5	ZK792.3	ZK792.3	sjj_ZK792.3	ZK792.3
113-A6	IV-6A12	-2.2705	0.773188	30	ZK792.4	ZK792.4	sjj_ZK792.4	ZK792.4
113-A7	IV-6A14	-0.279237	0.783644	125	ZK792.5	ZK792.5	sjj_ZK792.5	ZK792.5
113-A8	IV-6A16	-3.82191	0.639587	13.5	ZK792.6	ZK792.6	sjj_ZK792.6	ZK792.6
113-A9	IV-6A18	1.00822	0.990858	143	ZK792.7	ZK792.7	sjj_ZK792.7	ZK792.7
113-B1	IV-6C02	-1.06327	0.75897	81.5	K01A6.2	K01A6.1	sjj_K01A6.1	K01A6.2
113-B11	IV-6C22	0.0249429	0.874522	102.5	T12A7.5	T12A7.5	sjj_T12A7.5	T12A7.5
113-B12	IV-6C24	2.1236	1.10111	80	H01G02.1	H01G02.1	sjj_H01G02.1	H01G02.1
113-B2	IV-6C04	2.0907	1.05685	143.5	K01A6.2	K01A6.2	sjj_K01A6.2	K01A6.2
113-B3	IV-6C06	0.313644	0.967213	67	K01A6.2	K01A6.3	sjj_K01A6.3	K01A6.2
113-B4	IV-6C08	3.22585	1.5625	5	K01A6.4	K01A6.4	sjj_K01A6.4	K01A6.4
113-B5	IV-6C10	0.571158	1.04643	109	K01A6.6	K01A6.5	sjj_K01A6.5	K01A6.6
113-B6	IV-6C12	2.01635	1.11659	122.5	K01A6.6	K01A6.6	sjj_K01A6.6	K01A6.6
113-B7	IV-6C14	0.93929	0.875313	95	T12A7.7	T12A7.1	sjj_T12A7.1	T12A7.7
113-B8	IV-6C16	0.764686	0.916885	170	T12A7.2	T12A7.2	sjj_T12A7.2	T12A7.2
113-C1	IV-6E02	0.796962	1.07548	146.5	H01G02.2	H01G02.2	sjj_H01G02.2	H01G02.2
113-C10	IV-6E20	0.99332	0.911111	74	F38H4.4	F38H4.4	sjj_F38H4.4	F38H4.4
113-C11	IV-6E22	-0.996142	0.768717	148	F38H4.7	F38H4.5	sjj_F38H4.5	F38H4.7
113-C12	IV-6E24	-0.90936	0.716024	97	F38H4.6	F38H4.6	sjj_F38H4.6	F38H4.6
113-C2	IV-6E04	-1.21444	0.82602	153	M117.1	M117.1	sjj_M117.1	M117.1
113-C3	IV-6E06	7.24953	1.58333	4	M117.2	M117.2	sjj_M117.2	M117.2
113-C4	IV-6E08	0.318187	0.857143	90	M117.3	M117.3	sjj_M117.3	M117.3
113-C6	IV-6E12	8.92944	1.90401	13	M117.5	M117.5	sjj_M117.5	M117.5
113-C7	IV-6E14	0.120692	0.875758	92.5	0	F38H4.1	sjj_F38H4.1	0
113-C9	IV-6E18	0.536698	0.945648	71.5	F38H4.3	F38H4.3	sjj_F38H4.3	F38H4.3
113-D1	IV-6G02	1.13767	1.00251	150	F38H4.7	F38H4.7	sjj_F38H4.7	F38H4.7
113-D10	IV-6G20	-2.1551	0.706593	79	0	C29E6.6	sjj_C29E6.6	0
113-D11	IV-6G22	-3.25098	0.693956	22	VZK822L.1	VZK822L.1	sjj_VZK822L.1	VZK822L.1
113-D2	IV-6G04	-0.503847	0.784102	92.5	F38H4.8	F38H4.8	sjj_F38H4.8	F38H4.8
113-D3	IV-6G06	-1.33849	0.656227	30	F38H4.9	F38H4.9	sjj_F38H4.9	F38H4.9
113-D5	IV-6G10	-1.88713	0.68425	148	C29E6.1	C29E6.1	sjj_C29E6.1	C29E6.1
113-D6	IV-6G12	0.172813	0.742677	72.5	C29E6.2	C29E6.2	sjj_C29E6.2	C29E6.2
113-D8	IV-6G16	-1.34296	0.690786	75	C29E6.4	C29E6.4	sjj_C29E6.4	C29E6.4
113-D9	IV-6G18	-0.957525	0.787727	110	C29E6.5	C29E6.5	sjj_C29E6.5	C29E6.5
113-E1	IV-6I02	0.249599	0.76976	58.5	ZK822.2	ZK822.2	sjj_ZK822.2	ZK822.2
113-E10	IV-6I20	2.63448	0.994619	87	ZK829.6	ZK829.6	sjj_ZK829.6	ZK829.6
113-E11	IV-6I22	1.95279	0.889897	125	ZK829.7	ZK829.7	sjj_ZK829.7	ZK829.7
113-E12	IV-6I24	-6.39209	0.555299	9.5	ZK829.8	ZK829.8	sjj_ZK829.8	ZK829.8
113-E4	IV-6I08	0.375114	0.744658	65	ZK822.5	ZK822.5	sjj_ZK822.5	ZK822.5
113-E5	IV-6I10	1.15501	0.833333	78	ZK829.1	ZK829.1	sjj_ZK829.1	ZK829.1
113-E7	IV-6I14	0.691489	0.803075	110	ZK829.3	ZK829.3	sjj_ZK829.3	ZK829.3
113-E9	IV-6I18	1.69521	0.97542	83.5	ZK829.5	ZK829.5	sjj_ZK829.5	ZK829.5
113-F1	IV-6K02	-0.962247	0.700236	82	ZK829.9	ZK829.9	sjj_ZK829.9	ZK829.9
113-F10	IV-6K20	1.49224	0.899865	112.5	T12G3.6	T12G3.6	sjj_T12G3.6	T12G3.6
113-F11	IV-6K22	1.15144	0.930753	81.5	T12G3.7	T12G3.7	sjj_T12G3.7	T12G3.7
113-F12	IV-6K24	2.14666	0.992292	12.5	K08E4.1	K08E4.1	sjj_K08E4.1	K08E4.1
113-F3	IV-6K06	-2.21903	0.680215	65.5	ZK617.1	ZK617.1	sjj_ZK617.1	ZK617.1
113-F7	IV-6K14	-0.395904	0.837174	160.5	T12G3.2	T12G3.2	sjj_T12G3.2	T12G3.2
113-F9	IV-6K18	3.55162	1.5875	19.5	T12G3.5	T12G3.5	sjj_T12G3.5	T12G3.5
113-G1	IV-6M02	0.608508	0.803565	109	K08E4.2	K08E4.2	sjj_K08E4.2	K08E4.2
113-G10	IV-6M20	-1.31951	0.781469	161.5	F11A10.5	F11A10.5	sjj_F11A10.5	F11A10.5
113-G12	IV-6M24	-1.66549	0.681591	120.5	M18.2	M18.2	sjj_M18.2	M18.2
113-G2	IV-6M04	-0.0456505	1.13571	90	K08E4.3	K08E4.3	sjj_K08E4.3	K08E4.3
113-G3	IV-6M06	0.323507	0.903206	173	K08E4.4	K08E4.4	sjj_K08E4.4	K08E4.4
113-G4	IV-6M08	-0.00327462	0.848374	137.5	K08E4.7	K08E4.5	sjj_K08E4.5	K08E4.7
113-G6	IV-6M12	-1.05566	0.786071	229	F11A10.1	F11A10.1	sjj_F11A10.1	F11A10.1
113-G7	IV-6M14	-1.28085	0.762982	13	F11A10.2	F11A10.2	sjj_F11A10.2	F11A10.2
113-G8	IV-6M16	-6.74418	0.428571	3	F11A10.8	F11A10.3	sjj_F11A10.3	F11A10.8
113-G9	IV-6M18	0.327414	0.753691	58.5	F11A10.4	F11A10.4	sjj_F11A10.4	F11A10.4
113-H1	IV-6O02	-1.87565	0.6984	123.5	M18.3	M18.3	sjj_M18.3	M18.3
113-H12	IV-6O24	-0.209891	0.807124	126.5	B0001.7	B0001.7	sjj_B0001.7	B0001.7
113-H2	IV-6O04	-7.69663	0.469979	5	M18.5	M18.5	sjj_M18.5	M18.5
113-H3	IV-6O06	1.11949	0.792705	89	M18.6	M18.6	sjj_M18.6	M18.6
113-H4	IV-6O08	-1.52835	0.751667	193	M18.7	M18.7	sjj_M18.7	M18.7
113-H5	IV-6O10	-0.035055	0.849551	134	M18.8	M18.8	sjj_M18.8	M18.8
113-H7	IV-6O14	1.32214	0.872666	98	B0001.2	B0001.2	sjj_B0001.2	B0001.2
113-H8	IV-6O16	0.781687	0.882649	119	B0001.3	B0001.3	sjj_B0001.3	B0001.3
113-H9	IV-6O18	-0.935752	0.804851	80.5	B0001.4	B0001.4	sjj_B0001.4	B0001.4
114-A1	IV-6B01	0.468499	0.925418	57.5	F20B10.1	F20B10.1	sjj_F20B10.1	F20B10.1
114-A12	IV-6B23	0.19172	0.962766	71.5	Y39C12A.4	Y39C12A.d	sjj_Y39C12A.d	Y39C12A.4
114-A2	IV-6B03	-2.40413	0.671569	16	F20B10.2	F20B10.2	sjj_F20B10.2	F20B10.2
114-A3	IV-6B05	-0.836643	0.725295	48.5	F20B10.3	F20B10.3	sjj_F20B10.3	F20B10.3
114-A5	IV-6B09	-0.858651	0.965002	20	F35G2.2	F35G2.2	sjj_F35G2.2	F35G2.2
114-A7	IV-6B13	0.883696	0.87773	58.5	F35G2.4	F35G2.4	sjj_F35G2.4	F35G2.4
114-A9	IV-6B17	-0.987269	0.990385	4.5	Y39C12A.1	Y39C12A.a	sjj_Y39C12A.a	Y39C12A.1
114-B1	IV-6D01	0.366929	1.07238	14.5	Y39C12A.5	Y39C12A.e	sjj_Y39C12A.e	Y39C12A.5
114-B10	IV-6D19	-0.530809	0.823321	73.5	C42C1.6	C42C1.6	sjj_C42C1.6	C42C1.6
114-B11	IV-6D21	-0.235748	0.930157	68.5	C42C1.7	C42C1.7	sjj_C42C1.7	C42C1.7
114-B12	IV-6D23	-0.433197	0.861048	73.5	C42C1.8	C42C1.8	sjj_C42C1.8	C42C1.8
114-B4	IV-6D07	0.386234	0.933266	70.5	Y39C12A.9	Y39C12A.h	sjj_Y39C12A.h	Y39C12A.9
114-B5	IV-6D09	1.05513	1.03564	14	C42C1.1	C42C1.1	sjj_C42C1.1	C42C1.1
114-B6	IV-6D11	1.37036	1.26697	46	C42C1.2	C42C1.2	sjj_C42C1.2	C42C1.2
114-B7	IV-6D13	2.3613	1.12565	7.5	C42C1.14	C42C1.3	sjj_C42C1.3	C42C1.14
114-B8	IV-6D15	-5.20889	0.544118	10	C42C1.4	C42C1.4	sjj_C42C1.4	C42C1.4
114-B9	IV-6D17	-2.60826	0.678188	3.5	C42C1.5	C42C1.5	sjj_C42C1.5	C42C1.5
114-C1	IV-6F01	-5.68153	0.588235	3	C42C1.15	C42C1.9	sjj_C42C1.9	C42C1.15
114-C10	IV-6F19	0.509385	0.936349	63.5	F19B6.3	F19B6.3	sjj_F19B6.3	F19B6.3
114-C11	IV-6F21	0.636299	0.98739	46	F19B6.4	F19B6.4	sjj_F19B6.4	F19B6.4
114-C12	IV-6F23	1.48411	1.04289	67.5	ZC518.1	ZC518.1	sjj_ZC518.1	ZC518.1
114-C3	IV-6F05	-1.30005	0.885385	88	C42C1.11	C42C1.11	sjj_C42C1.11	C42C1.11
114-C4	IV-6F07	-2.36839	0.776316	16	C42C1.12	C42C1.12	sjj_C42C1.12	C42C1.12
114-C5	IV-6F09	1.52995	0.977595	38.5	K09E10.1	K09E10.1	sjj_K09E10.1	K09E10.1
114-C9	IV-6F17	-5.81716	0.467937	3.5	F19B6.2	F19B6.2	sjj_F19B6.2	F19B6.2
114-D1	IV-6H01	-0.63974	0.78125	7	ZC518.2	ZC518.2	sjj_ZC518.2	ZC518.2
114-D10	IV-6H19	-1.01393	1.04137	10.5	F28D1.7	F28D1.7	sjj_F28D1.7	F28D1.7
114-D12	IV-6H23	-0.141031	1.00862	93	F28D1.9	F28D1.9	sjj_F28D1.9	F28D1.9
114-D2	IV-6H03	-4.07699	0.571429	5	ZC518.3	ZC518.3	sjj_ZC518.3	ZC518.3
114-D5	IV-6H09	1.86219	1.23316	81	F28D1.2	F28D1.2	sjj_F28D1.2	F28D1.2
114-D6	IV-6H11	0.25077	0.954545	91.5	F28D1.3	F28D1.3	sjj_F28D1.3	F28D1.3
114-D7	IV-6H13	0.0245278	0.81357	133.5	F28D1.4	F28D1.4	sjj_F28D1.4	F28D1.4
114-D9	IV-6H17	0.0465365	1.08797	117.5	F28D1.6	F28D1.6	sjj_F28D1.6	F28D1.6
114-E10	IV-6J19	-1.13977	0.724856	66	C25G4.2	C25G4.2	sjj_C25G4.2	C25G4.2
114-E11	IV-6J21	1.99639	0.841667	58	C25G4.3	C25G4.3	sjj_C25G4.3	C25G4.3
114-E12	IV-6J23	1.04569	0.774283	26.5	C25G4.4	C25G4.4	sjj_C25G4.4	C25G4.4
114-E2	IV-6J03	-3.17238	0.59188	4	F28D1.11	F28D1.11	sjj_F28D1.11	F28D1.11
114-E3	IV-6J05	2.37589	0.78	19	F08G5.1	F08G5.1	sjj_F08G5.1	F08G5.1
114-E4	IV-6J07	-2.25456	0.656568	19.5	F08G5.2	F08G5.2	sjj_F08G5.2	F08G5.2
114-E5	IV-6J09	0.341935	0.950402	116.5	F08G5.3	F08G5.3	sjj_F08G5.3	F08G5.3
114-E6	IV-6J11	0.374699	0.707931	35.5	F08G5.4	F08G5.4	sjj_F08G5.4	F08G5.4
114-E7	IV-6J13	-0.197235	0.892549	141	F08G5.7	F08G5.5	sjj_F08G5.5	F08G5.7
114-E8	IV-6J15	0.700298	0.802279	58.5	F08G5.6	F08G5.6	sjj_F08G5.6	F08G5.6
114-E9	IV-6J17	0.686064	0.762382	62	C25G4.1	C25G4.1	sjj_C25G4.1	C25G4.1
114-F1	IV-6L01	-5.519	0.412879	3.5	C25G4.5	C25G4.5	sjj_C25G4.5	C25G4.5
114-F10	IV-6L19	0.539662	0.843157	109.5	T04A11.5	T04A11.5	sjj_T04A11.5	T04A11.5
114-F11	IV-6L21	0.402798	0.671191	49.5	T04A11.6	T04A11.6	sjj_T04A11.6	T04A11.6
114-F12	IV-6L23	0.828565	0.787988	85.5	T04A11.7	T04A11.7	sjj_T04A11.7	T04A11.7
114-F3	IV-6L05	-0.97792	0.9375	70	C25G4.7	C25G4.7	sjj_C25G4.7	C25G4.7
114-F5	IV-6L09	-0.400336	0.733572	42	T04A11.3	C25G4.10	sjj_C25G4.10	T04A11.3
114-F7	IV-6L13	0.0315442	0.791092	82.5	T04A11.5	T04A11.2	sjj_T04A11.2	T04A11.5
114-F8	IV-6L15	-1.90828	0.656176	77.5	T04A11.3	T04A11.3	sjj_T04A11.3	T04A11.3
114-F9	IV-6L17	-0.260015	0.715444	88.5	T04A11.4	T04A11.4	sjj_T04A11.4	T04A11.4
114-G1	IV-6N01	1.64004	0.95726	48.5	T04A11.8	T04A11.8	sjj_T04A11.8	T04A11.8
114-G10	IV-6N19	-0.863102	0.679055	48	F53B2.6	F53B2.6	sjj_F53B2.6	F53B2.6
114-G11	IV-6N21	-1.13608	0.682576	49	ZK795.1	ZK795.1	sjj_ZK795.1	ZK795.1
114-G12	IV-6N23	0.873884	0.774713	79.5	ZK795.2	ZK795.2	sjj_ZK795.2	ZK795.2
114-G2	IV-6N03	0.869639	0.756994	76	T04A11.9	T04A11.9	sjj_T04A11.9	T04A11.9
114-G3	IV-6N05	0.112132	0.736576	15.5	T04A11.10	T04A11.10	sjj_T04A11.10	T04A11.10
114-G4	IV-6N07	-0.622437	0.66266	36.5	0	T04A11.11	sjj_T04A11.11	0
114-G7	IV-6N13	-0.600762	0.667943	90	F53B2.3	F53B2.3	sjj_F53B2.3	F53B2.3
114-G8	IV-6N15	-0.230946	0.752846	114	F53B2.4	F53B2.4	sjj_F53B2.4	F53B2.4
114-G9	IV-6N17	0.595166	0.782475	68	F53B2.5	F53B2.5	sjj_F53B2.5	F53B2.5
114-H1	IV-6P01	-9.29149	0.325581	3	ZK795.3	ZK795.3	sjj_ZK795.3	ZK795.3
114-H10	IV-6P19	-0.378832	0.65	56	K08E7.9	K08E7.9	sjj_K08E7.9	K08E7.9
114-H11	IV-6P21	2.06827	0.949697	53.5	Y55D9A.1	Y55D9A.1	sjj_Y55D9A.1	Y55D9A.1
114-H12	IV-6P23	0.539726	0.81439	65	Y55D9A.2	Y55D9A.2	sjj_Y55D9A.2	Y55D9A.2
114-H2	IV-6P03	-0.280509	0.735147	60	K08E7.1	K08E7.1	sjj_K08E7.1	K08E7.1
114-H3	IV-6P05	-1.39549	0.792857	80.5	K08E7.2	K08E7.2	sjj_K08E7.2	K08E7.2
114-H4	IV-6P07	0.50913	0.708857	22.5	K08E7.3	K08E7.3	sjj_K08E7.3	K08E7.3
114-H5	IV-6P09	0.174703	0.774181	27.5	K08E7.4	K08E7.4	sjj_K08E7.4	K08E7.4
114-H7	IV-6P13	0.35086	0.794493	71.5	K08E7.6	K08E7.6	sjj_K08E7.6	K08E7.6
114-H8	IV-6P15	1.37514	0.844406	65.5	K08E7.7	K08E7.7	sjj_K08E7.7	K08E7.7
114-H9	IV-6P17	0.237043	0.765381	113	K08E7.8	K08E7.8	sjj_K08E7.8	K08E7.8
115-A12	IV-6B24	1.45202	0.983056	78.5	T23B5.3	C27D8.5	sjj_C27D8.5	T23B5.3
115-A3	IV-6B06	-0.7935	0.79902	126.5	C26H9A.2	VT23B5.2	sjj_VT23B5.2	C26H9A.2
115-A4	IV-6B08	-0.253516	0.849796	51.5	C26H9A.1	C26H9A.1	sjj_C26H9A.1	C26H9A.1
115-A5	IV-6B10	1.13955	0.785853	26	C26H9A.2	C26H9A.2	sjj_C26H9A.2	C26H9A.2
115-A7	IV-6B14	-0.434621	0.776942	149.5	T23B5.3	T23B5.3	sjj_T23B5.3	T23B5.3
115-A8	IV-6B16	-0.521866	0.68274	53.5	C27D8.1	C27D8.1	sjj_C27D8.1	C27D8.1
115-A9	IV-6B18	0.185556	0.866121	18.5	C27D8.2	C27D8.2	sjj_C27D8.2	C27D8.2
115-B11	IV-6D22	0.927679	0.736538	50	F07C6.2	F07C6.2	sjj_F07C6.2	F07C6.2
115-B12	IV-6D24	3.0177	0.928836	28	F07C6.3	F07C6.3	sjj_F07C6.3	F07C6.3
115-B2	IV-6D04	0.0823171	0.777888	69.5	T23F6.2	T23F6.2	sjj_T23F6.2	T23F6.2
115-B3	IV-6D06	2.44651	0.865657	50	T23F6.2	T23F6.3	sjj_T23F6.3	T23F6.2
115-B4	IV-6D08	-2.76079	0.719002	4	T23F6.4	T23F6.4	sjj_T23F6.4	T23F6.4
115-B5	IV-6D10	-0.72123	0.799794	61	T23F6.5	T23F6.5	sjj_T23F6.5	T23F6.5
115-B6	IV-6D12	-0.328377	0.801422	93	C36H8.1	C36H8.1	sjj_C36H8.1	C36H8.1
115-B7	IV-6D14	0.385867	0.805926	61.5	C36H8.2	C36H8.2	sjj_C36H8.2	C36H8.2
115-B8	IV-6D16	0.774874	0.78333	66.5	C36H8.3	C36H8.3	sjj_C36H8.3	C36H8.3
115-C1	IV-6F02	-0.323972	0.666318	59	F07C6.4	F07C6.4	sjj_F07C6.4	F07C6.4
115-C10	IV-6F20	-1.23853	0.730123	105	ZK896.4	ZK896.4	sjj_ZK896.4	ZK896.4
115-C11	IV-6F22	-0.143473	0.776428	68.5	ZK896.5	ZK896.5	sjj_ZK896.5	ZK896.5
115-C12	IV-6F24	1.18558	0.972093	69	ZK896.6	ZK896.6	sjj_ZK896.6	ZK896.6
115-C2	IV-6F04	-2.97682	0.788046	7	F07C6.4	F07C6.5	sjj_F07C6.5	F07C6.4
115-C4	IV-6F08	1.374	1.00045	75.5	M02B1.2	M02B1.2	sjj_M02B1.2	M02B1.2
115-C5	IV-6F10	-0.32693	0.904891	115.5	M02B1.3	M02B1.3	sjj_M02B1.3	M02B1.3
115-C7	IV-6F14	0.0140288	0.775179	25	ZK896.1	ZK896.1	sjj_ZK896.1	ZK896.1
115-C8	IV-6F16	0.969088	0.809483	46.5	K08D8.6	ZK896.2	sjj_ZK896.2	K08D8.6
115-C9	IV-6F18	1.4186	0.806163	44.5	ZK896.3	ZK896.3	sjj_ZK896.3	ZK896.3
115-D1	IV-6H02	1.09048	0.889354	67.5	ZK896.7	ZK896.7	sjj_ZK896.7	ZK896.7
115-D10	IV-6H20	-0.675133	0.782115	67	C32H11.1	C32H11.1	sjj_C32H11.1	C32H11.1
115-D11	IV-6H22	-0.432769	0.732936	92.5	C32H11.2	C32H11.2	sjj_C32H11.2	C32H11.2
115-D12	IV-6H24	-1.60722	0.710417	90	C32H11.3	C32H11.3	sjj_C32H11.3	C32H11.3
115-D2	IV-6H04	-1.53165	0.666652	78	ZK896.8	ZK896.8	sjj_ZK896.8	ZK896.8
115-D3	IV-6H06	1.98348	1.0137	89	ZK896.9	ZK896.9	sjj_ZK896.9	ZK896.9
115-D4	IV-6H08	-0.282982	0.792851	125.5	K08D8.1	K08D8.1	sjj_K08D8.1	K08D8.1
115-D5	IV-6H10	-0.594004	0.941987	98	K08D8.2	K08D8.2	sjj_K08D8.2	K08D8.2
115-D8	IV-6H16	0.76794	0.752308	49	K08D8.5	K08D8.5	sjj_K08D8.5	K08D8.5
115-D9	IV-6H18	-0.103334	0.730487	73.5	K08D8.6	K08D8.6	sjj_K08D8.6	K08D8.6
115-E1	IV-6J02	1.04494	0.802879	81.5	C32H11.4	C32H11.4	sjj_C32H11.4	C32H11.4
115-E10	IV-6J20	-1.97424	0.702783	22.5	C32H11.13	C32H11.13	sjj_C32H11.13	C32H11.13
115-E11	IV-6J22	0.071328	0.772345	35	F55G11.1	F55G11.1	sjj_F55G11.1	F55G11.1
115-E12	IV-6J24	-0.114885	0.710751	46	F55G11.2	F55G11.2	sjj_F55G11.2	F55G11.2
115-E2	IV-6J04	1.20287	0.805412	19.5	C32H11.5	C32H11.5	sjj_C32H11.5	C32H11.5
115-E3	IV-6J06	-0.315298	0.67825	99.5	C32H11.6	C32H11.6	sjj_C32H11.6	C32H11.6
115-E4	IV-6J08	-2.62562	0.615976	86.5	C32H11.7	C32H11.7	sjj_C32H11.7	C32H11.7
115-E5	IV-6J10	-0.981467	0.691457	99	C32H11.11	C32H11.8	sjj_C32H11.8	C32H11.11
115-E6	IV-6J12	-0.709585	0.744753	66.5	C32H11.9	C32H11.9	sjj_C32H11.9	C32H11.9
115-E7	IV-6J14	-1.18822	0.744463	16.5	C32H11.10	C32H11.10	sjj_C32H11.10	C32H11.10
115-E8	IV-6J16	-5.38374	0.468277	6	C32H11.8	C32H11.11	sjj_C32H11.11	C32H11.8
115-E9	IV-6J18	1.16993	0.747891	40.5	C32H11.12	C32H11.12	sjj_C32H11.12	C32H11.12
115-F11	IV-6L22	-0.467619	0.820148	31.5	K10D11.3	K10D11.3	sjj_K10D11.3	K10D11.3
115-F12	IV-6L24	-1.14061	0.689286	144.5	K10D11.4	K10D11.4	sjj_K10D11.4	K10D11.4
115-F3	IV-6L06	0.882072	0.791693	24	F55G11.5	F55G11.5	sjj_F55G11.5	F55G11.5
115-F6	IV-6L12	-0.923478	0.596758	73	F55G11.8	F55G11.8	sjj_F55G11.8	F55G11.8
115-F7	IV-6L14	-0.312615	0.754743	106	F55G11.9	F55G11.9	sjj_F55G11.9	F55G11.9
115-F9	IV-6L18	1.45363	0.840414	53	K10D11.1	K10D11.1	sjj_K10D11.1	K10D11.1
115-G1	IV-6N02	-1.3611	0.6325	65	K10D11.5	K10D11.5	sjj_K10D11.5	K10D11.5
115-G10	IV-6N20	0.940953	0.806446	38	F49E11.8	F49E11.8	sjj_F49E11.8	F49E11.8
115-G11	IV-6N22	-1.00209	0.7974	138.5	F49E11.9	F49E11.9	sjj_F49E11.9	F49E11.9
115-G2	IV-6N04	-0.11155	0.696763	48.5	K10D11.6	K10D11.6	sjj_K10D11.6	K10D11.6
115-G3	IV-6N06	-1.75644	0.582576	86	F49E11.1	F49E11.1	sjj_F49E11.1	F49E11.1
115-G4	IV-6N08	2.03877	0.954037	120.5	F49E11.2	F49E11.2	sjj_F49E11.2	F49E11.2
115-G5	IV-6N10	-2.27092	0.62264	84.5	F49E11.3	F49E11.3	sjj_F49E11.3	F49E11.3
115-G6	IV-6N12	-2.06232	0.657169	83.5	F49E11.4	F49E11.4	sjj_F49E11.4	F49E11.4
115-G7	IV-6N14	-0.63294	0.703862	99.5	F49E11.5	F49E11.5	sjj_F49E11.5	F49E11.5
115-G8	IV-6N16	0.0885702	0.827332	115.5	F49E11.6	F49E11.6	sjj_F49E11.6	F49E11.6
115-G9	IV-6N18	1.62172	0.902682	54	F49E11.7	F49E11.7	sjj_F49E11.7	F49E11.7
115-H1	IV-6P02	-0.880576	0.750501	26.5	F49E11.11	F49E11.11	sjj_F49E11.11	F49E11.11
115-H10	IV-6P20	0.672088	0.841526	50	C39E9.9	C39E9.9	sjj_C39E9.9	C39E9.9
115-H11	IV-6P22	-2.67098	0.647894	67.5	C39E9.10	C39E9.10	sjj_C39E9.10	C39E9.10
115-H12	IV-6P24	-0.712887	0.994928	47.5	C39E9.11	C39E9.11	sjj_C39E9.11	C39E9.11
115-H2	IV-6P04	0.674887	0.857969	107	C39E9.1	C39E9.1	sjj_C39E9.1	C39E9.1
115-H3	IV-6P06	-0.761321	0.715436	158.5	C39E9.2	C39E9.2	sjj_C39E9.2	C39E9.2
115-H4	IV-6P08	3.13761	1.14319	47.5	C39E9.3	C39E9.3	sjj_C39E9.3	C39E9.3
115-H5	IV-6P10	-0.341698	0.781783	58.5	C39E9.4	C39E9.4	sjj_C39E9.4	C39E9.4
115-H6	IV-6P12	-0.373029	0.783493	32	C39E9.5	C39E9.5	sjj_C39E9.5	C39E9.5
115-H7	IV-6P14	0.895141	0.758681	43.5	C39E9.6	C39E9.6	sjj_C39E9.6	C39E9.6
115-H8	IV-6P16	2.91298	1.2005	68.5	C39E9.7	C39E9.7	sjj_C39E9.7	C39E9.7
115-H9	IV-6P18	0.515861	0.897953	81	C39E9.8	C39E9.8	sjj_C39E9.8	C39E9.8
116-A1	IV-7A01	-0.158122	0.884533	119	C39E9.12	C39E9.12	sjj_C39E9.12	C39E9.12
116-A10	IV-7A19	0.137501	0.977623	77	B0564.11	B0564.7	sjj_B0564.7	B0564.11
116-A11	IV-7A21	1.00469	0.99392	22.5	B0564.9	B0564.9	sjj_B0564.9	B0564.9
116-A2	IV-7A03	-0.659475	0.943452	17	C39E9.13	C39E9.13	sjj_C39E9.13	C39E9.13
116-A3	IV-7A05	-5.6824	0.580952	4	C39E9.14	C39E9.14	sjj_C39E9.14	C39E9.14
116-A5	IV-7A09	1.85696	0.999066	62.5	B0564.2	B0564.2	sjj_B0564.2	B0564.2
116-A6	IV-7A11	0.461009	0.907155	116	B0564.3	B0564.3	sjj_B0564.3	B0564.3
116-A7	IV-7A13	-1.94753	0.897863	85	B0564.4	B0564.4	sjj_B0564.4	B0564.4
116-A8	IV-7A15	0.384895	0.937926	65	0	B0564.5	sjj_B0564.5	0
116-B1	IV-7C01	0.784863	0.84334	65	F09E8.1	F09E8.1	sjj_F09E8.1	F09E8.1
116-B10	IV-7C19	0.445771	1.01707	86.5	C48D1.1	C48D1.1	sjj_C48D1.1	C48D1.1
116-B12	IV-7C23	1.64318	1.18803	126	C48D1.3	C48D1.3	sjj_C48D1.3	C48D1.3
116-B3	IV-7C05	0.129139	0.882151	34	F09E8.3	F09E8.3	sjj_F09E8.3	F09E8.3
116-B4	IV-7C07	1.4831	0.955594	35.5	F09E8.3	F09E8.4	sjj_F09E8.4	F09E8.3
116-B5	IV-7C09	0.217771	0.906718	75.5	F09E8.5	F09E8.5	sjj_F09E8.5	F09E8.5
116-B6	IV-7C11	0.369934	1.09877	167	F09E8.6	F09E8.6	sjj_F09E8.6	F09E8.6
116-B7	IV-7C13	0.766664	1.05177	78	F09E8.7	F09E8.7	sjj_F09E8.7	F09E8.7
116-B8	IV-7C15	-0.861571	0.992308	95.5	F58D2.1	F58D2.1	sjj_F58D2.1	F58D2.1
116-B9	IV-7C17	-1.3304	0.913644	150.5	F58D2.2	F58D2.2	sjj_F58D2.2	F58D2.2
116-C10	IV-7E19	2.16999	1.51017	135.5	JC8.10	Y67H2A.a	sjj_Y67H2A.a	JC8.10
116-C11	IV-7E21	1.39706	1.20364	103.5	Y67H2A.8	Y67H2B.a	sjj_Y67H2B.a	Y67H2A.8
116-C2	IV-7E03	2.24459	2.2	3	JC8.3	JC8.3	sjj_JC8.3	JC8.3
116-C3	IV-7E05	-0.431387	0.925316	74.5	JC8.4	JC8.4	sjj_JC8.4	JC8.4
116-C4	IV-7E07	-0.911924	1.08802	72.5	JC8.5	JC8.5	sjj_JC8.5	JC8.5
116-C5	IV-7E09	-0.902898	0.973889	10.5	JC8.6	JC8.6	sjj_JC8.6	JC8.6
116-C7	IV-7E13	1.72529	1.16843	76	JC8.8	JC8.8	sjj_JC8.8	JC8.8
116-C9	IV-7E17	1.29823	1.18203	105.5	JC8.11	JC8.11	sjj_JC8.11	JC8.11
116-D1	IV-7G01	-0.204755	0.94281	66	Y67H2A.9	Y67H2B.c	sjj_Y67H2B.c	Y67H2A.9
116-D10	IV-7G19	-1.78574	0.860518	112	Y62E10A.3	Y62E10A.a	sjj_Y62E10A.a	Y62E10A.3
116-D11	IV-7G21	0.0912847	0.971291	149	Y62E10A.4	Y62E10A.b	sjj_Y62E10A.b	Y62E10A.4
116-D12	IV-7G23	-1.15934	0.918939	121.5	Y62E10A.5	Y62E10A.c	sjj_Y62E10A.c	Y62E10A.5
116-D2	IV-7G03	-2.37142	0.856151	42.5	W02A2.1	W02A2.1	sjj_W02A2.1	W02A2.1
116-D3	IV-7G05	-0.240978	1.00498	185	W02A2.2	W02A2.2	sjj_W02A2.2	W02A2.2
116-D4	IV-7G07	-1.04946	0.875638	109	W02A2.3	W02A2.3	sjj_W02A2.3	W02A2.3
116-D5	IV-7G09	-0.938913	0.932773	117.5	W02A2.4	W02A2.4	sjj_W02A2.4	W02A2.4
116-D6	IV-7G11	-0.583469	0.974638	111.5	W02A2.5	W02A2.5	sjj_W02A2.5	W02A2.5
116-D7	IV-7G13	-1.75506	0.900857	23	W02A2.6	W02A2.6	sjj_W02A2.6	W02A2.6
116-D8	IV-7G15	-3.80672	0.741935	19	W02A2.7	W02A2.7	sjj_W02A2.7	W02A2.7
116-D9	IV-7G17	0.279477	0.92328	48.5	W02A2.8	W02A2.8	sjj_W02A2.8	W02A2.8
116-E1	IV-7I01	-1.21958	1.08575	36	Y62E10A.1	Y62E10A.d	sjj_Y62E10A.d	Y62E10A.1
116-E11	IV-7I21	6.10422	2.32271	8	Y62E10A.15	Y62E10A.o	sjj_Y62E10A.o	Y62E10A.15
116-E12	IV-7I23	0.964881	1.03043	136.5	Y62E10A.16	Y62E10B.a	sjj_Y62E10B.a	Y62E10A.16
116-E2	IV-7I03	-9.64917	0.352941	3	Y62E10A.2	Y62E10A.e	sjj_Y62E10A.e	Y62E10A.2
116-E3	IV-7I05	2.05962	1.08592	92	Y62E10A.6	Y62E10A.f	sjj_Y62E10A.f	Y62E10A.6
116-E7	IV-7I13	0.0745743	0.773864	33	Y62E10A.11	Y62E10A.j	sjj_Y62E10A.j	Y62E10A.11
116-E8	IV-7I15	1.45297	1.18184	65.5	Y62E10A.12	Y62E10A.l	sjj_Y62E10A.l	Y62E10A.12
116-E9	IV-7I17	-0.0135015	0.988889	180	Y62E10A.13	Y62E10A.m	sjj_Y62E10A.m	Y62E10A.13
116-F1	IV-7K01	-0.099427	0.87931	22.5	Y62E10A.17	Y62E10B.b	sjj_Y62E10B.b	Y62E10A.17
116-F11	IV-7K21	0.395887	0.961538	111	Y38H8A.3	Y38H8A.3	sjj_Y38H8A.3	Y38H8A.3
116-F12	IV-7K23	-0.132674	1.03333	153.5	Y38H8A.4	Y38H8A.4	sjj_Y38H8A.4	Y38H8A.4
116-F2	IV-7K03	0.323366	1.01477	134	K09B11.1	K09B11.1	sjj_K09B11.1	K09B11.1
116-F4	IV-7K07	1.30341	0.938326	67.5	0	K09B11.3	sjj_K09B11.3	0
116-F5	IV-7K09	-1.16701	0.767499	82	K09B11.4	K09B11.4	sjj_K09B11.4	K09B11.4
116-F6	IV-7K11	1.01334	0.913741	67.5	K09B11.5	K09B11.5	sjj_K09B11.5	K09B11.5
116-F7	IV-7K13	-0.477468	1.07766	26	K09B11.9	K09B11.9	sjj_K09B11.9	K09B11.9
116-F8	IV-7K15	2.2356	1.13607	53	K09B11.10	K09B11.10	sjj_K09B11.10	K09B11.10
116-F9	IV-7K17	0.617758	0.987674	137.5	Y38H8A.1	Y38H8A.1	sjj_Y38H8A.1	Y38H8A.1
116-G1	IV-7M01	-0.115075	1.01799	97.5	Y38H8A.5	Y38H8A.5	sjj_Y38H8A.5	Y38H8A.5
116-G10	IV-7M19	-1.73125	0.822967	178	Y45F10A.7	Y45F10A.8	sjj_Y45F10A.8	Y45F10A.7
116-G11	IV-7M21	1.0947	0.934409	67	F52G2.1	F52G2.1a	sjj_F52G2.1a	F52G2.1
116-G2	IV-7M03	-1.31083	0.789216	159	Y38H8A.5	Y38H8A.6	sjj_Y38H8A.6	Y38H8A.5
116-G3	IV-7M05	-0.0904154	0.852388	94.5	F52G2.1	Y45F10A.1	sjj_Y45F10A.1	F52G2.1
116-G4	IV-7M07	-3.23293	0.758621	5	Y45F10A.2	Y45F10A.2	sjj_Y45F10A.2	Y45F10A.2
116-G6	IV-7M11	-0.0550603	0.936034	93.5	Y45F10A.4	Y45F10A.4	sjj_Y45F10A.4	Y45F10A.4
116-G7	IV-7M13	-0.159208	0.869004	112	Y45F10A.5	Y45F10A.5	sjj_Y45F10A.5	Y45F10A.5
116-G8	IV-7M15	-0.77347	0.903533	198.5	Y45F10A.6	Y45F10A.6	sjj_Y45F10A.6	Y45F10A.6
116-H1	IV-7O01	-0.648946	0.727449	81.5	F52G2.3	F52G2.3	sjj_F52G2.3	F52G2.3
116-H10	IV-7O19	-0.118679	0.873188	89.5	Y45F10B.9	Y45F10B.9	sjj_Y45F10B.9	Y45F10B.9
116-H11	IV-7O21	2.284	0.997368	80.5	Y45F10B.10	Y45F10B.10	sjj_Y45F10B.10	Y45F10B.10
116-H12	IV-7O23	1.63732	0.980594	66.5	Y45F10B.11	Y45F10B.11	sjj_Y45F10B.11	Y45F10B.11
116-H2	IV-7O03	0.831415	1.00751	134.5	Y45F10B.13	F52G2.4	sjj_F52G2.4	Y45F10B.13
116-H3	IV-7O05	-0.92862	0.754503	91	Y45F10B.1	Y45F10B.1	sjj_Y45F10B.1	Y45F10B.1
116-H4	IV-7O07	-1.867	0.757882	119.5	Y45F10B.2	Y45F10B.2	sjj_Y45F10B.2	Y45F10B.2
116-H5	IV-7O09	-0.393544	0.904705	132.5	Y45F10B.3	Y45F10B.3	sjj_Y45F10B.3	Y45F10B.3
116-H6	IV-7O11	-0.443031	0.831761	164.5	Y45F10B.4	Y45F10B.4	sjj_Y45F10B.4	Y45F10B.4
116-H7	IV-7O13	-0.65911	0.870656	184	Y45F10B.5	Y45F10B.5	sjj_Y45F10B.5	Y45F10B.5
116-H8	IV-7O15	0.469559	0.868157	58.5	Y45F10B.6	Y45F10B.6	sjj_Y45F10B.6	Y45F10B.6
116-H9	IV-7O17	0.588869	0.954577	170	Y45F10B.8	Y45F10B.8	sjj_Y45F10B.8	Y45F10B.8
117-A1	IV-7A02	-1.10303	0.616951	49	Y45F10B.12	Y45F10B.12	sjj_Y45F10B.12	Y45F10B.12
117-A10	IV-7A20	-2.02795	0.634707	25	C08F11.9	C08F11.9	sjj_C08F11.9	C08F11.9
117-A11	IV-7A22	-1.79587	0.726103	29	C08F11.10	C08F11.10	sjj_C08F11.10	C08F11.10
117-A12	IV-7A24	2.07511	0.909091	54.5	C08F11.11	C08F11.11	sjj_C08F11.11	C08F11.11
117-A2	IV-7A04	0.168675	0.745849	51	Y45F10B.13	Y45F10B.13	sjj_Y45F10B.13	Y45F10B.13
117-A4	IV-7A08	1.33076	0.853961	36	C08F11.2	C08F11.2	sjj_C08F11.2	C08F11.2
117-A5	IV-7A10	0.00259819	0.784272	37	C08F11.3	C08F11.3	sjj_C08F11.3	C08F11.3
117-A6	IV-7A12	-0.562463	0.722222	52	C08F11.4	C08F11.4	sjj_C08F11.4	C08F11.4
117-A7	IV-7A14	-1.73509	0.660633	32	C08F11.5	C08F11.5	sjj_C08F11.5	C08F11.5
117-A8	IV-7A16	0.387318	0.807013	32.5	C08F11.7	C08F11.7	sjj_C08F11.7	C08F11.7
117-A9	IV-7A18	-1.20211	0.75641	32.5	C08F11.8	C08F11.8	sjj_C08F11.8	C08F11.8
117-B1	IV-7C02	1.10659	0.849099	39	C08F11.12	C08F11.12	sjj_C08F11.12	C08F11.12
117-B10	IV-7C20	-1.12932	0.67634	43.5	T23G4.3	T23G4.3	sjj_T23G4.3	T23G4.3
117-B11	IV-7C22	1.41485	0.868845	55.5	T23G4.4	T23G4.4	sjj_T23G4.4	T23G4.4
117-B12	IV-7C24	1.97697	0.932672	52.5	T23G4.5	T23G4.5	sjj_T23G4.5	T23G4.5
117-B2	IV-7C04	1.06991	0.754826	34.5	C08F11.13	C08F11.13	sjj_C08F11.13	C08F11.13
117-B4	IV-7C08	1.19716	0.866784	52	Y45F10C.2	Y45F10C.2	sjj_Y45F10C.2	Y45F10C.2
117-B5	IV-7C10	0.182277	0.715752	45.5	Y45F10C.3	Y45F10C.3	sjj_Y45F10C.3	Y45F10C.3
117-B6	IV-7C12	-0.331066	0.779346	41.5	Y45F10C.4	Y45F10C.4	sjj_Y45F10C.4	Y45F10C.4
117-B7	IV-7C14	-0.146106	0.80989	26.5	0	Y45F10C.5	sjj_Y45F10C.5	0
117-B8	IV-7C16	-0.678633	0.729714	31.5	T23G4.1	T23G4.1	sjj_T23G4.1	T23G4.1
117-B9	IV-7C18	-0.363163	0.704582	40.5	T23G4.2	T23G4.2	sjj_T23G4.2	T23G4.2
117-C1	IV-7E02	-1.37613	0.699187	26	C47A4.1	C47A4.1	sjj_C47A4.1	C47A4.1
117-C10	IV-7E20	1.52606	0.949028	53.5	Y45F10D.6	Y45F10D.6	sjj_Y45F10D.6	Y45F10D.6
117-C12	IV-7E24	-4.64054	0.4375	5	Y45F10D.7	Y45F10D.8	sjj_Y45F10D.8	Y45F10D.7
117-C3	IV-7E06	-0.433452	0.764236	52	C47A4.3	C47A4.3	sjj_C47A4.3	C47A4.3
117-C4	IV-7E08	-1.98059	0.857843	4	C47A4.5	C47A4.5	sjj_C47A4.5	C47A4.5
117-C6	IV-7E12	-2.09886	0.659694	32.5	0	Y45F10D.1	sjj_Y45F10D.1	0
117-C7	IV-7E14	-1.89722	0.68532	18	Y45F10D.2	Y45F10D.2	sjj_Y45F10D.2	Y45F10D.2
117-C8	IV-7E16	1.06169	0.777833	18.5	Y45F10D.3	Y45F10D.3	sjj_Y45F10D.3	Y45F10D.3
117-C9	IV-7E18	-4.67203	0.552851	7.5	Y45F10D.4	Y45F10D.4	sjj_Y45F10D.4	Y45F10D.4
117-D10	IV-7G20	1.40816	0.825201	29.5	B0513.3	B0513.3	sjj_B0513.3	B0513.3
117-D12	IV-7G24	-0.257423	0.736219	61.5	B0513.5	B0513.5	sjj_B0513.5	B0513.5
117-D2	IV-7G04	-0.0501843	0.887164	29	Y45F10D.10	Y45F10D.10	sjj_Y45F10D.10	Y45F10D.10
117-D4	IV-7G08	6.86786	1.5098	5	Y45F10D.12	Y45F10D.12	sjj_Y45F10D.12	Y45F10D.12
117-D6	IV-7G12	-1.53628	0.575	9	H08M01.1	H08M01.1	sjj_H08M01.1	H08M01.1
117-D7	IV-7G14	1.2424	0.806288	18	H08M01.2	H08M01.2	sjj_H08M01.2	H08M01.2
117-D9	IV-7G18	-1.758	0.625869	72.5	B0513.2	B0513.2	sjj_B0513.2	B0513.2
117-E1	IV-7I02	0.235232	0.828165	23	B0513.6	B0513.6	sjj_B0513.6	B0513.6
117-E10	IV-7I20	-0.863925	0.904119	15.5	Y37A1B.1	Y37A1B.1	sjj_Y37A1B.1	Y37A1B.1
117-E11	IV-7I22	0.156517	0.992857	29.5	Y37A1B.2	Y37A1B.2a	sjj_Y37A1B.2a	Y37A1B.2
117-E12	IV-7I24	-0.878293	0.825691	26.5	Y37A1B.2	Y37A1B.3	sjj_Y37A1B.3	Y37A1B.2
117-E2	IV-7I04	-0.596753	0.713594	21.5	B0513.7	B0513.7	sjj_B0513.7	B0513.7
117-E3	IV-7I06	-2.04133	0.704848	27.5	B0513.7	B0513.9	sjj_B0513.9	B0513.7
117-E4	IV-7I08	-1.17851	0.82546	78.5	0	Y37A1A.1	sjj_Y37A1A.1	0
117-E5	IV-7I10	1.52435	1	38	Y37A1A.2	Y37A1A.2	sjj_Y37A1A.2	Y37A1A.2
117-E6	IV-7I12	1.02178	0.848588	46.5	Y37A1A.3	Y37A1A.3	sjj_Y37A1A.3	Y37A1A.3
117-E8	IV-7I16	0.280928	0.907791	38.5	C27H2.2	C27H2.2	sjj_C27H2.2	C27H2.2
117-E9	IV-7I18	-0.746323	0.752404	25	C27H2.2	C27H2.3	sjj_C27H2.3	C27H2.2
117-F1	IV-7K02	0.266821	0.913391	68.5	Y37A1B.4	Y37A1B.4	sjj_Y37A1B.4	Y37A1B.4
117-F10	IV-7K20	-2.76063	0.67954	33	Y37A1B.13	Y37A1B.13	sjj_Y37A1B.13	Y37A1B.13
117-F11	IV-7K22	-0.109559	0.733079	40.5	Y37A1B.17	Y37A1B.14	sjj_Y37A1B.14	Y37A1B.17
117-F12	IV-7K24	-0.200937	0.823123	36	Y37A1B.17	Y37A1B.15	sjj_Y37A1B.15	Y37A1B.17
117-F2	IV-7K04	1.43293	1.01223	59.5	Y37A1B.5	Y37A1B.5	sjj_Y37A1B.5	Y37A1B.5
117-F3	IV-7K06	0.197987	0.89479	43	Y37A1B.36	Y37A1B.6	sjj_Y37A1B.6	Y37A1B.36
117-F4	IV-7K08	-0.570033	0.777778	50	Y37A1B.7	Y37A1B.7	sjj_Y37A1B.7	Y37A1B.7
117-F5	IV-7K10	0.081507	0.889113	29	Y37A1B.8	Y37A1B.8	sjj_Y37A1B.8	Y37A1B.8
117-F7	IV-7K14	1.09396	0.827439	31.5	0	Y37A1B.10	sjj_Y37A1B.10	0
117-F8	IV-7K16	-4.56717	0.530263	17.5	Y37A1B.11	Y37A1B.11	sjj_Y37A1B.11	Y37A1B.11
117-G1	IV-7M02	-0.684647	0.858156	13	F52B11.1	F52B11.1	sjj_F52B11.1	F52B11.1
117-G10	IV-7M20	1.19558	0.971727	41	H12I19.2	H12I19.2	sjj_H12I19.2	H12I19.2
117-G11	IV-7M22	-0.787914	0.844846	65	H12I19.3	H12I19.3	sjj_H12I19.3	H12I19.3
117-G12	IV-7M24	-1.47357	0.757812	38	H12I19.4	H12I19.4	sjj_H12I19.4	H12I19.4
117-G2	IV-7M04	-0.891239	1.29529	4	F52B11.2	F52B11.2	sjj_F52B11.2	F52B11.2
117-G3	IV-7M06	-8.49326	0.444444	3	F52B11.3	F52B11.3	sjj_F52B11.3	F52B11.3
117-G4	IV-7M08	-2.39014	0.667353	6.5	F52B11.4	F52B11.4	sjj_F52B11.4	F52B11.4
117-G5	IV-7M10	0.201608	0.869149	52	F52B11.5	F52B11.5	sjj_F52B11.5	F52B11.5
117-G7	IV-7M14	-0.68581	0.768645	39	Y37A1C.1	F52B11.7	sjj_F52B11.7	Y37A1C.1
117-G8	IV-7M16	0.964307	0.788647	35	Y37A1C.1	Y37A1C.1	sjj_Y37A1C.1	Y37A1C.1
117-G9	IV-7M18	0.598254	0.987161	92.5	H12I19.7	H12I19.1	sjj_H12I19.1	H12I19.7
117-H1	IV-7O02	0.852747	0.831359	34.5	H12I19.5	H12I19.5	sjj_H12I19.5	H12I19.5
117-H10	IV-7O20	1.01774	0.945386	47	R05A10.8	R05A10.8	sjj_R05A10.8	R05A10.8
117-H11	IV-7O22	1.6659	0.924572	34.5	0	K01G12.1	sjj_K01G12.1	0
117-H2	IV-7O04	1.01526	0.859747	50.5	0	H12I19.6	sjj_H12I19.6	0
117-H3	IV-7O06	1.7276	0.999913	50.5	R05A10.1	R05A10.1	sjj_R05A10.1	R05A10.1
117-H4	IV-7O08	1.93033	0.974101	43.5	R05A10.2	R05A10.2	sjj_R05A10.2	R05A10.2
117-H5	IV-7O10	-0.716497	0.684186	39	R05A10.3	R05A10.3	sjj_R05A10.3	R05A10.3
117-H6	IV-7O12	-0.906571	0.790879	39.5	R05A10.4	R05A10.4	sjj_R05A10.4	R05A10.4
117-H7	IV-7O14	-1.23787	0.697129	14.5	R05A10.5	R05A10.5	sjj_R05A10.5	R05A10.5
117-H8	IV-7O16	0.342294	0.803579	36.5	R05A10.6	R05A10.6	sjj_R05A10.6	R05A10.6
117-H9	IV-7O18	-0.804274	0.743954	40	R05A10.7	R05A10.7	sjj_R05A10.7	R05A10.7
118-A1	IV-7B01	0.408686	1.07145	44.5	K01G12.3	K01G12.3	sjj_K01G12.3	K01G12.3
118-A10	IV-7B19	1.58465	1.22655	28.5	Y64G10A.2	Y64G10A.b	sjj_Y64G10A.b	Y64G10A.2
118-A11	IV-7B21	-0.0574019	1.07742	91.5	Y64G10A.8	Y64G10A.c	sjj_Y64G10A.c	Y64G10A.8
118-A12	IV-7B23	0.200104	1.08172	67	Y64G10A.90	Y64G10A.d	sjj_Y64G10A.d	Y64G10A.90
118-A2	IV-7B03	0.847688	1.13645	95	F02H6.1	F02H6.1	sjj_F02H6.1	F02H6.1
118-A3	IV-7B05	0.488201	0.965116	72	F02H6.2	F02H6.2	sjj_F02H6.2	F02H6.2
118-A4	IV-7B07	-0.0408292	1.09375	107	F02H6.3	F02H6.3	sjj_F02H6.3	F02H6.3
118-A5	IV-7B09	1.20911	1.02494	73	F02H6.4	F02H6.4	sjj_F02H6.4	F02H6.4
118-A7	IV-7B13	0.0978201	1.02638	87.5	F02H6.6	F02H6.6	sjj_F02H6.6	F02H6.6
118-A8	IV-7B15	1.17512	1.38799	80.5	F02H6.7	F02H6.7	sjj_F02H6.7	F02H6.7
118-A9	IV-7B17	2.08961	1.25707	66	Y64G10A.1	Y64G10A.a	sjj_Y64G10A.a	Y64G10A.1
118-B1	IV-7D01	1.79968	1.21433	77	Y64G10A.6	Y64G10A.e	sjj_Y64G10A.e	Y64G10A.6
118-B11	IV-7D21	-0.51107	0.974301	94.5	Y57G11A.2	Y57G11A.2	sjj_Y57G11A.2	Y57G11A.2
118-B12	IV-7D23	0.405516	1.18979	84.5	Y57G11A.1	Y57G11A.3	sjj_Y57G11A.3	Y57G11A.1
118-B2	IV-7D03	1.66733	1.16349	24.5	Y64G10A.7	Y64G10A.f	sjj_Y64G10A.f	Y64G10A.7
118-B3	IV-7D05	0.0733439	0.951214	52.5	F55B11.1	F55B11.1	sjj_F55B11.1	F55B11.1
118-B4	IV-7D07	0.359245	1.02965	100.5	F55B11.2	F55B11.2	sjj_F55B11.2	F55B11.2
118-B5	IV-7D09	-1.53307	0.936022	120.5	F55B11.5	F55B11.3	sjj_F55B11.3	F55B11.5
118-B6	IV-7D11	1.43903	1.03975	58.5	F55B11.4	F55B11.4	sjj_F55B11.4	F55B11.4
118-B7	IV-7D13	0.975941	1.13797	72.5	LLC1.1	LLC1.1	sjj_LLC1.1	LLC1.1
118-B8	IV-7D15	-3.36803	0.741601	93.5	LLC1.2	LLC1.2	sjj_LLC1.2	LLC1.2
118-B9	IV-7D17	-4.32509	0.559322	5	LLC1.3	LLC1.3	sjj_LLC1.3	LLC1.3
118-C10	IV-7F19	-2.45549	0.860035	140	Y57G11B.1	Y57G11B.1	sjj_Y57G11B.1	Y57G11B.1
118-C11	IV-7F21	1.28195	1.1566	32.5	Y57G11B.2	Y57G11B.2	sjj_Y57G11B.2	Y57G11B.2
118-C12	IV-7F23	0.0953168	1.0625	47.5	Y57G11B.3	Y57G11B.3	sjj_Y57G11B.3	Y57G11B.3
118-C2	IV-7F03	-0.673203	0.979452	111	Y57G11A.5	Y57G11A.5	sjj_Y57G11A.5	Y57G11A.5
118-C3	IV-7F05	-1.54086	0.884116	107	T27E7.1	T27E7.1	sjj_T27E7.1	T27E7.1
118-C4	IV-7F07	0.416276	0.999614	83.5	T27E7.8	T27E7.2	sjj_T27E7.2	T27E7.8
118-C5	IV-7F09	-0.536121	1.06251	91	T27E7.3	T27E7.3	sjj_T27E7.3	T27E7.3
118-C6	IV-7F11	-0.0428115	1.09524	77	T27E7.4	T27E7.4	sjj_T27E7.4	T27E7.4
118-C8	IV-7F15	-1.02289	0.998117	126.5	T27E7.6	T27E7.6	sjj_T27E7.6	T27E7.6
118-C9	IV-7F17	-2.24266	0.894444	119	T27E7.9	T27E7.7	sjj_T27E7.7	T27E7.9
118-D1	IV-7H01	0.808071	1.17145	55.5	Y57G11B.5	Y57G11B.5	sjj_Y57G11B.5	Y57G11B.5
118-D11	IV-7H21	-0.798819	1.02083	79	Y57G11C.8	Y57G11C.8	sjj_Y57G11C.8	Y57G11C.8
118-D2	IV-7H03	-1.35341	0.919865	69	F13G11.1	F13G11.1	sjj_F13G11.1	F13G11.1
118-D3	IV-7H05	-0.37827	1.18889	78	F13G11.2	F13G11.2	sjj_F13G11.2	F13G11.2
118-D4	IV-7H07	-0.773774	1.06984	142.5	Y57G11C.1	Y57G11C.1	sjj_Y57G11C.1	Y57G11C.1
118-D5	IV-7H09	-2.1983	0.791227	60	Y57G11C.2	Y57G11C.2	sjj_Y57G11C.2	Y57G11C.2
118-D8	IV-7H15	-1.8852	1	118.5	Y57G11C.5	Y57G11C.5	sjj_Y57G11C.5	Y57G11C.5
118-E10	IV-7J19	-0.274026	0.855915	54.5	0	Y57G11C.19	sjj_Y57G11C.19	0
118-E11	IV-7J21	-0.100576	0.828526	75	Y57G11C.20	Y57G11C.20	sjj_Y57G11C.20	Y57G11C.20
118-E2	IV-7J03	0.132546	0.975657	94.5	Y57G11C.11	Y57G11C.11	sjj_Y57G11C.11	Y57G11C.11
118-E3	IV-7J05	-3.00202	0.650579	5	Y57G11C.12	Y57G11C.12	sjj_Y57G11C.12	Y57G11C.12
118-E5	IV-7J09	1.93313	1.09524	82	Y57G11C.14	Y57G11C.14	sjj_Y57G11C.14	Y57G11C.14
118-E8	IV-7J15	2.31519	1.1329	3.5	Y57G11C.17	Y57G11C.17	sjj_Y57G11C.17	Y57G11C.17
118-E9	IV-7J17	-1.47819	0.77451	92	Y57G11C.18	Y57G11C.18	sjj_Y57G11C.18	Y57G11C.18
118-F1	IV-7L01	0.364373	1.07088	95	Y57G11C.22	Y57G11C.22	sjj_Y57G11C.22	Y57G11C.22
118-F10	IV-7L19	0.988658	1.03638	25.5	Y41E3.4	Y41E3.4	sjj_Y41E3.4	Y41E3.4
118-F11	IV-7L21	-0.831925	0.853535	108	Y41E3.5	Y41E3.5	sjj_Y41E3.5	Y41E3.5
118-F12	IV-7L23	-0.555526	0.924328	148.5	Y41E3.6	Y41E3.6	sjj_Y41E3.6	Y41E3.6
118-F2	IV-7L03	-0.295412	1.05154	119	Y57G11C.23	Y57G11C.23	sjj_Y57G11C.23	Y57G11C.23
118-F3	IV-7L05	2.9178	1.20024	10	Y57G11C.24	Y57G11C.24	sjj_Y57G11C.24	Y57G11C.24
118-F4	IV-7L07	0.641189	0.971726	93	Y57G11C.25	Y57G11C.25	sjj_Y57G11C.25	Y57G11C.25
118-F5	IV-7L09	1.64997	1.09395	59	Y57G11C.27	Y57G11C.27	sjj_Y57G11C.27	Y57G11C.27
118-F6	IV-7L11	-2.52407	0.911213	13.5	Y57G11C.31	Y57G11C.31	sjj_Y57G11C.31	Y57G11C.31
118-F7	IV-7L13	-0.118658	0.928373	110	Y41E3.1	Y41E3.1	sjj_Y41E3.1	Y41E3.1
118-F8	IV-7L15	-1.00634	0.868877	37.5	Y41E3.2	Y41E3.2	sjj_Y41E3.2	Y41E3.2
118-G1	IV-7N01	0.159323	0.955214	68	Y41E3.7	Y41E3.7	sjj_Y41E3.7	Y41E3.7
118-G10	IV-7N19	-1.17468	1.01449	97.5	M199.2	M199.2	sjj_M199.2	M199.2
118-G11	IV-7N21	-0.0160359	0.916132	87.5	M199.3	M199.3	sjj_M199.3	M199.3
118-G12	IV-7N23	0.759435	1.05646	91.5	M199.4	M199.4	sjj_M199.4	M199.4
118-G3	IV-7N05	-2.92208	0.741332	155.5	Y41E3.9	Y41E3.9	sjj_Y41E3.9	Y41E3.9
118-G4	IV-7N07	-1.96369	0.692645	65.5	Y41E3.10	Y41E3.10	sjj_Y41E3.10	Y41E3.10
118-G5	IV-7N09	-0.201399	1.15342	14	Y41E3.11	Y41E3.11	sjj_Y41E3.11	Y41E3.11
118-G6	IV-7N11	0.869058	1.11299	82	Y41E3.12	Y41E3.12	sjj_Y41E3.12	Y41E3.12
118-G7	IV-7N13	-1.80516	0.896374	139.5	Y41E3.13	Y41E3.13	sjj_Y41E3.13	Y41E3.13
118-G8	IV-7N15	-0.553908	0.965144	126.5	Y41E3.15	Y41E3.15	sjj_Y41E3.15	Y41E3.15
118-G9	IV-7N17	0.542445	1.03618	81	M199.1	M199.1	sjj_M199.1	M199.1
118-H1	IV-7P01	1.2361	1.19081	45.5	Y40H7A.1	Y40H7A.1	sjj_Y40H7A.1	Y40H7A.1
118-H11	IV-7P21	-0.405226	0.884876	92	Y40H7A.11	Y40H7A.11	sjj_Y40H7A.11	Y40H7A.11
118-H12	IV-7P23	1.67952	1.20679	60.5	Y73F8A.1	Y73F8A.a	sjj_Y73F8A.a	Y73F8A.1
118-H3	IV-7P05	1.85523	1.14749	77	Y40H7A.3	Y40H7A.3	sjj_Y40H7A.3	Y40H7A.3
118-H4	IV-7P07	0.933882	0.965083	50.5	Y40H7A.4	Y40H7A.4	sjj_Y40H7A.4	Y40H7A.4
118-H5	IV-7P09	0.522498	1.0118	40.5	Y40H7A.5	Y40H7A.5	sjj_Y40H7A.5	Y40H7A.5
118-H6	IV-7P11	-0.91007	0.845229	113	Y40H7A.6	Y40H7A.6	sjj_Y40H7A.6	Y40H7A.6
118-H7	IV-7P13	1.84159	1.19476	44	Y40H7A.6	Y40H7A.7	sjj_Y40H7A.7	Y40H7A.6
118-H8	IV-7P15	1.60484	1.12446	115.5	Y40H7A.8	Y40H7A.8	sjj_Y40H7A.8	Y40H7A.8
118-H9	IV-7P17	1.11554	1.11745	77.5	Y40H7A.9	Y40H7A.9	sjj_Y40H7A.9	Y40H7A.9
119-A1	IV-7B02	4.78598	1.06368	27.5	Y73F8A.1	Y73F8A.b	sjj_Y73F8A.b	Y73F8A.1
119-A10	IV-7B20	1.05759	0.822917	64	Y73F8A.12	Y73F8A.k	sjj_Y73F8A.k	Y73F8A.12
119-A11	IV-7B22	0.261868	0.874551	75	Y73F8A.13	Y73F8A.l	sjj_Y73F8A.l	Y73F8A.13
119-A12	Treat	-2.1534	0.61876	53.5	Y73F8A.14	#N/A	#N/A	#N/A
119-A2	IV-7B04	-0.617997	0.760525	64.5	Y73F8A.2	Y73F8A.c	sjj_Y73F8A.c	Y73F8A.2
119-A3	IV-7B06	-0.162514	0.775928	117.5	Y73F8A.36	Y73F8A.d	sjj_Y73F8A.d	Y73F8A.36
119-A5	IV-7B10	0.900971	0.913544	22	Y73F8A.6	Y73F8A.f	sjj_Y73F8A.f	Y73F8A.6
119-A6	IV-7B12	-1.57771	1.00747	108.5	Y73F8A.8	Y73F8A.g	sjj_Y73F8A.g	Y73F8A.8
119-A7	IV-7B14	-1.29769	0.849525	68	Y73F8A.9	Y73F8A.h	sjj_Y73F8A.h	Y73F8A.9
119-A8	IV-7B16	-4.84235	0.802462	27	Y73F8A.10	Y73F8A.i	sjj_Y73F8A.i	Y73F8A.10
119-A9	IV-7B18	-0.0445781	1.02963	66	Y73F8A.11	Y73F8A.j	sjj_Y73F8A.j	Y73F8A.11
119-B1	IV-7D02	1.61657	0.860206	67	Y73F8A.15	Y73F8A.n	sjj_Y73F8A.n	Y73F8A.15
119-B11	IV-7D22	-1.31487	0.842966	66	Y105C5A.4	Y105C5A.c	sjj_Y105C5A.c	Y105C5A.4
119-B12	IV-7D24	-0.594219	0.966748	129.5	Y105C5A.5	Y105C5A.d	sjj_Y105C5A.d	Y105C5A.5
119-B4	IV-7D08	1.47161	1.06713	83.5	Y73F8A.18	Y73F8A.q	sjj_Y73F8A.q	Y73F8A.18
119-B5	IV-7D10	0.463076	1.10101	127.5	0	Y73F8A.r	sjj_Y73F8A.r	0
119-B6	IV-7D12	-0.0939683	0.999618	73	Y73F8A.19	Y73F8A.s	sjj_Y73F8A.s	Y73F8A.19
119-B7	IV-7D14	0.0923372	1	73	Y73F8A.20	Y73F8A.v	sjj_Y73F8A.v	Y73F8A.20
119-B9	IV-7D18	2.75888	1.00183	17.5	Y105C5A.1	Y105C5A.a	sjj_Y105C5A.a	Y105C5A.1
119-C10	IV-7F20	-0.604238	0.856203	53	Y105C5A.26	Y105C5A.n	sjj_Y105C5A.n	Y105C5A.26
119-C11	IV-7F22	-2.59622	0.752413	97.5	Y105C5A.15	Y105C5A.o	sjj_Y105C5A.o	Y105C5A.15
119-C2	IV-7F04	-0.419364	0.861407	98	0	Y105C5A.f	sjj_Y105C5A.f	0
119-C3	IV-7F06	2.18766	1.1734	39	Y105C5A.8	Y105C5A.g	sjj_Y105C5A.g	Y105C5A.8
119-C4	IV-7F08	1.38285	0.98873	68	Y105C5A.9	Y105C5A.h	sjj_Y105C5A.h	Y105C5A.9
119-C5	IV-7F10	-3.90672	0.782353	136.5	Y105C5A.10	Y105C5A.i	sjj_Y105C5A.i	Y105C5A.10
119-C6	IV-7F12	-0.341938	0.912252	74.5	Y105C5A.11	Y105C5A.j	sjj_Y105C5A.j	Y105C5A.11
119-C7	IV-7F14	-1.09151	0.906526	28	Y105C5A.12	Y105C5A.k	sjj_Y105C5A.k	Y105C5A.12
119-C8	IV-7F16	-0.825498	0.876227	77.5	Y105C5A.13	Y105C5A.l	sjj_Y105C5A.l	Y105C5A.13
119-C9	IV-7F18	0.530484	1.14885	28	Y105C5A.1272	Y105C5A.m	sjj_Y105C5A.m	Y105C5A.1272
119-D10	IV-7H20	-0.12848	0.885563	91.5	H25K10.1	Y7A9A.2	sjj_Y7A9A.2	H25K10.1
119-D11	IV-7H22	1.27058	0.920588	63	H25K10.1	H25K10.1	sjj_H25K10.1	H25K10.1
119-D12	IV-7H24	-0.621294	0.743336	42	H25K10.2	H25K10.2	sjj_H25K10.2	H25K10.2
119-D2	IV-7H04	0.275898	0.910678	53.5	Y105C5A.15	Y105C5A.r	sjj_Y105C5A.r	Y105C5A.15
119-D3	IV-7H06	-0.229859	1.00238	111.5	Y105C5A.967	Y105C5A.s	sjj_Y105C5A.s	Y105C5A.967
119-D4	IV-7H08	0.884119	1.08199	118	Y105C5A.23	Y105C5A.u	sjj_Y105C5A.u	Y105C5A.23
119-D6	IV-7H12	-0.338544	0.835699	93.5	Y105C5A.1270	Y105C5A.w	sjj_Y105C5A.w	Y105C5A.1270
119-D7	IV-7H14	3.30237	1.01216	48.5	Y105C5A.24	Y105C5A.x	sjj_Y105C5A.x	Y105C5A.24
119-D9	IV-7H18	0.771517	0.901147	71	Y7A9A.1	Y7A9A.1	sjj_Y7A9A.1	Y7A9A.1
119-E1	IV-7J02	1.02312	0.848971	55	H25K10.3	H25K10.3	sjj_H25K10.3	H25K10.3
119-E10	IV-7J20	-5.91679	0.508578	44	F38C2.5	F38C2.5	sjj_F38C2.5	F38C2.5
119-E11	IV-7J22	-1.13052	0.797794	73	F38C2.6	F38C2.6	sjj_F38C2.6	F38C2.6
119-E12	IV-7J24	-0.50549	0.725511	47.5	F38C2.7	F38C2.7	sjj_F38C2.7	F38C2.7
119-E2	IV-7J04	0.219769	0.774933	49.5	H25K10.4	H25K10.4	sjj_H25K10.4	H25K10.4
119-E3	IV-7J06	-1.18837	0.828608	91.5	H25K10.5	H25K10.5	sjj_H25K10.5	H25K10.5
119-E4	IV-7J08	-0.419813	0.831984	44.5	H25K10.6	H25K10.6	sjj_H25K10.6	H25K10.6
119-E5	IV-7J10	0.388116	0.844232	47.5	H25K10.7	H25K10.7	sjj_H25K10.7	H25K10.7
119-E7	IV-7J14	0.602841	0.762641	18.5	F38C2.1	F38C2.1	sjj_F38C2.1	F38C2.1
119-E8	IV-7J16	-0.409318	0.865476	29	F38C2.8	F38C2.2	sjj_F38C2.2	F38C2.8
119-E9	IV-7J18	-0.0816532	0.912399	26.5	F38C2.4	F38C2.4	sjj_F38C2.4	F38C2.4
119-F1	IV-7L02	-0.619731	0.754807	75.5	Y7A9C.1	Y7A9C.1	sjj_Y7A9C.1	Y7A9C.1
119-F10	IV-7L20	-2.67945	0.649038	104	0	K03D3.8	sjj_K03D3.8	0
119-F11	IV-7L22	-0.2937	0.922253	52	K03D3.13	K03D3.9	sjj_K03D3.9	K03D3.13
119-F12	IV-7L24	1.10423	0.832087	20.5	K03D3.10	K03D3.10	sjj_K03D3.10	K03D3.10
119-F2	IV-7L04	2.34952	1.04692	36.5	Y7A9C.8	Y7A9C.3	sjj_Y7A9C.3	Y7A9C.8
119-F3	IV-7L06	-0.649332	0.833371	87.5	K03D3.1	K03D3.1	sjj_K03D3.1	K03D3.1
119-F4	IV-7L08	-2.23533	0.730612	83	K03D3.2	K03D3.2	sjj_K03D3.2	K03D3.2
119-F5	IV-7L10	0.439269	0.851838	49	K03D3.3	K03D3.3	sjj_K03D3.3	K03D3.3
119-F6	IV-7L12	-0.886999	0.717541	59	K03D3.11	K03D3.4	sjj_K03D3.4	K03D3.11
119-F7	IV-7L14	-0.501823	0.789499	75	K03D3.5	K03D3.5	sjj_K03D3.5	K03D3.5
119-F8	IV-7L16	-1.08697	0.801144	40	0	K03D3.6	sjj_K03D3.6	0
119-F9	IV-7L18	0.661427	0.690991	40	K03D3.13	K03D3.7	sjj_K03D3.7	K03D3.13
119-G10	IV-7N20	-0.232304	0.91082	87.5	Y51H4A.1	Y51H4A.a	sjj_Y51H4A.a	Y51H4A.1
119-G11	IV-7N22	-0.380347	0.819341	45.5	Y51H4A.2	Y51H4A.b	sjj_Y51H4A.b	Y51H4A.2
119-G12	IV-7N24	1.37434	1.13438	109.5	Y51H4A.4	Y51H4A.c	sjj_Y51H4A.c	Y51H4A.4
119-G2	IV-7N04	-1.16934	0.900289	46.5	C35D6.2	C35D6.2	sjj_C35D6.2	C35D6.2
119-G3	IV-7N06	-0.476571	0.759611	80	C35D6.3	C35D6.3	sjj_C35D6.3	C35D6.3
119-G4	IV-7N08	-0.0387763	0.842404	105	C35D6.4	C35D6.4	sjj_C35D6.4	C35D6.4
119-G5	IV-7N10	-1.06675	0.843077	127	C35D6.5	C35D6.5	sjj_C35D6.5	C35D6.5
119-G6	IV-7N12	-1.47291	0.798934	75	Y7A9D.1	Y7A9D.1	sjj_Y7A9D.1	Y7A9D.1
119-G7	IV-7N14	-0.463731	0.870017	51.5	Y65A5A.1	Y65A5A.1	sjj_Y65A5A.1	Y65A5A.1
119-G8	IV-7N16	0.485426	1.08662	102.5	Y65A5A.2	Y65A5A.2	sjj_Y65A5A.2	Y65A5A.2
119-G9	IV-7N18	0.30662	0.914612	72.5	Y65A5A.2	Y65A5A.3	sjj_Y65A5A.3	Y65A5A.2
119-H1	IV-7P02	1.18442	1.08685	109.5	Y51H4A.5	Y51H4A.d	sjj_Y51H4A.d	Y51H4A.5
119-H10	IV-7P20	-0.267494	1.16578	6.5	Y51H4A.15	Y51H4A.m	sjj_Y51H4A.m	Y51H4A.15
119-H11	IV-7P22	1.27731	1.08769	36	Y51H4A.16	Y51H4A.n	sjj_Y51H4A.n	Y51H4A.16
119-H12	IV-7P24	1.38932	1.07705	64.5	Y51H4A.17	Y51H4A.o	sjj_Y51H4A.o	Y51H4A.17
119-H5	IV-7P10	1.10902	0.988017	46	Y51H4A.8	Y51H4A.h	sjj_Y51H4A.h	Y51H4A.8
119-H6	IV-7P12	0.528065	0.870476	50	Y51H4A.9	Y51H4A.i	sjj_Y51H4A.i	Y51H4A.9
119-H8	IV-7P16	-0.137008	0.925641	98	Y51H4A.13	Y51H4A.k	sjj_Y51H4A.k	Y51H4A.13
119-H9	IV-7P18	2.16792	1.38846	76	Y51H4A.12	Y51H4A.l	sjj_Y51H4A.l	Y51H4A.12
11-A1	I-3B01	-0.962259	0.790714	35	F22D6.5	F22D6.5	sjj_F22D6.5	F22D6.5
11-A10	I-3B19	2.97985	1.11526	61	K10D3.2	K10D3.2	sjj_K10D3.2	K10D3.2
11-A11	I-3B21	0.740789	0.712588	62.5	K10D3.3	K10D3.3	sjj_K10D3.3	K10D3.3
11-A12	I-3B23	-1.76702	0.97076	19	K10D3.4	K10D3.4	sjj_K10D3.4	K10D3.4
11-A2	I-3B03	1.56314	0.719964	13	F22D6.6	F22D6.6	sjj_F22D6.6	F22D6.6
11-A4	I-3B07	-0.166939	0.851093	164	F22D6.9	F22D6.9	sjj_F22D6.9	F22D6.9
11-A5	I-3B09	-0.404024	0.954545	204	F22D6.10	F22D6.10	sjj_F22D6.10	F22D6.10
11-A6	I-3B11	0.222831	0.807971	80	F22D6.11	F22D6.11	sjj_F22D6.11	F22D6.11
11-A7	I-3B13	0.318528	0.855933	121.5	F22D6.12	F22D6.12	sjj_F22D6.12	F22D6.12
11-A8	I-3B15	-0.971329	0.628744	91	0	F22D6.13	sjj_F22D6.13	0
11-A9	I-3B17	1.19292	0.806491	104.5	K10D3.1	K10D3.1	sjj_K10D3.1	K10D3.1
11-B1	I-3D01	-4.81609	0.553745	35	H37N21.1	K10D3.5	sjj_K10D3.5	H37N21.1
11-B10	I-3D19	0.453976	0.674403	44	M05B5.3	M05B5.3	sjj_M05B5.3	M05B5.3
11-B11	I-3D21	0.0626491	0.705128	41.5	M05B5.4	M05B5.4	sjj_M05B5.4	M05B5.4
11-B12	I-3D23	0.629949	0.776121	60.5	M05B5.5	M05B5.5	sjj_M05B5.5	M05B5.5
11-B2	I-3D03	-4.03272	0.601006	38	H37N21.1	H37N21.1	sjj_H37N21.1	H37N21.1
11-B3	I-3D05	0.850474	0.80595	79	K07G5.1	K07G5.1	sjj_K07G5.1	K07G5.1
11-B4	I-3D07	-0.546977	0.90119	117.5	K07G5.2	K07G5.2	sjj_K07G5.2	K07G5.2
11-B5	I-3D09	0.501645	0.809286	37	K07G5.3	K07G5.3	sjj_K07G5.3	K07G5.3
11-B6	I-3D11	0.0670792	0.772515	57.5	K07G5.4	K07G5.4	sjj_K07G5.4	K07G5.4
11-B7	I-3D13	2.02906	0.832958	41	K07G5.5	K07G5.5	sjj_K07G5.5	K07G5.5
11-B8	I-3D15	-0.375457	0.736966	65.5	M05B5.1	M05B5.1	sjj_M05B5.1	M05B5.1
11-B9	I-3D17	-3.82	0.516605	8	M05B5.2	M05B5.2	sjj_M05B5.2	M05B5.2
11-C1	I-3F01	0.737809	0.798522	87	M05B5.6	M05B5.6	sjj_M05B5.6	M05B5.6
11-C10	I-3F19	-4.34413	0.6	7	C01H6.9	C01H6.9	sjj_C01H6.9	C01H6.9
11-C11	I-3F21	0.309609	0.849206	51.5	R06C7.1	R06C7.1	sjj_R06C7.1	R06C7.1
11-C12	I-3F23	-0.673942	0.771429	122.5	R06C7.2	R06C7.2	sjj_R06C7.2	R06C7.2
11-C2	I-3F03	0.613478	0.759534	68.5	C01H6.1	C01H6.1	sjj_C01H6.1	C01H6.1
11-C4	I-3F07	0.264465	0.821247	54	C01H6.3	C01H6.3	sjj_C01H6.3	C01H6.3
11-C5	I-3F09	-1.51187	0.75	180.5	C01H6.4	C01H6.4	sjj_C01H6.4	C01H6.4
11-C6	I-3F11	-0.404082	0.791506	14	C01H6.5	C01H6.5	sjj_C01H6.5	C01H6.5
11-C7	I-3F13	-1.56642	0.602415	38.5	C01H6.6	C01H6.6	sjj_C01H6.6	C01H6.6
11-C8	I-3F15	-6.30566	0.457486	38	C01H6.7	C01H6.7	sjj_C01H6.7	C01H6.7
11-C9	I-3F17	-0.272532	0.664646	75	C01H6.8	C01H6.8	sjj_C01H6.8	C01H6.8
11-D1	I-3H01	0.182947	0.778905	64	R06C7.3	R06C7.3	sjj_R06C7.3	R06C7.3
11-D10	I-3H19	-1.46447	0.736261	38.5	F21C3.2	F21C3.2	sjj_F21C3.2	F21C3.2
11-D11	I-3H21	1.41437	0.842451	80	F21C3.3	F21C3.3	sjj_F21C3.3	F21C3.3
11-D12	I-3H23	0.941926	0.795932	54.5	F21C3.4	F21C3.4	sjj_F21C3.4	F21C3.4
11-D2	I-3H03	-0.77664	0.702396	75.5	R06C7.4	R06C7.4	sjj_R06C7.4	R06C7.4
11-D3	I-3H05	-6.61715	0.333333	5	R06C7.5	R06C7.5	sjj_R06C7.5	R06C7.5
11-D4	I-3H07	-0.200185	0.639724	60	R06C7.6	R06C7.6	sjj_R06C7.6	R06C7.6
11-D5	I-3H09	12.3454	3.28308	46	R06C7.7	R06C7.7	sjj_R06C7.7	R06C7.7
11-D6	I-3H11	7.96387	1.73865	8	R06C7.8	R06C7.8	sjj_R06C7.8	R06C7.8
11-D7	I-3H13	-2.2731	0.706215	68	R06C7.9	R06C7.9	sjj_R06C7.9	R06C7.9
11-D8	I-3H15	-5.30597	0.639583	16.5	R06C7.10	R06C7.10	sjj_R06C7.10	R06C7.10
11-D9	I-3H17	0.687218	0.989796	82.5	F21C3.1	F21C3.1	sjj_F21C3.1	F21C3.1
11-E10	I-3J19	0.0466096	0.961538	125	F13G3.8	F13G3.8	sjj_F13G3.8	F13G3.8
11-E11	I-3J21	0.0141036	0.888235	73	F13G3.9	F13G3.9	sjj_F13G3.9	F13G3.9
11-E12	I-3J23	-1.69928	0.805651	75.5	F13G3.10	F13G3.10	sjj_F13G3.10	F13G3.10
11-E2	I-3J03	-0.376993	0.755645	62.5	F21C3.6	F21C3.6	sjj_F21C3.6	F21C3.6
11-E3	I-3J05	2.15214	1.02268	82.5	F13G3.1	F13G3.1	sjj_F13G3.1	F13G3.1
11-E4	I-3J07	0.856709	0.931944	67	F13G3.2	F13G3.2	sjj_F13G3.2	F13G3.2
11-E5	I-3J09	0.163476	0.875	111	F13G3.3	F13G3.3	sjj_F13G3.3	F13G3.3
11-E6	I-3J11	-0.402791	0.810119	27	F13G3.4	F13G3.4	sjj_F13G3.4	F13G3.4
11-E7	I-3J13	0.949474	0.880897	78	F13G3.5	F13G3.5	sjj_F13G3.5	F13G3.5
11-E8	I-3J15	1.77046	1.10096	64	F13G3.6	F13G3.6	sjj_F13G3.6	F13G3.6
11-E9	I-3J17	2.16808	0.992992	56.5	F13G3.7	F13G3.7	sjj_F13G3.7	F13G3.7
11-F1	I-3L01	0.112831	0.77414	61	F52A8.1	F52A8.1	sjj_F52A8.1	F52A8.1
11-F10	I-3L19	-0.830609	0.875	101	F07A5.4	F07A5.4	sjj_F07A5.4	F07A5.4
11-F11	I-3L21	-0.802144	0.783889	122	F07A5.5	F07A5.5	sjj_F07A5.5	F07A5.5
11-F12	I-3L23	0.559829	0.833903	65	F07A5.5	F07A5.6	sjj_F07A5.6	F07A5.5
11-F3	I-3L05	-1.19459	0.78414	79	F52A8.3	F52A8.3	sjj_F52A8.3	F52A8.3
11-F4	I-3L07	0.88647	0.993056	84	F52A8.4	F52A8.4	sjj_F52A8.4	F52A8.4
11-F5	I-3L09	0.806408	1.13037	101.5	F52A8.5	F52A8.5	sjj_F52A8.5	F52A8.5
11-F6	I-3L11	-0.186662	0.900185	78.5	F52A8.6	F52A8.6	sjj_F52A8.6	F52A8.6
11-F7	I-3L13	-4.56115	0.565626	7	F07A5.1	F07A5.1	sjj_F07A5.1	F07A5.1
11-F8	I-3L15	-0.445666	0.733183	50.5	F07A5.2	F07A5.2	sjj_F07A5.2	F07A5.2
11-F9	I-3L17	-2.10861	0.660179	88	F07A5.3	F07A5.3	sjj_F07A5.3	F07A5.3
11-G1	I-3N01	-1.01466	0.682824	9	F07A5.7	F07A5.7	sjj_F07A5.7	F07A5.7
11-G10	I-3N19	-0.879935	0.782424	51.5	ZK524.2	ZK524.2	sjj_ZK524.2	ZK524.2
11-G2	I-3N03	1.79405	0.996951	81.5	C15A11.1	C15A11.1	sjj_C15A11.1	C15A11.1
11-G3	I-3N05	-0.662661	0.812395	92.5	C15A11.2	C15A11.2	sjj_C15A11.2	C15A11.2
11-G4	I-3N07	0.406603	0.870608	108.5	C15A11.3	C15A11.3	sjj_C15A11.3	C15A11.3
11-G5	I-3N09	1.67254	0.787287	25	C15A11.4	C15A11.4	sjj_C15A11.4	C15A11.4
11-G6	I-3N11	-1.12349	0.769042	64	C15A11.5	C15A11.5	sjj_C15A11.5	C15A11.5
11-G7	I-3N13	0.993436	1.08333	87.5	C15A11.6	C15A11.6	sjj_C15A11.6	C15A11.6
11-G8	I-3N15	0.090609	0.866793	64	C15A11.7	C15A11.7	sjj_C15A11.7	C15A11.7
11-H1	I-3P01	-0.482246	0.749307	73.5	T28F4.1	T28F4.1	sjj_T28F4.1	T28F4.1
11-H10	I-3P19	0.179526	0.805556	49.5	C26C6.4	C26C6.4	sjj_C26C6.4	C26C6.4
11-H11	I-3P21	-5.2321	0.524816	6	C26C6.5	C26C6.5	sjj_C26C6.5	C26C6.5
11-H12	I-3P23	0.765822	0.798146	59	C26C6.6	C26C6.6	sjj_C26C6.6	C26C6.6
11-H2	I-3P03	-0.260329	0.86046	112	T28F4.2	T28F4.2	sjj_T28F4.2	T28F4.2
11-H3	I-3P05	1.19877	1.14022	76.5	T28F4.3	T28F4.3	sjj_T28F4.3	T28F4.3
11-H4	I-3P07	-0.355689	0.839721	84.5	T28F4.4	T28F4.4	sjj_T28F4.4	T28F4.4
11-H5	I-3P09	1.11879	0.916401	85	T28F4.5	T28F4.5	sjj_T28F4.5	T28F4.5
11-H6	I-3P11	-0.206692	0.786255	87.5	T28F4.6	T28F4.6	sjj_T28F4.6	T28F4.6
11-H7	I-3P13	-10.7118	0.394231	10	C26C6.1	C26C6.1	sjj_C26C6.1	C26C6.1
11-H8	I-3P15	1.93483	1.03219	106	C26C6.2	C26C6.2	sjj_C26C6.2	C26C6.2
11-H9	I-3P17	-0.254075	0.840659	92	C26C6.3	C26C6.3	sjj_C26C6.3	C26C6.3
120-A1	IV-8A01	1.46317	0.877355	51	Y51H4A.18	Y51H4A.p	sjj_Y51H4A.p	Y51H4A.18
120-A10	IV-8A19	-0.559206	0.582407	34	Y43D4A.2	Y43D4A.c	sjj_Y43D4A.c	Y43D4A.2
120-A11	IV-8A21	-1.85095	0.565789	12.5	Y43D4A.3	Y43D4A.d	sjj_Y43D4A.d	Y43D4A.3
120-A3	IV-8A05	-0.990474	0.593076	40	Y51H4A.20	Y51H4A.r	sjj_Y51H4A.r	Y51H4A.20
120-A4	IV-8A07	-0.855787	0.614418	65	Y51H4A.21	Y51H4A.s	sjj_Y51H4A.s	Y51H4A.21
120-A5	IV-8A09	0.469868	0.771303	20.5	Y51H4A.25	Y51H4A.u	sjj_Y51H4A.u	Y51H4A.25
120-A7	IV-8A13	-1.5346	0.769841	31	Y51H4A.25	Y51H4A.w	sjj_Y51H4A.w	Y51H4A.25
120-A8	IV-8A15	0.578646	0.915517	58.5	Y51H4A.25	Y43D4A.a	sjj_Y43D4A.a	Y51H4A.25
120-A9	IV-8A17	0.0945886	0.713265	27	Y43D4A.1	Y43D4A.b	sjj_Y43D4A.b	Y43D4A.1
120-B1	IV-8C01	-0.251485	0.667001	36	Y43D4A.5	Y43D4A.f	sjj_Y43D4A.f	Y43D4A.5
120-B10	IV-8C19	0.481624	0.749843	34	Y116A8A.8	Y116A8A.8	sjj_Y116A8A.8	Y116A8A.8
120-B11	IV-8C21	0.777326	0.895663	37.5	Y116A8A.9	Y116A8A.9	sjj_Y116A8A.9	Y116A8A.9
120-B12	IV-8C23	2.08538	1.17568	7	T06A10.1	T06A10.1	sjj_T06A10.1	T06A10.1
120-B3	IV-8C05	1.75945	1.00872	35.5	Y116A8A.1	Y116A8A.1	sjj_Y116A8A.1	Y116A8A.1
120-B4	IV-8C07	0.264188	0.757467	44.5	Y116A8A.2	Y116A8A.2	sjj_Y116A8A.2	Y116A8A.2
120-B5	IV-8C09	0.592032	0.867797	38	Y116A8A.3	Y116A8A.3	sjj_Y116A8A.3	Y116A8A.3
120-B7	IV-8C13	-0.701451	0.656863	75.5	0	Y116A8A.5	sjj_Y116A8A.5	0
120-B8	IV-8C15	-0.265297	0.864017	68	Y116A8A.6	Y116A8A.6	sjj_Y116A8A.6	Y116A8A.6
120-B9	IV-8C17	0.562279	0.755736	60	Y116A8A.7	Y116A8A.7	sjj_Y116A8A.7	Y116A8A.7
120-C10	IV-8E19	1.55788	1.0113	51.5	Y116A8C.9	Y116A8C.9	sjj_Y116A8C.9	Y116A8C.9
120-C12	IV-8E23	0.354292	0.834486	42	Y116A8C.11	Y116A8C.11	sjj_Y116A8C.11	Y116A8C.11
120-C2	IV-8E03	0.220134	0.894139	62	T06A10.11	T06A10.3	sjj_T06A10.3	T06A10.11
120-C3	IV-8E05	0.593232	0.899264	47.5	T06A10.5	T06A10.4	sjj_T06A10.4	T06A10.5
120-C4	IV-8E07	0.292164	0.691644	52.5	Y116A8C.1	Y116A8C.1	sjj_Y116A8C.1	Y116A8C.1
120-C5	IV-8E09	-1.32424	0.750595	77	Y116A8C.4	Y116A8C.4	sjj_Y116A8C.4	Y116A8C.4
120-C7	IV-8E13	-1.51004	0.746112	68.5	Y116A8C.10	Y116A8C.6	sjj_Y116A8C.6	Y116A8C.10
120-C8	IV-8E15	-1.15138	0.702231	40.5	Y116A8C.7	Y116A8C.7	sjj_Y116A8C.7	Y116A8C.7
120-C9	IV-8E17	1.09845	0.826923	60	Y116A8C.8	Y116A8C.8	sjj_Y116A8C.8	Y116A8C.8
120-D1	IV-8G01	-1.96727	0.596661	77.5	Y116A8C.12	Y116A8C.12	sjj_Y116A8C.12	Y116A8C.12
120-D10	IV-8G19	0.634192	0.835871	40	Y116A8C.21	Y116A8C.21	sjj_Y116A8C.21	Y116A8C.21
120-D11	IV-8G21	2.03998	1.00737	49.5	Y116A8C.22	Y116A8C.22	sjj_Y116A8C.22	Y116A8C.22
120-D2	IV-8G03	-1.00301	0.563963	70.5	Y116A8C.13	Y116A8C.13	sjj_Y116A8C.13	Y116A8C.13
120-D3	IV-8G05	-0.263134	0.700229	49	Y116A8C.14	Y116A8C.14	sjj_Y116A8C.14	Y116A8C.14
120-D6	IV-8G11	0.588151	0.794396	67	Y116A8C.17	Y116A8C.17	sjj_Y116A8C.17	Y116A8C.17
120-D7	IV-8G13	0.355618	0.773199	57	Y116A8C.18	Y116A8C.18	sjj_Y116A8C.18	Y116A8C.18
120-D8	IV-8G15	-0.803493	0.639953	42.5	Y116A8C.19	Y116A8C.19	sjj_Y116A8C.19	Y116A8C.19
120-D9	IV-8G17	-1.33341	0.611764	25	Y116A8C.20	Y116A8C.20	sjj_Y116A8C.20	Y116A8C.20
120-E1	IV-8I01	1.24063	0.422222	10.5	Y116A8C.24	Y116A8C.24	sjj_Y116A8C.24	Y116A8C.24
120-E11	IV-8I21	-0.557004	0.668344	36	Y116A8C.35	Y116A8C.35	sjj_Y116A8C.35	Y116A8C.35
120-E12	IV-8I23	1.07857	0.49037	30	Y116A8C.36	Y116A8C.36	sjj_Y116A8C.36	Y116A8C.36
120-E2	IV-8I03	1.09133	0.522727	35.5	Y116A8C.25	Y116A8C.25	sjj_Y116A8C.25	Y116A8C.25
120-E3	IV-8I05	-0.627236	0.547619	18	Y116A8C.26	Y116A8C.26	sjj_Y116A8C.26	Y116A8C.26
120-E6	IV-8I11	1.02645	0.520045	49.5	Y116A8C.27	Y116A8C.29	sjj_Y116A8C.29	Y116A8C.27
120-E8	IV-8I15	0.119196	0.427762	24.5	Y116A8C.32	Y116A8C.32	sjj_Y116A8C.32	Y116A8C.32
120-E9	IV-8I17	-0.0629983	0.419024	19.5	Y116A8C.33	Y116A8C.33	sjj_Y116A8C.33	Y116A8C.33
120-F1	IV-8K01	-2.4946	0.501357	42.5	Y116A8C.37	Y116A8C.37	sjj_Y116A8C.37	Y116A8C.37
120-F10	IV-8K19	0.681641	0.569433	43.5	C52D10.3	C52D10.3	sjj_C52D10.3	C52D10.3
120-F11	IV-8K21	-0.414941	0.552579	31	C52D10.54	C52D10.5	sjj_C52D10.5	C52D10.54
120-F12	IV-8K23	-1.04572	0.562882	10.5	C52D10.6	C52D10.6	sjj_C52D10.6	C52D10.6
120-F2	IV-8K03	-1.10941	0.725083	42	Y116A8C.38	Y116A8C.38	sjj_Y116A8C.38	Y116A8C.38
120-F3	IV-8K05	-0.975104	0.658387	25	Y116A8C.40	Y116A8C.40	sjj_Y116A8C.40	Y116A8C.40
120-F4	IV-8K07	-1.45223	0.624069	29	0	Y116A8C.41	sjj_Y116A8C.41	0
120-F5	IV-8K09	0.550966	0.552451	5.5	Y116A8C.42	Y116A8C.42	sjj_Y116A8C.42	Y116A8C.42
120-F6	IV-8K11	0.502008	0.611695	42	Y116A8C.43	Y116A8C.43	sjj_Y116A8C.43	Y116A8C.43
120-F7	IV-8K13	-0.911921	0.5917	7	T06A10.2	C26C9.2	sjj_C26C9.2	T06A10.2
120-F8	IV-8K15	0.633852	0.584364	30	C52D10.1	C52D10.1	sjj_C52D10.1	C52D10.1
120-F9	IV-8K17	0.855869	0.75846	31.5	C52D10.1	C52D10.2	sjj_C52D10.2	C52D10.1
120-G1	IV-8M01	-0.705483	0.594025	19.5	C52D10.7	C52D10.7	sjj_C52D10.7	C52D10.7
120-G10	IV-8M19	0.819666	0.568759	20.5	Y116A8B.4	Y116A8B.4	sjj_Y116A8B.4	Y116A8B.4
120-G11	IV-8M21	2.04679	0.607206	5	Y116A8B.5	Y116A8B.5	sjj_Y116A8B.5	Y116A8B.5
120-G12	IV-8M23	-0.771483	0.585095	24	ZK550.1	ZK550.1	sjj_ZK550.1	ZK550.1
120-G2	IV-8M03	-3.65548	0.609499	30	C52D10.8	C52D10.8	sjj_C52D10.8	C52D10.8
120-G3	IV-8M05	0.053674	0.601223	44.5	C52D10.9	C52D10.9	sjj_C52D10.9	C52D10.9
120-G4	IV-8M07	-0.165911	0.598611	56.5	C52D10.11	C52D10.11	sjj_C52D10.11	C52D10.11
120-G5	IV-8M09	0.102398	1.29087	35	C52D10.12	C52D10.12	sjj_C52D10.12	C52D10.12
120-G6	IV-8M11	0.263174	0.679078	22.5	C52D10.13	C52D10.13	sjj_C52D10.13	C52D10.13
120-G7	IV-8M13	0.999163	0.551987	32	Y116A8B.1	Y116A8B.1	sjj_Y116A8B.1	Y116A8B.1
120-G8	IV-8M15	-0.496389	0.506588	5	0	Y116A8B.2	sjj_Y116A8B.2	0
120-H10	IV-8O19	-1.72236	0.5	29.5	T28F3.1	F26D10.4	sjj_F26D10.4	T28F3.1
120-H11	IV-8O21	-2.58014	0.460645	12	T28F3.3	F26D10.5	sjj_F26D10.5	T28F3.3
120-H12	IV-8O23	-1.2027	0.50581	20	F26D10.8	F26D10.8	sjj_F26D10.8	F26D10.8
120-H3	IV-8O05	-4.95779	0.884725	3.5	ZK550.4	ZK550.4	sjj_ZK550.4	ZK550.4
120-H5	IV-8O09	-2.92376	0.63073	27.5	ZK550.6	ZK550.6	sjj_ZK550.6	ZK550.6
120-H7	IV-8O13	0.268152	0.600233	31	T28F3.4	F26D10.1	sjj_F26D10.1	T28F3.4
120-H8	IV-8O15	2.16285	0.510101	23	T28F3.5	F26D10.2	sjj_F26D10.2	T28F3.5
121-A1	IV-8A02	-2.73015	0.557143	52	F26D10.9	F26D10.9	sjj_F26D10.9	F26D10.9
121-A10	IV-8A20	-1.40964	0.793067	24	T28F3.6	T28F3.6	sjj_T28F3.6	T28F3.6
121-A11	IV-8A22	0.306763	0.780804	53.5	T28F3.7	T28F3.7	sjj_T28F3.7	T28F3.7
121-A3	IV-8A06	-0.146521	0.72165	40	F26D10.11	F26D10.11	sjj_F26D10.11	F26D10.11
121-A4	IV-8A08	0.118417	0.847642	62.5	F26D10.12	F26D10.12	sjj_F26D10.12	F26D10.12
121-A5	IV-8A10	0.660127	0.811164	57	T28F3.1	T28F3.1	sjj_T28F3.1	T28F3.1
121-A7	IV-8A14	0.14598	0.774662	51.5	T28F3.3	T28F3.3	sjj_T28F3.3	T28F3.3
121-A8	IV-8A16	1.25898	0.799569	19	T28F3.4	T28F3.4	sjj_T28F3.4	T28F3.4
121-A9	IV-8A18	1.22079	0.886553	56	T28F3.5	T28F3.5	sjj_T28F3.5	T28F3.5
121-B1	IV-8C02	0.0825652	0.709005	15.5	T28F3.9	T28F3.9	sjj_T28F3.9	T28F3.9
121-B10	IV-8C20	0.980958	0.813378	44.5	C49C3.9	C49C3.9	sjj_C49C3.9	C49C3.9
121-B11	IV-8C22	-1.24339	0.8125	39	C49C3.10	C49C3.10	sjj_C49C3.10	C49C3.10
121-B12	IV-8C24	-0.153123	0.782479	47.5	C49C3.11	C49C3.11	sjj_C49C3.11	C49C3.11
121-B2	IV-8C04	0.518831	0.842491	14	C49C3.1	C49C3.1	sjj_C49C3.1	C49C3.1
121-B3	IV-8C06	-0.952162	0.735985	30	C49C3.2	C49C3.2	sjj_C49C3.2	C49C3.2
121-B4	IV-8C08	-0.358263	0.839744	5	C49C3.3	C49C3.3	sjj_C49C3.3	C49C3.3
121-B6	IV-8C12	-2.94231	0.750693	4.5	C49C3.5	C49C3.5	sjj_C49C3.5	C49C3.5
121-B7	IV-8C14	1.51732	0.814364	39.5	C49C3.6	C49C3.6	sjj_C49C3.6	C49C3.6
121-B8	IV-8C16	-1.14088	0.713542	58.5	C49C3.7	C49C3.7	sjj_C49C3.7	C49C3.7
121-B9	IV-8C18	-0.843078	0.804617	32	C49C3.8	C49C3.8	sjj_C49C3.8	C49C3.8
121-C1	IV-8E02	-0.338044	0.855794	51.5	C49C3.12	C49C3.12	sjj_C49C3.12	C49C3.12
121-C10	IV-8E20	0.915116	0.692297	15	C30H6.6	C30H6.6	sjj_C30H6.6	C30H6.6
121-C11	IV-8E22	-0.373437	0.768893	30	C30H6.7	C30H6.7	sjj_C30H6.7	C30H6.7
121-C12	IV-8E24	1.01601	0.79748	32.5	C30H6.8	C30H6.8	sjj_C30H6.8	C30H6.8
121-C2	IV-8E04	2.12607	1.0101	47	C49C3.13	C49C3.13	sjj_C49C3.13	C49C3.13
121-C3	IV-8E06	-0.0758725	0.655738	41	C49C3.13	C49C3.14	sjj_C49C3.14	C49C3.13
121-C4	IV-8E08	0.211684	0.753306	41.5	C49C3.15	C49C3.15	sjj_C49C3.15	C49C3.15
121-C5	IV-8E10	1.53144	0.894737	49	C30H6.1	C30H6.1	sjj_C30H6.1	C30H6.1
121-C6	IV-8E12	-0.496275	0.690798	41	C30H6.2	C30H6.2	sjj_C30H6.2	C30H6.2
121-C7	IV-8E14	0.809855	0.727962	27	C30H6.3	C30H6.3	sjj_C30H6.3	C30H6.3
121-C8	IV-8E16	2.17847	0.978645	29.5	C30H6.4	C30H6.4	sjj_C30H6.4	C30H6.4
121-C9	IV-8E18	-0.274304	0.696162	31	C30H6.5	C30H6.5	sjj_C30H6.5	C30H6.5
121-D1	IV-8G02	1.49767	0.79921	29.5	C30H6.9	C30H6.9	sjj_C30H6.9	C30H6.9
121-D10	IV-8G20	-1.2102	0.709753	44	C06A12.3	C06A12.3	sjj_C06A12.3	C06A12.3
121-D11	IV-8G22	0.96645	0.807913	42	C06A12.4	C06A12.4	sjj_C06A12.4	C06A12.4
121-D12	IV-8G24	-0.930492	0.571753	16	C06A12.5	C06A12.5	sjj_C06A12.5	C06A12.5
121-D2	IV-8G04	-1.43088	0.643763	46	0	T02D1.1	sjj_T02D1.1	0
121-D3	IV-8G06	-0.544639	0.783564	34.5	T02D1.3	T02D1.3	sjj_T02D1.3	T02D1.3
121-D4	IV-8G08	3.12085	1.09722	54.5	T02D1.4	T02D1.4	sjj_T02D1.4	T02D1.4
121-D5	IV-8G10	0.384885	0.683747	19	T02D1.5	T02D1.5	sjj_T02D1.5	T02D1.5
121-D6	IV-8G12	-0.0660007	0.770035	42	T02D1.6	T02D1.6	sjj_T02D1.6	T02D1.6
121-D7	IV-8G14	-0.492134	0.706468	68	T02D1.7	T02D1.7	sjj_T02D1.7	T02D1.7
121-D9	IV-8G18	-0.358235	0.698154	55	T02D1.6	C06A12.2	sjj_C06A12.2	T02D1.6
121-E1	IV-8I02	-0.619868	0.423182	30.5	F11E6.1	F11E6.1	sjj_F11E6.1	F11E6.1
121-E10	IV-8I20	0.594245	0.425424	33.5	4R79.2	4R79.2	sjj_4R79.2	4R79.2
121-E11	IV-8I22	-1.28767	0.397215	39.5	F11E6.1	4R79.3	sjj_4R79.3	F11E6.1
121-E12	IV-8I24	-7.48119	0.233032	10	F53H1.1	Y104H12B_374.a	sjj_Y104H12B_374.a	F53H1.1
121-E2	IV-8I04	1.40642	0.480767	31.5	F11E6.2	F11E6.2	sjj_F11E6.2	F11E6.2
121-E3	IV-8I06	-0.567645	0.376965	17	F11E6.3	F11E6.3	sjj_F11E6.3	F11E6.3
121-E4	IV-8I08	-0.442205	0.412614	26	F11E6.4	F11E6.4	sjj_F11E6.4	F11E6.4
121-E5	IV-8I10	-1.17603	0.423524	7	F11E6.5	F11E6.5	sjj_F11E6.5	F11E6.5
121-E6	IV-8I12	-0.0128308	0.387479	18	F11E6.6	F11E6.6	sjj_F11E6.6	F11E6.6
121-E8	IV-8I16	0.0163547	0.407271	24.5	F11E6.8	F11E6.8	sjj_F11E6.8	F11E6.8
121-F1	IV-8K02	-5.22752	0.296296	14	Y104H12BR.1	Y104H12B_374.b	sjj_Y104H12B_374.b	Y104H12BR.1
121-F10	IV-8K20	4.58853	0.698541	6.5	Y37E11AR.1	Y37E11A_93.h	sjj_Y37E11A_93.h	Y37E11AR.1
121-F11	IV-8K22	-0.164811	0.642857	3	Y37E11AR.6	Y37E11A_93.i	sjj_Y37E11A_93.i	Y37E11AR.6
121-F12	IV-8K24	-0.85591	0.474178	24.5	Y37E11AL.6	Y37E11A_94.a	sjj_Y37E11A_94.a	Y37E11AL.6
121-F3	IV-8K06	-1.95039	0.366507	13.5	Y37E11AR.6	Y37E11A_93.a	sjj_Y37E11A_93.a	Y37E11AR.6
121-F4	IV-8K08	1.68683	0.489444	28.5	Y37E11AR.7	Y37E11A_93.b	sjj_Y37E11A_93.b	Y37E11AR.7
121-F5	IV-8K10	1.51377	0.451165	31.5	Y37E11AR.4	Y37E11A_93.c	sjj_Y37E11A_93.c	Y37E11AR.4
121-F7	IV-8K14	-4.77038	0.252273	9	Y37E11AM.1	Y37E11A_93.e	sjj_Y37E11A_93.e	Y37E11AM.1
121-F8	IV-8K16	0.496574	0.466784	17.5	Y37E11AM.1	Y37E11A_93.f	sjj_Y37E11A_93.f	Y37E11AM.1
121-F9	IV-8K18	-1.24503	0.430049	16.5	Y37E11AR.2	Y37E11A_93.g	sjj_Y37E11A_93.g	Y37E11AR.2
121-G1	IV-8M02	0.311921	0.432109	31	Y37E11AL.5	Y37E11A_94.b	sjj_Y37E11A_94.b	Y37E11AL.5
121-G10	IV-8M20	2.88858	0.529598	5	Y38F2AL.3	Y38F2A_5743.f	sjj_Y38F2A_5743.f	Y38F2AL.3
121-G3	IV-8M06	-0.501219	0.452611	17.5	Y37E11AL.4	Y37E11A_94.d	sjj_Y37E11A_94.d	Y37E11AL.4
121-G4	IV-8M08	1.63284	0.51638	31	Y37E11AL.6	Y37E11A_94.e	sjj_Y37E11A_94.e	Y37E11AL.6
121-G5	IV-8M10	1.22308	0.45876	31	Y38F2AR.6	Y38F2A_5743.a	sjj_Y38F2A_5743.a	Y38F2AR.6
121-G7	IV-8M14	2.78051	0.584239	25.5	Y38F2AL.6	Y38F2A_5743.c	sjj_Y38F2A_5743.c	Y38F2AL.6
121-G8	IV-8M16	0.345183	0.414413	26	Y38F2AL.5	Y38F2A_5743.d	sjj_Y38F2A_5743.d	Y38F2AL.5
121-G9	IV-8M18	1.60062	0.622765	7	Y38F2AL.4	Y38F2A_5743.e	sjj_Y38F2A_5743.e	Y38F2AL.4
121-H1	IV-8O02	-3.37648	0.516447	8.5	Y38F2AL.4	Y38F2A_5743.i	sjj_Y38F2A_5743.i	Y38F2AL.4
121-H10	IV-8O20	-1.28505	0.409664	20	Y38F2AR.5	Y38F2A_6126.g	sjj_Y38F2A_6126.g	Y38F2AR.5
121-H11	IV-8O22	1.02873	0.503086	23	Y38F2AR.13	Y38F2A_6126.h	sjj_Y38F2A_6126.h	Y38F2AR.13
121-H2	IV-8O04	0.229986	0.414762	43	Y38F2AL.1	Y38F2A_5743.j	sjj_Y38F2A_5743.j	Y38F2AL.1
121-H5	IV-8O10	-1.0507	0.44096	23.5	Y38F2AR.12	Y38F2A_6126.b	sjj_Y38F2A_6126.b	Y38F2AR.12
121-H6	IV-8O12	-0.0756713	0.431535	16	Y38F2AR.10	Y38F2A_6126.c	sjj_Y38F2A_6126.c	Y38F2AR.10
121-H7	IV-8O14	-1.09401	0.400627	13.5	Y38F2AR.2	Y38F2A_6126.d	sjj_Y38F2A_6126.d	Y38F2AR.2
121-H9	IV-8O18	-3.37468	0.357819	20	Y38F2AR.5	Y38F2A_6126.f	sjj_Y38F2A_6126.f	Y38F2AR.5
122-A1	IV-8B01	0.779891	1.16452	37.5	Y38F2AR.1	Y38F2A_6126.j	sjj_Y38F2A_6126.j	Y38F2AR.1
122-A12	IV-8B23	1.93184	1.22874	179	Y41D4B.10	Y41D4A_2911.a	sjj_Y41D4A_2911.a	Y41D4B.10
122-A2	IV-8B03	0.177441	0.970154	76	Y38F2AR.12	Y38F2A_6126.k	sjj_Y38F2A_6126.k	Y38F2AR.12
122-A3	IV-8B05	-0.139838	0.954482	162.5	0	Y38F2A_9208.a	sjj_Y38F2A_9208.a	0
122-A5	IV-8B09	-1.69993	0.7799	183	0	Y41D4A_2491.a	sjj_Y41D4A_2491.a	0
122-A6	IV-8B11	1.17512	0.948134	30.5	Y41D4B.12	Y41D4A_2615.a	sjj_Y41D4A_2615.a	Y41D4B.12
122-A7	IV-8B13	-1.24027	1.14583	20	Y41D4B.11	Y41D4A_2615.b	sjj_Y41D4A_2615.b	Y41D4B.11
122-A8	IV-8B15	-1.79877	0.713768	72	0	Y41D4A_2659.a	sjj_Y41D4A_2659.a	0
122-B10	IV-8D19	-0.990049	0.867974	10	Y41D4B.19	Y41D4A_3457.d	sjj_Y41D4A_3457.d	Y41D4B.19
122-B11	IV-8D21	0.102206	1.125	3	Y41D4B.5	Y41D4A_3613.a	sjj_Y41D4A_3613.a	Y41D4B.5
122-B12	IV-8D23	0.984181	0.95052	19	Y41D4B.4	Y41D4A_3613.b	sjj_Y41D4A_3613.b	Y41D4B.4
122-B2	IV-8D03	4.44719	1.18192	3	Y41D4B.19	Y41D4A_3073.a	sjj_Y41D4A_3073.a	Y41D4B.19
122-B3	IV-8D05	4.00397	1.98021	5	Y41D4B.19	Y41D4A_3073.b	sjj_Y41D4A_3073.b	Y41D4B.19
122-B4	IV-8D07	-1.2865	0.747808	29	Y41D4A.6	Y41D4A_3192.a	sjj_Y41D4A_3192.a	Y41D4A.6
122-B5	IV-8D09	-0.532644	0.84543	97.5	Y41D4A.5	Y41D4A_3192.b	sjj_Y41D4A_3192.b	Y41D4A.5
122-B6	IV-8D11	0.0460422	1.04433	142	Y41D4A.7	Y41D4A_3309.a	sjj_Y41D4A_3309.a	Y41D4A.7
122-B7	IV-8D13	-1.09312	0.971115	6	Y41D4B.19	Y41D4A_3457.a	sjj_Y41D4A_3457.a	Y41D4B.19
122-B8	IV-8D15	2.58805	1.32976	67	Y41D4B.13	Y41D4A_3457.b	sjj_Y41D4A_3457.b	Y41D4B.13
122-B9	IV-8D17	-1.40767	0.802626	61.5	Y41D4B.13	Y41D4A_3457.c	sjj_Y41D4A_3457.c	Y41D4B.13
122-C1	IV-8F01	0.225232	0.904708	79	Y41D4A.5	Y41D4A_3613.c	sjj_Y41D4A_3613.c	Y41D4A.5
122-C10	IV-8F19	2.03145	0.981204	12.5	Y41D4B.7	Y41D4B_930.a	sjj_Y41D4B_930.a	Y41D4B.7
122-C11	IV-8F21	0.399714	0.876083	47	Y41D4B.6	Y41D4B_930.b	sjj_Y41D4B_930.b	Y41D4B.6
122-C12	IV-8F23	0.312201	0.940374	67.5	Y41D4B.8	Y41D4B_930.c	sjj_Y41D4B_930.c	Y41D4B.8
122-C2	IV-8F03	0.36097	0.820043	40.5	0	Y41D4A_4723.a	sjj_Y41D4A_4723.a	0
122-C3	IV-8F05	-0.153491	0.79315	91	Y38C1BA.2	Y41D4A_4723.b	sjj_Y41D4A_4723.b	Y38C1BA.2
122-C4	IV-8F07	-0.301834	1.08689	206.5	Y38C1BA.1	Y41D4A_4723.c	sjj_Y41D4A_4723.c	Y38C1BA.1
122-C5	IV-8F09	-0.781964	0.77673	90.5	Y38C1BA.2	Y41D4A_4723.d	sjj_Y41D4A_4723.d	Y38C1BA.2
122-C7	IV-8F13	0.419095	1.34362	7.5	Y41D4A.4	Y41D4A_5905.b	sjj_Y41D4A_5905.b	Y41D4A.4
122-C9	IV-8F17	0.733911	0.8608	91	Y41D4A.2	Y41D4A_5905.d	sjj_Y41D4A_5905.d	Y41D4A.2
122-D10	IV-8H19	-0.263104	0.995506	137	Y46C8AL.4	Y46C8_95.b	sjj_Y46C8_95.b	Y46C8AL.4
122-D12	IV-8H23	1.51822	0.942308	37	Y46C8AL.2	Y46C8_97.a	sjj_Y46C8_97.a	Y46C8AL.2
122-D2	IV-8H03	-0.628784	0.862534	70	Y41D4B.24	Y41D4B_3805.b	sjj_Y41D4B_3805.b	Y41D4B.24
122-D3	IV-8H05	-0.942764	0.72054	38	0	Y41D4B_3805.c	sjj_Y41D4B_3805.c	0
122-D4	IV-8H07	-0.49209	0.852681	87.5	Y41D4B.24	Y41D4B_3805.d	sjj_Y41D4B_3805.d	Y41D4B.24
122-D5	IV-8H09	-1.40283	0.729969	69	0	Y41D4B_7946.a	sjj_Y41D4B_7946.a	0
122-D6	IV-8H11	1.99486	1.02698	90	Y41D4B.17	Y41D4B_7946.b	sjj_Y41D4B_7946.b	Y41D4B.17
122-D7	IV-8H13	0.152808	0.91082	140	Y41D4B.15	Y41D4B_7946.c	sjj_Y41D4B_7946.c	Y41D4B.15
122-D8	IV-8H15	-0.424534	0.884043	73.5	Y41D4B.15	Y41D4B_7946.d	sjj_Y41D4B_7946.d	Y41D4B.15
122-E1	IV-8J01	0.19322	1.03489	121	Y46C8AL.5	Y46C8_97.b	sjj_Y46C8_97.b	Y46C8AL.5
122-E10	IV-8J19	-0.173055	1.08498	120	Y55F3BR.2	Y55F3A_736.a	sjj_Y55F3A_736.a	Y55F3BR.2
122-E11	IV-8J21	-0.199932	0.845238	26	Y55F3AM.15	Y55F3A_739.a	sjj_Y55F3A_739.a	Y55F3AM.15
[truncated: 16,069 more rows]

## Sheet: P0
Plate-Well	384 well plate well	roubst Z-Score	wellMedian	wormNum	Gene Name	GenePairs_name	WormBase_clone_name	Affected_gene_sequence_name
100-A11	IV-3A21	-2.78372	0.159818	66	C06E7.1	C06E7.1	sjj_C06E7.1	C06E7.1
100-A9	IV-3A17	0.874249	0.200207	60	C31H1.8	C31H1.8	sjj_C31H1.8	C31H1.8
100-B1	IV-3C01	-2.07558	0.130056	48.5	C06E7.3	C06E7.3	sjj_C06E7.3	C06E7.3
100-B11	IV-3C21	-0.278823	0.186604	48.5	H04M03.6	H04M03.6	sjj_H04M03.6	H04M03.6
100-D1	IV-3G01	-1.8739	0.169174	57.5	K02B2.5	K02B2.5	sjj_K02B2.5	K02B2.5
100-D10	IV-3G19	0.148108	0.187677	62	K08B4.1	K08B4.1	sjj_K08B4.1	K08B4.1
100-D6	IV-3G11	0.136415	0.191291	50	C46G7.1	C46G7.1	sjj_C46G7.1	C46G7.1
100-E4	IV-3I07	1.36927	0.191218	49.5	M03D4.1	M03D4.1	sjj_M03D4.1	M03D4.1
100-E5	IV-3I09	1.81286	0.196192	55	M03D4.3	M03D4.3	sjj_M03D4.3	M03D4.3
100-F4	IV-3K07	0.665207	0.183179	54.5	C49A9.2	C49A9.2	sjj_C49A9.2	C49A9.2
100-F8	IV-3K15	-1.71311	0.159081	55.5	C49A9.6	C49A9.6	sjj_C49A9.6	C49A9.6
100-G4	IV-3M07	0.804909	0.157013	54	F58F9.7	F58F9.7	sjj_F58F9.7	F58F9.7
101-A12	IV-3A24	0.440953	0.192188	77	F38A5.8	F38A5.8	sjj_F38A5.8	F38A5.8
101-B12	IV-3C24	0.86048	0.19863	65	C01B10.5	C01B10.5	sjj_C01B10.5	C01B10.5
101-D4	IV-3G08	-1.78177	0.132582	54.5	C17H12.1	C17H12.1	sjj_C17H12.1	C17H12.1
101-E4	IV-3I08	-2.73518	0.14897	35.5	C17H12.14	C17H12.14	sjj_C17H12.14	C17H12.14
101-E5	IV-3I10	0.727532	0.196552	57	H20E11.1	H20E11.1	sjj_H20E11.1	H20E11.1
101-F1	IV-3K02	1.14544	0.203275	64	T05A12.2	T05A12.2	sjj_T05A12.2	T05A12.2
101-F12	IV-3K24	-0.962773	0.171697	58.5	T22D1.9	T22D1.9	sjj_T22D1.9	T22D1.9
101-G1	IV-3M02	1.22676	0.204553	62.5	T22D1.10	T22D1.10	sjj_T22D1.10	T22D1.10
101-H1	IV-3O02	-0.253749	0.146602	63.5	ZK381.5	ZK381.7	sjj_ZK381.7	ZK381.5
102-A3	IV-3B05	-0.697936	0.169257	59	C06G3.10	C06G3.10	sjj_C06G3.10	C06G3.10
102-B10	IV-3D19	-0.203218	0.173914	49	C34D4.10	C34D4.10	sjj_C34D4.10	C34D4.10
102-B11	IV-3D21	1.10345	0.188071	56	C34D4.11	C34D4.11	sjj_C34D4.11	C34D4.11
102-B4	IV-3D07	0.533081	0.181754	50.5	C34D4.4	C34D4.4	sjj_C34D4.4	C34D4.4
102-C10	IV-3F19	0.111627	0.177382	59.5	C42D4.8	C42D4.8	sjj_C42D4.8	C42D4.8
102-D3	IV-3H05	-0.1107	0.14813	62.5	C42D4.13	C42D4.13	sjj_C42D4.13	C42D4.13
102-E1	IV-3J01	-2.61982	0.150527	55	D2024.3	D2024.3	sjj_D2024.3	D2024.3
102-F4	IV-3L07	-6.52131	0.119231	11	F42C5.8	F42C5.1	sjj_F42C5.1	F42C5.8
102-G1	IV-3N01	0.349216	0.152481	61	F42C5.10	F42C5.10	sjj_F42C5.10	F42C5.10
103-A12	IV-3B24	-7.00874	0.115795	9	F55G1.10	F55G1.10	sjj_F55G1.10	F55G1.10
103-A4	IV-3B08	-0.299119	0.172978	53	F55G1.2	F55G1.2	sjj_F55G1.2	F55G1.2
103-A5	IV-3B10	-4.7329	0.132653	3	F55G1.3	F55G1.3	sjj_F55G1.3	F55G1.3
103-A9	IV-3B18	-1.56569	0.160631	51	F55G1.7	F55G1.7	sjj_F55G1.7	F55G1.7
103-C11	IV-3F22	0.150905	0.177716	52.5	F32E10.1	F32E10.1	sjj_F32E10.1	F32E10.1
103-D2	IV-3H04	-1.16182	0.138167	62	F32E10.4	F32E10.4	sjj_F32E10.4	F32E10.4
103-D6	IV-3H12	0.115064	0.177486	50.5	Y2C2A.1	T23A7.b	sjj_T23A7.b	Y2C2A.1
103-E11	IV-3J22	1.51923	0.192801	67.5	F33D4.5	F33D4.5	sjj_F33D4.5	F33D4.5
103-E2	IV-3J04	-0.891667	0.166904	47.5	F45E4.8	F45E4.8	sjj_F45E4.8	F45E4.8
103-E8	IV-3J16	-0.536623	0.171738	39.5	F33D4.2	F33D4.2	sjj_F33D4.2	F33D4.2
103-G10	IV-3N20	-0.77099	0.141704	70	C33H5.7	C33H5.7	sjj_C33H5.7	C33H5.7
103-G12	IV-3N24	0.383734	0.152735	52.5	C33H5.9	C33H5.9	sjj_C33H5.9	C33H5.9
103-G4	IV-3N08	1.50154	0.16434	60.5	C46A5.9	C46A5.9	sjj_C46A5.9	C46A5.9
103-G8	IV-3N16	-0.271031	0.146357	50.5	C33H5.4	C33H5.4	sjj_C33H5.4	C33H5.4
104-B8	IV-4C15	2.16194	0.200424	55	C49H3.8	C49H3.8	sjj_C49H3.8	C49H3.8
104-C1	IV-4E01	1.69254	0.195124	60	F20D12.1	F20D12.1	sjj_F20D12.1	F20D12.1
104-C7	IV-4E13	-9.36813	0.100588	20.5	F57H12.1	F57H12.1	sjj_F57H12.1	F57H12.1
104-C8	IV-4E15	0	0.176037	61.5	F57H12.2	F57H12.2	sjj_F57H12.2	F57H12.2
104-D3	treat	0.094623	0.0911034	52	#N/A	#N/A	#N/A	#N/A
104-F9	IV-4K17	-2.75751	0.149317	53.5	C07G1.5	C07G1.5	sjj_C07G1.5	C07G1.5
104-G7	IV-4M13	0.710569	0.183705	57	K07H8.2	K07H8.2	sjj_K07H8.2	K07H8.2
104-H4	IV-4O07	-2.33716	0.127841	13	F17E9.13	F35H10.1	sjj_F35H10.1	F17E9.13
104-H7	IV-4O13	-0.417246	0.145091	38.5	F35H10.4	F35H10.4	sjj_F35H10.4	F35H10.4
105-A10	IV-4A20	-3.54165	0.139718	19.5	F17E9.12	F17E9.12	sjj_F17E9.12	F17E9.12
105-A11	IV-4A22	-2.15256	0.156099	6.5	F17E9.13	F17E9.13	sjj_F17E9.13	F17E9.13
105-A4	IV-4A08	1.0059	0.201074	51.5	F17E9.5	F17E9.5	sjj_F17E9.5	F17E9.5
105-A5	IV-4A10	1.04157	0.201547	57	F17E9.7	F17E9.7	sjj_F17E9.7	F17E9.7
105-A8	IV-4A16	-12.5161	0.0681115	5	F17E9.10	F17E9.10	sjj_F17E9.10	F17E9.10
105-C11	IV-4E22	0.423561	0.192196	47.5	T01B11.4	T01B11.4	sjj_T01B11.4	T01B11.4
105-C3	IV-4E06	-2.19448	0.155801	35	M116.5	M116.5	sjj_M116.5	M116.5
105-C4	IV-4E08	1.89304	0.21575	61.5	T26A8.1	T26A8.1	sjj_T26A8.1	T26A8.1
105-D10	IV-4G20	-0.108089	0.148041	53.5	C28C12.8	C28C12.8	sjj_C28C12.8	C28C12.8
105-D11	IV-4G22	-0.577463	0.143495	51.5	C28C12.9	C28C12.9	sjj_C28C12.9	C28C12.9
105-D4	IV-4G08	-0.208158	0.14697	65.5	C28C12.2	C28C12.2	sjj_C28C12.2	C28C12.2
105-F9	IV-4K18	1.57156	0.210913	57.5	F08B4.1	F08B4.1	sjj_F08B4.1	F08B4.1
105-G6	IV-4M12	2.33332	0.22405	57.5	F08B4.1	H23L24.c	sjj_H23L24.c	F08B4.1
105-G8	IV-4M16	1.87532	0.215678	68	H23L24.1	H23L24.e	sjj_H23L24.e	H23L24.1
105-H4	IV-4O08	0.472786	0.153637	58	F21D5.5	F21D5.8	sjj_F21D5.8	F21D5.5
106-A1	IV-4B01	0.0990514	0.177111	57.5	C33D9.2	C33D9.2	sjj_C33D9.2	C33D9.2
106-A12	IV-4B23	-1.80349	0.158086	11	T28C6.6	T28C6.6	sjj_T28C6.6	T28C6.6
106-B2	IV-4D03	0.961851	0.186457	49	T28C6.7	T28C6.8	sjj_T28C6.8	T28C6.7
106-C11	IV-4F21	-7.96255	0.1096	25	D1046.2	D1046.2	sjj_D1046.2	D1046.2
106-C5	IV-4F09	-0.807281	0.167749	56	C27B7.4	C27B7.4	sjj_C27B7.4	C27B7.4
106-D1	IV-4H01	-1.29252	0.13688	57.5	D1046.4	D1046.4	sjj_D1046.4	D1046.4
106-D9	IV-4H17	1.45358	0.163989	53	C53B4.7	C53B4.7	sjj_C53B4.7	C53B4.7
106-E6	IV-4J11	4.99087	0.237317	50.5	Y73F4A.1	Y73F4A.1	sjj_Y73F4A.1	Y73F4A.1
106-F11	IV-4L21	0.476045	0.181118	52	C01F6.8	C01F6.8	sjj_C01F6.8	C01F6.8
106-F3	IV-4L05	0.199035	0.178145	51.5	ZC410.7	ZC410.7	sjj_ZC410.7	ZC410.7
106-H7	IV-4P13	-0.649804	0.142795	58	C07D10.5	C07D10.5	sjj_C07D10.5	C07D10.5
106-H8	IV-4P15	-0.546841	0.143722	56	C46C2.1	C46C2.1	sjj_C46C2.1	C46C2.1
107-B12	IV-4D24	-1.84077	0.157692	4	F49C12.8	F49C12.8	sjj_F49C12.8	F49C12.8
107-C12	IV-4F24	0.0918295	0.172555	61.5	T20D3.6	T20D3.6	sjj_T20D3.6	T20D3.6
107-C3	IV-4F06	-0.121718	0.174863	60	F49C12.11	F49C12.11	sjj_F49C12.11	F49C12.11
107-C4	IV-4F08	-1.50235	0.150163	45	F49C12.12	F49C12.12	sjj_F49C12.12	F49C12.12
107-C5	IV-4F10	-1.5562	0.149641	47	F49C12.13	F49C12.13	sjj_F49C12.13	F49C12.13
107-D5	IV-4H10	0.0920868	0.149863	57.5	C10C5.1	C10C5.1	sjj_C10C5.1	C10C5.1
107-F2	IV-4L04	0.33701	0.176211	5	F38E11.5	F38E11.5	sjj_F38E11.5	F38E11.5
107-F6	IV-4L12	0.925835	0.185547	53.5	C33A12.1	C33A12.1	sjj_C33A12.1	C33A12.1
107-H3	IV-4P06	-1.25845	0.137193	54	T05A1.2	T05A1.2	sjj_T05A1.2	T05A1.2
108-A3	IV-5A05	-0.962815	0.157367	30.5	W09C2.1	W09C2.1	sjj_W09C2.1	W09C2.1
108-A9	IV-5A17	1.3336	0.192401	48.5	F58G6.4	F58G6.4	sjj_F58G6.4	F58G6.4
108-C9	IV-5E17	-0.00706243	0.171067	58.5	T13F2.3	T13F2.3	sjj_T13F2.3	T13F2.3
108-D1	IV-5G01	2.46362	0.174989	78	T13F2.7	T13F2.7	sjj_T13F2.7	T13F2.7
108-D12	IV-5G23	-2.45295	0.12689	58	W08D2.7	W08D2.7	sjj_W08D2.7	W08D2.7
108-F1	IV-5K01	0.383747	0.176998	58	K07F5.13	K07F5.13	sjj_K07F5.13	K07F5.13
108-F2	IV-5K03	0.0606542	0.172393	50.5	K07F5.14	K07F5.14	sjj_K07F5.14	K07F5.14
108-G11	IV-5M21	0.775932	0.183073	59	C47E12.4	C47E12.4	sjj_C47E12.4	C47E12.4
108-G12	IV-5M23	-6.29594	0.0989316	23.5	C47E12.5	C47E12.5	sjj_C47E12.5	C47E12.5
108-G4	IV-5M07	-0.0219653	0.170792	61	F25H8.3	F25H8.3	sjj_F25H8.3	F25H8.3
108-G8	IV-5M15	-1.55504	0.149948	43.5	C47E12.1	C47E12.1	sjj_C47E12.1	C47E12.1
108-G9	IV-5M17	-0.444903	0.164631	57.5	C47E12.2	C47E12.2	sjj_C47E12.2	C47E12.2
108-H2	IV-5O03	-0.518353	0.143988	59.5	C47E12.7	C47E12.7	sjj_C47E12.7	C47E12.7
108-H3	IV-5O05	0.428929	0.153208	71	C47E12.8	C47E12.8	sjj_C47E12.8	C47E12.8
109-C1	IV-5E02	-2.57281	0.13691	51.5	C04G2.6	C04G2.6	sjj_C04G2.6	C04G2.6
109-D7	IV-5G14	-0.357777	0.145652	64	C04H5.6	C04H5.6	sjj_C04H5.6	C04H5.6
109-E11	IV-5I22	0.506073	0.179067	62.5	T14G10.6	T14G10.6	sjj_T14G10.6	T14G10.6
109-E7	IV-5I14	-0.306188	0.15755	87.5	T14G10.2	T14G10.2	sjj_T14G10.2	T14G10.2
109-F11	IV-5K22	-0.496082	0.164081	59	C24F3.4	C24F3.4	sjj_C24F3.4	C24F3.4
109-F2	IV-5K04	-3.29399	0.128597	59	K04D7.1	K04D7.1	sjj_K04D7.1	K04D7.1
109-G1	IV-5M02	-0.809949	0.159489	45	F01G10.1	F01G10.1	sjj_F01G10.1	F01G10.1
109-H4	IV-5O08	3.14212	0.183037	50.5	Y43C5A.6	Y43C5A.6	sjj_Y43C5A.6	Y43C5A.6
109-H9	IV-5O18	1.55103	0.164853	60	R09E10.5	R09E10.5	sjj_R09E10.5	R09E10.5
10-A4	I-3A08	-0.68209	0.166836	55.5	ZC581.1	ZC581.1	sjj_ZC581.1	ZC581.1
10-D3	I-3G06	1.36487	0.173999	51	C37A2.4	C37A2.4	sjj_C37A2.4	C37A2.4
10-E8	I-3I16	1.2798	0.185522	46.5	T21G5.5	T21G5.5	sjj_T21G5.5	T21G5.5
10-E9	I-3I18	-0.958511	0.164411	56	C48B6.2	C48B6.2	sjj_C48B6.2	C48B6.2
10-G11	I-3M22	-0.51041	0.168345	53.5	H06O01.3	H06O01.3	sjj_H06O01.3	H06O01.3
10-G5	I-3M10	-0.132705	0.171641	60.5	C30F12.4	C30F12.4	sjj_C30F12.4	C30F12.4
10-H11	I-3O22	0.0762191	0.160632	45	F22D6.3	F22D6.3	sjj_F22D6.3	F22D6.3
10-H12	I-3O24	1.1639	0.172052	41.5	F22D6.4	F22D6.4	sjj_F22D6.4	F22D6.4
110-A9	IV-5B17	-5.03877	0.110378	42.5	R11A8.6	R11A8.6	sjj_R11A8.6	R11A8.6
110-D8	IV-5H15	-0.457286	0.0882817	56.5	T07G12.11	T07G12.10	sjj_T07G12.10	T07G12.11
110-E12	IV-5J23	0.353671	0.176467	64	K08C7.3	K08C7.3	sjj_K08C7.3	K08C7.3
110-G12	IV-5N23	0.075423	0.172329	56.5	T25B9.7	T25B9.7	sjj_T25B9.7	T25B9.7
110-G2	IV-5N03	0.0533262	0.172102	67.5	ZC168.3	ZC168.3	sjj_ZC168.3	ZC168.3
110-H12	IV-5P23	-3.65792	0.117264	49	T11G6.1	T11G6.1	sjj_T11G6.1	T11G6.1
111-A7	IV-5B14	-0.314336	0.0890233	35.5	F13E9.1	F13E9.1	sjj_F13E9.1	F13E9.1
111-B12	IV-5D24	-0.458007	0.178754	55	ZK593.5	ZK593.5	sjj_ZK593.5	ZK593.5
111-C2	IV-5F04	0.197858	0.18839	47.5	ZK593.7	ZK593.7	sjj_ZK593.7	ZK593.7
111-D11	IV-5H22	0.340332	0.162855	67.5	F36H1.3	F36H1.3	sjj_F36H1.3	F36H1.3
111-D12	IV-5H24	3.40122	0.197857	53.5	F36H1.4	F36H1.4	sjj_F36H1.4	F36H1.4
111-D3	IV-5H06	0.0579666	0.15999	67.5	Y43E12A.3	Y43E12A.3	sjj_Y43E12A.3	Y43E12A.3
111-D4	IV-5H08	-0.185978	0.15767	59.5	F13H10.1	F13H10.1	sjj_F13H10.1	F13H10.1
111-D5	IV-5H10	0.0411457	0.160073	53.5	F13H10.2	F13H10.2	sjj_F13H10.2	F13H10.2
111-D6	IV-5H12	-0.290305	0.156477	66.5	F13H10.3	F13H10.3	sjj_F13H10.3	F13H10.3
111-D7	IV-5H14	0.773127	0.16745	68	F13H10.4	F13H10.4	sjj_F13H10.4	F13H10.4
111-D8	IV-5H16	-0.783974	0.15162	54.5	F13H10.5	F13H10.5	sjj_F13H10.5	F13H10.5
111-D9	IV-5H18	0.0111731	0.159524	58.5	F36H1.1	F36H1.1	sjj_F36H1.1	F36H1.1
111-E7	IV-5J14	-3.8121	0.136773	32	M7.1	M7.1	sjj_M7.1	M7.1
111-E8	IV-5J16	-0.880828	0.172802	59.5	M7.2	M7.2	sjj_M7.2	M7.2
111-F11	IV-5L22	0.388773	0.191311	54	T05E11.5	T05E11.5	sjj_T05E11.5	T05E11.5
111-F12	IV-5L24	0.713761	0.0938686	50.5	T05E11.6	T05E11.6	sjj_T05E11.6	T05E11.6
111-F7	IV-5L14	-2.63337	0.15331	6	T05E11.1	T05E11.1	sjj_T05E11.1	T05E11.1
111-F8	IV-5L16	-2.92605	0.146721	33.5	T05E11.2	T05E11.2	sjj_T05E11.2	T05E11.2
111-G10	IV-5N20	1.47528	0.208934	58	C08F8.2	C08F8.2	sjj_C08F8.2	C08F8.2
111-G8	IV-5N16	0.601488	0.194758	49	F01G4.6	F01G4.6	sjj_F01G4.6	F01G4.6
111-G9	IV-5N18	-0.26425	0.181543	46.5	C08F8.1	C08F8.1	sjj_C08F8.1	C08F8.1
111-H4	IV-5P08	-1.94429	0.141421	32.5	C08F8.8	C08F8.8	sjj_C08F8.8	C08F8.8
112-B11	IV-6C21	-4.96227	0.116349	12.5	B0035.7	B0035.7	sjj_B0035.7	B0035.7
112-B4	IV-6C07	1.0688	0.170742	58	F54D1.6	F54D1.6	sjj_F54D1.6	F54D1.6
112-C12	IV-6E23	-1.15797	0.148064	19	F54E12.4	F54E12.4	sjj_F54E12.4	F54E12.4
112-C3	IV-6E05	1.05688	0.170487	46	B0035.11	B0035.11	sjj_B0035.11	B0035.11
112-C4	IV-6E07	2.3507	0.184986	61.5	B0035.12	B0035.12	sjj_B0035.12	B0035.12
112-C9	IV-6E17	0.712526	0.166723	18	F54E12.1	F54E12.1	sjj_F54E12.1	F54E12.1
112-D10	IV-6G19	-3.3427	0.128897	4	H02I12.6	H02I12.6	sjj_H02I12.6	H02I12.6
112-D12	IV-6G23	4.22739	0.208386	55.5	H02I12.8	H02I12.8	sjj_H02I12.8	H02I12.8
112-D5	IV-6G09	-0.00161536	0.159416	54.5	H02I12.1	H02I12.1	sjj_H02I12.1	H02I12.1
112-E1	IV-6I01	-2.01567	0.140627	26.5	F22B3.1	F22B3.1	sjj_F22B3.1	F22B3.1
112-E11	IV-6I21	-0.621813	0.153247	40.5	C10C6.3	C10C6.3	sjj_C10C6.3	C10C6.3
112-E2	IV-6I03	0.827147	0.168259	4.5	F22B3.2	F22B3.2	sjj_F22B3.2	F22B3.2
112-E4	IV-6I07	-0.285277	0.156496	55	F22B3.4	F22B3.4	sjj_F22B3.4	F22B3.4
112-F5	IV-6K09	-0.823085	0.151288	45.5	M04B2.1	M04B2.1	sjj_M04B2.1	M04B2.1
112-G1	IV-6M01	0.286929	0.162281	11	F12F6.6	F12F6.6	sjj_F12F6.6	F12F6.6
112-G2	IV-6M03	1.99355	0.180865	53	F12F6.7	F12F6.7	sjj_F12F6.7	F12F6.7
112-G6	IV-6M11	-3.50905	0.12755	23.5	F40F11.2	F40F11.2	sjj_F40F11.2	F40F11.2
112-H11	IV-6O21	-0.586438	0.153676	48.5	ZK809.3	ZK809.3	sjj_ZK809.3	ZK809.3
112-H12	IV-6O23	0.915701	0.169221	55	ZK809.4	ZK809.4	sjj_ZK809.4	ZK809.4
112-H3	IV-6O05	-1.5496	0.144434	55	F58B3.4	F58B3.4	sjj_F58B3.4	F58B3.4
112-H4	IV-6O07	0.0654158	0.160302	39.5	F58B3.5	F58B3.5	sjj_F58B3.5	F58B3.5
113-A10	IV-6A20	2.06321	0.18568	16.5	T22B3.1	T22B3.1	sjj_T22B3.1	T22B3.1
113-A4	IV-6A08	0.17742	0.161186	51	ZK792.2	ZK792.2	sjj_ZK792.2	ZK792.2
113-A5	IV-6A10	2.47865	0.186525	48.5	ZK792.3	ZK792.3	sjj_ZK792.3	ZK792.3
113-A8	IV-6A16	3.96584	0.20511	68.5	ZK792.6	ZK792.6	sjj_ZK792.6	ZK792.6
113-B4	IV-6C08	-2.90245	0.132587	57	K01A6.4	K01A6.4	sjj_K01A6.4	K01A6.4
113-C3	IV-6E06	-0.129286	0.15809	49.5	M117.2	M117.2	sjj_M117.2	M117.2
113-C6	IV-6E12	0.0770076	0.160218	49	M117.5	M117.5	sjj_M117.5	M117.5
113-D3	IV-6G06	-1.31958	0.146672	53	F38H4.9	F38H4.9	sjj_F38H4.9	F38H4.9
113-E12	IV-6I24	1.2026	0.172004	52	ZK829.8	ZK829.8	sjj_ZK829.8	ZK829.8
113-F12	IV-6K24	-0.14396	0.157908	40	K08E4.1	K08E4.1	sjj_K08E4.1	K08E4.1
113-F9	IV-6K18	2.27974	0.184181	64.5	T12G3.5	T12G3.5	sjj_T12G3.5	T12G3.5
113-G7	IV-6M14	0.357241	0.163235	54	F11A10.2	F11A10.2	sjj_F11A10.2	F11A10.2
113-G8	IV-6M16	-0.878649	0.150029	38.5	F11A10.8	F11A10.3	sjj_F11A10.3	F11A10.8
113-H2	IV-6O04	-0.795801	0.150767	60	M18.5	M18.5	sjj_M18.5	M18.5
114-A9	IV-6B17	0.439515	0.164172	61	Y39C12A.1	Y39C12A.a	sjj_Y39C12A.a	Y39C12A.1
114-B7	IV-6D13	-2.23772	0.137008	30	C42C1.14	C42C1.3	sjj_C42C1.3	C42C1.14
114-B8	IV-6D15	-0.57881	0.153109	48	C42C1.4	C42C1.4	sjj_C42C1.4	C42C1.4
114-B9	IV-6D17	-0.406875	0.15487	55.5	C42C1.5	C42C1.5	sjj_C42C1.5	C42C1.5
114-C1	IV-6F01	1.78101	0.180387	49	C42C1.15	C42C1.9	sjj_C42C1.9	C42C1.15
114-C2	IV-6F03	2.18093	0.185087	50	C42C1.10	C42C1.10	sjj_C42C1.10	C42C1.10
114-C9	IV-6F17	-0.7569	0.151311	48.5	F19B6.2	F19B6.2	sjj_F19B6.2	F19B6.2
114-D1	IV-6H01	1.68272	0.178826	56	ZC518.2	ZC518.2	sjj_ZC518.2	ZC518.2
114-D2	IV-6H03	2.48957	0.189043	70.5	ZC518.3	ZC518.3	sjj_ZC518.3	ZC518.3
114-D4	IV-6H07	0.165607	0.161096	48.5	F28D1.1	F28D1.1	sjj_F28D1.1	F28D1.1
114-E1	IV-6J01	-1.33793	0.0992331	28	F28D1.10	F28D1.10	sjj_F28D1.10	F28D1.10
114-E2	IV-6J03	2.0895	0.219161	53	F28D1.11	F28D1.11	sjj_F28D1.11	F28D1.11
114-E3	IV-6J05	0.156468	0.117329	41	F08G5.1	F08G5.1	sjj_F08G5.1	F08G5.1
114-E5	IV-6J09	0.291193	0.190441	63	F08G5.3	F08G5.3	sjj_F08G5.3	F08G5.3
114-F1	IV-6L01	1.15054	0.203396	55	C25G4.5	C25G4.5	sjj_C25G4.5	C25G4.5
114-F2	IV-6L03	0.809991	0.126377	41	C25G4.6	C25G4.6	sjj_C25G4.6	C25G4.6
114-G5	IV-6N09	-0.920394	0.172256	63	F53B2.9	F53B2.1	sjj_F53B2.1	F53B2.9
114-H1	IV-6P01	-0.375571	0.155322	64	ZK795.3	ZK795.3	sjj_ZK795.3	ZK795.3
115-B4	IV-6D08	-1.05105	0.102517	45.5	T23F6.4	T23F6.4	sjj_T23F6.4	T23F6.4
115-C2	IV-6F04	1.57343	0.182801	89	F07C6.4	F07C6.5	sjj_F07C6.5	F07C6.4
115-E8	IV-6J16	0.202504	0.163994	91	C32H11.8	C32H11.11	sjj_C32H11.11	C32H11.8
116-A3	IV-7A05	-1.55083	0.164335	74	C39E9.14	C39E9.14	sjj_C39E9.14	C39E9.14
116-A4	IV-7A07	-1.33252	0.16668	74	B0564.1	B0564.1	sjj_B0564.1	B0564.1
116-C2	IV-7E03	-3.99551	0.13468	9	JC8.3	JC8.3	sjj_JC8.3	JC8.3
116-C5	IV-7E09	0.397634	0.191522	63	JC8.6	JC8.6	sjj_JC8.6	JC8.6
116-D2	IV-7G03	-1.84246	0.140326	64	W02A2.1	W02A2.1	sjj_W02A2.1	W02A2.1
116-D8	IV-7G15	-0.0889254	0.158312	60	W02A2.7	W02A2.7	sjj_W02A2.7	W02A2.7
116-E2	IV-7I03	-0.689079	0.17572	63	Y62E10A.2	Y62E10A.e	sjj_Y62E10A.e	Y62E10A.2
116-E3	IV-7I05	0.386865	0.191307	73	Y62E10A.6	Y62E10A.f	sjj_Y62E10A.f	Y62E10A.6
116-E7	IV-7I13	0.40937	0.191668	46.5	Y62E10A.11	Y62E10A.j	sjj_Y62E10A.j	Y62E10A.11
116-F1	IV-7K01	-1.60246	0.1632	62.5	Y62E10A.17	Y62E10B.b	sjj_Y62E10B.b	Y62E10A.17
116-G4	IV-7M07	-0.408211	0.154942	56	Y45F10A.2	Y45F10A.2	sjj_Y45F10A.2	Y45F10A.2
117-C12	IV-7E24	1.40415	0.106221	72	Y45F10D.7	Y45F10D.8	sjj_Y45F10D.8	Y45F10D.7
117-C3	IV-7E06	-0.485121	0.178485	50	C47A4.3	C47A4.3	sjj_C47A4.3	C47A4.3
117-C4	IV-7E08	-0.229728	0.182042	57	C47A4.5	C47A4.5	sjj_C47A4.5	C47A4.5
117-C9	IV-7E18	-1.14456	0.140276	25	Y45F10D.4	Y45F10D.4	sjj_Y45F10D.4	Y45F10D.4
117-G2	IV-7M04	-0.87195	0.0782722	70	F52B11.2	F52B11.2	sjj_F52B11.2	F52B11.2
117-G3	IV-7M06	-7.53952	0.0948317	8.5	F52B11.3	F52B11.3	sjj_F52B11.3	F52B11.3
117-G4	IV-7M08	-1.38539	0.144782	46	F52B11.4	F52B11.4	sjj_F52B11.4	F52B11.4
118-B9	IV-7D17	-1.74309	0.131359	36	LLC1.3	LLC1.3	sjj_LLC1.3	LLC1.3
118-C3	IV-7F05	-1.72378	0.131637	55	T27E7.1	T27E7.1	sjj_T27E7.1	T27E7.1
118-D4	IV-7H07	0.49147	0.164787	38.5	Y57G11C.1	Y57G11C.1	sjj_Y57G11C.1	Y57G11C.1
118-D8	IV-7H15	1.21234	0.173144	43	Y57G11C.5	Y57G11C.5	sjj_Y57G11C.5	Y57G11C.5
118-E10	IV-7J19	-1.2827	0.138199	65.5	0	Y57G11C.19	sjj_Y57G11C.19	0
118-E3	IV-7J05	-1.83644	0.130026	59.5	Y57G11C.12	Y57G11C.12	sjj_Y57G11C.12	Y57G11C.12
118-E7	IV-7J13	-3.66568	0.106509	7	Y57G11C.16	Y57G11C.16	sjj_Y57G11C.16	Y57G11C.16
118-E8	IV-7J15	-1.77807	0.130857	37.5	Y57G11C.17	Y57G11C.17	sjj_Y57G11C.17	Y57G11C.17
118-F7	IV-7L13	-0.239444	0.154768	55.5	Y41E3.1	Y41E3.1	sjj_Y41E3.1	Y41E3.1
118-F8	IV-7L15	-2.47249	0.121311	5	Y41E3.2	Y41E3.2	sjj_Y41E3.2	Y41E3.2
118-G5	IV-7N09	1.60359	0.177871	38	Y41E3.11	Y41E3.11	sjj_Y41E3.11	Y41E3.11
118-G6	IV-7N11	2.19033	0.185287	33	Y41E3.12	Y41E3.12	sjj_Y41E3.12	Y41E3.12
119-B7	IV-7D14	1.14009	0.179914	58	Y73F8A.20	Y73F8A.v	sjj_Y73F8A.v	Y73F8A.20
119-F10	IV-7L20	0.202031	0.162399	60.5	0	K03D3.8	sjj_K03D3.8	0
119-F12	IV-7L24	0.476337	0.167355	57	K03D3.10	K03D3.10	sjj_K03D3.10	K03D3.10
119-H10	IV-7P20	0.986131	0.170629	42.5	Y51H4A.15	Y51H4A.m	sjj_Y51H4A.m	Y51H4A.15
11-A2	I-3B03	-0.401371	0.169563	53	F22D6.6	F22D6.6	sjj_F22D6.6	F22D6.6
11-B2	I-3D03	1.31781	0.185157	58.5	H37N21.1	H37N21.1	sjj_H37N21.1	H37N21.1
11-B9	I-3D17	0.397867	0.17644	69.5	M05B5.2	M05B5.2	sjj_M05B5.2	M05B5.2
11-C6	I-3F11	-3.74658	0.142417	17	C01H6.5	C01H6.5	sjj_C01H6.5	C01H6.5
11-D3	I-3H05	3.89005	0.211881	45.5	R06C7.5	R06C7.5	sjj_R06C7.5	R06C7.5
11-D6	I-3H11	3.59388	0.208728	57	R06C7.8	R06C7.8	sjj_R06C7.8	R06C7.8
11-E1	I-3J01	-0.678622	0.166927	56.5	F21C3.5	F21C3.5	sjj_F21C3.5	F21C3.5
11-F7	I-3L13	1.10708	0.183076	61	F07A5.1	F07A5.1	sjj_F07A5.1	F07A5.1
11-G1	I-3N01	-0.217467	0.170891	55.5	F07A5.7	F07A5.7	sjj_F07A5.7	F07A5.7
11-H11	I-3P21	0.0125719	0.160004	41	C26C6.5	C26C6.5	sjj_C26C6.5	C26C6.5
11-H7	I-3P13	0.659852	0.166587	37.5	C26C6.1	C26C6.1	sjj_C26C6.1	C26C6.1
120-B12	IV-8C23	-0.229645	0.156771	30.5	T06A10.1	T06A10.1	sjj_T06A10.1	T06A10.1
120-E11	IV-8I21	0.86253	0.184567	58.5	Y116A8C.35	Y116A8C.35	sjj_Y116A8C.35	Y116A8C.35
120-E8	IV-8I15	3.00795	0.222521	54.5	Y116A8C.32	Y116A8C.32	sjj_Y116A8C.32	Y116A8C.32
120-F5	IV-8K09	-5.97789	0.102867	6.5	Y116A8C.42	Y116A8C.42	sjj_Y116A8C.42	Y116A8C.42
120-F7	IV-8K13	3.04128	0.114168	58	T06A10.2	C26C9.2	sjj_C26C9.2	T06A10.2
120-H3	IV-8O05	-0.855739	0.150225	34	ZK550.4	ZK550.4	sjj_ZK550.4	ZK550.4
121-A5	IV-8A10	0.343998	0.176656	60	T28F3.1	T28F3.1	sjj_T28F3.1	T28F3.1
121-A6	IV-8A12	-4.86865	0.112014	4	F26D10.3	T28F3.2	sjj_T28F3.2	F26D10.3
121-B4	IV-8C08	-0.920767	0.149478	41	C49C3.3	C49C3.3	sjj_C49C3.3	C49C3.3
121-B5	IV-8C10	0.71536	0.1673	3	C49C3.4	C49C3.4	sjj_C49C3.4	C49C3.4
121-B6	IV-8C12	-0.706166	0.0800095	67	C49C3.5	C49C3.5	sjj_C49C3.5	C49C3.5
121-E12	IV-8I24	1.57498	0.102014	45	F53H1.1	Y104H12B_374.a	sjj_Y104H12B_374.a	F53H1.1
121-E5	IV-8I10	-0.333294	0.0881976	47	F11E6.5	F11E6.5	sjj_F11E6.5	F11E6.5
121-F10	IV-8K20	1.89032	0.104442	59	Y37E11AR.1	Y37E11A_93.h	sjj_Y37E11A_93.h	Y37E11AR.1
121-F11	IV-8K22	0.24814	0.174854	54	Y37E11AR.6	Y37E11A_93.i	sjj_Y37E11A_93.i	Y37E11AR.6
121-G10	IV-8M20	0.398299	0.163688	32.5	Y38F2AL.3	Y38F2A_5743.f	sjj_Y38F2A_5743.f	Y38F2AL.3
121-G9	IV-8M18	1.19722	0.0991768	7	Y38F2AL.4	Y38F2A_5743.e	sjj_Y38F2A_5743.e	Y38F2AL.4
122-A10	IV-8B19	-1.65377	0.148187	41	Y41D4B.19	Y41D4A_2768.a	sjj_Y41D4A_2768.a	Y41D4B.19
122-A3	IV-8B05	0.567555	0.180019	42.5	0	Y38F2A_9208.a	sjj_Y38F2A_9208.a	0
122-B11	IV-8D21	-3.74465	0.123062	4	Y41D4B.5	Y41D4A_3613.a	sjj_Y41D4A_3613.a	Y41D4B.5
122-B3	IV-8D05	-0.135516	0.157896	14.5	Y41D4B.19	Y41D4A_3073.b	sjj_Y41D4A_3073.b	Y41D4B.19
122-G5	IV-8N09	1.59314	0.196584	71.5	Y55F3BR.5	Y55F3A_747.j	sjj_Y55F3A_747.j	Y55F3BR.5
122-G6	IV-8N11	1.23823	0.190625	58	0	Y55F3A_748.a	sjj_Y55F3A_748.a	0
122-H5	IV-8P09	2.03576	0.183238	37	Y55F3AR.3	Y55F3A_750.d	sjj_Y55F3A_750.d	Y55F3AR.3
123-B1	IV-8D02	1.40286	0.100659	49.5	Y67D8C.3	Y67D8A_358.b	sjj_Y67D8A_358.b	Y67D8C.3
123-C7	IV-8F14	-0.732443	0.160869	47	Y67D8C.10	Y67D8A_381.a	sjj_Y67D8A_381.a	Y67D8C.10
123-D5	IV-8H10	-1.37264	0.081495	48.5	Y67D8C.5	Y67D8C_383.b	sjj_Y67D8C_383.b	Y67D8C.5
123-D6	IV-8H12	3.30567	0.20011	42.5	Y67D8C.5	Y67D8C_383.c	sjj_Y67D8C_383.c	Y67D8C.5
123-E4	IV-8J08	0.094175	0.0910977	55	Y69A2AR.30	Y69A2A_2326.a	sjj_Y69A2A_2326.a	Y69A2AR.30
123-F1	IV-8L02	3.43224	0.230805	46	Y69A2AR.2	Y69A2A_7025.c	sjj_Y69A2A_7025.c	Y69A2AR.2
123-G8	IV-8N16	2.23614	0.18615	37.5	Y76B12C.7	Y76B12C_66.c	sjj_Y76B12C_66.c	Y76B12C.7
123-H5	IV-8P10	0.845531	0.0964625	42	0	Y9C9A_51.a	sjj_Y9C9A_51.a	0
125-B6	V-1C11	0.940546	0.185723	44.5	W03F9.2	W03F9.2	sjj_W03F9.2	W03F9.2
125-F5	V-1K09	-1.63622	0.14841	50	B0554.1	B0554.1	sjj_B0554.1	B0554.1
126-B5	treat	1.91729	0.202225	59.5	#N/A	#N/A	#N/A	#N/A
126-C2	V-1E04	0.110473	0.172774	66	K06H6.4	K06H6.4	sjj_K06H6.4	K06H6.4
127-E4	V-1J07	0.767091	0.0944712	33.5	W07B8.3	W07B8.3	sjj_W07B8.3	W07B8.3
127-E9	V-1J17	-2.25001	0.0777116	16.5	T21H3.3	T21H3.3	sjj_T21H3.3	T21H3.3
127-F4	V-1L07	-6.53325	0.101562	3	C39F7.4	C39F7.4	sjj_C39F7.4	C39F7.4
128-B3	V-1D06	1.36599	0.0981831	38	F16B4.6	F16B4.6	sjj_F16B4.6	F16B4.6
128-B5	V-1D10	0.080171	0.0901896	16.5	F16B4.8	F16B4.8	sjj_F16B4.8	F16B4.8
128-D10	V-1H20	0.662985	0.166699	43.5	Y46H3C.4	Y46H3C.e	sjj_Y46H3C.e	Y46H3C.4
128-G4	V-1N08	-1.86001	0.0935949	40.5	T10B5.6	T10B5.6	sjj_T10B5.6	T10B5.6
12-A10	I-3B20	-0.499811	0.155082	89.5	D2030.4	D2030.4	sjj_D2030.4	D2030.4
12-A5	I-3B10	-0.941321	0.149788	96	T25G3.3	T25G3.3	sjj_T25G3.3	T25G3.3
12-A9	I-3B18	-0.534481	0.154663	79	D2030.3	D2030.3	sjj_D2030.3	D2030.3
12-B6	I-3D12	0.211903	0.168147	51.5	F29D11.2	F29D11.2	sjj_F29D11.2	F29D11.2
12-B8	I-3D16	-0.379671	0.156588	75.5	F26A3.2	F26A3.2	sjj_F26A3.2	F26A3.2
12-B9	I-3D18	-1.79471	0.140036	90	F26A3.3	F26A3.3	sjj_F26A3.3	F26A3.3
12-C11	I-3F22	-0.131493	0.159691	81.5	F27D4.1	F27D4.1	sjj_F27D4.1	F27D4.1
12-C12	I-3F24	-0.466625	0.155489	88.5	F27D4.2	F27D4.2	sjj_F27D4.2	F27D4.2
12-C3	I-3F06	-1.61244	0.142008	87.5	T23G11.2	T23G11.2	sjj_T23G11.2	T23G11.2
12-C4	I-3F08	1.69609	0.18459	88.5	T23G11.3	T23G11.3	sjj_T23G11.3	T23G11.3
12-D12	I-3H24	-0.925322	0.149947	97.5	D2005.5	D2005.5	sjj_D2005.5	D2005.5
12-D5	I-3H10	-2.82519	0.128958	56.5	H15N14.2	ZK1014.1	sjj_ZK1014.1	H15N14.2
12-D6	I-3H12	-3.45503	0.122798	58	H15N14.2	H15N14.1	sjj_H15N14.1	H15N14.2
12-D8	I-3H16	-1.59609	0.142163	91	D2005.1	D2005.1	sjj_D2005.1	D2005.1
12-E8	I-3J16	2.54426	0.19746	67.5	F30F8.8	F30F8.8	sjj_F30F8.8	F30F8.8
12-F10	I-3L20	-2.76784	0.125164	83	F20G4.1	F20G4.1	sjj_F20G4.1	F20G4.1
12-F12	I-3L24	-0.793117	0.144524	102.5	F20G4.3	F20G4.3	sjj_F20G4.3	F20G4.3
12-H11	I-3P22	0.472968	0.158197	88	K04G2.3	K04G2.3	sjj_K04G2.3	K04G2.3
12-H7	I-3P14	-3.74811	0.116573	76.5	C54G4.8	C54G4.8	sjj_C54G4.8	C54G4.8
12-H9	I-3P18	-1.36408	0.138564	83	K04G2.1	K04G2.1	sjj_K04G2.1	K04G2.1
130-B7	V-2C14	-0.28952	0.0884807	50	Y45G12C.9	C13B7.4	sjj_C13B7.4	Y45G12C.9
130-D2	treat	1.34585	0.105385	64.5	#N/A	#N/A	#N/A	#N/A
130-E12	V-2I24	1.75283	0.111233	66.5	C29G2.4	C29G2.4	sjj_C29G2.4	C29G2.4
130-E3	V-2I06	-0.935037	0.103838	39.5	Y45G12C.10	Y45G12C.10	sjj_Y45G12C.10	Y45G12C.10
130-F9	V-2K18	1.57727	0.108922	65.5	W02H5.8	W02H5.a	sjj_W02H5.a	W02H5.8
130-H2	V-2O04	-1.41986	0.144587	36	Y45G12B.1	Y45G12B.1	sjj_Y45G12B.1	Y45G12B.1
131-E9	V-2J17	1.16544	0.17699	94	C31B8.2	C31B8.2	sjj_C31B8.2	C31B8.2
131-H9	V-2P17	5.86605	0.249152	95	K12D9.13	K12D9.10	sjj_K12D9.10	K12D9.13
132-E6	V-2J12	-0.125508	0.0865357	73.5	Y73C8B.4	Y73C8B.b	sjj_Y73C8B.b	Y73C8B.4
132-E8	V-2J16	0.465149	0.164601	37.5	Y73C8B.4	Y73C8B.d	sjj_Y73C8B.d	Y73C8B.4
133-B1	treat	-1.11041	0.14755	42	#N/A	#N/A	#N/A	#N/A
133-D1	V-3G01	-2.10549	0.137768	34.5	T20D4.11	T20D4.11	sjj_T20D4.11	T20D4.11
133-H7	V-3O13	-3.1923	0.129743	4	T22F3.4	T22F3.4	sjj_T22F3.4	T22F3.4
134-D10	V-3G20	-0.0887103	0.087289	41.5	C17E7.2	C17E7.2	sjj_C17E7.2	C17E7.2
134-H12	V-3O24	-0.952663	0.0833045	52	K09D9.8	K09D9.8	sjj_K09D9.8	K09D9.8
135-D3	V-3H05	1.31605	0.174404	28.5	H43I07.2	H43I07.2	sjj_H43I07.2	H43I07.2
135-E8	V-3J15	0.217673	0.091009	37.5	ZC132.7	ZC132.2	sjj_ZC132.2	ZC132.7
135-F8	V-3L15	-1.56651	0.0810239	25	F32D1.2	F32D1.2	sjj_F32D1.2	F32D1.2
135-F9	V-3L17	5.46334	0.128572	53.5	F32D1.3	F32D1.3	sjj_F32D1.3	F32D1.3
135-G4	V-3N07	-0.216245	0.0886118	25.5	F32D1.10	F32D1.10	sjj_F32D1.10	F32D1.10
135-H4	V-3P07	1.40402	0.184706	32.5	Y47D7A.16	Y47D7A_139.a	sjj_Y47D7A_139.a	Y47D7A.16
136-A9	V-3B18	2.37459	0.104881	42.5	T28F12.2	T28F12.2a	sjj_T28F12.2a	T28F12.2
136-B11	V-3D22	-2.23039	0.077479	35.5	K03B4.3	K03B4.3	sjj_K03B4.3	K03B4.3
136-B5	V-3D10	5.20475	0.126354	3	F41F3.4	F41F3.4	sjj_F41F3.4	F41F3.4
136-B9	V-3D18	0.244996	0.0911913	51	K03B4.1	K03B4.1	sjj_K03B4.1	K03B4.1
136-C12	V-3F24	1.06128	0.0962357	43.5	F39G3.7	F39G3.7	sjj_F39G3.7	F39G3.7
136-E10	V-3J20	-2.97375	0.131473	9	C37H5.8	C37H5.8	sjj_C37H5.8	C37H5.8
136-E8	V-3J16	-0.651114	0.156647	28.5	C37H5.5	C37H5.5	sjj_C37H5.5	C37H5.5
136-E9	V-3J18	-0.0771905	0.163802	33	C37H5.6	C37H5.6	sjj_C37H5.6	C37H5.6
137-B3	V-4C05	-0.591788	0.152913	42	C13D9.9	C13D9.9	sjj_C13D9.9	C13D9.9
137-E2	treat	-0.711726	0.0857091	47	#N/A	#N/A	#N/A	#N/A
137-E9	V-4I17	-0.326695	0.0882402	39.5	C52A10.1	C52A10.1	sjj_C52A10.1	C52A10.1
137-F10	V-4K19	-0.04047	0.164408	51.5	B0238.11	B0238.11	sjj_B0238.11	B0238.11
138-A9	V-4A18	1.99254	0.105291	50	ZC317.4	ZC317.4	sjj_ZC317.4	ZC317.4
138-B10	V-4C20	-0.371587	0.0879399	39	T05C3.5	C24G6.5	sjj_C24G6.5	T05C3.5
138-B6	V-4C12	0.932944	0.0971445	42	C24G6.1	C24G6.1	sjj_C24G6.1	C24G6.1
138-C12	V-4E24	0.176436	0.0916883	55	CD4.2	CD4.2	sjj_CD4.2	CD4.2
138-C5	V-4E10	-0.956767	0.0841026	43.5	C18C4.5	C18C4.5	sjj_C18C4.5	C18C4.5
138-D1	V-4G02	-1.59057	0.0801936	58.5	CD4.3	CD4.3	sjj_CD4.3	CD4.3
138-F1	V-4K02	-0.123618	0.163225	35.5	F25B4.6	F25B4.6	sjj_F25B4.6	F25B4.6
138-F6	V-4K12	2.89916	0.208481	54	K09H11.2	K09H11.2	sjj_K09H11.2	K09H11.2
138-F7	V-4K14	0.099012	0.166413	37	K09H11.3	K09H11.3	sjj_K09H11.3	K09H11.3
139-B1	V-4D01	-2.65915	0.0757591	7	M03F8.3	M03F8.3	sjj_M03F8.3	M03F8.3
139-C1	V-4F01	-2.0734	0.139418	41.5	F29G9.3	F29G9.3	sjj_F29G9.3	F29G9.3
139-C2	V-4F03	0.456017	0.171024	39.5	F29G9.4	F29G9.4	sjj_F29G9.4	F29G9.4
139-F3	V-4L05	-0.549893	0.0865302	52.5	K08B12.5	K08B12.5	sjj_K08B12.5	K08B12.5
139-G11	V-4N21	2.14436	0.103323	51.5	F13H6.3	F13H6.3	sjj_F13H6.3	F13H6.3
139-G9	treat	-2.52389	0.0759766	10	#N/A	#N/A	#N/A	#N/A
139-H11	V-4P21	-4.10273	0.118298	12	T05H4.6	T05H4.6	sjj_T05H4.6	T05H4.6
139-H12	V-4P23	0.322653	0.0927237	43.5	T05H4.7	T05H4.7	sjj_T05H4.7	T05H4.7
13-G8	I-4M15	0.144032	0.172387	47	K02B12.1	K02B12.1	sjj_K02B12.1	K02B12.1
140-A5	V-4B10	-3.55046	0.0710189	20	T05H4.12	T05H4.12	sjj_T05H4.12	T05H4.12
140-A7	V-4B14	-1.60661	0.0807236	48.5	T05H4.14	T05H4.14	sjj_T05H4.14	T05H4.14
140-B5	V-4D10	-0.585579	0.0863601	43.5	Y40G12A.1	W01A11.8	sjj_W01A11.8	Y40G12A.1
140-B7	V-4D14	-0.0644652	0.0893305	43	F46E10.2	F46E10.2	sjj_F46E10.2	F46E10.2
140-C2	V-4F04	0.0635546	0.165837	26	F46E10.9	F46E10.9	sjj_F46E10.9	F46E10.9
140-C6	V-4F12	1.23208	0.182258	34.5	K04A8.2	K04A8.2	sjj_K04A8.2	K04A8.2
140-E6	treat	0.651334	0.0936417	46	#N/A	#N/A	#N/A	#N/A
140-F7	V-4L14	-1.45138	0.0810068	50.5	W02F12.5	W02F12.5	sjj_W02F12.5	W02F12.5
141-A5	V-5A09	0.344057	0.0921136	56	T15B7.17	T15B7.10	sjj_T15B7.10	T15B7.17
141-B6	V-5C11	1.67588	0.100745	11	K11C4.3	K11C4.3	sjj_K11C4.3	K11C4.3
141-C2	V-5E03	1.42933	0.185197	37	T07H8.6	T07H8.6	sjj_T07H8.6	T07H8.6
141-E5	V-5I09	-0.151922	0.0888143	44	VC5.4	VC5.4	sjj_VC5.4	VC5.4
141-F9	V-5K17	-1.18634	0.0750352	55	F10D2.9	F10D2.9	sjj_F10D2.9	F10D2.9
141-G11	V-5M21	-0.721353	0.0799022	66.5	C13F10.4	C13F10.4	sjj_C13F10.4	C13F10.4
141-G3	V-5M05	-2.3806	0.0769608	13	F09G2.4	F09G2.4	sjj_F09G2.4	F09G2.4
141-G8	V-5M15	-0.923381	0.0780087	60.5	F09G2.9	F09G2.9	sjj_F09G2.9	F09G2.9
141-G9	V-5M17	-0.842225	0.0786471	78.5	C13F10.1	C13F10.1	sjj_C13F10.1	C13F10.1
141-H4	treat	-0.206848	0.0855691	61	#N/A	#N/A	#N/A	#N/A
142-A5	V-5A10	2.75461	0.205949	40.5	C13A2.7	C13A2.7	sjj_C13A2.7	C13A2.7
142-B8	V-5C16	-1.19443	0.0830245	44.5	F10G2.4	F10G2.4	sjj_F10G2.4	F10G2.4
142-C1	V-5E02	1.83415	0.191173	47.5	C03G6.1	C03G6.1	sjj_C03G6.1	C03G6.1
142-C2	V-5E04	-1.07512	0.151351	35.5	C03G6.2	C03G6.2	sjj_C03G6.2	C03G6.2
142-E3	V-5I06	2.37544	0.199751	44.5	R13D7.7	R13D7.7	sjj_R13D7.7	R13D7.7
142-G4	V-5M08	-0.483043	0.087186	53	C18B10.1	C18B10.1	sjj_C18B10.1	C18B10.1
143-A7	V-5B13	0.253801	0.0922089	43	F19F10.3	F19F10.3	sjj_F19F10.3	F19F10.3
143-B1	V-5D01	0.890369	0.0951919	55	F19F10.9	F19F10.9	sjj_F19F10.9	F19F10.9
143-B11	V-5D21	1.28596	0.0998002	48.5	C50E3.8	C50E3.8	sjj_C50E3.8	C50E3.8
143-C5	V-5F09	1.20646	0.0973952	6	F07C4.1	F07C4.1	sjj_F07C4.1	F07C4.1
143-D10	V-5H19	1.83793	0.191242	46	C12D5.5	C12D5.5	sjj_C12D5.5	C12D5.5
143-E8	treat	-1.33465	0.0817219	39	#N/A	#N/A	#N/A	#N/A
143-F10	V-5L19	-0.270319	0.0886862	52.5	0	C26F1.10	sjj_C26F1.10	0
143-F11	V-5L21	-2.04512	0.0775578	20.5	ZK742.1	ZK742.1	sjj_ZK742.1	ZK742.1
143-F12	V-5L23	1.15567	0.0968001	39	ZK742.2	ZK742.2	sjj_ZK742.2	ZK742.2
143-F4	V-5L07	1.34272	0.0981818	42	C26F1.3	C26F1.3	sjj_C26F1.3	C26F1.3
143-F5	treat	1.80928	0.103905	28	#N/A	#N/A	#N/A	#N/A
143-F8	V-5L15	1.63312	0.0998903	36.5	C26F1.7	C26F1.7	sjj_C26F1.7	C26F1.7
143-F9	V-5L17	-0.632446	0.0862016	14	C26F1.9	C26F1.9	sjj_C26F1.9	C26F1.9
143-G11	V-5N21	-0.904737	0.153214	44	C37C3.6	C37C3.6	sjj_C37C3.6	C37C3.6
143-G8	V-5N15	-0.0425493	0.164325	32.5	C37C3.2	C37C3.2	sjj_C37C3.2	C37C3.2
143-G9	V-5N17	-2.57299	0.134921	30	C37C3.3	C37C3.3	sjj_C37C3.3	C37C3.3
144-B4	V-5D08	0.358092	0.0918744	42	ZC513.4	ZC513.4	sjj_ZC513.4	ZC513.4
144-B8	V-5D16	0.174701	0.0907564	3.5	ZC513.8	ZC513.8	sjj_ZC513.8	ZC513.8
144-D12	V-5H24	-0.812135	0.154468	41.5	D1014.8	D1014.9	sjj_D1014.9	D1014.8
144-D6	V-5H12	-0.651937	0.156491	36.5	D1014.3	D1014.3	sjj_D1014.3	D1014.3
144-G11	V-5N22	-0.255226	0.161581	43.5	F21F8.8	F21F8.8	sjj_F21F8.8	F21F8.8
144-G8	V-5N16	-0.241435	0.161669	44.5	F21F8.5	F21F8.5	sjj_F21F8.5	F21F8.5
145-A12	V-6A23	-0.323596	0.0889096	36.5	F52E1.1	F52E1.1	sjj_F52E1.1	F52E1.1
145-A7	V-6A13	-1.58357	0.0832212	42.5	F38E1.7	F38E1.7	sjj_F38E1.7	F38E1.7
145-A8	V-6A15	1.45527	0.097619	51.5	F38E1.8	F38E1.8	sjj_F38E1.8	F38E1.8
145-C1	V-6E01	-1.76168	0.082543	46.5	T23B12.2	T23B12.2	sjj_T23B12.2	T23B12.2
145-C2	V-6E03	-0.0359242	0.0902928	40.5	T23B12.3	T23B12.3	sjj_T23B12.3	T23B12.3
145-C6	V-6E11	0.838458	0.0944928	54.5	T23B12.7	T23B12.7	sjj_T23B12.7	T23B12.7
145-D5	V-6G09	-3.92759	0.0735786	3	F45F2.2	F45F2.2	sjj_F45F2.2	F45F2.2
145-F7	V-6K13	0.983439	0.0954883	19.5	F41E6.4	F41E6.3	sjj_F41E6.3	F41E6.4
145-G2	V-6M03	0.106568	0.0909255	57.5	F41E6.4	F41E6.10	sjj_F41E6.10	F41E6.4
146-B2	V-6C04	0.317141	0.169163	43	C01B7.1	C01B7.1	sjj_C01B7.1	C01B7.1
146-H10	V-6O20	0.645998	0.173734	32.5	B0222.6	B0222.6	sjj_B0222.6	B0222.6
147-C2	V-6F03	-0.816671	0.086714	18.5	ZK682.5	ZK682.5	sjj_ZK682.5	ZK682.5
147-F11	V-6L21	-0.139248	0.089921	41.5	F11A3.2	F11A3.2	sjj_F11A3.2	F11A3.2
147-F9	V-6L17	-1.38382	0.0840841	15	K06A4.6	K06A4.6	sjj_K06A4.6	K06A4.6
147-G10	V-6N19	-0.441858	0.0883541	48	C50F4.11	C50F4.11	sjj_C50F4.11	C50F4.11
147-G4	V-6N07	-2.63868	0.0788034	5	C50F4.5	C50F4.5	sjj_C50F4.5	C50F4.5
147-G6	V-6N11	-0.10178	0.090018	22.5	C50F4.7	C50F4.7	sjj_C50F4.7	C50F4.7
147-H2	V-6P03	0.268043	0.0952346	41	F25B3.1	F25B3.1	sjj_F25B3.1	F25B3.1
147-H7	V-6P13	-0.669112	0.0874494	51.5	F25B3.6	F25B3.6	sjj_F25B3.6	F25B3.6
148-A3	V-6B06	-0.38842	0.110456	37.5	T06E4.5	T06E4.5	sjj_T06E4.5	T06E4.5
148-B4	V-6D08	-1.43343	0.0816737	40.5	ZK287.5	ZK287.5	sjj_ZK287.5	ZK287.5
148-H3	V-6P06	-1.21106	0.0833043	54.5	C27H6.2	C27H6.2	sjj_C27H6.2	C27H6.2
149-A2	V-7A03	1.45918	0.135839	34	T06E8.1	T06E8.1	sjj_T06E8.1	T06E8.1
149-A3	V-7A05	0.359849	0.120041	36.5	T06E8.2	T06E8.2	sjj_T06E8.2	T06E8.2
149-B12	V-7C23	1.35327	0.13429	36.5	C08B6.4	C08B6.4	sjj_C08B6.4	C08B6.4
149-C6	V-7E11	0.762284	0.125618	34	C08B6.10	C08B6.10	sjj_C08B6.10	C08B6.10
149-C9	treat	1.42118	0.135212	48	#N/A	#N/A	#N/A	#N/A
149-D11	V-7G21	1.11311	0.130619	44	ZK856.13	ZK856.9	sjj_ZK856.9	ZK856.13
149-D12	V-7G23	0.473062	0.171424	40.5	ZK856.10	ZK856.10	sjj_ZK856.10	ZK856.10
149-E1	V-7I01	0.0860235	0.088056	53.5	ZK856.11	ZK856.11	sjj_ZK856.11	ZK856.11
149-G10	V-7M19	-0.340583	0.0862537	43.5	K07C5.4	K07C5.4	sjj_K07C5.4	K07C5.4
149-G12	V-7M23	0.681571	0.0909044	31.5	K07C5.6	K07C5.6	sjj_K07C5.6	K07C5.6
149-G7	V-7M13	-2.65523	0.0761037	24	K07C5.1	K07C5.1	sjj_K07C5.1	K07C5.1
14-A7	I-4A14	1.21132	0.184068	56	F43G9.1	F43G9.1	sjj_F43G9.1	F43G9.1
14-B4	I-4C08	0.401672	0.096179	41	F43G9.10	F43G9.10	sjj_F43G9.10	F43G9.10
14-B6	I-4C12	2.93123	0.120507	44.5	F43G9.12	F43G9.12	sjj_F43G9.12	F43G9.12
14-C1	I-4E02	-1.699	0.0798158	35.5	K07A12.2	K07A12.2	sjj_K07A12.2	K07A12.2
14-C10	I-4E20	-1.22707	0.0832331	13	F39H11.5	F39H11.5	sjj_F39H11.5	F39H11.5
14-C2	I-4E04	0.0107039	0.172917	61	K07A12.3	K07A12.3	sjj_K07A12.3	K07A12.3
14-C7	I-4E14	2.49021	0.196792	60	F39H11.2	F39H11.2	sjj_F39H11.2	F39H11.2
14-D1	I-4G02	-3.13982	0.132912	24	C36B1.14	C36B1.3	sjj_C36B1.3	C36B1.14
14-D2	I-4G04	-6.54912	0.106904	10	C36B1.4	C36B1.4	sjj_C36B1.4	C36B1.4
14-E10	I-4I20	-4.50017	0.136843	17	F36A2.6	F36A2.6	sjj_F36A2.6	F36A2.6
14-E11	I-4I22	3.77492	0.210388	56.5	F36A2.7	F36A2.7	sjj_F36A2.7	F36A2.7
14-E5	I-4I10	-1.15282	0.162803	31.5	DY3.7	DY3.7	sjj_DY3.7	DY3.7
14-F9	I-4K18	-0.902949	0.164981	55	F29D10.4	F29D10.4	sjj_F29D10.4	F29D10.4
14-G6	I-4M12	0.0929484	0.17366	47	T08G11.4	T08G11.4	sjj_T08G11.4	T08G11.4
14-G9	I-4M18	0.269875	0.175283	54	F53B6.2	F53B6.2	sjj_F53B6.2	F53B6.2
14-H2	I-4O04	-0.575034	0.154762	28	F32H2.1	F32H2.1	sjj_F32H2.1	F32H2.1
14-H6	I-4O12	1.02321	0.170279	19	F32H2.5	F32H2.5	sjj_F32H2.5	F32H2.5
14-H7	I-4O14	-11.1729	0.080292	5	F32H2.6	F32H2.6	sjj_F32H2.6	F32H2.6
150-A8	V-7A16	-1.12915	0.0833042	20.5	Y32F6A.3	Y32F6A.3	sjj_Y32F6A.3	Y32F6A.3
150-C2	V-7E04	-0.834981	0.085057	35	F25D1.2	F25D1.2	sjj_F25D1.2	F25D1.2
150-E2	V-7I04	-0.811303	0.0850626	39.5	C32C4.1	C32C4.1	sjj_C32C4.1	C32C4.1
151-D10	V-7H19	-0.661731	0.156313	39	H19N07.1	H19N07.1	sjj_H19N07.1	H19N07.1
151-D11	V-7H21	0.567957	0.172777	44.5	H19N07.2	H19N07.2	sjj_H19N07.2	H19N07.2
151-D4	V-7H07	-1.42881	0.1469	22.5	T04C12.5	T04C12.5	sjj_T04C12.5	T04C12.5
151-D9	treat	0.26566	0.168404	38.5	#N/A	#N/A	#N/A	#N/A
151-E10	V-7J19	0.7309	0.0941377	41	T19C4.4	T19C4.4	sjj_T19C4.4	T19C4.4
151-E2	V-7J03	-2.21197	0.0775992	29	C06H2.1	C06H2.1	sjj_C06H2.1	C06H2.1
151-E4	V-7J07	-0.464383	0.0870098	36	C06H2.3	C06H2.3	sjj_C06H2.3	C06H2.3
151-F5	V-7L09	0.175631	0.167187	44	T19B10.1	T19B10.1	sjj_T19B10.1	T19B10.1
151-F6	V-7L11	-1.62433	0.144544	28.5	T19B10.2	T19B10.2	sjj_T19B10.2	T19B10.2
152-D10	V-7H20	1.32842	0.183524	44.5	C55A6.9	C55A6.9	sjj_C55A6.9	C55A6.9
152-D11	V-7H22	0.402975	0.170372	45	F38B7.1	F38B7.1	sjj_F38B7.1	F38B7.1
152-F3	V-7L06	-0.155309	0.0888766	43.5	F35B12.5	F35B12.5	sjj_F35B12.5	F35B12.5
152-G5	V-7N10	1.05697	0.17953	52	W05E10.3	W05E10.3	sjj_W05E10.3	W05E10.3
152-G7	treat	-0.420466	0.159693	27	#N/A	#N/A	#N/A	#N/A
153-B5	V-8C09	2.39202	0.105269	39.5	R31.1	R31.1	sjj_R31.1	R31.1
153-C10	V-8E19	-3.1692	0.0714559	7	F57F5.1	F57F5.1	sjj_F57F5.1	F57F5.1
153-C5	V-8E09	1.50909	0.0931034	3	C52E4.3	C52E4.3	sjj_C52E4.3	C52E4.3
153-C8	V-8E15	0.356368	0.0871964	38.5	C52E4.6	C52E4.6	sjj_C52E4.6	C52E4.6
153-G10	treat	3.80291	0.229652	41.5	#N/A	#N/A	#N/A	#N/A
154-A5	V-8A10	-0.291	0.0842851	26.5	F55C5.4	F55C5.4	sjj_F55C5.4	F55C5.4
154-A6	V-8A12	0.814823	0.0895637	50.5	F55C5.5	F55C5.5	sjj_F55C5.5	F55C5.5
154-A9	V-8A18	-0.550885	0.0830295	13.5	F55C5.8	F55C5.8	sjj_F55C5.8	F55C5.8
154-B2	V-8C04	-0.290453	0.178748	46.5	R04F11.2	R04F11.2	sjj_R04F11.2	R04F11.2
154-B4	V-8C08	1.32867	0.197368	53.5	R04F11.4	R04F11.4	sjj_R04F11.4	R04F11.4
154-B5	V-8C10	0.586895	0.188491	52.5	F23H12.1	F23H12.1	sjj_F23H12.1	F23H12.1
154-B6	V-8C12	1.1296	0.194902	54.5	F23H12.2	F23H12.2	sjj_F23H12.2	F23H12.2
154-B8	V-8C16	-2.08835	0.16	5	F23H12.4	F23H12.4	sjj_F23H12.4	F23H12.4
154-E8	V-8I16	-0.849003	0.104842	36.5	W04D2.5	W04D2.5	sjj_W04D2.5	W04D2.5
154-F8	V-8K16	-1.16026	0.101276	31.5	E02A10.1	E02A10.1	sjj_E02A10.1	E02A10.1
154-G1	V-8M02	-1.53872	0.0781609	26.5	C14C10.3	C14C10.3	sjj_C14C10.3	C14C10.3
154-G12	V-8M24	-0.271306	0.084058	7	W05B10.1	W05B10.1	sjj_W05B10.1	W05B10.1
154-G2	V-8M04	1.52883	0.0932188	35	C14C10.4	C14C10.4	sjj_C14C10.4	C14C10.4
154-H2	V-8O04	1.81486	0.203187	43.5	W05B10.4	W05B10.4	sjj_W05B10.4	W05B10.4
155-A2	V-8B03	-0.159436	0.0846301	30	R11D1.8	R11D1.8	sjj_R11D1.8	R11D1.8
155-A3	treat	-2.04499	0.0760306	20	#N/A	#N/A	#N/A	#N/A
155-A9	V-8B17	-0.278681	0.0840512	40.5	C15C8.4	C15C8.4	sjj_C15C8.4	C15C8.4
155-B3	V-8D05	-1.50724	0.0783015	17.5	F18E2.3	F18E2.3	sjj_F18E2.3	F18E2.3
155-C3	V-8F05	0.358965	0.185858	49.5	ZC455.11	ZC455.11	sjj_ZC455.11	ZC455.11
155-F7	V-8L13	2.74968	0.0999764	40.5	R186.3	R186.3	sjj_R186.3	R186.3
155-H12	V-8P23	0.698825	0.189766	58	K03H4.2	K03H4.2	sjj_K03H4.2	K03H4.2
155-H7	V-8P13	-4.21595	0.140564	19	B0365.3	B0365.3	sjj_B0365.3	B0365.3
156-E1	V-8J02	1.74102	0.094363	41	F53F1.6	F53F1.6	sjj_F53F1.6	F53F1.6
156-F12	V-8L24	0.659381	0.0886721	36	T10G3.6	T10G3.6	sjj_T10G3.6	T10G3.6
156-G11	V-8N22	1.09073	0.194375	62.5	C56A3.8	C56A3.8	sjj_C56A3.8	C56A3.8
157-A2	V-9A03	-0.602195	0.0824892	23.5	F53F4.10	F53F4.10	sjj_F53F4.10	F53F4.10
157-A3	V-9A05	-0.519338	0.0829268	22.5	F53F4.11	F53F4.11	sjj_F53F4.11	F53F4.11
157-A7	V-9A13	-1.23291	0.079671	42.5	H37A05.1	H37A05.1	sjj_H37A05.1	H37A05.1
157-A9	V-9A17	0.764253	0.08924	34.5	F58G11.1	F58G11.1	sjj_F58G11.1	F58G11.1
157-B2	treat	1.09126	0.0908996	44	#N/A	#N/A	#N/A	#N/A
157-B3	treat	-0.0248485	0.0852561	22	#N/A	#N/A	#N/A	#N/A
157-D11	V-9G21	0.601358	0.188645	69.5	F55B12.4	F55B12.4	sjj_F55B12.4	F55B12.4
157-D7	V-9G13	0.701471	0.189911	51	F53C11.8	F53C11.8	sjj_F53C11.8	F53C11.8
157-F6	V-9K11	0.518253	0.087957	29	T22G5.3	T22G5.3	sjj_T22G5.3	T22G5.3
157-H7	V-9O13	-4.20221	0.140591	18	R10D12.10	R10D12.10	sjj_R10D12.10	R10D12.10
158-C3	V-9E06	-0.550463	0.175827	60.5	H39E23.1	H39E23.1	sjj_H39E23.1	H39E23.1
158-H2	V-9O04	0.136141	0.183342	64	Y49A3A.1	Y49A3A.1	sjj_Y49A3A.1	Y49A3A.1
159-A11	V-9B21	-0.75969	0.0817542	35	F23B12.7	F23B12.7	sjj_F23B12.7	F23B12.7
159-A3	V-9B05	1.57862	0.0935149	34.5	C15H11.8	C15H11.8	sjj_C15H11.8	C15H11.8
159-A4	V-9B07	0.331751	0.0870633	32.5	C15H11.9	C15H11.9	sjj_C15H11.9	C15H11.9
159-A9	V-9B17	-0.0954162	0.084947	41.5	F23B12.5	F23B12.5	sjj_F23B12.5	F23B12.5
159-C4	V-9F07	-4.06663	0.0676083	12.5	C53A5.1	C53A5.1	sjj_C53A5.1	C53A5.1
159-C6	V-9F11	-0.91385	0.0810468	32.5	C53A5.3	C53A5.3	sjj_C53A5.3	C53A5.3
159-C9	V-9F17	-4.64448	0.0653961	4	C53A5.6	C53A5.6	sjj_C53A5.6	C53A5.6
159-D4	V-9H07	-1.58763	0.16498	53.5	C53A5.13	C53A5.13	sjj_C53A5.13	C53A5.13
159-D6	V-9H11	0.406925	0.186449	59	Y40H4A.2	Y40H4A.2	sjj_Y40H4A.2	Y40H4A.2
159-D9	treat	-1.06489	0.170479	61	#N/A	#N/A	#N/A	#N/A
159-E1	V-9J01	-0.156775	0.0861433	59.5	F43D2.1	F43D2.1	sjj_F43D2.1	F43D2.1
159-E5	V-9J09	0.558577	0.088201	26.5	C54G10.2	C54G10.2	sjj_C54G10.2	C54G10.2
159-E6	V-9J11	2.318	0.0975633	46	C54G10.3	C54G10.3	sjj_C54G10.3	C54G10.3
159-F2	V-9L03	-0.804796	0.0816403	25.5	C47E8.7	C47E8.7	sjj_C47E8.7	C47E8.7
159-F6	V-9L11	0.170969	0.089992	68.5	Y50E8A.3	Y50E8.c	sjj_Y50E8.c	Y50E8A.3
159-G2	V-9N03	0.8144	0.0894886	14.5	Y50E8A.14	Y50E8.k	sjj_Y50E8.k	Y50E8A.14
159-H2	V-9P03	-0.756064	0.173781	50.5	W06A7.3	W06A7.3	sjj_W06A7.3	W06A7.3
15-A1	I-4B01	-4.6683	0.13563	30.5	F36F2.3	F36F2.3	sjj_F36F2.3	F36F2.3
15-B12	I-4D23	-0.260847	0.181496	77.5	ZK858.7	ZK858.7	sjj_ZK858.7	ZK858.7
15-B5	I-4D09	0.428615	0.176725	72	W10D5.3	W10D5.3	sjj_W10D5.3	W10D5.3
15-B9	I-4D17	0.913147	0.196228	48	ZK858.4	ZK858.4	sjj_ZK858.4	ZK858.4
15-C5	I-4F09	0.932439	0.196372	58	F25H5.4	F25H5.4	sjj_F25H5.4	F25H5.4
15-D1	I-4H01	0.721825	0.16721	53	VF36H2L.1	VF36H2L.1	sjj_VF36H2L.1	VF36H2L.1
15-D2	I-4H03	0.247718	0.162361	39.5	F36H2.1	F36H2.1	sjj_F36H2.1	F36H2.1
15-D5	I-4H09	-0.477411	0.155235	13	F14B4.1	F14B4.1	sjj_F14B4.1	F14B4.1
15-D7	I-4H13	1.0936	0.17105	54.5	F14B4.3	F14B4.3	sjj_F14B4.3	F14B4.3
15-D8	I-4H15	1.15019	0.171639	46	F26H9.1	F26H9.1	sjj_F26H9.1	F26H9.1
15-E1	I-4J01	-1.87904	0.163318	29.5	F26H9.6	F26H9.6	sjj_F26H9.6	F26H9.6
15-E5	I-4J09	-4.08463	0.14094	9	C12C8.2	C12C8.2	sjj_C12C8.2	C12C8.2
15-E6	I-4J11	1.70559	0.206608	52	C12C8.3	C12C8.3	sjj_C12C8.3	C12C8.3
15-F11	I-4L21	0.0355881	0.185005	56	C17E4.9	C17E4.9	sjj_C17E4.9	C17E4.9
15-F7	I-4L13	-2.2075	0.159626	43.5	C17E4.5	C17E4.5	sjj_C17E4.5	C17E4.5
15-G5	I-4N09	-0.348313	0.180449	59.5	F46A9.4	F46A9.4	sjj_F46A9.4	F46A9.4
15-G6	I-4N11	0.716211	0.193614	62.5	F46A9.5	F46A9.5	sjj_F46A9.5	F46A9.5
15-H4	I-4P07	0.77185	0.168109	42.5	F30A10.9	F30A10.9	sjj_F30A10.9	F30A10.9
15-H5	I-4P09	0.0888201	0.160835	48	F30A10.10	F30A10.10	sjj_F30A10.10	F30A10.10
15-H6	I-4P11	-0.394975	0.156048	42.5	C41G7.1	C41G7.1	sjj_C41G7.1	C41G7.1
15-H7	I-4P13	-0.384208	0.156323	48.5	C41G7.2	C41G7.2	sjj_C41G7.2	C41G7.2
160-B11	V-9D22	-0.670506	0.0821536	6	T01C3.6	T01C3.6	sjj_T01C3.6	T01C3.6
160-B12	V-9D24	-2.64287	0.0733591	3	T01C3.7	T01C3.7	sjj_T01C3.7	T01C3.7
160-C11	V-9F22	-0.269874	0.0840779	45.5	C25D7.2	C25D7.2	sjj_C25D7.2	C25D7.2
160-C4	treat	-3.31358	0.0706021	12	C53A5.1	#N/A	#N/A	#N/A
160-E11	V-9J22	1.5689	0.0934735	43.5	Y75B12A.1	Y75B12A.1	sjj_Y75B12A.1	Y75B12A.1
160-H8	V-9P16	-1.03626	0.170727	67	C41G6.3	C41G6.3	sjj_C41G6.3	C41G6.3
161-F2	V-10K03	0.211947	0.0864371	41.5	T06E6.1	T06E6.1	sjj_T06E6.1	T06E6.1
161-F3	V-10K05	-0.226418	0.0842754	17.5	T06E6.2	T06E6.2	sjj_T06E6.2	T06E6.2
161-H11	V-10O21	0.46093	0.18704	57	C06B8.8	C06B8.8	sjj_C06B8.8	C06B8.8
162-A11	V-10A22	0.0819154	0.182864	65	F28F8.5	F28F8.5	sjj_F28F8.5	F28F8.5
162-A9	V-10A18	-0.332825	0.178188	54.5	F28F8.3	F28F8.3	sjj_F28F8.3	F28F8.3
163-F3	V-10L05	-0.795175	0.0815831	35	C06C6.9	C06C6.9	sjj_C06C6.9	C06C6.9
163-F8	V-10L15	0.438242	0.0875593	33	T10C6.5	T10C6.5	sjj_T10C6.5	T10C6.5
163-G2	V-10N03	-2.6578	0.154519	7	T10C6.11	T10C6.11	sjj_T10C6.11	T10C6.11
163-G3	V-10N05	-4.21431	0.140485	7.5	T10C6.12	T10C6.12	sjj_T10C6.12	T10C6.12
163-G4	V-10N07	-4.3425	0.139454	17.5	T10C6.13	T10C6.13	sjj_T10C6.13	T10C6.13
164-A5	V-10B10	-0.610342	0.175243	58	F44G3.6	F44G3.6	sjj_F44G3.6	F44G3.6
164-H10	V-10P20	-1.25495	0.168374	64.5	F26D2.2	F26D2.2	sjj_F26D2.2	F26D2.2
165-E4	V-11I07	0.552337	0.17776	45.5	T03E6.7	T03E6.7	sjj_T03E6.7	T03E6.7
165-G1	V-11M01	4.39501	0.237992	53	F14F8.3	F14F8.3	sjj_F14F8.3	F14F8.3
166-E8	V-11I16	2.73864	0.210367	43.5	Y102A5C.27	Y102A5C.27	sjj_Y102A5C.27	Y102A5C.27
167-A9	V-11B17	0.321126	0.18572	63	F40D4.9	F40D4.9	sjj_F40D4.9	F40D4.9
167-E5	V-11J09	1.67628	0.193803	43	F47H4.4	F47H4.4	sjj_F47H4.4	F47H4.4
167-E9	V-11J17	0.491014	0.176973	47	F47H4.9	F47H4.9	sjj_F47H4.9	F47H4.9
167-F9	V-11L17	-0.480556	0.176548	61.5	T27C5.12	T27C5.7	sjj_T27C5.7	T27C5.12
168-B3	V-11D06	0.0581971	0.093398	54	0	C38D9.3	sjj_C38D9.3	0
168-B6	V-11D12	0.329859	0.0955584	47	C38D9.5	Y6G8.1	sjj_Y6G8.1	C38D9.5
168-D8	V-11H16	3.9691	0.23183	62	W06D12.3	W06D12.3	sjj_W06D12.3	W06D12.3
168-E8	V-11J16	3.45595	0.222484	59.5	C47A10.8	C47A10.8	sjj_C47A10.8	C47A10.8
168-F4	V-11L08	-0.7067	0.161232	44	Y59A8B.23	Y59A8A.b	sjj_Y59A8A.b	Y59A8B.23
168-F7	V-11L14	1.27934	0.18806	52	Y59A8B.6	Y59A8C.b	sjj_Y59A8C.b	Y59A8B.6
168-G8	V-11N16	-0.55501	0.175748	55	E01B7.1	E01B7.1	sjj_E01B7.1	E01B7.1
169-C6	V-12E11	-0.0310267	0.170488	41.5	C08E8.1	C08E8.1	sjj_C08E8.1	C08E8.1
169-D11	V-12G21	0.671971	0.189589	46.5	ZK262.8	ZK262.8	sjj_ZK262.8	ZK262.8
16-B6	I-4D12	0.832209	0.162374	97	K07A1.11	K07A1.11	sjj_K07A1.11	K07A1.11
16-B7	I-4D14	0.477997	0.158268	102	K07A1.12	K07A1.12	sjj_K07A1.12	K07A1.12
16-C10	I-4F20	0.3929	0.157291	86.5	C03D6.3	C03D6.3	sjj_C03D6.3	C03D6.3
16-C9	I-4F18	1.22153	0.167003	84.5	C03D6.8	C03D6.1	sjj_C03D6.1	C03D6.8
16-D2	I-4H04	-0.229008	0.150382	82.5	C03D6.8	C03D6.8	sjj_C03D6.8	C03D6.8
16-D5	I-4H10	-2.46941	0.127869	11	C04F12.3	C04F12.3	sjj_C04F12.3	C04F12.3
16-D6	I-4H12	3.36809	0.195045	4	C04F12.4	C04F12.4	sjj_C04F12.4	C04F12.4
16-E11	I-4J22	0.449492	0.158061	106.5	F26E4.4	F26E4.4	sjj_F26E4.4	F26E4.4
16-E5	I-4J10	2.39968	0.181879	90	K02A11.1	K02A11.1	sjj_K02A11.1	K02A11.1
16-E8	treat	-0.737932	0.14499	91.5	#N/A	#N/A	#N/A	#N/A
16-F3	I-4L06	-6.25596	0.0972727	15	F26E4.8	F26E4.8	sjj_F26E4.8	F26E4.8
16-F4	I-4L08	-3.06456	0.122503	76	F26E4.9	F26E4.9	sjj_F26E4.9	F26E4.9
170-B11	V-12C22	-1.30264	0.137825	49.5	Y80D3A.1	Y80D3A.a	sjj_Y80D3A.a	Y80D3A.1
170-D10	V-12G20	0.766981	0.190753	54.5	Y39B6A.36	Y39B6A.f	sjj_Y39B6A.f	Y39B6A.36
170-D11	V-12G22	1.60976	0.20072	61	Y39B6A.14	Y39B6B.a	sjj_Y39B6B.a	Y39B6A.14
170-E7	V-12I14	-0.958607	0.143099	37	Y39B6A.3	Y39B6B.ee	sjj_Y39B6B.ee	Y39B6A.3
171-C8	V-12F15	-2.34742	0.122982	32.5	Y43F8B.3	Y43F8B.3	sjj_Y43F8B.3	Y43F8B.3
171-E7	V-12J13	0.727545	0.172178	64	Y43F8C.8	Y43F8C.8	sjj_Y43F8C.8	Y43F8C.8
171-F4	V-12L07	-0.833565	0.172886	65	F55C9.3	Y116F11A.a	sjj_Y116F11A.a	F55C9.3
171-F7	V-12L13	-0.555587	0.175745	63	F55C9.6	Y116F11A.c	sjj_Y116F11A.c	F55C9.6
172-E3	V-12J06	1.31667	0.183391	3	Y113G7A.3	Y113G7A.3	sjj_Y113G7A.3	Y113G7A.3
172-G4	V-12N08	1.76685	0.192642	58	Y113G7B.17	Y113G7B.17	sjj_Y113G7B.17	Y113G7B.17
172-G5	V-12N10	3.26923	0.226922	57.5	Y113G7B.18	Y113G7B.21	sjj_Y113G7B.21	Y113G7B.18
173-B4	V-13C07	-4.65062	0.136774	4	B0250.1	B0250.1	sjj_B0250.1	B0250.1
173-B9	V-13C17	-5.48693	0.129949	7.5	B0250.7	B0250.7	sjj_B0250.7	B0250.7
173-F12	V-13K23	0.439889	0.166667	3	W01F3.3	W01F3.3	sjj_W01F3.3	W01F3.3
173-G1	V-13M01	-0.056923	0.158235	60.5	F53F8.1	F53F8.1	sjj_F53F8.1	F53F8.1
173-G10	treat	0.106128	0.161276	52	#N/A	#N/A	#N/A	#N/A
173-G11	V-13M21	-0.378376	0.152567	55.5	W07A8.4	W07A8.4	sjj_W07A8.4	W07A8.4
173-H1	V-13O01	0.468564	0.0883137	8	F38A6.1	F38A6.1	sjj_F38A6.1	F38A6.1
174-A5	V-13A10	-1.25078	0.138781	34.5	F31D4.1	F31D4.1	sjj_F31D4.1	F31D4.1
174-D3	V-13G06	0.848363	0.089899	34.5	Y39H10A.7	Y39H10A_224.a	sjj_Y39H10A_224.a	Y39H10A.7
174-D6	V-13G12	1.34894	0.0925182	47	Y39H10A.7	Y39H10A_224.d	sjj_Y39H10A_224.d	Y39H10A.7
174-E7	V-13I14	0.0820905	0.160397	61	Y46H3C.4	Y46H3C_14.d	sjj_Y46H3C_14.d	Y46H3C.4
174-E8	V-13I16	0.357283	0.165427	56	Y46H3C.4	Y46H3C_14.e	sjj_Y46H3C_14.e	Y46H3C.4
174-G1	V-13M02	-2.67601	0.118649	29	Y57E12AL.5	Y57E12_242.c	sjj_Y57E12_242.c	Y57E12AL.5
174-G11	V-13M22	-1.4562	0.135531	3	T28F12.3	Y61A9LA_70.a	sjj_Y61A9LA_70.a	T28F12.3
174-H7	V-13O14	-1.99002	0.0771242	30.5	Y61A9LA.5	Y61A9LA_72.e	sjj_Y61A9LA_72.e	Y61A9LA.5
176-B5	X-1C09	0.398887	0.0877363	47	ZK1193.5	ZK1193.5	sjj_ZK1193.5	ZK1193.5
176-D9	X-1G17	0.555028	0.0884896	48	M6.1	M6.2	sjj_M6.2	M6.1
176-F7	X-1K13	1.28846	0.09207	42.5	T04G9.4	T04G9.4	sjj_T04G9.4	T04G9.4
178-A1	X-1B01	2.38007	0.0976873	66.5	F09E10.3	F09E10.3	sjj_F09E10.3	F09E10.3
178-H6	X-1P11	-1.72824	0.0782635	26.5	F49H12.1	F49H12.i	sjj_F49H12.i	F49H12.1
179-A11	X-1B22	0.070069	0.160128	53	0	F48B9.6	sjj_F48B9.6	0
179-A5	X-1B10	-0.617842	0.148896	41	EGAP7.1	EGAP7.1	sjj_EGAP7.1	EGAP7.1
179-A6	X-1B12	1.04577	0.178061	75.5	F48B9.1	F48B9.1	sjj_F48B9.1	F48B9.1
179-A7	X-1B14	1.57673	0.189149	52.5	F48B9.2	F48B9.2	sjj_F48B9.2	F48B9.2
179-B11	X-1D22	-3.18141	0.0722975	16	F07D10.1	F07D10.1	sjj_F07D10.1	F07D10.1
179-B6	X-1D12	-0.97265	0.0815295	29	T14F9.1	T14F9.1	sjj_T14F9.1	T14F9.1
179-B9	X-1D18	-1.47069	0.0793082	26.5	T14F9.4	T14F9.4	sjj_T14F9.4	T14F9.4
17-A10	I-5A19	1.3739	0.184375	46.5	T23D8.9	T23D8.4	sjj_T23D8.4	T23D8.9
17-A11	I-5A21	-3.78399	0.126711	30	T23D8.5	T23D8.5	sjj_T23D8.5	T23D8.5
17-A12	I-5A23	-5.44796	0.11218	10.5	T23D8.6	T23D8.6	sjj_T23D8.6	T23D8.6
17-A7	I-5A13	1.14632	0.18115	52.5	T23D8.1	T23D8.1	sjj_T23D8.1	T23D8.1
17-A9	I-5A17	1.12591	0.1811	33	T23D8.3	T23D8.3	sjj_T23D8.3	T23D8.3
17-B5	I-5C09	-0.0117357	0.166653	56	C03C11.2	C03C11.2	sjj_C03C11.2	C03C11.2
17-B8	I-5C15	0.887873	0.177814	55	F10G8.3	F10G8.3	sjj_F10G8.3	F10G8.3
17-D12	I-5G23	1.17923	0.172404	57	C25A1.6	C25A1.6	sjj_C25A1.6	C25A1.6
17-E1	I-5I01	1.53203	0.186301	32.5	C25A1.7	C25A1.7	sjj_C25A1.7	C25A1.7
17-E3	I-5I05	-0.116615	0.16526	57.5	C25A1.9	C25A1.9	sjj_C25A1.9	C25A1.9
17-F7	I-5K13	-0.632196	0.159214	47	T20F10.1	T20F10.1	sjj_T20F10.1	T20F10.1
17-H12	I-5O23	-0.234284	0.157579	10	Y106G6H.3	Y106G6H.3	sjj_Y106G6H.3	Y106G6H.3
17-H2	I-5O03	1.2877	0.173138	49.5	F45H11.2	F45H11.2	sjj_F45H11.2	F45H11.2
180-A7	X-2A13	-0.0737111	0.0855343	41	Y71H10B.1	Y71H10B.1	sjj_Y71H10B.1	Y71H10B.1
180-D11	X-2G21	-0.200623	0.0849413	63.5	F52E4.7	F52E4.7	sjj_F52E4.7	F52E4.7
180-E7	X-2I13	1.02324	0.0907567	15.5	K10B3.10	K10B3.10	sjj_K10B3.10	K10B3.10
180-G5	X-2M09	0.904599	0.090167	4	K09C4.3	K09C4.3	sjj_K09C4.3	K09C4.3
181-A9	X-2A18	0.00860521	0.0859268	41	C04F6.4	C04F6.4	sjj_C04F6.4	C04F6.4
181-B4	X-2C08	1.95062	0.0954212	50.5	ZK377.2	ZK377.3	sjj_ZK377.3	ZK377.2
181-F8	X-2K16	-0.277924	0.0846576	50	F47B7.2	F47B7.2	sjj_F47B7.2	F47B7.2
181-H1	X-2O02	0.446989	0.087986	62.5	ZC64.3	ZC64.3	sjj_ZC64.3	ZC64.3
182-A4	X-2B07	-0.265252	0.0846754	45	C16B8.1	C16B8.1	sjj_C16B8.1	C16B8.1
182-B5	X-2D09	0.0299952	0.0860216	50.5	R02E4.1	R02E4.1	sjj_R02E4.1	R02E4.1
182-C5	X-2F09	0.513984	0.0884105	11.5	F20B6.2	F20B6.2	sjj_F20B6.2	F20B6.2
182-F4	X-2L07	0.451936	0.0879893	52.5	R160.1	R160.1	sjj_R160.1	R160.1
182-G7	X-2N13	-1.415	0.0795412	33	F02E8.1	F02E8.1	sjj_F02E8.1	F02E8.1
182-H8	X-2P15	-3.47367	0.0714354	6.5	C07A12.4	C07A12.4	sjj_C07A12.4	C07A12.4
183-C2	X-2F04	1.1546	0.0915887	40	F55D10.3	F55D10.3	sjj_F55D10.3	F55D10.3
183-E11	X-2J22	-2.02213	0.0773089	28	M03F4.6	M03F4.5	sjj_M03F4.5	M03F4.6
183-E12	X-2J24	-3.74356	0.0701453	20.5	M03F4.6	M03F4.6	sjj_M03F4.6	M03F4.6
183-E8	X-2J16	-3.29101	0.0720918	7	M03F4.2	M03F4.2	sjj_M03F4.2	M03F4.2
183-F1	X-2L02	-3.63244	0.0705587	9.5	M03F4.7	M03F4.7	sjj_M03F4.7	M03F4.7
183-G10	X-2N20	-1.41231	0.0797665	4	C42D8.5	C42D8.5	sjj_C42D8.5	C42D8.5
183-G11	X-2N22	-0.165722	0.0851235	8	C42D8.8	C42D8.8	sjj_C42D8.8	C42D8.8
184-B10	X-3C19	2.50869	0.0983483	44.5	F35C8.1	F35C8.1	sjj_F35C8.1	F35C8.1
184-D7	X-3G13	-0.0705481	0.0858682	15	T23F2.1	T23F2.1	sjj_T23F2.1	T23F2.1
184-E6	X-3I11	0.16354	0.0866323	63	F14D12.2	F14D12.2	sjj_F14D12.2	F14D12.2
184-F5	X-3K09	1.04634	0.0908674	65.5	T22B7.7	T22B7.7	sjj_T22B7.7	T22B7.7
184-G12	X-3M23	-1.0174	0.0812697	57	F46G11.3	F46G11.3	sjj_F46G11.3	F46G11.3
184-G9	X-3M17	-0.666908	0.0828252	37	C54H2.5	C54H2.5	sjj_C54H2.5	C54H2.5
184-H2	X-3O03	0.962591	0.0905237	31	F13D11.2	F13D11.2	sjj_F13D11.2	F13D11.2
185-A5	X-3A10	1.31674	0.0923011	53	F49E10.1	H05L03.4	sjj_H05L03.4	F49E10.1
185-B1	X-3C02	0.154636	0.174487	66	R07E4.3	R07E4.3	sjj_R07E4.3	R07E4.3
185-B4	X-3C08	-0.955172	0.164422	20	R07E4.6	R07E4.6	sjj_R07E4.6	R07E4.6
185-C9	X-3E18	-6.11981	0.124535	24.5	C45B2.7	C45B2.7	sjj_C45B2.7	C45B2.7
185-D3	X-3G06	-7.67118	0.114616	9.5	C15H9.6	C15H9.6	sjj_C15H9.6	C15H9.6
185-D9	X-3G18	0.393679	0.176731	59	C34H3.2	C34H3.a	sjj_C34H3.a	C34H3.2
185-E10	X-3I20	-4.17058	0.13838	16	K03A1.6	C14F11.3	sjj_C14F11.3	C14F11.3
185-E2	X-3I04	0.170277	0.174689	69.5	T13C5.1	T13C5.1	sjj_T13C5.1	T13C5.1
185-G12	X-3M24	2.62889	0.199439	65	T22E5.5	T22E5.5	sjj_T22E5.5	T22E5.5
185-H5	X-3O10	-2.14994	0.154397	54	K10C2.4	K10C2.4	sjj_K10C2.4	K10C2.4
186-A3	X-3B05	-0.359657	0.169744	58.5	C15B12.5	C15B12.5	sjj_C15B12.5	C15B12.5
186-E8	X-3J15	-4.86552	0.133626	50	F41B4.2	F41B4.3	sjj_F41B4.3	F41B4.2
186-E9	X-3J17	-0.0544387	0.172535	46.5	F41B4.4	F41B4.4	sjj_F41B4.4	F41B4.4
186-F1	X-3L01	-1.49529	0.159671	49.5	C53B7.4	C53B7.4	sjj_C53B7.4	C53B7.4
186-H10	X-3P19	0.29142	0.175771	55.5	B0403.4	B0403.4	sjj_B0403.4	B0403.4
187-A10	X-3B20	1.00804	0.182741	70.5	C54D1.5	C54D1.5	sjj_C54D1.5	C54D1.5
187-A11	X-3B22	0.54801	0.178411	64	C54D1.6	C54D1.6	sjj_C54D1.6	C54D1.6
187-A12	X-3B24	-0.00583546	0.172995	54.5	C55B6.1	C55B6.1	sjj_C55B6.1	C55B6.1
187-A8	X-3B16	1.63123	0.188925	59.5	C54D1.3	C54D1.3	sjj_C54D1.3	C54D1.3
187-A9	X-3B18	0.125857	0.174254	60	C54D1.4	C54D1.4	sjj_C54D1.4	C54D1.4
187-B11	X-3D22	-0.0275847	0.172772	71.5	F46H5.5	F46H5.5	sjj_F46H5.5	F46H5.5
187-B9	X-3D18	0.351313	0.176335	54	F46H5.3	F46H5.3	sjj_F46H5.3	F46H5.3
187-C10	X-3F20	-0.245424	0.170785	54	T08A9.1	T08A9.1	sjj_T08A9.1	T08A9.1
187-C12	X-3F24	2.40258	0.197005	45	T08A9.3	T08A9.3	sjj_T08A9.3	T08A9.3
187-C4	X-3F08	0.768703	0.180325	10	K03A1.1	K03A1.1	sjj_K03A1.1	K03A1.1
187-C9	X-3F18	-3.92965	0.140177	12.5	K03A1.6	K03A1.6	sjj_K03A1.6	K03A1.6
187-D12	X-3H24	0.769809	0.180342	51.5	C07D8.6	C07D8.6	sjj_C07D8.6	C07D8.6
187-D9	X-3H18	-0.650475	0.167275	48	0	C07D8.3	sjj_C07D8.3	0
187-E10	X-3J20	0.44502	0.17736	46	C10A4.8	C10A4.8	sjj_C10A4.8	C10A4.8
187-F3	X-3L06	1.04697	0.183243	46.5	K08A8.2	K08A8.2	sjj_K08A8.2	K08A8.2
187-F8	X-3L16	0.927808	0.181881	45	F48E3.4	F48E3.4	sjj_F48E3.4	F48E3.4
187-G10	X-3N20	1.50234	0.187577	36.5	F08C6.2	F08C6.2	sjj_F08C6.2	F08C6.2
187-G6	X-3N12	-0.0960053	0.172146	57.5	F46C8.7	F46C8.7	sjj_F46C8.7	F46C8.7
187-G8	X-3N16	1.7578	0.190282	60.5	PDB1.1	PDB1.1	sjj_PDB1.1	PDB1.1
187-G9	X-3N18	-6.18551	0.124239	12	F08C6.1	F08C6.1	sjj_F08C6.1	F08C6.1
187-H8	X-3P16	-1.22811	0.162002	55	F26A10.2	F26A10.2	sjj_F26A10.2	F26A10.2
187-H9	X-3P18	2.67229	0.199766	60	F27D9.1	F27D9.1	sjj_F27D9.1	F27D9.1
188-B1	X-4C01	0.548818	0.178434	52	C47C12.6	C47C12.1	sjj_C47C12.1	C47C12.6
188-C1	X-4E01	-4.1661	0.138599	31.5	R03G5.1	R03G5.1	sjj_R03G5.1	R03G5.1
188-D1	X-4G01	0.998315	0.182564	57	C39D10.8	C39D10.4	sjj_C39D10.4	C39D10.8
188-D10	X-4G19	0.00140659	0.173041	57.5	C14F5.5	C14F5.5	sjj_C14F5.5	C14F5.5
188-E4	X-4I07	-5.90398	0.126298	4	F45E1.6	F45E1.6	sjj_F45E1.6	F45E1.6
188-G6	X-4M11	-0.857361	0.165237	38.5	F22F1.1	F22F1.1	sjj_F22F1.1	F22F1.1
189-A12	X-4A24	-0.703782	0.106595	42	R09F10.3	R09F10.3	sjj_R09F10.3	R09F10.3
189-D3	X-4G06	0.26496	0.175766	44	F08F1.9	F08F1.9	sjj_F08F1.9	F08F1.9
189-D5	X-4G10	0.576098	0.178554	49.5	F16F9.2	F16F9.2	sjj_F16F9.2	F16F9.2
189-E10	X-4I20	0.825844	0.173884	61	F18E9.2	F18E9.2	sjj_F18E9.2	F18E9.2
189-E5	X-4I10	0.336302	0.12003	38.5	D2021.1	D2021.1	sjj_D2021.1	D2021.1
189-F10	X-4K20	0.39108	0.120607	37	F12D9.2	F12D9.2	sjj_F12D9.2	F12D9.2
189-G12	X-4M24	-0.0373026	0.158272	56.5	F53A9.10	F53A9.10	sjj_F53A9.10	F53A9.10
189-G2	treat	1.90051	0.142705	38.5	#N/A	#N/A	#N/A	#N/A
18-A4	I-5A08	0.295944	0.156186	90	Y106G6H.7	Y106G6H.7	sjj_Y106G6H.7	Y106G6H.7
18-B10	I-5C20	-0.846219	0.143973	97.5	F59C6.4	F59C6.4	sjj_F59C6.4	F59C6.4
18-B11	I-5C22	0.074869	0.153801	79	F59C6.5	F59C6.5	sjj_F59C6.5	F59C6.5
18-C8	I-5E16	-0.212625	0.150721	96.5	F25H2.4	F25H2.4	sjj_F25H2.4	F25H2.4
18-C9	I-5E18	-0.0523619	0.152314	91.5	F25H2.5	F25H2.5	sjj_F25H2.5	F25H2.5
18-D1	I-5G02	-6.78878	0.0937193	16	F25H2.9	F25H2.9	sjj_F25H2.9	F25H2.9
18-D3	I-5G06	-0.606853	0.146317	82.5	F25H2.11	F25H2.11	sjj_F25H2.11	F25H2.11
18-E11	I-5I22	0.573424	0.159507	92	B0511.8	B0511.8	sjj_B0511.8	B0511.8
18-E2	I-5I04	1.16784	0.166355	89.5	C43H8.2	C43H8.2	sjj_C43H8.2	C43H8.2
18-E3	I-5I06	2.0987	0.17795	81	T22A3.8	C43H8.3	sjj_C43H8.3	T22A3.8
18-E9	I-5I18	0.761255	0.16157	81.5	B0511.6	B0511.6	sjj_B0511.6	B0511.6
18-F1	I-5K02	-1.95914	0.132709	68	B0511.10	B0511.10	sjj_B0511.10	B0511.10
18-F11	I-5K22	-0.178779	0.150911	79	C34B2.8	C34B2.8	sjj_C34B2.8	C34B2.8
18-G1	I-5M02	-0.105995	0.151707	84	C34B2.10	C34B2.10	sjj_C34B2.10	C34B2.10
18-H2	I-5O04	-0.703213	0.145322	72.5	F55A3.1	F55A3.1	sjj_F55A3.1	F55A3.1
18-H4	I-5O08	-0.907566	0.143172	61.5	F55A3.3	F55A3.3	sjj_F55A3.3	F55A3.3
18-H7	I-5O14	-0.0730986	0.152071	85.5	F55A3.3	F55A3.7	sjj_F55A3.7	F55A3.3
18-H8	I-5O16	0.325873	0.156651	81.5	C35E7.1	C35E7.1	sjj_C35E7.1	C35E7.1
18-H9	I-5O18	0.0161134	0.153053	83	C35E7.2	C35E7.2	sjj_C35E7.2	C35E7.2
190-A1	X-4B01	0.936532	0.17651	60.5	R04E5.2	R04E5.2	sjj_R04E5.2	R04E5.2
190-E2	X-4J03	0.414976	0.166332	56	C25A11.4	C25A11.4	sjj_C25A11.4	C25A11.4
190-F4	X-4L07	1.27945	0.182994	52	C35B8.2	C35B8.2	sjj_C35B8.2	C35B8.2
190-F7	X-4L13	0.909139	0.175475	50.5	F18G5.2	F18G5.2	sjj_F18G5.2	F18G5.2
190-H11	X-4P21	-0.166843	0.174902	41.5	ZK899.2	ZK899.2	sjj_ZK899.2	ZK899.2
191-D9	X-4H18	1.37611	0.188947	35.5	F47A4.2	F47A4.2	sjj_F47A4.2	F47A4.2
191-H11	X-4P22	0.238907	0.178483	52.5	W07E11.3	W07E11.3	sjj_W07E11.3	W07E11.3
192-A5	X-5A09	-1.02683	0.142133	13	F09B9.2	F09B9.2	sjj_F09B9.2	F09B9.2
192-A6	X-5A11	0.939235	0.17601	54.5	F09B9.3	F09B9.3	sjj_F09B9.3	F09B9.3
192-B4	X-5C07	0.970943	0.128594	36	F44A6.2	F44A6.2	sjj_F44A6.2	F44A6.2
192-D11	X-5G21	-0.489654	0.109143	35	ZC504.4	ZC504.4	sjj_ZC504.4	ZC504.4
192-E6	X-5I11	-1.93801	0.0928512	9	C33D3.1	C33D3.1	sjj_C33D3.1	C33D3.1
192-F10	X-5K19	1.39535	0.13483	35.5	F57C7.4	F57C7.4	sjj_F57C7.4	F57C7.4
192-F6	X-5K11	0.359993	0.120421	38.5	F59F5.7	F59F5.7	sjj_F59F5.7	F59F5.7
192-G10	X-5M19	-0.218763	0.155128	67.5	F13E6.4	F13E6.4	sjj_F13E6.4	F13E6.4
192-G6	X-5M11	-0.0121916	0.115206	34.5	F11A1.3	F11A1.3	sjj_F11A1.3	F11A1.3
192-H10	X-5O19	-0.403268	0.110199	37	T05A10.3	T05A10.3	sjj_T05A10.3	T05A10.3
192-H12	X-5O23	-0.176927	0.174806	60.5	T05A10.5	T05A10.5	sjj_T05A10.5	T05A10.5
192-H8	X-5O15	0.765029	0.125843	28.5	T05A10.1	T05A10.1	sjj_T05A10.1	T05A10.1
193-A2	X-5A04	1.41668	0.106351	59.5	F31B12.1	F31B12.1	sjj_F31B12.1	F31B12.1
193-B2	X-5C04	1.62505	0.189912	52	F47B10.2	F47B10.2	sjj_F47B10.2	F47B10.2
193-C11	X-5E22	0.648664	0.176881	69.5	F58A3.1	F58A3.1	sjj_F58A3.1	F58A3.1
193-C12	X-5E24	-0.34775	0.163857	54.5	F58A3.2	F58A3.2	sjj_F58A3.2	F58A3.2
193-D11	X-5G22	0.0800767	0.177164	49.5	W04G3.6	W04G3.6	sjj_W04G3.6	W04G3.6
193-D7	X-5G14	-5.07788	0.136818	39	W04G3.2	W04G3.2	sjj_W04G3.2	W04G3.2
193-E1	X-5I02	-11.8619	0.0973944	3.5	W04G3.8	W04G3.8	sjj_W04G3.8	W04G3.8
193-G3	X-5M06	0.690934	0.0964646	77.5	F38B2.1	F38B2.1	sjj_F38B2.1	F38B2.1
194-A1	X-5B01	-0.592689	0.160788	55	F42E11.4	F42E11.4	sjj_F42E11.4	F42E11.4
194-A3	X-5B05	1.19586	0.184515	57.5	F08B12.2	F08B12.2	sjj_F08B12.2	F08B12.2
194-B3	X-5D05	-1.47194	0.0977727	44	F29G6.3	F29G6.3	sjj_F29G6.3	F29G6.3
194-B4	X-5D07	-0.0282643	0.167892	61	C35C5.1	C35C5.1	sjj_C35C5.1	C35C5.1
194-C4	X-5F07	-1.20657	0.166025	44.5	F52D10.3	F52D10.3	sjj_F52D10.3	F52D10.3
194-F2	X-5L03	0.299854	0.172237	78	C40H5.6	C40H5.6	sjj_C40H5.6	C40H5.6
194-G5	X-5N09	1.97461	0.143882	45.5	Y62H9A.3	Y62H9A.3	sjj_Y62H9A.3	Y62H9A.3
195-F8	X-5L16	7.37874	0.255282	50	F42F12.4	F42F12.4	sjj_F42F12.4	F42F12.4
196-A8	X-6A15	1.92364	0.195022	55	R09A8.2	R09A8.2	sjj_R09A8.2	R09A8.2
196-C10	X-6E19	0.534652	0.181175	41.5	T22H6.6	T22H6.6	sjj_T22H6.6	T22H6.6
197-A11	X-6A22	2.81825	0.208902	70.5	R04D3.7	R04D3.7	sjj_R04D3.7	R04D3.7
197-A12	X-6A24	4.11559	0.230782	70.5	R04D3.8	R04D3.8	sjj_R04D3.8	R04D3.8
197-B12	X-6C24	1.51018	0.18921	68	C49F8.3	C49F8.3	sjj_C49F8.3	C49F8.3
197-D5	X-6G10	-4.76103	0.138948	20	F02D10.5	F02D10.5	sjj_F02D10.5	F02D10.5
197-E5	X-6I10	-2.48827	0.139624	41	F18H3.3	F18H3.3	sjj_F18H3.3	F18H3.3
197-E7	X-6I14	-0.601409	0.160669	66	F18H3.5	F18H3.5	sjj_F18H3.5	F18H3.5
197-G1	X-6M02	0.612485	0.182171	47	F54B11.11	F54B11.11	sjj_F54B11.11	F54B11.11
198-A6	X-6B11	1.29606	0.13334	44	M03B6.2	M03B6.2	sjj_M03B6.2	M03B6.2
198-E9	X-6J17	4.24661	0.233153	58.5	R03E1.2	R03E1.2	sjj_R03E1.2	R03E1.2
198-H3	X-6P05	0.199321	0.178225	48.5	K04G11.2	K04G11.2	sjj_K04G11.2	K04G11.2
198-H7	X-6P13	2.12669	0.196334	53	K04G11.2	K04G11.6	sjj_K04G11.6	K04G11.2
199-B10	X-6D20	-0.232022	0.17434	44.5	C44H4.2	C44H4.2	sjj_C44H4.2	C44H4.2
199-G6	X-6N12	-0.239976	0.17432	43	F14F4.3	F14F4.3	sjj_F14F4.3	F14F4.3
19-A12	I-5B23	1.18431	0.166737	85	F49D11.1	F49D11.1	sjj_F49D11.1	F49D11.1
19-C10	I-5F19	5.13596	0.221775	89.5	W02B9.1	W02B9.1	sjj_W02B9.1	W02B9.1
19-C7	I-5F13	2.53558	0.183658	69.5	Y52B11A.9	Y52B11A.9	sjj_Y52B11A.9	Y52B11A.9
19-G5	I-5N09	3.56556	0.198199	91	H25P06.2	H25P06.2a	sjj_H25P06.2a	H25P06.2
1-A10	I-1A19	-2.94417	0.134557	3	F53G12.3	F53G12.3	sjj_F53G12.3	F53G12.3
1-A12	I-1A23	1.24452	0.182447	58	F53G12.5	F53G12.5	sjj_F53G12.5	F53G12.5
1-A3	I-1A05	-4.28495	0.123371	10.5	F56C11.1	F56C11.1	sjj_F56C11.1	F56C11.1
1-B1	I-1C01	-0.269836	0.163474	40.5	F53G12.6	F53G12.6	sjj_F53G12.6	F53G12.6
1-B5	I-1C09	-2.21297	0.141902	10	F53G12.10	F53G12.10	sjj_F53G12.10	F53G12.10
1-C3	I-1E05	-3.3577	0.130731	50.5	C53D5.6	C53D5.i	sjj_C53D5.i	C53D5.6
1-C9	I-1E17	0.569735	0.184052	43.5	R119.6	R119.6	sjj_R119.6	R119.6
1-E1	I-1I01	3.30004	0.211974	48.5	ZC123.3	Y73A3A.1	sjj_Y73A3A.1	ZC123.3
1-E2	I-1I03	0.15876	0.168659	43	ZC123.1	ZC123.1	sjj_ZC123.1	ZC123.1
1-E3	I-1I05	-0.601693	0.159543	63	ZC123.3	ZC123.2	sjj_ZC123.2	ZC123.3
1-E4	I-1I07	-0.478784	0.161082	41.5	ZC123.3	ZC123.3	sjj_ZC123.3	ZC123.3
1-G12	I-1M23	0.911314	0.178261	52.5	R06A10.2	R06A10.2	sjj_R06A10.2	R06A10.2
1-H10	I-1O19	0.324677	0.180154	55	Y92H12BR.8	F37F2.1	sjj_F37F2.1	Y92H12BR.8
1-H7	I-1O13	0.38594	0.108508	36.5	K12C11.2	K12C11.2	sjj_K12C11.2	K12C11.2
200-A9	X-7A17	-0.99192	0.156496	51.5	F09B12.1	F09B12.1	sjj_F09B12.1	F09B12.1
200-E12	X-7I23	-2.11648	0.143028	79	H13N06.3	H13N06.3	sjj_H13N06.3	H13N06.3
200-F12	X-7K23	-1.58325	0.149027	51.5	K09A9.5	K09A9.5	sjj_K09A9.5	K09A9.5
201-E10	X-7I20	0.730096	0.177949	61.5	F52E10.5	F52E10.5	sjj_F52E10.5	F52E10.5
201-E5	X-7I10	1.02222	0.182083	67.5	W10G6.3	W10G6.3	sjj_W10G6.3	W10G6.3
201-F7	X-7K14	0.460797	0.180611	38	F01G12.2	F01G12.2	sjj_F01G12.2	F01G12.2
202-E8	X-7J15	-0.0145316	0.168104	59.5	F52G3.5	F52G3.5	sjj_F52G3.5	F52G3.5
202-G8	X-7N15	-0.229123	0.165321	56.5	0	K09E3.1	sjj_K09E3.1	0
203-A7	X-7B14	-1.10707	0.154548	68	T25G12.4	T25G12.4	sjj_T25G12.4	T25G12.4
203-C10	X-7F20	-2.6683	0.1543	39	F11C7.5	F11C7.5	sjj_F11C7.5	F11C7.5
203-C9	X-7F18	2.13139	0.196972	42.5	F11C7.4	F11C7.4	sjj_F11C7.4	F11C7.4
20-B9	I-5D18	0.850708	0.177307	48	F32B4.6	F32B4.6	sjj_F32B4.6	F32B4.6
20-C11	I-5F22	0.342701	0.170891	49	Y47H9A.1	C17D12.3	sjj_C17D12.3	Y47H9A.1
20-D6	I-5H12	-0.339266	0.156573	47	W04G5.2	W04G5.2	sjj_W04G5.2	W04G5.2
20-F10	I-5L20	-0.715279	0.158315	54	ZK1151.1	ZK1151.2	sjj_ZK1151.2	ZK1151.1
20-F12	I-5L24	-4.46309	0.120537	14	ZK1151.1	F53B8.1	sjj_F53B8.1	ZK1151.1
20-F9	I-5L18	-3.60273	0.128275	5.5	ZK1151.1	ZK1151.1	sjj_ZK1151.1	ZK1151.1
20-H11	I-5P22	-4.98604	0.117613	16.5	R09B3.4	R09B3.4	sjj_R09B3.4	R09B3.4
20-H12	I-5P24	-0.944568	0.151112	46	R09B3.5	R09B3.5	sjj_R09B3.5	R09B3.5
20-H2	I-5P04	0.379305	0.163859	47.5	Y47H9C.7	Y47H9C.7	sjj_Y47H9C.7	Y47H9C.7
21-A3	I-6A05	1.35866	0.168825	62.5	R06C1.3	R06C1.3	sjj_R06C1.3	R06C1.3
21-A8	I-6A15	1.3295	0.168306	85.5	Y53C10A.3	Y53C10A.3	sjj_Y53C10A.3	Y53C10A.3
21-A9	I-6A17	0.492174	0.158707	75.5	Y53C10A.4	Y53C10A.4	sjj_Y53C10A.4	Y53C10A.4
21-B5	I-6C09	2.46254	0.204187	80	Y53C10A.12	Y53C10A.12	sjj_Y53C10A.12	Y53C10A.12
22-D12	I-6G24	-2.14201	0.140123	35.5	W02D9.1	W02D9.1	sjj_W02D9.1	W02D9.1
22-E12	I-6I24	1.44014	0.185367	44	F33E2.3	F33E2.3	sjj_F33E2.3	F33E2.3
22-G1	I-6M02	-5.13805	0.11714	3	H28O16.1	H28O16.1	sjj_H28O16.1	H28O16.1
23-A3	I-6B05	1.39563	0.184492	49.5	T06G6.9	T06G6.9	sjj_T06G6.9	T06G6.9
23-A8	I-6B15	3.71987	0.109921	54.5	W02A11.4	W02A11.4	sjj_W02A11.4	W02A11.4
23-B3	I-6D05	-1.22661	0.15245	50	Y18D10A.1	Y18D10A.1	sjj_Y18D10A.1	Y18D10A.1
23-B7	I-6D13	1.31573	0.18351	49	Y18D10A.5	Y18D10A.5	sjj_Y18D10A.5	Y18D10A.5
23-C10	I-6F19	0.668525	0.17497	42.5	Y18D10A.20	Y18D10A.20	sjj_Y18D10A.20	Y18D10A.20
23-C2	I-6F03	0.312512	0.0919111	46	Y18D10A.12	Y18D10A.12	sjj_Y18D10A.12	Y18D10A.12
23-C3	I-6F05	1.1271	0.181382	52.5	Y18D10A.13	Y18D10A.13	sjj_Y18D10A.13	Y18D10A.13
23-C7	I-6F13	-0.60336	0.159556	60.5	Y18D10A.17	Y18D10A.17	sjj_Y18D10A.17	Y18D10A.17
23-D10	I-6H19	-4.09528	0.124716	21	C47B2.4	C47B2.4	sjj_C47B2.4	C47B2.4
23-D11	I-6H21	-1.79128	0.143202	36.5	C47B2.5	C47B2.5	sjj_C47B2.5	C47B2.5
23-D9	I-6H17	-7.55771	0.100334	7	C47B2.3	C47B2.3	sjj_C47B2.3	C47B2.3
24-A10	I-6B20	-0.658846	0.159055	47.5	M01E5.5	M01E5.5	sjj_M01E5.5	M01E5.5
24-C1	I-6F02	0.248675	0.173593	53	Y40B1A.4	Y40B1A.4	sjj_Y40B1A.4	Y40B1A.4
24-C6	I-6F12	-2.63574	0.138921	42.5	C01A2.5	C01A2.5	sjj_C01A2.5	C01A2.5
24-D2	I-6H04	0.415964	0.164052	51.5	Y40B1B.7	Y40B1B.7	sjj_Y40B1B.7	Y40B1B.7
24-D5	I-6H10	2.92413	0.191758	47	Y48G10A.4	Y48G10A.b	sjj_Y48G10A.b	Y48G10A.4
24-E11	I-6J22	-4.54084	0.119917	40.5	Y87G2A.5	Y87G2A.l	sjj_Y87G2A.l	Y87G2A.5
24-F11	I-6L22	1.27212	0.187889	43	Y6B3A.1	Y87G2A.y	sjj_Y87G2A.y	Y6B3A.1
24-F12	I-6L24	-0.291682	0.16649	50.5	Y6B3A.1	Y6B3A.1	sjj_Y6B3A.1	Y6B3A.1
24-F6	I-6L12	1.34657	0.18895	54.5	Y87G2A.10	Y87G2A.s	sjj_Y87G2A.s	Y87G2A.10
24-G7	I-6N14	-2.36637	0.141984	49.5	W09C5.8	W09C5.8	sjj_W09C5.8	W09C5.8
24-H2	I-6P04	-0.553079	0.154645	38	W04A4.5	W04A4.6	sjj_W04A4.6	W04A4.5
25-A11	I-7A21	-1.85583	0.147574	57	W04A8.2	W04A8.2	sjj_W04A8.2	W04A8.2
25-B4	I-7C07	2.24987	0.202598	57	W04A8.7	W04A8.7	sjj_W04A8.7	W04A8.7
25-B5	I-7C09	1.72659	0.194574	45	W04A8.7	Y71A12B.a	sjj_Y71A12B.a	W04A8.7
25-B6	I-7C11	0.270652	0.173907	42	W04A8.7	Y71A12B.b	sjj_Y71A12B.b	W04A8.7
25-D3	I-7G05	-1.03844	0.150026	32	Y63D3A.5	Y63D3A.5	sjj_Y63D3A.5	Y63D3A.5
25-E3	I-7I05	0.115265	0.172324	43	C37A5.9	C37A5.9	sjj_C37A5.9	C37A5.9
25-G9	I-7M17	0.484182	0.176914	48.5	Y105E8B.2	Y105E8A.c	sjj_Y105E8A.c	Y105E8B.2
25-H3	I-7O05	-2.42505	0.138131	35	Y105E8A.17	Y105E8C.d	sjj_Y105E8C.d	Y105E8A.17
25-H4	I-7O07	-4.65089	0.120023	10	Y105E8A.16	Y105E8C.e	sjj_Y105E8C.e	Y105E8A.16
26-B12	I-7C24	1.07186	0.185012	42.5	Y54E5A.4	Y54E5A.4	sjj_Y54E5A.4	Y54E5A.4
26-D9	I-7G18	2.65803	0.188336	42	F39B2.6	F39B2.6	sjj_F39B2.6	F39B2.6
26-G9	I-7M18	-0.505417	0.163754	53.5	F33H2.5	F33H2.5	sjj_F33H2.5	F33H2.5
26-H4	I-7O08	0.562797	0.159305	51.5	F31C3.4	F31C3.4	sjj_F31C3.4	F31C3.4
26-H5	I-7O10	0.0400513	0.152835	49	F31C3.5	F31C3.5	sjj_F31C3.5	F31C3.5
27-B10	I-7D19	-1.46888	0.152281	44.5	Y34D9A.4	Y34D9A_151.b	sjj_Y34D9A_151.b	Y34D9A.4
27-C3	I-7F05	-1.89703	0.147191	42.5	Y34D9A.10	Y34D9A_152.a	sjj_Y34D9A_152.a	Y34D9A.10
27-E10	I-7J19	-3.2397	0.132715	42.5	Y39G10AR.7	Y39G10A_246.h	sjj_Y39G10A_246.h	Y39G10AR.7
27-E11	I-7J21	0.769608	0.180703	53.5	Y39G10AR.13	Y39G10A_246.i	sjj_Y39G10A_246.i	Y39G10AR.13
27-E12	I-7J23	-0.200343	0.167897	48.5	Y39G10AR.10	Y39G10A_246.j	sjj_Y39G10A_246.j	Y39G10AR.10
27-E5	I-7J09	-6.10192	0.106484	24.5	Y39G10AR.8	Y39G10A_246.c	sjj_Y39G10A_246.c	Y39G10AR.8
27-E7	I-7J13	0.532786	0.177427	41	Y39G10AR.14	Y39G10A_246.e	sjj_Y39G10A_246.e	Y39G10AR.14
27-F1	I-7L01	-0.03828	0.16977	49	Y39G10AR.12	Y39G10A_246.k	sjj_Y39G10A_246.k	Y39G10AR.12
27-G9	I-7N17	2.11116	0.200489	52.5	Y47G6A.20	Y47G6A_245.f	sjj_Y47G6A_245.f	Y47G6A.20
27-H12	I-7P23	-2.34476	0.126564	48.5	Y47G6A.10	Y47G6A_247.f	sjj_Y47G6A_247.f	Y47G6A.10
28-A1	I-7B02	-1.47702	0.167422	53.5	Y47G6A.10	Y47G6A_247.g	sjj_Y47G6A_247.g	Y47G6A.10
28-A2	I-7B04	2.77634	0.221949	60	Y47G6A.9	Y47G6A_247.h	sjj_Y47G6A_247.h	Y47G6A.9
28-A3	I-7B06	2.02503	0.210989	79.5	Y47G6A.8	Y47G6A_247.i	sjj_Y47G6A_247.i	Y47G6A.8
28-B1	I-7D02	0.612067	0.192656	47.5	Y48G1A.5	Y48G1A_54.c	sjj_Y48G1A_54.c	Y48G1A.5
28-B2	I-7D04	2.09159	0.211892	60.5	Y48G1A.4	Y48G1A_54.d	sjj_Y48G1A_54.d	Y48G1A.4
28-B7	I-7D14	0.635262	0.192497	49	Y48G1C.8	Y48G1B_55.c	sjj_Y48G1B_55.c	Y48G1C.8
28-B8	I-7D16	2.2482	0.214276	62.5	Y48G1C.7	Y48G1B_55.d	sjj_Y48G1B_55.d	Y48G1C.7
28-D6	I-7H12	-1.97319	0.130333	10	Y48G8AL.8	Y48G8A_3945.c	sjj_Y48G8A_3945.c	Y48G8AL.8
28-F3	I-7L06	-0.414836	0.179801	50.5	Y54E10A.7	Y54E10A_159.b	sjj_Y54E10A_159.b	Y54E10A.7
28-G4	I-7N08	-0.337148	0.180571	61	Y54E10BR.6	Y54E10B_159.c	sjj_Y54E10B_159.c	Y54E10BR.6
28-G6	I-7N12	-0.434423	0.179502	52.5	Y54E10BR.4	Y54E10B_159.e	sjj_Y54E10B_159.e	Y54E10BR.4
28-G7	I-7N14	0.434752	0.189981	50	0	Y54E10B_159.f	sjj_Y54E10B_159.f	0
28-G8	I-7N16	2.49371	0.217597	58.5	Y54E10BR.4	Y54E10B_159.g	sjj_Y54E10B_159.g	Y54E10BR.4
28-H9	I-7P18	2.50312	0.185687	43.5	Y65B4A.3	Y65B4A_182.c	sjj_Y65B4A_182.c	Y65B4A.3
29-A12	I-8A23	-0.629866	0.162194	42	Y65B4BL.2	Y65B4B_13.b	sjj_Y65B4B_13.b	Y65B4BL.2
29-A3	I-8A05	0.642111	0.178925	55.5	Y65B4BR.4	Y65B4B_10.a	sjj_Y65B4B_10.a	Y65B4BR.4
29-A4	I-8A07	-1.41942	0.0817783	43	Y65B4BR.5	Y65B4B_10.b	sjj_Y65B4B_10.b	Y65B4BR.5
29-A5	I-8A09	-0.179375	0.168012	67	Y65B4BR.8	Y65B4B_10.c	sjj_Y65B4B_10.c	Y65B4BR.8
29-B10	I-8C19	-2.49329	0.140466	41.5	Y71F9AM.5	Y71F9A_279.b	sjj_Y71F9A_279.b	Y71F9AM.5
29-C11	I-8E21	-0.381983	0.147799	13	Y71F9AL.13	Y71F9A_294.c	sjj_Y71F9A_294.c	Y71F9AL.13
29-C4	I-8E07	0.886299	0.100413	38	Y71F9AM.4	Y71F9A_290.a	sjj_Y71F9A_290.a	Y71F9AM.4
29-E1	I-8I01	-3.44365	0.130655	29	Y71F9B.4	Y71F9B_286.b	sjj_Y71F9B_286.b	Y71F9B.4
2-B9	I-1C18	1.13242	0.183346	55	W03F11.6	W03F11.6	sjj_W03F11.6	W03F11.6
2-C2	I-1E04	0.414516	0.176594	41	F23C8.6	F23C8.6	sjj_F23C8.6	F23C8.6
2-D7	I-1G14	1.10838	0.192929	52.5	Y23H5A.3	Y23H5A.3	sjj_Y23H5A.3	Y23H5A.3
2-G9	I-1M18	1.65321	0.188476	51	C45E1.5	C45E1.4	sjj_C45E1.4	C45E1.5
2-H3	I-1O06	0.392872	0.181353	67.5	K09H9.6	K09H9.6	sjj_K09H9.6	K09H9.6
2-H9	I-1O18	0.499299	0.183087	48.5	W01B11.3	W01B11.3	sjj_W01B11.3	W01B11.3
31-A10	II-1A19	-0.530945	0.163434	47.5	F23F1.1	F23F1.1	sjj_F23F1.1	F23F1.1
31-A12	II-1A23	3.09605	0.110885	57.5	F23F1.3	F23F1.3	sjj_F23F1.3	F23F1.3
31-B10	II-1C19	0.0905884	0.171466	55.5	C23H3.5	C23H3.5	sjj_C23H3.5	C23H3.5
31-B11	II-1C21	0.867966	0.0943396	58	C23H3.7	C23H3.7	sjj_C23H3.7	C23H3.7
31-B12	II-1C23	1.84479	0.195777	56.5	C23H3.9	C23H3.8	sjj_C23H3.8	C23H3.9
31-B2	II-1C03	-0.404011	0.165041	59.5	F23F1.5	F23F1.5	sjj_F23F1.5	F23F1.5
31-B5	II-1C09	-6.60604	0.102503	11.5	F23F1.8	F23F1.8	sjj_F23F1.8	F23F1.8
31-C12	II-1E23	0.757506	0.176065	50	K10B4.3	K10B4.3	sjj_K10B4.3	K10B4.3
31-D4	II-1G07	3.68935	0.115726	52.5	T25D3.2	T25D3.2	sjj_T25D3.2	T25D3.2
31-D8	II-1G15	2.38898	0.183986	58.5	T01D1.2	T01D1.2	sjj_T01D1.2	T01D1.2
31-E12	II-1I23	2.39709	0.206533	55	B0432.6	B0432.6	sjj_B0432.6	B0432.6
31-E9	II-1I17	0.889904	0.178509	56	B0432.3	B0432.3	sjj_B0432.3	B0432.3
31-G12	II-1M23	2.09419	0.179782	36.5	C03H5.3	C03H5.3	sjj_C03H5.3	C03H5.3
31-G8	II-1M15	3.82134	0.116703	48.5	D1069.3	D1069.3	sjj_D1069.3	D1069.3
31-H8	II-1O15	1.66471	0.100089	54	C24H12.5	C24H12.5	sjj_C24H12.5	C24H12.5
32-A7	II-1A14	-0.793361	0.151328	40	W10D9.5	W10D9.5	sjj_W10D9.5	W10D9.5
32-A8	II-1A16	-1.27015	0.144521	50	W07E6.1	W07E6.1	sjj_W07E6.1	W07E6.1
32-A9	II-1A18	1.39239	0.187165	46	W07E6.2	W07E6.2	sjj_W07E6.2	W07E6.2
32-C4	II-1E08	-3.57166	0.116049	14	W08F4.6	W08F4.6	sjj_W08F4.6	W08F4.6
32-F3	II-1K06	-1.62673	0.139586	50.5	T02H6.11	T02H6.11	sjj_T02H6.11	T02H6.11
32-G10	II-1M20	-0.668705	0.151299	95	C08G5.6	C08G5.6	sjj_C08G5.6	C08G5.6
33-C3	II-1F05	0.259997	0.165564	81	T07D3.7	T07D3.7	sjj_T07D3.7	T07D3.7
33-G12	II-1N23	1.70433	0.189808	69	M01D1.8	M01D1.8	sjj_M01D1.8	M01D1.8
33-H9	II-1P17	1.88408	0.176839	53.5	K02E7.8	K02E7.8	sjj_K02E7.8	K02E7.8
34-A8	II-1B16	-3.755	0.14404	6	W09B6.1	W09B6.1	sjj_W09B6.1	W09B6.1
34-B8	II-1D16	-1.32686	0.169148	52	F47F6.1	F47F6.1	sjj_F47F6.1	F47F6.1
34-B9	II-1D18	-0.717704	0.176195	58.5	F47F6.1	F47F6.2	sjj_F47F6.2	F47F6.1
34-D5	II-1H10	-0.198263	0.149962	42.5	F56D12.5	F56D12.5	sjj_F56D12.5	F56D12.5
34-E9	II-1J18	1.37062	0.169772	69.5	H17B01.4	H17B01.4	sjj_H17B01.4	H17B01.4
35-A6	II-2A11	-0.956677	0.173281	68	0	F58E1.1	sjj_F58E1.1	0
35-B6	II-2C11	-0.0373832	0.152053	49.5	F58E1.13	F58E1.13	sjj_F58E1.13	F58E1.13
35-E1	II-2I01	-1.05466	0.172201	51.5	C08F1.5	C08F1.5	sjj_C08F1.5	C08F1.5
35-F8	II-2K15	-0.858213	0.174727	42	C52E2.2	C52E2.h	sjj_C52E2.h	C52E2.2
35-H7	II-2O13	-0.621631	0.145057	37	F52C6.2	F52C6.2	sjj_F52C6.2	F52C6.2
35-H8	II-2O15	-1.20613	0.138492	49.5	F52C6.3	F52C6.3	sjj_F52C6.3	F52C6.3
35-H9	II-2O17	0.98358	0.164864	55.5	F52C6.4	F52C6.4	sjj_F52C6.4	F52C6.4
36-A6	II-2A12	-0.356739	0.148108	33.5	F52C6.13	F52C6.13	sjj_F52C6.13	F52C6.13
37-A4	II-2B07	2.30187	0.200966	89	B0281.8	B0281.8	sjj_B0281.8	B0281.8
37-A5	II-2B09	-0.727659	0.143897	49.5	ZK1240.1	ZK1240.1	sjj_ZK1240.1	ZK1240.1
37-B8	II-2D15	1.08571	0.178973	102.5	F16G10.9	F16G10.9	sjj_F16G10.9	F16G10.9
37-C2	II-2F03	0.497143	0.169193	77	T22D2.1	F42G2.1	sjj_F42G2.1	T22D2.1
37-D2	II-2H03	0.399587	0.167551	97.5	F53G2.6	F53G2.6	sjj_F53G2.6	F53G2.6
38-A12	II-2B24	-0.778513	0.175515	68.5	F29A7.6	F29A7.6	sjj_F29A7.6	F29A7.6
38-B3	II-2D06	-2.03468	0.129702	47.5	F08D12.1	F08D12.1	sjj_F08D12.1	F08D12.1
38-E8	II-2J16	3.53031	0.233196	65.5	K08A2.5	K08A2.b	sjj_K08A2.b	K08A2.5
38-F10	II-2L20	-0.535902	0.178201	60	B0454.2	B0454.2	sjj_B0454.2	B0454.2
38-G10	II-2N20	-1.88234	0.131272	8	Y25C1A.5	Y25C1A.5	sjj_Y25C1A.5	Y25C1A.5
3-B5	I-1D09	2.24253	0.194253	64.5	K03E5.3	K03E5.3	sjj_K03E5.3	K03E5.3
3-C12	I-1F23	-0.158889	0.17141	52	T12F5.1	T12F5.1	sjj_T12F5.1	T12F5.1
3-D10	I-1H19	0.82605	0.188367	61	C32E8.2	C32E8.2	sjj_C32E8.2	C32E8.2
3-D3	I-1H05	1.85726	0.120909	37	T12F5.4	T12F5.4	sjj_T12F5.4	T12F5.4
3-E4	I-1J07	0.0126167	0.172945	52	C32E8.8	C32E8.8	sjj_C32E8.8	C32E8.8
3-E9	I-1J17	-1.11334	0.16323	57.5	F53F10.2	F53F10.2	sjj_F53F10.2	F53F10.2
3-F5	I-1L09	-1.23278	0.162092	55	T03F1.5	T03F1.5	sjj_T03F1.5	T03F1.5
3-F8	I-1L15	-0.391999	0.169336	59.5	T03F1.8	T03F1.8	sjj_T03F1.8	T03F1.8
3-G2	I-1N03	-5.50742	0.130193	15.5	C50F2.3	C50F2.3	sjj_C50F2.3	C50F2.3
3-G9	I-1N17	-4.59961	0.0752885	9.5	T20F5.2	T20F5.2	sjj_T20F5.2	T20F5.2
3-H12	I-1P23	-1.30131	0.0959663	37.5	F47B3.7	F47B3.7	sjj_F47B3.7	F47B3.7
3-H3	I-1P05	-0.463033	0.168557	53.5	T21E3.1	T21E3.1	sjj_T21E3.1	T21E3.1
3-H7	I-1P13	1.03448	0.114065	39.5	F47B3.7	F47B3.2	sjj_F47B3.2	F47B3.7
40-B6	II-3C12	2.50177	0.204799	75.5	Y49F6B.2	Y49F6B.q	sjj_Y49F6B.q	Y49F6B.2
41-F11	II-3L21	0.323468	0.166327	83	W06A11.1	W06A11.1	sjj_W06A11.1	W06A11.1
41-F4	II-3L07	-1.8678	0.143566	15	K07D4.3	K07D4.3	sjj_K07D4.3	K07D4.3
42-B2	II-3D04	-2.56517	0.127411	44.5	C01F1.3	C01F1.3	sjj_C01F1.3	C01F1.3
42-C10	II-3F20	-0.206692	0.160214	45	ZK430.7	ZK430.7	sjj_ZK430.7	ZK430.7
42-C4	II-3F08	1.96003	0.17798	46	B0286.5	B0286.5	sjj_B0286.5	B0286.5
42-C5	II-3F10	0.945839	0.164153	48.5	ZK430.1	ZK430.1	sjj_ZK430.1	ZK430.1
42-G12	II-3N24	-0.36034	0.157853	53	F10G7.1	F10G7.1	sjj_F10G7.1	F10G7.1
42-H3	II-3P06	-0.87327	0.142428	51.5	F10G7.4	F10G7.4	sjj_F10G7.4	F10G7.4
43-F4	II-4K07	0.981412	0.179861	52.5	ZK546.14	ZK546.14	sjj_ZK546.14	ZK546.14
43-F9	II-4K17	0.930533	0.178947	52.5	Y38A8.3	Y38A8.3	sjj_Y38A8.3	Y38A8.3
43-G10	II-4M19	0.115254	0.165336	41.5	F33G12.4	F33G12.4	sjj_F33G12.4	F33G12.4
43-H3	II-4O05	-0.482303	0.146862	39	C27A2.3	C27A2.3	sjj_C27A2.3	C27A2.3
44-D2	II-4G04	-2.96264	0.120539	45.5	ZK622.3	ZK622.3	sjj_ZK622.3	ZK622.3
44-D3	II-4G06	-4.44129	0.107471	16.5	F08B1.1	F08B1.1	sjj_F08B1.1	F08B1.1
44-G12	II-4M24	-0.591196	0.0880839	37.5	F12A10.6	F12A10.6	sjj_F12A10.6	F12A10.6
44-H8	II-4O16	-1.41516	0.0817905	49	ZK177.6	ZK177.6	sjj_ZK177.6	ZK177.6
44-H9	II-4O18	0.245371	0.155432	39	ZK177.6	ZK177.7	sjj_ZK177.7	ZK177.6
45-C11	II-4F22	0.783909	0.162086	55	F59E12.11	F59E12.11	sjj_F59E12.11	F59E12.11
45-C4	II-4F08	0.281833	0.155769	49	F59E12.4	F59E12.4	sjj_F59E12.4	F59E12.4
45-C5	II-4F10	0.260401	0.155603	48.5	F59E12.4	F59E12.5	sjj_F59E12.5	F59E12.4
45-E7	II-4J14	0.708823	0.161152	40.5	F10C1.2	F10C1.2	sjj_F10C1.2	F10C1.2
46-A6	II-4B11	-0.262983	0.159343	50.5	F28B12.3	F28B12.3	sjj_F28B12.3	F28B12.3
46-C11	II-4F21	0.855429	0.162987	46.5	ZK675.1	F21H12.4	sjj_F21H12.4	ZK675.1
46-C12	II-4F23	-0.268217	0.149167	40.5	F21H12.5	F21H12.5	sjj_F21H12.5	F21H12.5
46-C3	II-4F05	1.34196	0.169544	41	H12I13.4	H12I13.a	sjj_H12I13.a	H12I13.4
46-C9	II-4F17	-0.132296	0.150776	57.5	F21H12.2	F21H12.2	sjj_F21H12.2	F21H12.2
46-E2	II-4J03	-0.690718	0.152883	38	C30B5.1	C30B5.1	sjj_C30B5.1	C30B5.1
46-E5	II-4J09	-2.85238	0.123876	52	C30B5.4	C30B5.4	sjj_C30B5.4	C30B5.4
46-H10	II-4P19	0.497153	0.158559	55	K10B2.5	K10B2.5	sjj_K10B2.5	K10B2.5
46-H11	II-4P21	-4.24775	0.109056	25	F58F12.1	F58F12.1	sjj_F58F12.1	F58F12.1
46-H6	II-4P11	0.35969	0.156802	46	K10B2.1	K10B2.1	sjj_K10B2.1	K10B2.1
47-B10	II-5C19	-3.45227	0.116849	27	T28D9.10	T28D9.10	sjj_T28D9.10	T28D9.10
47-C5	II-5E09	-0.614039	0.153987	44.5	C56E6.9	C56E6.1	sjj_C56E6.1	C56E6.9
47-D5	II-5G09	-0.379795	0.147881	43.5	0	F18C5.7	sjj_F18C5.7	0
47-D9	II-5G17	-2.06887	0.129948	22.5	C56C10.3	C56C10.3	sjj_C56C10.3	C56C10.3
47-E2	II-5I03	-1.33637	0.143546	45	C56C10.8	C56C10.8	sjj_C56C10.8	C56C10.8
47-E5	II-5I09	0.930937	0.178981	52	C56C10.13	C56C10.11	sjj_C56C10.11	C56C10.13
47-G12	II-5M23	-1.56939	0.134604	42	T14B4.7	T14B4.7	sjj_T14B4.7	T14B4.7
48-A11	II-5A22	0.146249	0.165844	59.5	C04A2.3	C04A2.2	sjj_C04A2.2	C04A2.3
48-B11	II-5C22	0.690529	0.17491	49	C44B7.12	C44B7.10	sjj_C44B7.10	C44B7.12
48-D5	II-5G10	1.46006	0.171193	42	C15F1.4	C15F1.e	sjj_C15F1.e	C15F1.4
48-D6	II-5G12	1.32426	0.169165	42	C15F1.3	C15F1.f	sjj_C15F1.f	C15F1.3
48-E5	II-5I10	1.64201	0.191832	51.5	ZK1127.4	ZK1127.4	sjj_ZK1127.4	ZK1127.4
48-E6	II-5I12	1.53705	0.190035	58.5	ZK1127.5	ZK1127.5	sjj_ZK1127.5	ZK1127.5
48-E8	II-5I16	0.575575	0.172951	55	K12D12.1	ZK1127.7	sjj_ZK1127.7	K12D12.1
48-E9	II-5I18	1.5059	0.189281	50	ZK1127.7	ZK1127.8	sjj_ZK1127.8	ZK1127.7
48-F10	II-5K20	-3.73721	0.113755	47	T02G5.9	T02G5.9	sjj_T02G5.9	T02G5.9
48-G10	II-5M20	-0.217163	0.160081	52	F10E7.8	F10E7.8	sjj_F10E7.8	F10E7.8
48-G9	II-5M18	-3.39273	0.117523	4	F10E7.7	F10E7.7	sjj_F10E7.7	F10E7.7
48-H10	II-5O20	0.457849	0.156355	39	C27H5.5	C27H5.5	sjj_C27H5.5	C27H5.5
48-H9	II-5O18	-0.0478498	0.15086	62	C27H5.4	C27H5.4	sjj_C27H5.4	C27H5.4
49-B10	II-5D19	-0.189806	0.160859	52	F32A5.7	F32A5.7	sjj_F32A5.7	F32A5.7
49-B9	II-5D17	0.656473	0.174252	47.5	F32A5.6	F32A5.6	sjj_F32A5.6	F32A5.6
49-C10	II-5F19	2.09306	0.200986	52.5	F45E12.5	F45E12.5	sjj_F45E12.5	F45E12.5
49-C7	II-5F13	0.161062	0.166162	61	F45E12.2	F45E12.2	sjj_F45E12.2	F45E12.2
49-D10	II-5H19	0.871013	0.160936	43.5	F43E2.7	F43E2.7	sjj_F43E2.7	F43E2.7
49-D11	II-5H21	1.46835	0.1675	42.5	0	F43E2.8	sjj_F43E2.8	0
49-H7	II-5P13	2.33495	0.177859	48	R07G3.1	R07G3.1	sjj_R07G3.1	R07G3.1
49-H9	II-5P17	-0.705368	0.144232	56	R07G3.3	R07G3.3	sjj_R07G3.3	R07G3.3
4-A10	I-1B20	0.165	0.168701	58.5	F55C7.7	F55C7.7	sjj_F55C7.7	F55C7.7
4-A4	I-1B08	-4.06739	0.124008	35.5	F28H1.3	F28H1.3	sjj_F28H1.3	F28H1.3
4-B11	I-1D22	0.827748	0.177012	38.5	E01A2.4	E01A2.f	sjj_E01A2.f	E01A2.4
4-C4	I-1F08	-0.679818	0.158938	52.5	R12E2.2	R12E2.2	sjj_R12E2.2	R12E2.2
4-C5	I-1F10	-4.18998	0.122909	24	R12E2.3	R12E2.3	sjj_R12E2.3	R12E2.3
4-D2	I-1H04	0.620855	0.166145	45	R12E2.12	R12E2.12	sjj_R12E2.12	R12E2.12
4-E11	I-1J22	-1.12801	0.153546	53	C43E11.9	C43E11.9	sjj_C43E11.9	C43E11.9
4-E12	I-1J24	-0.791672	0.157359	52	C43E11.10	C43E11.10	sjj_C43E11.10	C43E11.10
4-H2	I-1P04	-1.97124	0.142462	33	T21E12.4	T21E12.4	sjj_T21E12.4	T21E12.4
4-H6	I-1P12	0.525503	0.165138	54	C41D11.2	C41D11.2	sjj_C41D11.2	C41D11.2
50-A10	II-5B20	-0.0841395	0.183627	61.5	F18A1.6	F18A1.6	sjj_F18A1.6	F18A1.6
50-A6	II-5B12	0.314566	0.168539	5	F18A1.2	F18A1.2	sjj_F18A1.2	F18A1.2
50-A7	II-5B14	-4.01073	0.110772	13.5	F18A1.3	F18A1.3	sjj_F18A1.3	F18A1.3
50-A9	II-5B18	-3.09561	0.150516	33	F18A1.5	F18A1.5	sjj_F18A1.5	F18A1.5
50-B4	II-5D08	0.724158	0.193727	60.5	B0495.6	B0495.6	sjj_B0495.6	B0495.6
50-B6	II-5D12	0.638284	0.192549	64	B0495.8	B0495.8	sjj_B0495.8	B0495.8
50-C10	II-5F20	-0.0529637	0.184131	60.5	C06A8.5	C06A8.5	sjj_C06A8.5	C06A8.5
50-C6	II-5F12	-2.62368	0.155308	58	C06A8.1	C06A8.1	sjj_C06A8.1	C06A8.1
50-C7	II-5F14	0.120839	0.18606	53.5	C06A8.2	C06A8.2	sjj_C06A8.2	C06A8.2
50-C9	II-5F18	0.408204	0.189717	71.5	C06A8.4	C06A8.4	sjj_C06A8.4	C06A8.4
50-D12	II-5H24	1.89722	0.172512	61	T09A5.5	T09A5.5	sjj_T09A5.5	T09A5.5
50-D4	II-5H08	-0.344918	0.147867	54.5	T05A6.1	T05A6.1	sjj_T05A6.1	T05A6.1
50-E1	II-5J02	0.963145	0.095193	59.5	T09A5.6	T09A5.6	sjj_T09A5.6	T09A5.6
50-E11	II-5J22	0.222571	0.188679	55.5	T01H3.4	T01H3.4	sjj_T01H3.4	T01H3.4
50-E4	II-5J08	-0.98865	0.0825403	59.5	T09A5.9	T09A5.9	sjj_T09A5.9	T09A5.9
50-E5	II-5J10	0.386293	0.189493	63.5	T09A5.10	T09A5.10	sjj_T09A5.10	T09A5.10
50-E6	II-5J12	-0.239014	0.18167	61	T09A5.11	T09A5.11	sjj_T09A5.11	T09A5.11
50-E7	II-5J14	0.488782	0.194165	48.5	T09A5.12	T09A5.12	sjj_T09A5.12	T09A5.12
50-E8	II-5J16	-2.22725	0.148826	23.5	T01H3.1	T01H3.1	sjj_T01H3.1	T01H3.1
50-F1	II-5L02	-1.06034	0.0821812	51.5	ZK675.1	ZK675.1	sjj_ZK675.1	ZK675.1
50-F2	II-5L04	1.118	0.205778	51	ZK675.2	ZK675.2	sjj_ZK675.2	ZK675.2
50-F5	II-5L10	0.390533	0.192348	55	ZK669.1	ZK669.1	sjj_ZK669.1	ZK669.1
50-F7	II-5L14	1.32403	0.209958	62	ZK669.3	ZK669.3	sjj_ZK669.3	ZK669.3
50-G2	II-5N04	1.24037	0.0969648	52	DH11.5	DH11.5	sjj_DH11.5	DH11.5
50-G3	II-5N06	0.889564	0.201729	61	C08B11.1	C08B11.1	sjj_C08B11.1	C08B11.1
50-G5	II-5N10	0.877011	0.201044	62.5	C08B11.3	C08B11.3	sjj_C08B11.3	C08B11.3
50-G6	II-5N12	-1.56619	0.158762	50.5	C08B11.4	C08B11.4	sjj_C08B11.4	C08B11.4
50-G7	II-5N14	1.74845	0.219799	45	C08B11.5	C08B11.5	sjj_C08B11.5	C08B11.5
50-G8	II-5N16	-0.477111	0.1763	58.5	C08B11.6	C08B11.6	sjj_C08B11.6	C08B11.6
50-H3	II-5P06	0.369503	0.0910144	58	T05H10.4	T05H10.4	sjj_T05H10.4	T05H10.4
50-H5	II-5P10	0.765783	0.159623	72	T05H10.6	T05H10.6	sjj_T05H10.6	T05H10.6
50-H6	II-5P12	0.0108258	0.151776	46.5	T05H10.7	T05H10.7	sjj_T05H10.7	T05H10.7
50-H7	II-5P14	-0.163869	0.0875986	60.5	T05H10.8	T05H10.8	sjj_T05H10.8	T05H10.8
51-A12	II-6A23	1.07102	0.204845	65	F10B5.6	F10B5.6	sjj_F10B5.6	F10B5.6
51-A4	II-6A07	2.78836	0.241985	57	C41C4.6	C41C4.6	sjj_C41C4.6	C41C4.6
51-A7	II-6A13	4.76072	0.292929	3	F10B5.1	F10B5.1	sjj_F10B5.1	F10B5.1
51-A9	II-6A17	-2.84817	0.140079	24.5	F10B5.3	F10B5.3	sjj_F10B5.3	F10B5.3
51-B8	II-6C15	-1.3225	0.1625	49.5	T05C12.7	T05C12.7	sjj_T05C12.7	T05C12.7
51-B9	II-6C17	1.27109	0.208913	60	T05C12.8	T05C12.8	sjj_T05C12.8	T05C12.8
51-C3	II-6E05	-0.94147	0.168534	33	M110.4	M110.4	sjj_M110.4	M110.4
51-C4	II-6E07	0.154576	0.1879	50.5	M110.5	M110.5	sjj_M110.5	M110.5
51-D12	II-6G23	-0.739433	0.143829	61	C26D10.1	C26D10.1	sjj_C26D10.1	C26D10.1
51-D5	II-6G09	0.480567	0.157019	52.5	K01C8.6	K01C8.6	sjj_K01C8.6	K01C8.6
51-D8	II-6G15	-0.745123	0.143882	52.5	K01C8.9	K01C8.9	sjj_K01C8.9	K01C8.9
51-D9	II-6G17	-2.44358	0.128148	38.5	K01C8.10	K01C8.10	sjj_K01C8.10	K01C8.10
51-G6	II-6M11	-0.996572	0.167758	58.5	F22B5.7	F22B5.7	sjj_F22B5.7	F22B5.7
51-G7	II-6M13	-0.377614	0.17811	38	F22B5.7	F22B5.8	sjj_F22B5.8	F22B5.7
51-G8	II-6M15	-1.19053	0.164522	43	F22B5.9	F22B5.9	sjj_F22B5.9	F22B5.9
51-H8	II-6O15	-0.684587	0.144396	37.5	T13H5.4	T13H5.4	sjj_T13H5.4	T13H5.4
51-H9	II-6O17	0.466	0.156519	53	T13H5.5	T13H5.5	sjj_T13H5.5	T13H5.5
52-A11	II-6A22	1.81835	0.220387	48.5	F54C9.9	F54C9.9	sjj_F54C9.9	F54C9.9
52-A12	II-6A24	0.102082	0.186886	55.5	F54C9.10	F54C9.10	sjj_F54C9.10	F54C9.10
52-A3	II-6A06	0.57386	0.195598	57	F54C9.1	F54C9.1	sjj_F54C9.1	F54C9.1
52-A4	II-6A08	-1.34604	0.16213	55.5	F54C9.2	F54C9.2	sjj_F54C9.2	F54C9.2
52-A8	II-6A16	0.884848	0.201221	52	F54C9.6	F54C9.6	sjj_F54C9.6	F54C9.6
52-B2	II-6C04	1.18607	0.207178	68	F28C6.1	F28C6.1	sjj_F28C6.1	F28C6.1
52-B4	II-6C08	0.839597	0.200306	58.5	F28C6.3	F28C6.3	sjj_F28C6.3	F28C6.3
52-C10	II-6E20	-0.691524	0.17268	49.5	D2085.3	D2085.3	sjj_D2085.3	D2085.3
52-D8	II-6G16	0.157948	0.153021	50.5	C34C6.6	C34C6.6	sjj_C34C6.6	C34C6.6
52-G8	II-6M16	-1.0366	0.166975	50	T14D7.2	T14D7.2	sjj_T14D7.2	T14D7.2
52-H11	II-6O22	1.83117	0.171825	56.5	T21B10.6	T21B10.6	sjj_T21B10.6	T21B10.6
52-H12	II-6O24	-1.57454	0.135792	53	T21B10.7	T21B10.7	sjj_T21B10.7	T21B10.7
52-H6	II-6O12	1.40956	0.166815	54	T21B10.1	T21B10.1	sjj_T21B10.1	T21B10.1
52-H7	II-6O14	-0.117328	0.15042	49.5	T21B10.2	T21B10.2	sjj_T21B10.2	T21B10.2
53-A11	II-6B21	0.0658047	0.185827	50.5	F44G4.1	F44G4.1	sjj_F44G4.1	F44G4.1
53-A12	II-6B23	0.0565213	0.185862	66	F44G4.4	F44G4.4	sjj_F44G4.4	F44G4.4
53-A4	II-6B07	1.00057	0.203622	20.5	C18E9.4	C18E9.4	sjj_C18E9.4	C18E9.4
53-A6	II-6B11	-0.224658	0.180761	58.5	C18E9.6	C18E9.6	sjj_C18E9.6	C18E9.6
53-B4	II-6D07	1.17265	0.207727	50.5	F44G4.8	F44G4.8	sjj_F44G4.8	F44G4.8
53-B7	II-6D13	0.88898	0.201249	60	F37B12.3	F37B12.3	sjj_F37B12.3	F37B12.3
53-B8	II-6D15	-0.438621	0.176951	60.5	T24B8.7	F37B12.4	sjj_F37B12.4	T24B8.7
53-C3	II-6F05	-1.27877	0.138601	48	T24B8.7	T24B8.7	sjj_T24B8.7	T24B8.7
53-G2	II-6N03	-1.30784	0.162676	61	D2013.7	D2013.7	sjj_D2013.7	D2013.7
53-G6	II-6N11	-1.50456	0.15988	31.5	F42A8.1	F42A8.1	sjj_F42A8.1	F42A8.1
53-G7	II-6N13	-0.472065	0.17651	64	F42A8.2	F42A8.2	sjj_F42A8.2	F42A8.2
53-G9	II-6N17	-0.977575	0.175874	67.5	C06C3.1	C06C3.1	sjj_C06C3.1	C06C3.1
53-H12	II-6P23	0.616934	0.158029	58	M176.2	M176.2	sjj_M176.2	M176.2
53-H2	II-6P03	0.821096	0.160229	62.5	C06C3.7	C06C3.7	sjj_C06C3.7	C06C3.7
54-C7	II-6F14	-1.47986	0.136717	57	AH6.5	AH6.5	sjj_AH6.5	AH6.5
54-G11	II-6N22	0.129263	0.189495	53.5	Y53C12A.4	Y53C12A.4	sjj_Y53C12A.4	Y53C12A.4
54-G8	II-6N16	-0.43943	0.182379	64.5	Y53C12A.1	Y53C12A.1	sjj_Y53C12A.1	Y53C12A.1
54-H1	II-6P02	0.523832	0.0973327	41	Y53C12B.1	Y53C12B.1	sjj_Y53C12B.1	Y53C12B.1
54-H10	II-6P20	-0.0690817	0.0922282	45.5	ZK1321.4	ZK1321.4	sjj_ZK1321.4	ZK1321.4
54-H11	II-6P22	0.384503	0.155468	61	T10B9.1	T10B9.1	sjj_T10B9.1	T10B9.1
54-H2	II-6P04	-1.34512	0.138019	63	Y53C12B.2	Y53C12B.2	sjj_Y53C12B.2	Y53C12B.2
54-H3	II-6P06	-0.196996	0.0912952	56	Y53C12B.3	Y53C12B.3	sjj_Y53C12B.3	Y53C12B.3
55-A9	II-7A17	0.764788	0.197793	54.5	ZK938.1	ZK938.1	sjj_ZK938.1	ZK938.1
55-D4	II-7G07	1.04118	0.162631	48	R53.3	R53.3	sjj_R53.3	R53.3
55-D5	II-7G09	-3.08871	0.122329	42	R53.4	R53.4	sjj_R53.4	R53.4
55-D7	II-7G13	-0.0848162	0.150469	58	R53.6	R53.6	sjj_R53.6	R53.6
55-D8	II-7G15	0.492693	0.156718	74	R53.7	R53.7	sjj_R53.7	R53.7
55-E12	II-7I23	0.289872	0.191558	59.5	C18D1.1	C18D1.1	sjj_C18D1.1	C18D1.1
55-E5	II-7I09	0.143686	0.189698	52	F52H3.1	F52H3.1	sjj_F52H3.1	F52H3.1
55-F11	II-7K21	0.643015	0.19665	48	ZK945.9	ZK945.9	sjj_ZK945.9	ZK945.9
55-H8	II-7O15	0.689386	0.158727	59.5	T01E8.3	T01E8.3	sjj_T01E8.3	T01E8.3
56-A2	II-7A04	-1.27704	0.142773	75	F54B3.3	F54B3.3	sjj_F54B3.3	F54B3.3
56-A6	II-7A12	1.36905	0.104833	57	ZK970.3	ZK970.3	sjj_ZK970.3	ZK970.3
56-A7	II-7A14	-1.58951	0.0805269	24	ZK970.4	ZK970.4	sjj_ZK970.4	ZK970.4
56-B3	II-7C06	1.15308	0.10296	60	C07E3.2	C07E3.2	sjj_C07E3.2	C07E3.2
56-E11	II-7I22	-0.0542135	0.160436	82	R166.4	R166.4	sjj_R166.4	R166.4
56-E2	II-7I04	3.44494	0.126357	37.5	F59B10.1	F59B10.1	sjj_F59B10.1	F59B10.1
56-F1	II-7K02	-4.08681	0.109244	47.5	C06A1.1	C06A1.1	sjj_C06A1.1	C06A1.1
56-F10	II-7K20	-2.13089	0.131585	74	C14A4.4	C14A4.4	sjj_C14A4.4	C14A4.4
56-F11	II-7K22	0.732318	0.173323	87.5	C14A4.5	C14A4.5	sjj_C14A4.5	C14A4.5
56-F5	II-7K10	3.10233	0.217021	95	C06A1.5	C06A1.5	sjj_C06A1.5	C06A1.5
56-F7	II-7K14	-0.99314	0.0849403	45.5	C14A4.1	C14A4.1	sjj_C14A4.1	C14A4.1
56-F8	II-7K16	-1.53523	0.139458	49	C14A4.14	C14A4.2	sjj_C14A4.2	C14A4.14
56-G11	II-7M22	-1.2662	0.139797	7.5	M28.5	M28.5	sjj_M28.5	M28.5
56-H4	II-7O08	0.962662	0.176932	87.5	D2089.1	D2089.1	sjj_D2089.1	D2089.1
56-H5	II-7O10	0.350214	0.166974	80.5	D2089.1	D2089.2	sjj_D2089.2	D2089.1
57-A11	II-7B21	-0.55628	0.145724	54	R06F6.1	R06F6.1	sjj_R06F6.1	R06F6.1
57-A2	II-7B03	-0.819794	0.14308	64	C09G5.6	C09G5.6	sjj_C09G5.6	C09G5.6
57-A6	II-7B11	1.21913	0.164742	48.5	C52A11.2	C52A11.2	sjj_C52A11.2	C52A11.2
57-A9	II-7B17	0.955814	0.162277	59	T19E10.1	T19E10.1	sjj_T19E10.1	T19E10.1
57-B2	II-7D03	0.308839	0.15471	62.5	R06F6.5	R06F6.5	sjj_R06F6.5	R06F6.5
57-B7	II-7D13	3.28817	0.189922	53	M106.1	R06F6.10	sjj_R06F6.10	M106.1
57-C2	II-7F03	0.110841	0.152538	50	M106.5	M106.5	sjj_M106.5	M106.5
57-C3	II-7F05	1.18265	0.164756	62	F59E10.1	F59E10.1	sjj_F59E10.1	F59E10.1
57-C5	II-7F09	-7.10404	0.0927392	4	F59E10.3	F59E10.3	sjj_F59E10.3	F59E10.3
57-C7	II-7F13	-1.26129	0.138804	45	F44F4.2	F44F4.2	sjj_F44F4.2	F44F4.2
57-D4	II-7H07	-3.4263	0.11448	48	F44F4.11	F44F4.11	sjj_F44F4.11	F44F4.11
57-D5	II-7H09	1.12087	0.0960732	54	F44F4.13	F44F4.13	sjj_F44F4.13	F44F4.13
57-D6	II-7H11	-1.17452	0.141174	48.5	Y19D2B.1	Y19D2B.1	sjj_Y19D2B.1	Y19D2B.1
57-E1	II-7J01	0.772657	0.183532	49.5	R03D7.8	R03D7.8	sjj_R03D7.8	R03D7.8
57-E2	II-7J03	1.46316	0.189808	56.5	C09D8.1	C09D8.1	sjj_C09D8.1	C09D8.1
57-E4	II-7J07	1.3586	0.0979529	51.5	F38A3.1	F38A3.1	sjj_F38A3.1	F38A3.1
57-E5	II-7J09	1.96044	0.102235	45	F38A3.2	F38A3.2	sjj_F38A3.2	F38A3.2
57-E6	II-7J11	-3.93187	0.144844	33.5	F33A8.1	F33A8.1	sjj_F33A8.1	F33A8.1
57-E8	II-7J15	1.15629	0.186883	40	F33A8.3	F33A8.3	sjj_F33A8.3	F33A8.3
57-F1	II-7L01	0.94732	0.184931	46.5	C09H10.1	C09H10.1	sjj_C09H10.1	C09H10.1
57-F10	II-7L19	-1.62915	0.135313	67	W10C6.1	W10C6.1	sjj_W10C6.1	W10C6.1
57-F11	II-7L21	0.100961	0.158976	67.5	F40F8.1	F40F8.1	sjj_F40F8.1	F40F8.1
57-F2	II-7L03	5.1913	0.228723	5	C09H10.2	C09H10.2	sjj_C09H10.2	C09H10.2
57-F3	II-7L05	-0.77881	0.169805	40	C09H10.3	C09H10.3	sjj_C09H10.3	C09H10.3
57-F7	II-7L13	0.0394516	0.157876	56.5	C09H10.7	C09H10.7	sjj_C09H10.7	C09H10.7
57-G7	II-7N13	-0.788949	0.146165	45.5	K07C10.1	K07C10.1	sjj_K07C10.1	K07C10.1
57-H6	II-7P11	-0.287217	0.153099	67.5	T06D8.6	T06D8.6	sjj_T06D8.6	T06D8.6
57-H8	II-7P15	-0.71611	0.147284	54	T06D8.8	T06D8.8	sjj_T06D8.8	T06D8.8
58-A4	II-7B08	0.260902	0.191191	54.5	C47G2.5	C47G2.5	sjj_C47G2.5	C47G2.5
58-B3	II-7D06	-1.6208	0.168414	54.5	B0491.5	B0491.5	sjj_B0491.5	B0491.5
58-C2	II-7F04	-3.30862	0.150327	44.5	VW02B12L.1	C05D12.6	sjj_C05D12.6	VW02B12L.1
58-C3	II-7F06	-3.90372	0.144452	35.5	VW02B12L.1	VW02B12L.1	sjj_VW02B12L.1	VW02B12L.1
58-C9	II-7F18	0.515278	0.195072	54	W02B12.3	W02B12.3	sjj_W02B12.3	W02B12.3
58-D10	II-7H20	2.68446	0.202501	28.5	B0334.5	B0334.5	sjj_B0334.5	B0334.5
58-D2	II-7H04	1.10839	0.174221	50	W02B12.9	W02B12.9	sjj_W02B12.9	W02B12.9
58-F12	II-7L24	-0.33022	0.183728	64	F07A11.2	F07A11.2	sjj_F07A11.2	F07A11.2
58-F2	II-7L04	-0.644032	0.179875	61.5	F54D5.5	F54D5.5	sjj_F54D5.5	F54D5.5
58-F6	II-7L12	1.19079	0.20413	61.5	F54D5.11	F54D5.11	sjj_F54D5.11	F54D5.11
58-G10	II-7N20	-1.24128	0.172932	48	C47D12.1	C47D12.1	sjj_C47D12.1	C47D12.1
58-G4	II-7N08	0.450167	0.193681	57.5	F07A11.6	F07A11.6	sjj_F07A11.6	F07A11.6
58-H3	II-7P06	-3.72334	0.111816	52	C47D12.6	C47D12.6	sjj_C47D12.6	C47D12.6
58-H6	II-7P12	-1.73511	0.133999	60	VF13D12L.1	VF13D12L.1	sjj_VF13D12L.1	VF13D12L.1
59-A3	II-8A05	2.57326	0.223427	46	F13D12.7	F13D12.7	sjj_F13D12.7	F13D12.7
59-A6	II-8A11	0.109937	0.189537	56	F44E5.1	F44E5.1	sjj_F44E5.1	F44E5.1
59-C10	II-8E19	-1.27227	0.172428	67	ZK930.3	ZK930.3	sjj_ZK930.3	ZK930.3
59-C3	II-8E05	-1.22279	0.173029	60	K12D12.1	K12D12.1	sjj_K12D12.1	K12D12.1
59-C4	II-8E07	4.70611	0.258021	57.5	K12D12.2	K12D12.2	sjj_K12D12.2	K12D12.2
59-C5	II-8E09	-0.635164	0.180136	44.5	K12D12.3	K12D12.3	sjj_K12D12.3	K12D12.3
59-C9	II-8E17	-0.11676	0.18666	50.5	ZK930.2	ZK930.2	sjj_ZK930.2	ZK930.2
59-D4	II-8G07	-0.0738493	0.156181	67.5	W03C9.4	Y17G7A.2	sjj_Y17G7A.2	W03C9.4
59-D7	II-8G13	0.0355648	0.157747	69	W03C9.3	W03C9.3	sjj_W03C9.3	W03C9.3
59-E4	II-8I07	-0.709345	0.179126	60.5	Y17G7B.5	Y17G7B.5	sjj_Y17G7B.5	Y17G7B.5
59-G2	II-8M03	3.35733	0.235597	62	Y57A10A.27	Y57A10A.bb	sjj_Y57A10A.bb	Y57A10A.27
5-A10	I-2A19	-5.71876	0.128471	8.5	D1007.6	D1007.6	sjj_D1007.6	D1007.6
5-B4	I-2C07	-7.84039	0.115122	12	D1007.18;D1007.4	D1007.12	sjj_D1007.12	D1007.12
5-E12	I-2I23	0.326464	0.175865	60.5	F54D7.2	F54D7.2	sjj_F54D7.2	F54D7.2
5-E4	I-2I07	-0.34223	0.169948	58.5	C10H11.9	C10H11.9	sjj_C10H11.9	C10H11.9
5-E6	I-2I11	0.549231	0.177839	51.5	M04F3.1	M04F3.1	sjj_M04F3.1	M04F3.1
5-F12	I-2K23	3.23472	0.195177	42	C01F4.2	C01F4.2	sjj_C01F4.2	C01F4.2
60-A10	II-8A20	-2.04345	0.0765162	39	C50E10.4	C50E10.4	sjj_C50E10.4	C50E10.4
60-C2	II-8E04	-0.817295	0.0836927	60.5	C50E10.4	C44C11.2	sjj_C44C11.2	C50E10.4
60-D4	II-8G08	0.240464	0.0902942	57.5	W05H5.1	W05H5.1	sjj_W05H5.1	W05H5.1
60-G8	II-8M16	2.88764	0.205472	49.5	Y38E10A.5	Y38E10A.e	sjj_Y38E10A.e	Y38E10A.5
61-C5	II-8F09	-0.434369	0.182438	54.5	Y38F1A.5	Y38F1A.5	sjj_Y38F1A.5	Y38F1A.5
61-E11	II-8J21	-0.503639	0.18331	58.5	F32A11.4	F32A11.4	sjj_F32A11.4	F32A11.4
61-E5	II-8J09	0.970937	0.200555	58	F29C12.4	F29C12.4	sjj_F29C12.4	F29C12.4
61-F3	II-8L05	-3.89801	0.144478	7.5	W09H1.4	W09H1.2	sjj_W09H1.2	W09H1.2
61-G11	II-8N21	0.580422	0.195453	55.5	Y48C3A.8	Y48C3A.j	sjj_Y48C3A.j	Y48C3A.8
62-B8	II-8D16	0.913901	0.178655	54.5	Y48E1B.7	Y48E1B.6	sjj_Y48E1B.6	Y48E1B.7
62-C4	II-8F08	-0.377203	0.152077	55	F37B1.1	F37B1.1	sjj_F37B1.1	F37B1.1
62-E11	II-8J22	-5.83651	0.0926641	5	ZK131.1	ZK131.8	sjj_ZK131.8	ZK131.1
62-E6	II-8J12	-2.55803	0.127461	4	ZK131.3	ZK131.3	sjj_ZK131.3	ZK131.3
62-E8	II-8J16	-5.92256	0.0918919	3	F08G2.1	ZK131.5	sjj_ZK131.5	F08G2.1
62-F1	II-8L02	-2.29567	0.127335	16.5	ZK131.10	ZK131.10	sjj_ZK131.10	ZK131.10
62-F5	II-8L10	-1.10989	0.141869	5	F08G2.3	F08G2.3	sjj_F08G2.3	F08G2.3
63-A11	II-9A21	0.55688	0.172709	58	W01G7.2	W01G7.2	sjj_W01G7.2	W01G7.2
63-A12	II-9A23	-0.299457	0.178588	47	W01G7.3	W01G7.3	sjj_W01G7.3	W01G7.3
63-C5	II-9E09	0.558988	0.197841	45	W03H9.4	W03H9.4	sjj_W03H9.4	W03H9.4
63-C6	II-9E11	-0.597498	0.172517	52	Y48B6A.1	Y48B6A.1	sjj_Y48B6A.1	Y48B6A.1
63-C7	II-9E13	-4.61221	0.113739	5	Y48B6A.2	Y48B6A.2	sjj_Y48B6A.2	Y48B6A.2
63-C8	II-9E15	-3.39672	0.127783	30.5	Y48B6A.3	Y48B6A.3	sjj_Y48B6A.3	Y48B6A.3
63-D6	II-9G11	2.32793	0.195199	40.5	Y48B6A.13	Y48B6A.13a	sjj_Y48B6A.13a	Y48B6A.13
63-D7	II-9G13	2.55363	0.199192	59.5	Y48B6A.14	Y48B6A.14	sjj_Y48B6A.14	Y48B6A.14
63-E3	II-9I05	0.765626	0.199711	53	Y54G11A.8	Y54G11A.8	sjj_Y54G11A.8	Y54G11A.8
63-E6	II-9I11	0.353117	0.191144	52	Y54G11A.11	Y54G11A.11	sjj_Y54G11A.11	Y54G11A.11
63-F3	II-9K05	1.24781	0.176487	75	F26H11.1	F26H11.1	sjj_F26H11.1	F26H11.1
64-A8	II-9A16	-3.64451	0.124848	38.5	C38C6.6	C38C6.6	sjj_C38C6.6	C38C6.6
64-B8	II-9C16	-0.693187	0.0872531	40	Y54E2A.1	Y54E2A.1	sjj_Y54E2A.1	Y54E2A.1
64-C6	II-9E12	-3.83768	0.122008	6	Y54E2A.11	Y54E2A.11	sjj_Y54E2A.11	Y54E2A.11
64-D2	II-9G04	-0.0218695	0.156961	48.5	R05H10.2	R05H10.2	sjj_R05H10.2	R05H10.2
64-D8	II-9G16	0.447461	0.164001	75	R05H10.3	Y53F4A.c	sjj_Y53F4A.c	R05H10.3
64-E11	II-9I22	1.7023	0.220744	52.5	Y53F4B.6	Y53F4B.i	sjj_Y53F4B.i	Y53F4B.6
64-E6	II-9I12	-0.785516	0.169143	61	Y53F4B.3	Y53F4B.d	sjj_Y53F4B.d	Y53F4B.3
64-F5	II-9K10	1.47933	0.215622	54	Y53F4B.11	Y53F4B.o	sjj_Y53F4B.o	Y53F4B.11
64-F8	II-9K16	0.363732	0.191256	55.5	Y53F4B.14	Y53F4B.r	sjj_Y53F4B.r	Y53F4B.14
64-G5	II-9M10	-0.222326	0.154243	61	Y53F4B.22	Y53F4C.b	sjj_Y53F4C.b	Y53F4B.22
65-B1	II-9D01	1.35003	0.212642	40.5	F54A3.3	F54A3_31.e	sjj_F54A3_31.e	F54A3.3
65-B12	II-9D23	1.29825	0.104167	9	Y110A2AL.8	Y110A2A_54.i	sjj_Y110A2A_54.i	Y110A2AL.8
65-B7	II-9D13	-6.77031	0.0895633	6	Y110A2AL.8	Y110A2A_54.d	sjj_Y110A2A_54.d	Y110A2AL.8
65-C1	II-9F01	-3.97633	0.12008	26	Y110A2AL.5	Y110A2A_54.j	sjj_Y110A2A_54.j	Y110A2AL.5
65-C6	II-9F11	-0.540478	0.173634	48.5	Y110A2AL.14	Y110A2A_1898.b	sjj_Y110A2A_1898.b	Y110A2AL.14
65-C8	II-9F15	1.58672	0.218025	49.5	Y110A2AL.12	Y110A2A_1898.d	sjj_Y110A2A_1898.d	Y110A2AL.12
65-D4	II-9H07	0.86032	0.170274	56.5	Y43H11AL.3	Y43H11_157.a	sjj_Y43H11_157.a	Y43H11AL.3
65-D5	II-9H09	0.650251	0.167089	67	Y43H11AL.3	Y43H11_158.a	sjj_Y43H11_158.a	Y43H11AL.3
65-D7	II-9H13	1.21133	0.175892	65	Y43H11AL.3	Y43H11_159.b	sjj_Y43H11_159.b	Y43H11AL.3
65-E3	II-9J05	2.50467	0.240566	7	Y46G5A.4	Y46G5.d	sjj_Y46G5.d	Y46G5A.4
65-E7	II-9J13	-2.61033	0.125703	55.5	Y46G5A.6	Y46G5.f	sjj_Y46G5.f	Y46G5A.6
65-F3	II-9L05	0.744521	0.199195	55.5	Y46G5A.30	Y46G5.jj	sjj_Y46G5.jj	Y46G5A.30
65-G3	II-9N05	2.86163	0.2501	47.5	Y46G5A.18	Y46G5.u	sjj_Y46G5.u	Y46G5A.18
65-H11	II-9P21	0.716047	0.168337	50	Y51H7C.6	Y51H7C_255.g	sjj_Y51H7C_255.g	Y51H7C.6
65-H6	II-9P11	0.736496	0.168323	56	Y51H7C.6	Y51H7C_255.b	sjj_Y51H7C_255.b	Y51H7C.6
65-H7	II-9P13	0.202588	0.160206	58.5	Y51H7C.6	Y51H7C_255.c	sjj_Y51H7C_255.c	Y51H7C.6
66-A10	III-1A19	0.446751	0.0915468	49.5	W05G11.5	W05G11.5	sjj_W05G11.5	W05G11.5
66-A7	III-1A13	-0.035698	0.183447	54.5	W05G11.2	W05G11.2	sjj_W05G11.2	W05G11.2
66-B10	III-1C19	1.22405	0.210187	59	C29F9.7	C29F9.7	sjj_C29F9.7	C29F9.7
66-B11	III-1C21	0.052906	0.184957	53.5	C29F9.8	C29F9.8	sjj_C29F9.8	C29F9.8
66-B2	III-1C03	0.621451	0.0981071	41.5	F54C4.3	F54C4.3	sjj_F54C4.3	F54C4.3
66-B5	III-1C09	-0.394513	0.0861533	43.5	C29F9.1	C29F9.2	sjj_C29F9.2	C29F9.1
66-D2	III-1G03	0.560453	0.0975418	33.5	F40G9.1	F40G9.1	sjj_F40G9.1	F40G9.1
66-D4	III-1G07	1.53479	0.106413	52	F40G9.3	F40G9.3	sjj_F40G9.3	F40G9.3
66-D5	III-1G09	0.353811	0.0957941	41	F40G9.4	F40G9.4	sjj_F40G9.4	F40G9.4
66-D7	III-1G13	0.466833	0.164385	59.5	F40G9.6	F40G9.6	sjj_F40G9.6	F40G9.6
66-D9	III-1G17	-1.10319	0.0818591	60.5	F40G9.8	F40G9.8	sjj_F40G9.8	F40G9.8
66-E5	III-1I09	-5.27237	0.104899	6.5	F40G9.17	W10C4.b	sjj_W10C4.b	F40G9.17
66-E7	III-1I13	-1.36826	0.158818	46.5	W07B3.2	W07B3.2	sjj_W07B3.2	W07B3.2
66-F1	III-1K01	3.52592	0.127065	52	F10C5.1	F10C5.1	sjj_F10C5.1	F10C5.1
66-F2	III-1K03	0.0434928	0.184774	63	F10C5.1	F10C5.2	sjj_F10C5.2	F10C5.1
66-F3	III-1K05	0.624517	0.196747	46	F30H5.1	F30H5.1	sjj_F30H5.1	F30H5.1
66-F6	III-1K11	-0.572084	0.173011	49	T22F7.1	T22F7.1	sjj_T22F7.1	T22F7.1
66-G1	treat	3.58656	0.114757	53	#N/A	#N/A	#N/A	#N/A
66-G6	III-1M11	1.3357	0.177933	56	W06E11.1	W06E11.1	sjj_W06E11.1	W06E11.1
66-G7	III-1M13	-1.14081	0.0816337	50	W06E11.2	W06E11.2	sjj_W06E11.2	W06E11.2
67-A3	III-1A06	-1.85208	0.150797	49	T17H7.7	T17H7.7	sjj_T17H7.7	T17H7.7
67-C12	III-1E24	1.02035	0.20599	44	F23H11.2	F23H11.2	sjj_F23H11.2	F23H11.2
67-C3	III-1E06	0.00336932	0.183982	51.5	K02F3.11	K02F3.11	sjj_K02F3.11	K02F3.11
67-C4	III-1E08	-0.145121	0.181121	60	T24C4.1	T24C4.1	sjj_T24C4.1	T24C4.1
67-C8	III-1E16	1.07613	0.206966	46.5	T24C4.5	T24C4.5	sjj_T24C4.5	T24C4.5
67-D3	III-1G06	-1.04434	0.14294	52	F23H11.5	F23H11.5	sjj_F23H11.5	F23H11.5
67-D8	III-1G16	0.0111328	0.157617	66.5	T12B5.1	T12B5.1	sjj_T12B5.1	T12B5.1
67-E7	III-1I14	-0.289468	0.178306	64.5	T12B5.13	T12B5.13	sjj_T12B5.13	T12B5.13
67-F4	III-1K08	0.0188448	0.184733	53	F58B6.3	F58B6.3	sjj_F58B6.3	F58B6.3
67-F7	III-1K14	-4.42338	0.114856	41	K1109.2	Y71D11A.b	sjj_Y71D11A.b	Y71D11A.5
67-F8	III-1K16	1.05909	0.10198	50.5	Y71D11A.3	Y71D11A.c	sjj_Y71D11A.c	Y71D11A.3
67-H2	treat	-0.961418	0.0851833	46.5	#N/A	#N/A	#N/A	#N/A
67-H5	III-1O10	-2.51329	0.124579	13	F53A3.3	F53A3.3	sjj_F53A3.3	F53A3.3
68-B12	III-1D23	0.340966	0.192264	52	T20H9.6	T20H9.6	sjj_T20H9.6	T20H9.6
68-C12	III-1F23	1.90405	0.213855	54	W04B5.4	W04B5.4	sjj_W04B5.4	W04B5.4
68-D12	III-1H23	-1.72116	0.134066	9	H19M22.2	H19M22.1	sjj_H19M22.1	H19M22.2
68-E1	III-1J01	-3.25826	0.15114	11	H19M22.2	H19M22.2	sjj_H19M22.2	H19M22.2
68-E10	III-1J19	0.205905	0.190476	58	F56F11.5	F56F11.5	sjj_F56F11.5	F56F11.5
68-E11	III-1J21	-1.12936	0.174084	63	T20B6.1	T20B6.1	sjj_T20B6.1	T20B6.1
68-E2	III-1J03	-8.52436	0.106602	28	H19M22.3	H19M22.3	sjj_H19M22.3	H19M22.3
68-F6	III-1L11	0.9912	0.200836	63.5	R10F2.6	R10F2.6	sjj_R10F2.6	R10F2.6
68-G5	III-1N09	1.70306	0.211113	45.5	H06I04.3	H06I04.h	sjj_H06I04.h	H06I04.3
68-G6	III-1N11	3.83386	0.243238	58.5	H06I04.3	H06I04.i	sjj_H06I04.i	H06I04.3
68-G9	III-1N17	-2.07802	0.077095	8	C44B11.3	C44B11.3	sjj_C44B11.3	C44B11.3
69-A3	III-1B06	-1.03803	0.175172	54.5	F59A2.1	F59A2.1	sjj_F59A2.1	F59A2.1
69-A4	III-1B08	3.00868	0.230083	59.5	F59A2.2	F59A2.2	sjj_F59A2.2	F59A2.2
69-B11	III-1D22	-2.74457	0.160203	55	M01F1.3	M01F1.3	sjj_M01F1.3	M01F1.3
69-B8	III-1D16	0.0647142	0.190448	45	C34C12.8	C34C12.8	sjj_C34C12.8	C34C12.8
69-B9	III-1D18	0.352018	0.193969	57	M01F1.1	M01F1.1	sjj_M01F1.1	M01F1.1
69-C10	III-1F20	4.4178	0.248995	65.5	C32A3.1	C32A3.1	sjj_C32A3.1	C32A3.1
69-C4	III-1F08	2.70797	0.118114	41	C54C6.1	C54C6.1	sjj_C54C6.1	C54C6.1
69-C5	III-1F10	1.23546	0.204733	60.5	C54C6.2	C54C6.2	sjj_C54C6.2	C54C6.2
69-C9	III-1F18	3.50959	0.235491	53.5	C48D5.2	C48D5.2	sjj_C48D5.2	C48D5.2
69-D10	III-1H20	-0.39104	0.0897726	58	C14B1.3	C14B1.3	sjj_C14B1.3	C14B1.3
69-D11	III-1H22	-0.357691	0.152235	54.5	C14B1.4	C14B1.4	sjj_C14B1.4	C14B1.4
69-D2	III-1H04	-1.17986	0.0836182	5.5	C46F11.2	C46F11.2	sjj_C46F11.2	C46F11.2
69-E11	III-1J22	0.628377	0.197194	68	C44F1.1	C44F1.1	sjj_C44F1.1	C44F1.1
69-E12	III-1J24	1.71766	0.211102	52.5	C44F1.2	C44F1.2	sjj_C44F1.2	C44F1.2
69-E7	III-1J14	-1.21499	0.0832606	35	F34D10.2	F34D10.3	sjj_F34D10.3	F34D10.2
69-F11	III-1L22	0.51431	0.195799	60.5	R13G10.4	R13G10.4	sjj_R13G10.4	R13G10.4
69-F12	III-1L24	0.545361	0.19628	46.5	C36A4.1	C36A4.1	sjj_C36A4.1	C36A4.1
69-F4	III-1L08	0.537629	0.0973412	35.5	T24A11.1	T24A11.1	sjj_T24A11.1	T24A11.1
69-G10	III-1N20	-0.0955605	0.0919999	38	F13B10.1	F13B10.1	sjj_F13B10.1	F13B10.1
69-G11	III-1N22	-1.72858	0.0795341	10	F13B10.2	F13B10.2	sjj_F13B10.2	F13B10.2
69-G3	III-1N06	0.938566	0.100882	45.5	C36A4.4	C36A4.4	sjj_C36A4.4	C36A4.4
69-H1	III-1P02	-3.23874	0.117231	12	ZK1058.2	ZK1058.2	sjj_ZK1058.2	ZK1058.2
6-A8	I-2A16	0.942035	0.113002	42	C46H11.2	C46H11.2	sjj_C46H11.2	C46H11.2
6-B11	I-2C22	-1.23742	0.0963614	32.5	Y110A7A.14	Y110A7A.f	sjj_Y110A7A.f	Y110A7A.14
6-B12	I-2C24	-0.161133	0.104222	29.5	Y110A7A.13	Y110A7A.g	sjj_Y110A7A.g	Y110A7A.13
6-B6	I-2C12	1.09648	0.114293	42	Y110A7A.19	Y110A7A.a	sjj_Y110A7A.a	Y110A7A.19
6-B9	I-2C18	2.00055	0.122229	44	Y110A7A.17	Y110A7A.d	sjj_Y110A7A.d	Y110A7A.17
6-C1	I-2E02	-0.801831	0.0995523	33.5	Y110A7A.12	Y110A7A.h	sjj_Y110A7A.h	Y110A7A.12
6-C6	I-2E12	-0.513421	0.101899	37	Y110A7A.8	Y110A7A.m	sjj_Y110A7A.m	Y110A7A.8
6-C7	I-2E14	-0.0341231	0.105208	24	Y110A7A.7	Y110A7A.n	sjj_Y110A7A.n	Y110A7A.7
6-C9	I-2E18	1.98862	0.122068	33.5	Y110A7A.5	Y110A7A.p	sjj_Y110A7A.p	Y110A7A.5
6-D3	I-2G06	2.83531	0.129911	30.5	F56A3.3	F56A3.3	sjj_F56A3.3	F56A3.3
6-D4	I-2G08	0.96309	0.113177	39	F56A3.4	F56A3.4	sjj_F56A3.4	F56A3.4
6-D9	I-2G18	0.662758	0.11071	39.5	B0261.1	B0261.1	sjj_B0261.1	B0261.1
6-E10	I-2I20	0.26561	0.107542	36.5	C01G8.9	C01G8.8	sjj_C01G8.8	C01G8.9
6-E7	I-2I14	-0.337363	0.103256	37.5	C01G8.5	C01G8.5	sjj_C01G8.5	C01G8.5
6-E9	I-2I18	-0.24299	0.103604	37.5	C01G8.9	C01G8.7	sjj_C01G8.7	C01G8.9
6-F2	I-2K04	0.799694	0.111915	44.5	F48C1.4	F48C1.4	sjj_F48C1.4	F48C1.4
6-F9	I-2K18	0.272147	0.107582	43.5	F55A12.3	F55A12.3	sjj_F55A12.3	F55A12.3
6-G1	I-2M02	-3.51858	0.0814654	30.5	F55A12.7	F55A12.7	sjj_F55A12.7	F55A12.7
6-G2	I-2M04	3.36124	0.135382	34	F55A12.8	F55A12.8	sjj_F55A12.8	F55A12.8
6-G8	I-2M16	0.382098	0.108457	37.5	0	C24A11.5	sjj_C24A11.5	0
6-H5	I-2O10	0.121522	0.106401	44.5	F27C1.3	F27C1.3	sjj_F27C1.3	F27C1.3
6-H7	I-2O14	-0.534504	0.101402	42.5	F27C1.3	F27C1.6	sjj_F27C1.6	F27C1.3
6-H8	I-2O16	-3.05265	0.0842912	5	F27C1.7	F27C1.7	sjj_F27C1.7	F27C1.7
70-A10	III-2A19	-3.82201	0.113985	10.5	T02C12.2	T02C12.2	sjj_T02C12.2	T02C12.2
70-A4	III-2A07	0.133003	0.163363	61	C36E8.1	C36E8.1	sjj_C36E8.1	C36E8.1
70-A8	III-2A15	-5.16204	0.105741	17	C36E8.5	C36E8.5	sjj_C36E8.5	C36E8.5
70-B1	III-2C01	-1.90054	0.131999	15	E03A3.3	E03A3.3	sjj_E03A3.3	E03A3.3
70-B2	III-2C03	-0.123429	0.155492	44.5	E03A3.4	E03A3.4	sjj_E03A3.4	E03A3.4
70-B9	III-2C17	-2.83219	0.123103	35.5	C03C10.3	C03C10.3	sjj_C03C10.3	C03C10.3
70-C5	III-2E09	1.08906	0.178948	86	C16C10.2	C16C10.2	sjj_C16C10.2	C16C10.2
70-C6	III-2E11	6.46716	0.243842	46.5	C16C10.3	C16C10.3	sjj_C16C10.3	C16C10.3
70-C9	III-2E17	0.363786	0.166989	78	C16C10.6	C16C10.6	sjj_C16C10.6	C16C10.6
70-E1	III-2I01	0.937396	0.20336	49.5	F43C1.2	F43C1.2	sjj_F43C1.2	F43C1.2
70-E2	III-2I03	0.341806	0.19078	57	F43C1.3	F43C1.3	sjj_F43C1.3	F43C1.3
70-E7	III-2I13	-0.854053	0.169221	35	T08A11.2	T08A11.2	sjj_T08A11.2	T08A11.2
70-F11	III-2K21	2.81445	0.210687	47.5	B0285.1	B0285.1	sjj_B0285.1	B0285.1
70-F12	III-2K23	1.51195	0.179763	62.5	B0285.1	B0285.2	sjj_B0285.2	B0285.1
70-F6	III-2K11	0.135389	0.163131	99.5	H38K22.1	H38K22.1	sjj_H38K22.1	H38K22.1
70-F7	III-2K13	0.890577	0.175586	79	H38K22.2	H38K22.2	sjj_H38K22.2	H38K22.2
70-F8	III-2K15	0.71046	0.172672	103.5	H38K22.3	H38K22.3	sjj_H38K22.3	H38K22.3
70-H11	III-2O21	-0.104363	0.155826	52	R07E5.10	R07E5.12	sjj_R07E5.12	R07E5.10
70-H3	III-2O05	-0.804505	0.14935	64	R07E5.3	R07E5.3	sjj_R07E5.3	R07E5.3
70-H9	III-2O17	-1.20433	0.143862	80.5	R07E5.10	R07E5.10	sjj_R07E5.10	R07E5.10
71-A1	III-2A02	-0.628822	0.148344	63	R07E5.14	R07E5.14	sjj_R07E5.14	R07E5.14
71-A10	III-2A20	-1.91726	0.134296	67.5	F56F3.2	F56F3.2	sjj_F56F3.2	F56F3.2
71-A6	III-2A12	-1.08459	0.145405	78.5	C28A5.4	C28A5.4	sjj_C28A5.4	C28A5.4
71-B1	III-2C02	-0.697538	0.150877	13	F56F3.6	F56F3.5	sjj_F56F3.5	F56F3.6
71-B2	III-2C04	-5.55759	0.0948617	3	F56F3.6	F56F3.6	sjj_F56F3.6	F56F3.6
71-B5	III-2C10	-2.4126	0.12809	72.5	C07G2.3	C07G2.3	sjj_C07G2.3	C07G2.3
71-C1	III-2E02	-1.77049	0.136759	47	M88.6	M88.6	sjj_M88.6	M88.6
71-C11	III-2E22	0.900743	0.168517	95	F35G12.10	F35G12.10	sjj_F35G12.10	F35G12.10
71-C9	III-2E18	-0.765703	0.151844	91	F35G12.8	F35G12.8	sjj_F35G12.8	F35G12.8
71-E9	III-2I18	0.0934767	0.158112	74.5	T04A8.6	T04A8.6	sjj_T04A8.6	T04A8.6
71-F1	III-2K02	1.07424	0.170783	102	T04A8.11	T04A8.11	sjj_T04A8.11	T04A8.11
71-G11	III-2M22	0.305314	0.160791	89	C38D4.3	C38D4.3	sjj_C38D4.3	C38D4.3
71-G12	III-2M24	0.790276	0.164652	49.5	C38D4.4	C38D4.4	sjj_C38D4.4	C38D4.4
71-H2	III-2O04	1.41109	0.1793	53	C38D4.6	C38D4.6	sjj_C38D4.6	C38D4.6
72-B10	III-2D19	1.3015	0.0968164	41.5	F26F4.1	F26F4.1	sjj_F26F4.1	F26F4.1
72-B8	III-2D15	0.0207929	0.0905247	51	C35D10.13	C35D10.13	sjj_C35D10.13	C35D10.13
72-C12	III-2F23	-2.21052	0.080515	20	C26E6.4	C26E6.4	sjj_C26E6.4	C26E6.4
72-C7	III-2F13	1.15799	0.0961017	49	F26F4.10	F26F4.10	sjj_F26F4.10	F26F4.10
72-C8	III-2F15	-0.383396	0.0888245	34	F26F4.11	F26F4.11	sjj_F26F4.11	F26F4.11
72-D2	III-2H03	-1.18672	0.0849943	54	C26E6.6	C26E6.6	sjj_C26E6.6	C26E6.6
72-E11	III-2J21	-0.554784	0.0878419	47.5	R144.4	R144.8	sjj_R144.8	R144.4
72-E2	III-2J03	0.756964	0.094177	65.5	C27F2.10	C27F2.7	sjj_C27F2.7	C27F2.10
72-E3	III-2J05	-2.92414	0.0779648	4.5	C27F2.8	C27F2.8	sjj_C27F2.8	C27F2.8
72-E6	III-2J11	3.81069	0.110444	45.5	R144.9	R144.3	sjj_R144.3	R144.9
72-F3	III-2L05	3.5773	0.109251	63	C45G9.5	C45G9.5	sjj_C45G9.5	C45G9.5
72-G12	III-2N23	-1.34661	0.0842534	28	T10F2.4	T10F2.4	sjj_T10F2.4	T10F2.4
72-G7	III-2N13	0.00600862	0.0904499	43.5	F21H11.3	F21H11.3	sjj_F21H11.3	F21H11.3
72-G9	III-2N17	-4.94538	0.0704781	18	T10F2.1	T10F2.1	sjj_T10F2.1	T10F2.1
72-H3	III-2P05	0.131445	0.0910459	34.5	K10D2.3	K10D2.3	sjj_K10D2.3	K10D2.3
72-H6	III-2P11	1.87158	0.0997534	56	K10D2.6	K10D2.6	sjj_K10D2.6	K10D2.6
73-A4	III-2B08	-0.20793	0.154403	81.5	C34E10.2	C34E10.2	sjj_C34E10.2	C34E10.2
73-A8	III-2B16	-4.92315	0.106564	63	C34E10.6	C34E10.6	sjj_C34E10.6	C34E10.6
73-A9	III-2B18	-0.50488	0.151232	70.5	C34E10.7	C34E10.7	sjj_C34E10.7	C34E10.7
73-B8	III-2D16	0.61583	0.164736	93	ZC395.10	ZC395.10	sjj_ZC395.10	ZC395.10
73-E5	III-2J10	-1.79321	0.136607	66	F48E8.5	F48E8.5	sjj_F48E8.5	F48E8.5
73-F2	III-2L04	1.62377	0.17841	92	R02F2.7	R02F2.7	sjj_R02F2.7	R02F2.7
73-G11	III-2N22	0.318497	0.161363	95.5	F56D2.6	F56D2.6	sjj_F56D2.6	F56D2.6
73-G12	III-2N24	0.0625552	0.157847	72	F56D2.7	F56D2.7	sjj_F56D2.7	F56D2.7
73-G6	III-2N12	-1.83632	0.135842	71	F56D2.1	F56D2.1	sjj_F56D2.1	F56D2.1
73-H12	III-2P24	-2.15018	0.13253	17	F54E7.2	F54E7.2	sjj_F54E7.2	F54E7.2
74-A1	III-3A01	2.85275	0.108915	65	F54E7.3	F54E7.3	sjj_F54E7.3	F54E7.3
74-A11	III-3A21	1.38958	0.0979581	46.5	B0336.6	B0336.6	sjj_B0336.6	B0336.6
74-A2	III-3A03	-1.07807	0.0820216	48.5	F54E7.3	F54E7.4	sjj_F54E7.4	F54E7.3
74-B3	III-3C05	-0.713044	0.0841837	3	B0336.10	B0336.10	sjj_B0336.10	B0336.10
74-C8	III-3E15	-0.842798	0.0834061	53	R12B2.4	R12B2.4	sjj_R12B2.4	R12B2.4
74-C9	III-3E17	-2.15897	0.115071	32.5	R12B2.5	R12B2.5	sjj_R12B2.5	R12B2.5
74-D6	III-3G11	0.185464	0.0898191	44	F01F1.7	F01F1.7	sjj_F01F1.7	F01F1.7
74-D7	III-3G13	-2.63762	0.118674	50.5	F01F1.8	F01F1.8	sjj_F01F1.8	F01F1.8
74-E5	III-3I09	-0.2325	0.0872469	64	C28H8.4	C28H8.4	sjj_C28H8.4	C28H8.4
74-G4	III-3M07	-3.76287	0.0946931	22.5	ZK328.2	ZK328.2	sjj_ZK328.2	ZK328.2
74-G7	III-3M13	-2.10214	0.115859	33.5	ZK328.5	ZK328.5	sjj_ZK328.5	ZK328.5
74-H8	III-3O15	-0.218828	0.142397	74.5	T17E9.2	T17E9.2	sjj_T17E9.2	T17E9.2
75-B11	III-3C22	4.42861	0.222333	83	T12A2.2	T12A2.2	sjj_T12A2.2	T12A2.2
75-B2	III-3C04	-1.87998	0.119018	12	C23G10.4	C23G10.4	sjj_C23G10.4	C23G10.4
75-B6	III-3C12	-0.665034	0.149001	69	C23G10.8	C23G10.8	sjj_C23G10.8	C23G10.8
75-B7	III-3C14	-0.465073	0.141572	51	C23G10.8	C23G10.9	sjj_C23G10.9	C23G10.8
75-C1	III-3E02	1.32918	0.159733	48	T12A2.5	T12A2.5	sjj_T12A2.5	T12A2.5
75-C3	III-3E06	2.75363	0.194895	76.5	T12A2.7	T12A2.7	sjj_T12A2.7	T12A2.7
75-D9	III-3G18	1.13419	0.171701	93.5	F47D12.4	F47D12.4	sjj_F47D12.4	F47D12.4
75-E7	III-3I14	0.735181	0.166288	71.5	C56G2.6	C56G2.6	sjj_C56G2.6	C56G2.6
75-F1	III-3K02	-0.18996	0.154619	88.5	C16A3.3	C16A3.3	sjj_C16A3.3	C16A3.3
75-F11	III-3K22	-1.08617	0.144366	73.5	C05D11.3	C05D11.3	sjj_C05D11.3	C05D11.3
75-F2	III-3K04	2.26297	0.171308	67	C16A3.4	C16A3.4	sjj_C16A3.4	C16A3.4
75-F3	III-3K06	0.772943	0.166785	76.5	C16A3.5	C16A3.5	sjj_C16A3.5	C16A3.5
75-F4	III-3K08	-0.358157	0.152648	94	C16A3.6	C16A3.6	sjj_C16A3.6	C16A3.6
75-F7	III-3K14	1.35895	0.174648	19	C16A3.9	C16A3.9	sjj_C16A3.9	C16A3.9
75-G12	III-3M24	-1.66257	0.0802914	52.5	T26A5.3	T26A5.3	sjj_T26A5.3	T26A5.3
75-G7	III-3M14	-1.94916	0.1347	71.5	C05D11.11	C05D11.11	sjj_C05D11.11	C05D11.11
75-G8	III-3M16	-0.361427	0.152629	87	C05D11.12	C05D11.12	sjj_C05D11.12	C05D11.12
75-H11	III-3O22	-3.85535	0.121681	9.5	F23F12.6	F23F12.6	sjj_F23F12.6	F23F12.6
75-H6	III-3O12	-0.744687	0.148044	74	T26A5.9	T26A5.9	sjj_T26A5.9	T26A5.9
75-H8	III-3O16	-0.717399	0.148407	62	0	F23F12.2	sjj_F23F12.2	0
76-B1	III-3D01	1.11914	0.171421	57.5	F20H11.2	F20H11.2	sjj_F20H11.2	F20H11.2
76-B11	III-3D21	-5.65676	0.109858	9.5	C13B9.3	C13B9.3	sjj_C13B9.3	C13B9.3
76-B2	III-3D03	3.61417	0.208598	81	F20H11.3	F20H11.3	sjj_F20H11.3	F20H11.3
76-B5	III-3D09	0.802548	0.167224	76.5	F20H11.2	F20H11.6	sjj_F20H11.6	F20H11.2
76-E7	III-3J13	0.710449	0.166045	70	K04C2.2	K04C2.2	sjj_K04C2.2	K04C2.2
76-F10	III-3L19	1.90001	0.0972997	46.5	F57B9.5	F57B9.5	sjj_F57B9.5	F57B9.5
76-F11	III-3L21	-0.819716	0.147148	14	F57B9.6	F57B9.6	sjj_F57B9.6	F57B9.6
76-F7	III-3L13	-4.19108	0.114476	27	F57B9.2	F57B9.2	sjj_F57B9.2	F57B9.2
76-F8	III-3L15	-5.4021	0.102625	31.5	F57B9.3	F57B9.3	sjj_F57B9.3	F57B9.3
76-H6	III-3P11	1.47989	0.1764	86.5	F11H8.4	F11H8.4	sjj_F11H8.4	F11H8.4
77-B10	III-3D20	2.46332	0.100009	43.5	K04G7.1	K04G7.1	sjj_K04G7.1	K04G7.1
77-B6	III-3D12	0.584341	0.0904973	41	B0280.9	B0280.9	sjj_B0280.9	B0280.9
77-C1	III-3F02	0.707674	0.0910716	40.5	K04G7.4	K04G7.4	sjj_K04G7.4	K04G7.4
77-C10	III-3F20	4.65684	0.112426	11	F37C12.9	F37C12.9	sjj_F37C12.9	F37C12.9
77-C4	III-3F08	-0.631591	0.0848382	32.5	F37C12.1	F37C12.1	sjj_F37C12.1	F37C12.1
77-C6	III-3F12	-0.473036	0.172333	44	F37C12.3	F37C12.3	sjj_F37C12.3	F37C12.3
77-C7	III-3F14	-0.456927	0.0855343	16	F37C12.4	F37C12.4	sjj_F37C12.4	F37C12.4
77-C8	III-3F16	-4.29803	0.0696785	23.5	F37C12.7	F37C12.7	sjj_F37C12.7	F37C12.7
77-D12	III-3H24	-0.357455	0.0860074	35.5	R151.6	R151.6	sjj_R151.6	R151.6
77-D2	III-3H04	0.62365	0.0906563	43	F37C12.13	F37C12.13	sjj_F37C12.13	F37C12.13
77-D9	III-3H18	-1.18996	0.0822473	8	R151.3	R151.3	sjj_R151.3	R151.3
77-E6	III-3J12	0.0428201	0.0879143	17	T20H4.3	T20H4.3	sjj_T20H4.3	T20H4.3
77-E8	III-3J16	0.75788	0.183183	41.5	T20H4.5	T20H4.5	sjj_T20H4.5	T20H4.5
77-F5	III-3L10	1.22242	0.0937101	35	B0361.8	B0361.8	sjj_B0361.8	B0361.8
77-F7	III-3L14	0.0441669	0.176814	49.5	B0361.10	B0361.10	sjj_B0361.10	B0361.10
77-G10	III-3N20	-0.327401	0.0861492	47.5	T20B12.1	T20B12.1	sjj_T20B12.1	T20B12.1
77-G11	III-3N22	-1.55843	0.0806682	42.5	T20B12.2	T20B12.2	sjj_T20B12.2	T20B12.2
77-G6	III-3N12	0.406827	0.0896384	60.5	F08F8.2	F08F8.2	sjj_F08F8.2	F08F8.2
77-H11	III-3P22	-1.01544	0.083094	53	H14A12.2	H14A12.2	sjj_H14A12.2	H14A12.2
77-H5	III-3P10	-0.15906	0.0869508	47.5	T20B12.8	T20B12.8	sjj_T20B12.8	T20B12.8
78-A4	III-4A07	-3.21106	0.102479	9	K07D8.1	K07D8.1	sjj_K07D8.1	K07D8.1
78-B10	III-4C19	-3.0618	0.103107	38	R13A5.12	R13A5.12	sjj_R13A5.12	R13A5.12
78-B11	III-4C21	-2.7659	0.106878	40	R13A5.12	R13A5.13	sjj_R13A5.13	R13A5.12
78-C10	III-4E19	-0.405735	0.142371	48	C18H2.4	C18H2.4	sjj_C18H2.4	C18H2.4
78-C3	III-4E05	-0.15761	0.146797	65.5	ZK783.1	ZK783.1	sjj_ZK783.1	ZK783.1
78-D11	III-4G21	-2.37528	0.121045	37	ZK686.1	ZK686.1	sjj_ZK686.1	ZK686.1
78-D6	III-4G11	0.0195764	0.144827	66.5	ZK112.4	ZK112.4	sjj_ZK112.4	ZK112.4
78-E7	III-4I13	-4.12323	0.0908914	10.5	C27D11.1	C27D11.1	sjj_C27D11.1	C27D11.1
78-F7	III-4K13	0.510429	0.159193	54.5	C02C2.5	C02C2.5	sjj_C02C2.5	C02C2.5
78-F8	III-4K15	-0.148506	0.146905	45	ZK688.9	C02C2.6	sjj_C02C2.6	ZK688.9
78-G11	III-4M21	-0.134469	0.14315	73.5	C29E4.8	C29E4.8	sjj_C29E4.8	C29E4.8
78-G6	III-4M11	-0.832807	0.136064	43.5	C29E4.2	C29E4.2	sjj_C29E4.2	C29E4.2
79-A11	III-4A22	-0.941116	0.134753	48.5	K12H4.3	K12H4.3	sjj_K12H4.3	K12H4.3
79-A6	III-4A12	1.14395	0.157531	36	F44B9.7	F44B9.7	sjj_F44B9.7	F44B9.7
79-B1	III-4C02	-1.3255	0.130947	43.5	K12H4.5	K12H4.5	sjj_K12H4.5	K12H4.5
79-B10	III-4C20	-0.0731364	0.143819	57.5	K06H7.6	K06H7.6	sjj_K06H7.6	K06H7.6
79-B5	III-4C10	-1.32976	0.130888	59	C14B9.4	K06H7.1	sjj_K06H7.1	C14B9.4
79-C12	III-4E24	-0.347778	0.140985	52.5	D2007.4	D2007.4	sjj_D2007.4	D2007.4
79-C4	III-4E08	-1.22956	0.13188	47.5	C14B9.4	C14B9.4	sjj_C14B9.4	C14B9.4
79-C5	III-4E10	0.626561	0.15159	54	C14B9.6	C14B9.5	sjj_C14B9.5	C14B9.6
79-D5	III-4G10	-2.05626	0.126823	4	C50C3.6	C50C3.6	sjj_C50C3.6	C50C3.6
79-E4	III-4I08	0.0836811	0.190764	53	C30A5.7	C30A5.7	sjj_C30A5.7	C30A5.7
79-E5	III-4I10	-0.636457	0.182416	48	0	C30A5.9	sjj_C30A5.9	0
79-E6	III-4I12	-2.25981	0.165229	60	C02F5.1	C02F5.1	sjj_C02F5.1	C02F5.1
79-F2	III-4K04	-1.73298	0.079503	4.5	C02F5.9	C02F5.9	sjj_C02F5.9	C02F5.9
79-F5	III-4K10	0.668723	0.0984983	45	F09G8.3	F09G8.3	sjj_F09G8.3	F09G8.3
79-F6	III-4K12	1.34311	0.206215	52.5	F09G8.4	F09G8.4	sjj_F09G8.4	F09G8.4
79-G3	III-4M06	0.131551	0.0939152	45.5	F10E9.4	F10E9.4	sjj_F10E9.4	F10E9.4
79-G4	III-4M08	0.60761	0.197098	71	F10E9.5	F10E9.5	sjj_F10E9.5	F10E9.5
79-G7	III-4M14	1.33364	0.205955	55.5	F10E9.8	F10E9.8	sjj_F10E9.8	F10E9.8
79-H6	III-4O12	0.566929	0.151113	63.5	R05D3.5	R05D3.5	sjj_R05D3.5	R05D3.5
7-A10	I-2B19	-0.695642	0.152688	5	C09D4.5	C09D4.5	sjj_C09D4.5	C09D4.5
7-A5	I-2B09	2.95518	0.204336	79	T05E8.3	T05E8.3	sjj_T05E8.3	T05E8.3
7-A8	I-2B15	2.60097	0.198325	73	C09D4.3	C09D4.3	sjj_C09D4.3	C09D4.3
7-B2	I-2D03	1.91025	0.187767	66	F59A3.3	F59A3.3	sjj_F59A3.3	F59A3.3
7-C8	I-2F15	0.322109	0.165637	78	M01E11.6	M01E11.6	sjj_M01E11.6	M01E11.6
7-D11	I-2H21	2.19282	0.192021	85.5	F55F8.3	F55F8.3	sjj_F55F8.3	F55F8.3
7-D12	I-2H23	2.03883	0.190882	98.5	F55F8.4	F55F8.4	sjj_F55F8.4	F55F8.4
7-D2	I-2H03	-1.44513	0.143935	62	F46F11.5	F46F11.5	sjj_F46F11.5	F46F11.5
7-D7	I-2H13	1.81656	0.186378	73	M01A12.1	M01A12.1	sjj_M01A12.1	M01A12.1
7-E12	I-2J23	0.667311	0.170458	89	T19B4.7	T19B4.7	sjj_T19B4.7	T19B4.7
7-E7	I-2J13	0.280158	0.165207	67.5	T19B4.2	T19B4.2	sjj_T19B4.2	T19B4.2
7-E9	I-2J17	0.52135	0.168211	74.5	T19B4.4	T19B4.4	sjj_T19B4.4	T19B4.4
7-F7	I-2L13	-2.87295	0.135255	7	F56H1.4	F56H1.4	sjj_F56H1.4	F56H1.4
7-G10	I-2N19	0.874293	0.173209	75.5	C32F10.5	C32F10.5	sjj_C32F10.5	C32F10.5
80-A11	III-4B21	1.24537	0.204836	56	ZK1236.3	ZK1236.3	sjj_ZK1236.3	ZK1236.3
80-B4	III-4D07	0.934087	0.201048	64	C30C11.1	C30C11.1	sjj_C30C11.1	C30C11.1
80-B5	III-4D09	-6.65395	0.125929	26	C30C11.2	C30C11.2	sjj_C30C11.2	C30C11.2
80-B7	III-4D13	-0.857545	0.180226	52.5	C30C11.4	C30C11.4	sjj_C30C11.4	C30C11.4
80-D9	III-4H17	-0.146485	0.143173	60.5	C06E1.10	C06E1.10	sjj_C06E1.10	C06E1.10
80-E10	III-4J19	-0.199354	0.187381	55	F22B7.10	F22B7.10	sjj_F22B7.10	F22B7.10
80-E2	III-4J03	0.378222	0.194161	66	F22B7.2	F22B7.2	sjj_F22B7.2	F22B7.2
80-E3	III-4J05	-1.97395	0.16798	58	F22B7.3	F22B7.3	sjj_F22B7.3	F22B7.3
80-E4	III-4J07	-0.787961	0.180708	59.5	F22B7.4	F22B7.4	sjj_F22B7.4	F22B7.4
80-E5	III-4J09	0.176002	0.146607	57	C38C10.4	F22B7.5	sjj_F22B7.5	C38C10.4
80-E6	III-4J11	0.497366	0.19559	51.5	F22B7.6	F22B7.6	sjj_F22B7.6	F22B7.6
80-E8	III-4J15	1.5059	0.208233	66	F22B7.7	F22B7.8	sjj_F22B7.8	F22B7.7
80-F2	III-4L03	0.162038	0.191753	72.5	B0523.5	B0523.5	sjj_B0523.5	B0523.5
80-F9	III-4L17	1.04539	0.156379	53	B0303.9	B0303.9	sjj_B0303.9	B0303.9
80-G1	III-4N01	1.07382	0.156714	65	B0303.15	B0303.15	sjj_B0303.15	B0303.15
80-H7	III-4P13	-3.01602	0.11561	10	K02D10.5	K02D10.5	sjj_K02D10.5	K02D10.5
80-H8	III-4P15	1.6288	0.163363	55.5	F54F2.1	F54F2.1	sjj_F54F2.1	F54F2.1
81-B5	III-4D10	1.32858	0.175771	48.5	ZK637.8	ZK637.8	sjj_ZK637.8	ZK637.8
81-C5	III-4F10	-0.460763	0.141724	46	ZK643.6	ZK643.6	sjj_ZK643.6	ZK643.6
81-C7	III-4F14	-0.971586	0.0852401	35	R08D7.1	R08D7.1	sjj_R08D7.1	R08D7.1
81-C8	III-4F16	0.932592	0.167578	56	R08D7.2	R08D7.2	sjj_R08D7.2	R08D7.2
81-C9	III-4F18	-1.75236	0.120969	41.5	R08D7.3	R08D7.3	sjj_R08D7.3	R08D7.3
81-D7	III-4H14	0.577232	0.151215	61.5	F59B2.8	F59B2.8	sjj_F59B2.8	F59B2.8
81-D9	III-4H18	-0.0093389	0.144795	61.5	F59B2.11	F59B2.10	sjj_F59B2.10	F59B2.11
81-E11	III-4J22	0.753851	0.163998	52	F02A9.4	F02A9.4	sjj_F02A9.4	F02A9.4
81-E5	III-4J10	0.369896	0.156488	57.5	R107.6	R107.6	sjj_R107.6	R107.6
81-E7	III-4J14	1.95611	0.18971	54	R107.8	R107.8	sjj_R107.8	R107.8
81-E9	III-4J18	2.64364	0.101009	40	F02A9.2	F02A9.2	sjj_F02A9.2	F02A9.2
81-F1	III-4L02	0.471755	0.158426	53	F02A9.6	F02A9.6	sjj_F02A9.6	F02A9.6
81-F4	III-4L08	1.199	0.173023	51.5	ZK507.3	ZK507.3	sjj_ZK507.3	ZK507.3
81-G5	III-4N10	-0.525662	0.0853484	63	F54G8.3	F54G8.3	sjj_F54G8.3	F54G8.3
81-H2	III-4P04	-3.66613	0.109873	14.5	T23G5.1	T23G5.1	sjj_T23G5.1	T23G5.1
81-H5	III-4P10	-0.59096	0.138348	72.5	T23G5.5	T23G5.5	sjj_T23G5.5	T23G5.5
82-A7	III-5A13	-0.0601121	0.148556	50.5	K04H4.1	K04H4.1	sjj_K04H4.1	K04H4.1
82-A8	III-5A15	-3.94741	0.0926051	25.5	K04H4.2	K04H4.2	sjj_K04H4.2	K04H4.2
82-B10	III-5C19	-0.442068	0.0876548	56	F54C8.3	F54C8.3	sjj_F54C8.3	F54C8.3
82-B12	III-5C23	-1.5388	0.0804715	30	F54C8.5	F54C8.5	sjj_F54C8.5	F54C8.5
82-B2	III-5C03	0.348588	0.156194	59.5	C38C10.4	C38C10.4	sjj_C38C10.4	C38C10.4
82-B4	III-5C07	-0.207972	0.145862	52.5	T26G10.1	T26G10.1	sjj_T26G10.1	T26G10.1
82-B9	III-5C17	-0.272838	0.166991	61.5	F54C8.2	F54C8.2	sjj_F54C8.2	F54C8.2
82-C3	III-5E05	-2.82142	0.106155	41	B0464.1	B0464.1	sjj_B0464.1	B0464.1
82-C9	III-5E17	0.502237	0.159127	51.5	B0464.9	B0464.7	sjj_B0464.7	B0464.9
82-D12	III-5G23	-0.371218	0.08797	42.5	ZK1098.1	ZK1098.7	sjj_ZK1098.7	ZK1098.1
82-D2	III-5G03	0.578516	0.151079	57.5	F55H2.4	F55H2.4	sjj_F55H2.4	F55H2.4
82-F5	III-5K09	0.0417827	0.15061	53.5	F58A4.3	F58A4.3	sjj_F58A4.3	F58A4.3
82-G7	III-5M13	0.156436	0.152474	62.5	C07A9.3	C07A9.3	sjj_C07A9.3	C07A9.3
82-H7	III-5O13	0.618808	0.151496	60.5	T05G5.3	T05G5.3	sjj_T05G5.3	T05G5.3
82-H8	III-5O15	-1.0219	0.133945	57	T05G5.4	T05G5.4	sjj_T05G5.4	T05G5.4
83-A10	III-5A20	-1.33704	0.127151	14	R10E11.8	R10E11.8	sjj_R10E11.8	R10E11.8
83-A2	III-5A04	0.468539	0.158535	62.5	T05G5.10	T05G5.10	sjj_T05G5.10	T05G5.10
83-A4	III-5A08	-1.58008	0.123441	25	R10E11.2	R10E11.2	sjj_R10E11.2	R10E11.2
83-B1	III-5C02	-0.191536	0.146182	45.5	F10E9.8	ZK632.2	sjj_ZK632.2	ZK632.2
83-D2	III-5G04	1.50653	0.161906	57.5	F40F12.5	F40F12.6	sjj_F40F12.6	F40F12.5
83-E11	III-5I22	0.987057	0.168635	62	C05B5.6	C05B5.6	sjj_C05B5.6	C05B5.6
83-F11	III-5K22	-0.825116	0.135392	50.5	T16G12.4	T16G12.4	sjj_T16G12.4	T16G12.4
83-F12	III-5K24	1.32321	0.17673	62	T16G12.5	T16G12.5	sjj_T16G12.5	T16G12.5
83-G1	III-5M02	0.26757	0.154516	47	T16G12.6	T16G12.6	sjj_T16G12.6	T16G12.6
83-G11	III-5M22	0.881586	0.16673	53	T16H12.10	T16H12.10	sjj_T16H12.10	T16H12.10
83-H11	III-5O22	0.337536	0.148429	63	T20G5.2	T20G5.2	sjj_T20G5.2	T20G5.2
83-H4	III-5O08	1.06751	0.156775	49	ZK1128.5	ZK1128.5	sjj_ZK1128.5	ZK1128.5
84-A12	III-5B23	1.01982	0.178635	56.5	R01H10.1	R01H10.1	sjj_R01H10.1	R01H10.1
84-B12	III-5D23	0.874493	0.176106	48.5	T07C4.1	T07C4.1	sjj_T07C4.1	T07C4.1
84-C6	III-5F11	0.733855	0.174116	58.5	T07C4.7	T07C4.7	sjj_T07C4.7	T07C4.7
84-D9	III-5H17	0.0890689	0.145564	62	H04D03.2	H04D03.2	sjj_H04D03.2	H04D03.2
84-E2	III-5J03	0.538791	0.170061	56.5	D2045.6	D2045.6	sjj_D2045.6	D2045.6
84-G10	III-5N19	2.11798	0.199967	54	Y39A1A.13	Y39A1A.13	sjj_Y39A1A.13	Y39A1A.13
84-H12	III-5P23	0.330446	0.14831	52	K01G5.1	K01G5.1	sjj_K01G5.1	K01G5.1
85-A3	III-5B06	-5.01833	0.103409	11.5	K01G5.4	K01G5.4	sjj_K01G5.4	K01G5.4
85-A6	III-5B12	-6.78455	0.0872154	18	K01G5.7	K01G5.7	sjj_K01G5.7	K01G5.7
85-B1	III-5D02	-5.88235	0.0933071	27	K11D9.2	K11D9.2	sjj_K11D9.2	K11D9.2
85-B3	III-5D06	-0.249911	0.141975	48	R17.1	R17.1	sjj_R17.1	R17.1
85-B6	III-5D12	0.57317	0.15101	53.5	Y39A1C.1	Y39A1C.1	sjj_Y39A1C.1	Y39A1C.1
85-F1	III-5L02	3.46331	0.187486	68	Y48A6C.4	Y48A6C.4	sjj_Y48A6C.4	Y48A6C.4
85-F10	treat	2.64489	0.176449	47.5	#N/A	#N/A	#N/A	#N/A
85-F4	III-5L08	-0.842928	0.139428	56.5	Y47D3A.26	Y47D3A.aa	sjj_Y47D3A.aa	Y47D3A.26
85-F7	III-5L14	-0.5247	0.143983	44.5	Y47D3A.29	Y47D3A.c	sjj_Y47D3A.c	Y47D3A.29
85-F9	III-5L18	2.04871	0.187185	36.5	Y47D3A.29	Y47D3A.d	sjj_Y47D3A.d	Y47D3A.29
86-B1	III-6C01	-2.173	0.129043	50.5	Y47D3B.7	Y47D3B.7	sjj_Y47D3B.7	Y47D3B.7
86-C12	III-6E23	1.03061	0.178862	55	Y41C4A.13	Y41C4A.13	sjj_Y41C4A.13	Y41C4A.13
86-C9	III-6E17	-0.483871	0.153203	44	Y41C4A.10	Y41C4A.10	sjj_Y41C4A.10	Y41C4A.10
86-E1	III-6I01	1.50017	0.187588	56	C18D11.4	C18D11.4	sjj_C18D11.4	C18D11.4
86-E11	III-6I21	-0.229323	0.157796	56.5	Y56A3A.12	Y56A3A.12A	sjj_Y56A3A.12A	Y56A3A.12
86-E3	III-6I05	1.48393	0.187275	51.5	Y56A3A.2	Y56A3A.2	sjj_Y56A3A.2	Y56A3A.2
86-F8	III-6K15	-0.693836	0.149948	70.5	Y56A3A.19	Y56A3A.19	sjj_Y56A3A.19	Y56A3A.19
86-G10	III-6M19	0.133185	0.163341	55.5	Y79H2A.6	Y79H2A.6	sjj_Y79H2A.6	Y79H2A.6
86-G4	III-6M07	0.50659	0.169573	60	Y56A3A.32	Y56A3A.32	sjj_Y56A3A.32	Y56A3A.32
86-H6	III-6O11	1.48773	0.176681	63	Y75B8A.7	Y75B8A.7	sjj_Y75B8A.7	Y75B8A.7
87-A9	III-6A18	-1.46909	0.138547	35	Y75B8A.27	Y75B8A.27	sjj_Y75B8A.27	Y75B8A.27
87-B6	III-6C12	-4.79765	0.098674	22	Y75B8A.21	Y49E10.1	sjj_Y49E10.1	Y49E10.1
87-B7	III-6C14	0.493685	0.170506	48	Y49E10.2	Y49E10.2	sjj_Y49E10.2	Y49E10.2
87-C11	III-6E22	0.923149	0.177187	55	Y49E10.21	Y49E10.21	sjj_Y49E10.21	Y49E10.21
87-C5	III-6E10	-5.5187	0.0917911	4	Y49E10.15	Y49E10.15	sjj_Y49E10.15	Y49E10.15
87-C6	III-6E12	1.53119	0.188472	53.5	Y49E10.16	Y49E10.16	sjj_Y49E10.16	Y49E10.16
87-C9	III-6E18	-0.0913439	0.159483	50.5	Y49E10.19	Y49E10.19	sjj_Y49E10.19	Y49E10.19
87-D11	III-6G22	0.286578	0.156349	55	Y111B2A.25	Y111B2C.e	sjj_Y111B2C.e	Y111B2A.25
87-E9	III-6I18	-2.75194	0.126886	6.5	Y111B2A.14	Y111B2D.b	sjj_Y111B2D.b	Y111B2A.14
87-F2	III-6K04	-0.412319	0.154317	67.5	Y111B2A.18	Y111B2D.h	sjj_Y111B2D.h	Y111B2A.18
87-H1	III-6O02	-0.762505	0.141476	52.5	Y37D8A.10	Y37D8A.10	sjj_Y37D8A.10	Y37D8A.10
87-H5	III-6O10	-1.66936	0.128132	58.5	Y37D8A.14	Y37D8A.14	sjj_Y37D8A.14	Y37D8A.14
87-H8	III-6O16	0.835785	0.165371	55.5	Y37D8A.17	Y37D8A.18	sjj_Y37D8A.18	Y37D8A.17
88-A4	III-6B07	-1	0.178362	6	ZK1010.1	ZK1010.1	sjj_ZK1010.1	ZK1010.1
88-A6	III-6B11	-0.906014	0.179651	63.5	ZK1010.3	ZK1010.3	sjj_ZK1010.3	ZK1010.3
88-B4	III-6D07	-2.96954	0.158001	73	F14F7.4	F14F7.4	sjj_F14F7.4	F14F7.4
88-B8	III-6D15	-1.44358	0.173561	61	Y39E4B.1	Y39E4B.1	sjj_Y39E4B.1	Y39E4B.1
88-D11	III-6H21	0.505315	0.160032	58.5	Y43F4B.5	Y43F4B.5	sjj_Y43F4B.5	Y43F4B.5
88-D12	III-6H23	-0.6606	0.142116	62.5	Y43F4B.6	Y43F4B.6	sjj_Y43F4B.6	Y43F4B.6
88-E8	III-6J15	-2.93979	0.1583	64.5	F53A2.6	F53A2.6	sjj_F53A2.6	F53A2.6
88-G11	III-6N21	-0.773705	0.140413	62.5	T27E9.1	T27E9.1	sjj_T27E9.1	T27E9.1
88-G12	III-6N23	-1.49606	0.130412	60.5	T27E9.2	T27E9.2	sjj_T27E9.2	T27E9.2
88-G9	III-6N17	-0.208065	0.148771	52.5	Y76A2A.2	Y76A2A.2	sjj_Y76A2A.2	Y76A2A.2
89-A3	III-6B06	-2.75051	0.160183	51	Y76A2B.1	Y76A2B.1	sjj_Y76A2B.1	Y76A2B.1
89-B1	III-6D02	0.18291	0.0918341	50	T05D4.5	T05D4.5	sjj_T05D4.5	T05D4.5
89-B11	III-6D22	0.332166	0.0927592	43.5	T12D8.6	T12D8.6	sjj_T12D8.6	T12D8.6
89-B4	III-6D08	1.56699	0.101887	5	T25C8.2	T25C8.2	sjj_T25C8.2	T25C8.2
89-B6	III-6D12	-1.16342	0.0827919	21.5	T12D8.1	T12D8.1	sjj_T12D8.1	T12D8.1
89-C10	III-6F20	-4.18563	0.147272	41.5	W06F12.1	W06F12.1	sjj_W06F12.1	W06F12.1
89-D5	III-6H10	0.972789	0.0973926	40	K08E3.5	K08E3.5	sjj_K08E3.5	K08E3.5
89-E3	III-6J06	-0.206123	0.187298	56	Y66A7A.8	C37G2.7	sjj_C37G2.7	Y66A7A.8
89-E7	III-6J14	2.80841	0.111976	54	Y79H2A.3	C51G7.d	sjj_C51G7.d	Y79H2A.3
89-E9	III-6J18	2.1494	0.216534	61.5	Y79H2A.3	C51G7.f	sjj_C51G7.f	Y79H2A.3
89-G3	III-6N06	-1.13038	0.0830987	33.5	Y82E9BR.3	Y119D3_446.a	sjj_Y119D3_446.a	Y82E9BR.3
89-G5	III-6N10	2.01416	0.105433	31	Y82E9BR.15	Y119D3_446.c	sjj_Y119D3_446.c	Y82E9BR.15
89-H12	III-6P24	-3.10687	0.111469	30	Y82E9BR.13	Y119D3_456.a	sjj_Y119D3_456.a	Y82E9BR.13
8-A5	I-2B10	-1.22455	0.100552	35	C34G6.5	C34G6.5	sjj_C34G6.5	C34G6.5
8-B12	I-2D24	1.20975	0.177632	63.5	C06A5.1	C06A5.1	sjj_C06A5.1	C06A5.1
8-C12	I-2F24	-0.991498	0.103195	36.5	B0025.2	B0025.3	sjj_B0025.3	B0025.2
8-D2	I-2H04	-0.0790284	0.16041	74.5	C27A12.3	C27A12.3	sjj_C27A12.3	C27A12.3
8-E6	I-2J12	0.41464	0.166982	87	T27A3.2	T27A3.2	sjj_T27A3.2	T27A3.2
8-G3	I-2N06	0.828541	0.172339	79.5	T09B4.9	T09B4.9	sjj_T09B4.9	T09B4.9
8-H10	I-2P20	-0.286205	0.158089	71.5	C48E7.2	C48E7.2	sjj_C48E7.2	C48E7.2
8-H11	I-2P22	-0.536958	0.154731	94	C48E7.3	C48E7.3	sjj_C48E7.3	C48E7.3
8-H3	I-2P06	0.633792	0.169678	102.5	T08B2.7	T08B2.7	sjj_T08B2.7	T08B2.7
8-H4	I-2P08	0.772632	0.171575	103	T08B2.7	T08B2.8	sjj_T08B2.8	T08B2.7
8-H5	I-2P10	-3.42149	0.14479	52	T08B2.9	T08B2.9	sjj_T08B2.9	T08B2.9
8-H6	I-2P12	-2.62153	0.131056	4	T08B2.10	T08B2.10	sjj_T08B2.10	T08B2.10
90-D1	III-7G01	-0.785449	0.10602	37.5	Y22D7AL.16	Y119D3_465.m	sjj_Y119D3_465.m	Y22D7AL.16
90-G9	III-7M17	-0.173729	0.187681	57.5	Y53G8AR.9	Y53G8A_1734.f	sjj_Y53G8A_1734.f	Y53G8AR.9
90-H10	III-7O19	1.03863	0.168845	53.5	Y53G8AL.2	Y53G8A_9248.c	sjj_Y53G8A_9248.c	Y53G8AL.2
90-H11	III-7O21	0.525842	0.160268	57	Y53G8AL.2	Y53G8A_9248.d	sjj_Y53G8A_9248.d	Y53G8AL.2
91-A5	III-7A10	2.0121	0.186424	59.5	H06I04.3	Y53G8B_93.d	sjj_Y53G8B_93.d	H06I04.3
91-A7	III-7A14	-1.90522	0.131683	7.5	H06I04.4	Y53G8B_1025.a	sjj_Y53G8B_1025.a	H06I04.4
91-B4	III-7C08	-0.409241	0.145655	50	F10C5.1	Y55B1A_115.c	sjj_Y55B1A_115.c	F10C5.1
91-B6	III-7C12	0.255575	0.155951	43.5	F30H5.1	Y55B1A_115.e	sjj_Y55B1A_115.e	F30H5.1
91-E3	III-7I06	0.678714	0.163236	63.5	Y71H2AM.17	Y71H2_375.b	sjj_Y71H2_375.b	Y71H2AM.17
91-E4	III-7I08	0.44972	0.158953	54.5	Y71H2AM.23	Y71H2_378.a	sjj_Y71H2_378.a	Y71H2AM.23
91-F10	III-7K20	-3.16528	0.110272	39	Y71H2B.10	Y71H2_389.e	sjj_Y71H2_389.e	Y71H2B.10
91-F2	III-7K04	-2.51358	0.117588	55.5	Y71H2AM.5	Y71H2_388.c	sjj_Y71H2_388.c	Y71H2AM.5
91-F3	III-7K06	0.62028	0.162102	76	Y71H2AM.4	Y71H2_388.d	sjj_Y71H2_388.d	Y71H2AM.4
91-F5	III-7K10	1.26118	0.172629	53.5	Y71H2AM.5	Y71H2_388.f	sjj_Y71H2_388.f	Y71H2AM.5
92-B6	IV-1C11	-1.26808	0.133784	54.5	F29C4.2	F29C4.2	sjj_F29C4.2	F29C4.2
92-C11	IV-1E21	-0.334855	0.146768	74.5	T21D12.4	T21D12.4	sjj_T21D12.4	T21D12.4
92-C2	IV-1E03	0.573972	0.160995	61.5	R02D3.3	R02D3.3	sjj_R02D3.3	R02D3.3
92-C9	IV-1E17	-2.41337	0.118862	40.5	T21D12.2	T21D12.2	sjj_T21D12.2	T21D12.2
92-D8	IV-1G15	-0.213647	0.149523	63	K02D7.3	K02D7.3	sjj_K02D7.3	K02D7.3
92-E2	IV-1I03	-2.08304	0.122863	40	F18F11.5	F18F11.4	sjj_F18F11.4	F18F11.5
92-E4	IV-1I07	-0.640056	0.1423	66	Y66H1B.2	Y66H1B.2	sjj_Y66H1B.2	Y66H1B.2
92-E5	IV-1I09	-0.00224397	0.151994	64.5	Y66H1B.2	Y66H1B.3	sjj_Y66H1B.3	Y66H1B.2
92-E8	IV-1I15	0.0865541	0.153188	66	T07A9.2	T07A9.2	sjj_T07A9.2	T07A9.2
92-F3	IV-1K05	-4.17973	0.0994249	30.5	T07A9.9	T07A9.9	sjj_T07A9.9	T07A9.9
92-F5	IV-1K09	-4.9894	0.0914098	14	T07A9.11	T07A9.11	sjj_T07A9.11	T07A9.11
92-G7	IV-1M13	0.490058	0.159607	64	W03G1.5	W03G1.5	sjj_W03G1.5	W03G1.5
92-H1	IV-1O01	0.0524364	0.152889	55	F56A11.1	F56A11.1	sjj_F56A11.1	F56A11.1
93-D10	IV-1G20	1.46634	0.176455	74.5	Y55F3BR.1	C44C8.5	sjj_C44C8.5	Y55F3BR.1
93-H3	IV-1O06	1.10623	0.169943	71	F58F6.1	F58F6.1	sjj_F58F6.1	F58F6.1
93-H6	IV-1O12	0.904243	0.166571	50	F58F6.4	F58F6.4	sjj_F58F6.4	F58F6.4
94-B4	IV-1D07	-0.598456	0.0864819	50.5	Y77E11A.7	Y77E11A_3443.p	sjj_Y77E11A_3443.p	Y77E11A.7
94-B6	IV-1D11	0.543294	0.0942629	37	0	Y77E11A_3670.a	sjj_Y77E11A_3670.a	0
94-B8	IV-1D15	-1.0162	0.0823681	41.5	Y77E11A.13	Y77E11A_3670.c	sjj_Y77E11A_3670.c	Y77E11A.13
94-C12	IV-1F23	-2.01214	0.0671876	9	K08D12.1	K08D12.h	sjj_K08D12.h	K08D12.1
94-D10	IV-1H19	0.83609	0.157372	69.5	F55A8.1	F55A8.1	sjj_F55A8.1	F55A8.1
94-D6	IV-1H11	2.20913	0.11821	58	Y38C1BA.2	Y38C1BA.f	sjj_Y38C1BA.f	Y38C1BA.2
94-E4	IV-1J07	-0.671823	0.0860795	52	F52C12.5	F52C12.5	sjj_F52C12.5	F52C12.5
94-G2	IV-1N03	2.36573	0.120852	67	C37F5.1	C37F5.1	sjj_C37F5.1	C37F5.1
95-B2	IV-1D04	0.512563	0.0941978	52	F42A6.7	F42A6.7	sjj_F42A6.7	F42A6.7
95-B4	IV-1D08	-0.556756	0.152083	58	F42A6.9	F42A6.9	sjj_F42A6.9	F42A6.9
95-B5	IV-1D10	-2.23225	0.128191	21.5	Y55H10A.1	Y55H10A.1	sjj_Y55H10A.1	Y55H10A.1
95-C12	IV-1F24	0.746457	0.156463	55	F58E2.2	F58E2.2	sjj_F58E2.2	F58E2.2
95-C2	IV-1F04	0.57571	0.0951128	62.5	C04C3.3	C04C3.3	sjj_C04C3.3	C04C3.3
95-D6	IV-1H12	-1.95448	0.0779798	22.5	F58E2.9	F58E2.9	sjj_F58E2.9	F58E2.9
95-E6	IV-1J12	-0.710293	0.080033	54.5	M57.2	M57.2	sjj_M57.2	M57.2
95-F11	IV-1L22	0.4313	0.0931712	53.5	ZC416.4	ZC416.4	sjj_ZC416.4	ZC416.4
95-F8	IV-1L16	-0.353509	0.0839708	65.5	Y37E11B.10	Y37E11B.10	sjj_Y37E11B.10	Y37E11B.10
95-H2	IV-1P04	-1.60081	0.0709788	46	F28F9.1	F28F9.1	sjj_F28F9.1	F28F9.1
96-F10	IV-2K19	-0.0831612	0.159642	47	F30B5.7	F30B5.2	sjj_F30B5.2	F30B5.7
96-F5	IV-2K09	-0.480497	0.153262	62	K06B9.2	K06B9.2	sjj_K06B9.2	K06B9.2
96-F9	IV-2K17	1.5949	0.189685	5.5	F30B5.1	F30B5.1	sjj_F30B5.1	F30B5.1
96-G10	IV-2M19	0.856941	0.157535	12	F36A4.7	F36A4.7	sjj_F36A4.7	F36A4.7
96-G12	IV-2M23	-2.10662	0.12991	16	F36A4.10	F36A4.10	sjj_F36A4.10	F36A4.10
97-A10	IV-2A20	0.835481	0.0985153	64.5	F55F10.1	F55F10.1	sjj_F55F10.1	F55F10.1
97-A11	IV-2A22	0.908097	0.176589	64	F55F10.1	F55F10.2	sjj_F55F10.2	F55F10.1
97-B11	IV-2C22	-0.798312	0.0791088	55.5	R08C7.3	R08C7.3	sjj_R08C7.3	R08C7.3
97-B2	IV-2C04	1.61648	0.189822	4	Y24D9A.5	Y24D9A.c	sjj_Y24D9A.c	Y24D9A.5
97-C6	IV-2E12	0.0431194	0.161718	69	R08C7.10	R08C7.10	sjj_R08C7.10	R08C7.10
97-D12	IV-2G24	-0.824384	0.141223	55	F28E10.4	F28E10.4	sjj_F28E10.4	F28E10.4
97-E12	IV-2I24	-0.246563	0.157028	54.5	F29B9.2	F29B9.2	sjj_F29B9.2	F29B9.2
97-F8	IV-2K16	1.46604	0.186944	51.5	F29B9.11	F29B9.11	sjj_F29B9.11	F29B9.11
97-G1	IV-2M02	-0.196201	0.157759	55.5	T22B11.5	T22B11.5	sjj_T22B11.5	T22B11.5
97-G11	IV-2M22	1.51466	0.187863	48.5	E04A4.4	E04A4.4	sjj_E04A4.4	E04A4.4
97-G12	IV-2M24	-3.19905	0.116119	51.5	E04A4.5	E04A4.5	sjj_E04A4.5	E04A4.5
97-G8	IV-2M16	0.507183	0.170019	50.5	E04A4.1	E04A4.1	sjj_E04A4.1	E04A4.1
97-H3	IV-2O06	-0.106563	0.147916	4	E04A4.8	E04A4.8	sjj_E04A4.8	E04A4.8
98-A11	IV-2B21	-0.912578	0.146669	55	H06H21.3	H06H21.3	sjj_H06H21.3	H06H21.3
98-C4	IV-2F07	0.0552839	0.149616	54	T08B6.3	T08B6.3	sjj_T08B6.3	T08B6.3
98-F11	IV-2L21	-5.6436	0.0905436	9.5	AC7.1	AC7.1	sjj_AC7.1	AC7.1
98-F12	IV-2L23	-3.32087	0.14434	60	AC7.2	AC7.2	sjj_AC7.2	AC7.2
98-F7	IV-2L13	0.834111	0.175889	45.5	C02B10.4	C02B10.4	sjj_C02B10.4	C02B10.4
98-F8	IV-2L15	-0.803152	0.148334	44	C02B10.5	C02B10.5	sjj_C02B10.5	C02B10.5
98-G7	IV-2N13	2.58717	0.205593	64.5	AC8.6	AC8.6	sjj_AC8.6	AC8.6
98-H8	IV-2P15	2.1656	0.171655	62.5	W03F8.10	W03F8.5	sjj_W03F8.5	W03F8.10
99-C1	IV-2F02	1.42499	0.191779	56	Y4C6B.1	Y4C6B.1	sjj_Y4C6B.1	Y4C6B.1
99-D4	IV-2H08	0.291326	0.15211	64	F41H10.10	F41H10.10	sjj_F41H10.10	F41H10.10
99-E5	IV-2J10	-0.399458	0.171989	59	T11F8.3	Y52D5A.c	sjj_Y52D5A.c	T11F8.3
99-E8	IV-2J16	1.7741	0.196118	60.5	T11F8.3	T11F8.3	sjj_T11F8.3	T11F8.3
99-G4	IV-2N08	-0.900617	0.166846	56	B0547.1	B0547.1	sjj_B0547.1	B0547.1
99-G5	IV-2N10	0.0860826	0.177293	66	B0547.2	B0547.2	sjj_B0547.2	B0547.2
99-G9	IV-2N18	-0.589846	0.169982	58	T19E7.2	T19E7.2	sjj_T19E7.2	T19E7.2
99-H2	IV-2P04	1.1231	0.160514	56	C55C3.2	C55C3.2	sjj_C55C3.2	C55C3.2
99-H5	IV-2P10	2.43118	0.174691	67.5	C55C3.5	C55C3.5	sjj_C55C3.5	C55C3.5
99-H7	IV-2P14	0.742776	0.156396	72	H35B03.2	H35B03.2	sjj_H35B03.2	H35B03.2
9-A10	I-3A19	-1.33129	0.0956552	37	C10G11.5	C10G11.5	sjj_C10G11.5	C10G11.5
9-A9	I-3A17	-1.91091	0.0918893	21	C10G11.4	C10G11.4	sjj_C10G11.4	C10G11.4
9-C1	I-3E01	-2.61279	0.087177	48	K04F10.3	K04F10.3	sjj_K04F10.3	K04F10.3
9-C10	I-3E19	-2.58631	0.0872411	34.5	ZC328.1	ZC328.1	sjj_ZC328.1	ZC328.1
9-C12	I-3E23	-0.328705	0.103034	39.5	ZC328.3	ZC328.3	sjj_ZC328.3	ZC328.3
9-C7	I-3E13	-1.10305	0.0972552	43	ZC308.1	ZC308.2	sjj_ZC308.2	ZC308.1
9-C8	I-3E15	-1.15862	0.0971608	40.5	ZC308.1	ZC308.3	sjj_ZC308.3	ZC308.1
9-D5	I-3G09	-2.09486	0.0904292	37	F37E3.1	F37E3.1	sjj_F37E3.1	F37E3.1
9-E5	I-3I09	1.86179	0.120901	31.5	K06A5.4	K06A5.4	sjj_K06A5.4	K06A5.4
9-E7	I-3I13	0.754848	0.111871	42.5	K06A5.7	K06A5.7	sjj_K06A5.7	K06A5.7
9-F4	I-3K07	-1.8476	0.0778035	60	C55B7.8	C55B7.8	sjj_C55B7.8	C55B7.8
9-F5	I-3K09	-0.338729	0.0864917	67.5	C55B7.9	C55B7.9	sjj_C55B7.9	C55B7.9
9-G12	I-3M23	-1.51185	0.0794768	59	F57B10.8	F57B10.8	sjj_F57B10.8	F57B10.8
9-G3	I-3M05	-0.968773	0.0826657	59	T10E9.7	T10E9.7	sjj_T10E9.7	T10E9.7
9-G6	I-3M11	-2.09685	0.0761969	6	F57B10.1	F57B10.1	sjj_F57B10.1	F57B10.1
9-H2	I-3O03	-0.0023686	0.0886101	58.5	F57B10.10	F57B10.10	sjj_F57B10.10	F57B10.10
9-H4	I-3O07	1.24895	0.0970872	57	F57B10.12	F57B10.12	sjj_F57B10.12	F57B10.12
VU10-A1	treat	-2.58967	0.137969	53.5	F33A8.9	#N/A	#N/A	#N/A
VU10-A8	treat	1.45583	0.188143	57	R03C1.3	#N/A	#N/A	#N/A
VU10-B6	treat	-0.0662596	0.167467	66	F54H5.4	#N/A	#N/A	#N/A
VU10-B7	treat	-0.849013	0.157693	60	H20J04.3	#N/A	#N/A	#N/A
VU10-C4	treat	0.245392	0.17518	58	Y53F4B.22	#N/A	#N/A	#N/A
VU10-H5	treat	0.955721	0.184483	39.5	Y17G7B.4	#N/A	#N/A	#N/A
VU10-H9	treat	0.823722	0.182708	42.5	Y62F5A.1	#N/A	#N/A	#N/A
VU11-G3	treat	-0.585014	0.164886	38.5	ZK616.6	#N/A	#N/A	#N/A
VU11-G5	treat	-1.64643	0.152612	46	Y62E10A.11	#N/A	#N/A	#N/A
VU12-C6	treat	-1.33772	0.156081	52.5	Y62E10A.13	#N/A	#N/A	#N/A
VU12-E1	treat	-0.930683	0.160774	49.5	Y62E10A.14	#N/A	#N/A	#N/A
VU12-E12	treat	-0.391582	0.167254	51.5	Y54G2A.26	#N/A	#N/A	#N/A
VU12-F12	treat	0.84664	0.183091	56.5	Y37E11AL.1	#N/A	#N/A	#N/A
VU12-F4	treat	0.522715	0.178764	49	Y54G2A.17	#N/A	#N/A	#N/A
VU12-G12	treat	2.83386	0.211565	36	R12E2.3	#N/A	#N/A	#N/A
VU13-A2	treat	-1.14309	0.158343	46	F25H8.6	#N/A	#N/A	#N/A
VU13-A3	treat	1.62828	0.194331	55	Y73F8A.24	#N/A	#N/A	#N/A
VU13-C12	treat	0.127681	0.17365	47.5	F42G8.10	#N/A	#N/A	#N/A
VU13-D4	treat	-0.597588	0.164875	11	T28C6.4	#N/A	#N/A	#N/A
VU13-E3	treat	0.77525	0.182112	57	Y66H1A.2	#N/A	#N/A	#N/A
VU13-E7	treat	-0.818162	0.162103	50	Y77E11A.13	#N/A	#N/A	#N/A
VU13-F10	treat	1.45282	0.191295	56.5	Y55F3AM.3	#N/A	#N/A	#N/A
VU13-G1	treat	0.774738	0.18214	51.5	F58G6.5	#N/A	#N/A	#N/A
VU13-G5	treat	1.39944	0.190513	48.5	F19B6.1	#N/A	#N/A	#N/A
VU13-H1	treat	0.113632	0.173611	59	T14G10.1	#N/A	#N/A	#N/A
VU13-H10	treat	4.49441	0.238692	46.5	Y57G11C.24	#N/A	#N/A	#N/A
VU13-H11	treat	-0.328375	0.16801	50	Y57G11C.t1	#N/A	#N/A	#N/A
VU13-H2	treat	-1.61468	0.152964	42	ZK822.3	#N/A	#N/A	#N/A
VU14-D3	treat	-1.41208	0.15526	50.5	Y50E8A.1	#N/A	#N/A	#N/A
VU14-D4	treat	-0.548572	0.165324	59	C48D1.2	#N/A	#N/A	#N/A
VU14-D5	treat	-0.719466	0.16336	54	C38C3.5	#N/A	#N/A	#N/A
VU14-D9	treat	-1.58571	0.153292	52.5	Y47D7A.7	#N/A	#N/A	#N/A
VU14-E9	treat	-1.25512	0.157023	39.5	C18G1.1	#N/A	#N/A	#N/A
VU15-B12	treat	0.178567	0.177979	51	Y105E8B.8	#N/A	#N/A	#N/A
VU15-B9	treat	-0.176536	0.174809	58.5	T20D4.4	#N/A	#N/A	#N/A
VU16-D6	treat	0.604656	0.184618	47.5	Y111B2A.24	#N/A	#N/A	#N/A
VU16-F10	treat	0.887864	0.189257	59	Y113G7A.8	#N/A	#N/A	#N/A
VU16-G12	treat	-2.81482	0.137078	26.5	C15C8.2	#N/A	#N/A	#N/A
VU16-G7	treat	-1.47928	0.153932	10	Y39D8B.3	#N/A	#N/A	#N/A
VU16-H6	treat	0.401916	0.181369	63.5	Y105E8A.21	#N/A	#N/A	#N/A
VU17-A7	treat	-0.293049	0.170806	54.5	C38C3.5	#N/A	#N/A	#N/A
VU17-A9	treat	-3.804	0.125777	11.5	C15H11.7	#N/A	#N/A	#N/A
VU17-C10	treat	-0.0905955	0.17375	44.5	T21C9.12	#N/A	#N/A	#N/A
VU17-D5	treat	1.52064	0.200013	62.5	K07C5.8	#N/A	#N/A	#N/A
VU17-D9	treat	0.328464	0.180211	52	Y113G7B.23	#N/A	#N/A	#N/A
VU17-E2	treat	-1.1563	0.158342	53.5	C24H10.4	#N/A	#N/A	#N/A
VU17-E3	treat	-1.73749	0.15073	7	K04A8.6	#N/A	#N/A	#N/A
VU17-F1	treat	-0.403583	0.169076	27.5	ZC376.6	#N/A	#N/A	#N/A
VU18-D4	treat	1.58489	0.201119	54.5	C03B1.7	#N/A	#N/A	#N/A
VU18-F2	treat	-0.226504	0.1718	64.5	T22B2.4	#N/A	#N/A	#N/A
VU18-G10	treat	-2.66335	0.138936	53	ZC13.3	#N/A	#N/A	#N/A
VU18-H12	treat	-0.055057	0.174369	44.5	Y48E1B.13	#N/A	#N/A	#N/A
VU19-B1	treat	0.310861	0.18025	58	B0464.5	#N/A	#N/A	#N/A
VU19-B11	treat	-5.13112	0.111959	22.5	C30F8.2	#N/A	#N/A	#N/A
VU19-C2	treat	-4.69805	0.116305	22	Y61A9LA.4	#N/A	#N/A	#N/A
VU19-C4	treat	-0.554531	0.166857	50.5	Y51H7BR.7	#N/A	#N/A	#N/A
VU19-C5	treat	1.89461	0.206699	56.5	H20J04.4	#N/A	#N/A	#N/A
VU19-C6	treat	0.714465	0.186559	61.5	Y32H12A.5	#N/A	#N/A	#N/A
VU19-C9	treat	1.03967	0.19174	57	Y53F4B.20	#N/A	#N/A	#N/A
VU19-D1	treat	-0.135846	0.17322	49	Y39C12A.2	#N/A	#N/A	#N/A
VU19-G7	treat	-2.4384	0.141583	43	Y53H1C.2	#N/A	#N/A	#N/A
VU19-H7	treat	-0.0365462	0.174603	58	F35G12.11	#N/A	#N/A	#N/A
VU1-A1	treat	-4.43094	0.113279	18.5	F32D8.6	#N/A	#N/A	#N/A
VU1-A10	treat	0.476566	0.169155	84	B0280.1	#N/A	#N/A	#N/A
VU1-A11	treat	-0.0773567	0.160866	73.5	F56A8.7	#N/A	#N/A	#N/A
VU1-A12	treat	-1.8707	0.1371	73	F56C9.1	#N/A	#N/A	#N/A
VU1-A6	treat	-0.196648	0.159148	82	K07H8.3	#N/A	#N/A	#N/A
VU1-A8	treat	-2.32422	0.131782	69.5	Y54E10BR.5	#N/A	#N/A	#N/A
VU1-A9	treat	-0.600012	0.153579	87	B0280.11	#N/A	#N/A	#N/A
VU1-B1	treat	-1.86542	0.13723	50	F56C9.12	#N/A	#N/A	#N/A
VU1-B11	treat	0.337685	0.166946	84	F40G12.11	#N/A	#N/A	#N/A
VU1-B12	treat	3.01494	0.212079	84	F53A2.7	#N/A	#N/A	#N/A
VU1-B3	treat	0.045055	0.162711	85.5	F15D3.7	#N/A	#N/A	#N/A
VU1-B4	treat	-0.471885	0.155259	66.5	C08B6.9	#N/A	#N/A	#N/A
VU1-B6	treat	-0.229105	0.158751	78.5	K04G7.10	#N/A	#N/A	#N/A
VU1-B7	treat	1.93349	0.192671	74.5	B0205.7	#N/A	#N/A	#N/A
VU1-B9	treat	1.64571	0.187681	118.5	Y57G11C.10	#N/A	#N/A	#N/A
VU1-C1	treat	2.13509	0.196604	84	F56F11.4	#N/A	#N/A	#N/A
VU1-C2	treat	3.90561	0.229607	9	F28C6.7	#N/A	#N/A	#N/A
VU1-D1	treat	-1.16434	0.145933	89	Y57G11C.13	#N/A	#N/A	#N/A
VU1-D11	treat	-0.0637401	0.161194	78.5	F59B8.1	#N/A	#N/A	#N/A
VU1-D2	treat	-0.993632	0.148697	74	R05H5.3	#N/A	#N/A	#N/A
VU1-D4	treat	-0.971299	0.148583	89.5	F44G4.2	#N/A	#N/A	#N/A
VU1-D5	treat	-0.824928	0.150494	102.5	Y105C5B.13	#N/A	#N/A	#N/A
VU1-D8	treat	-1.58157	0.14059	52.5	ZK673.7	#N/A	#N/A	#N/A
VU1-E5	treat	-0.983421	0.160557	56	Y51H1A.3	#N/A	#N/A	#N/A
VU1-G1	treat	-0.804129	0.163109	66	F48E8.1	#N/A	#N/A	#N/A
VU1-G7	treat	-1.66168	0.151308	50.5	ZK909.2	#N/A	#N/A	#N/A
VU1-H1	treat	-1.90838	0.136628	85.5	ZK1058.4	#N/A	#N/A	#N/A
VU1-H2	treat	4.14067	0.217427	40	T25B9.10	#N/A	#N/A	#N/A
VU1-H3	treat	2.16677	0.196582	94.5	T25B9.9	#N/A	#N/A	#N/A
VU1-H4	treat	1.39217	0.183476	109	F41C3.5	#N/A	#N/A	#N/A
VU20-A8	treat	-2.33956	0.143248	47.5	Y23H5A.1	#N/A	#N/A	#N/A
VU20-F6	treat	3.65573	0.240932	56	Y105E8B.8	#N/A	#N/A	#N/A
VU20-G9	treat	-0.173069	0.1725	4	F56A4.9	#N/A	#N/A	#N/A
VU20-H5	treat	-4.00405	0.123589	21.5	T19A5.3	#N/A	#N/A	#N/A
VU2-A1	treat	2.09976	0.195857	72	Y57A10A.19	#N/A	#N/A	#N/A
VU2-A2	treat	0.11049	0.163699	98	Y56A3A.13	#N/A	#N/A	#N/A
VU2-A3	treat	-0.526961	0.154506	73.5	B0205.10	#N/A	#N/A	#N/A
VU2-A7	treat	2.80253	0.208071	80.5	B0218.2	#N/A	#N/A	#N/A
VU2-A8	treat	0.772005	0.173518	104.5	T28F12.2	#N/A	#N/A	#N/A
VU2-B1	treat	1.99375	0.193572	66.5	F55A11.3	#N/A	#N/A	#N/A
VU2-B10	treat	-0.628267	0.153183	68.5	R06A4.9	#N/A	#N/A	#N/A
VU2-B12	treat	-0.731018	0.151947	82	B0464.5	#N/A	#N/A	#N/A
VU2-B2	treat	0.245895	0.165544	114	ZK829.4	#N/A	#N/A	#N/A
VU2-B4	treat	2.01976	0.193988	97.5	B0464.5	#N/A	#N/A	#N/A
VU2-B9	treat	0.501283	0.169375	73.5	Y24D9A.1	#N/A	#N/A	#N/A
VU2-C1	treat	-0.61696	0.153272	119	F13B12.5	#N/A	#N/A	#N/A
VU2-C10	treat	-0.100948	0.160754	81	Y39G10AL.3	#N/A	#N/A	#N/A
VU2-C12	treat	0.401691	0.167866	81	Y105E8B.1	#N/A	#N/A	#N/A
VU2-C2	treat	-0.682129	0.152413	101	F23B12.9	#N/A	#N/A	#N/A
VU2-C9	treat	0.390206	0.167689	5	C53H9.1	#N/A	#N/A	#N/A
VU2-D2	treat	-1.08823	0.143699	84.5	C44C11.1	#N/A	#N/A	#N/A
VU2-D4	treat	1.56155	0.183053	67.5	Y105E8B.1	#N/A	#N/A	#N/A
VU2-D8	treat	0.132362	0.160549	90	B0207.4	#N/A	#N/A	#N/A
VU2-E1	treat	-3.97418	0.110281	35.5	ZK154.3	#N/A	#N/A	#N/A
VU2-E10	treat	1.18199	0.176727	86	R12H7.1	#N/A	#N/A	#N/A
VU2-E2	treat	0.443625	0.165359	62.5	C14A4.2	#N/A	#N/A	#N/A
VU2-F1	treat	-0.352862	0.153587	87.5	K08F8.4	#N/A	#N/A	#N/A
VU2-F10	treat	2.5498	0.200474	71.5	K07A1.2	#N/A	#N/A	#N/A
VU2-F11	treat	2.22571	0.194515	79.5	C18C4.10	#N/A	#N/A	#N/A
VU2-F2	treat	1.97716	0.190057	92.5	F48E3.1	#N/A	#N/A	#N/A
VU2-G2	treat	0.754926	0.169988	66.5	Y92C3B.2	#N/A	#N/A	#N/A
VU2-G7	treat	0.0753342	0.159771	96.5	Y22D7AL.5	#N/A	#N/A	#N/A
VU2-H10	treat	3.23699	0.21327	79.5	ZC477.9	#N/A	#N/A	#N/A
VU2-H7	treat	2.99216	0.208599	87.5	Y50D7A.7	#N/A	#N/A	#N/A
VU3-A11	treat	1.10301	0.19292	53	T21C9.13	#N/A	#N/A	#N/A
VU3-A7	treat	1.82618	0.205633	61.5	ZK520.4	#N/A	#N/A	#N/A
VU3-A8	treat	1.13972	0.193559	73	R06A4.7	#N/A	#N/A	#N/A
VU3-B12	treat	-0.571303	0.108215	45	C13F10.6	#N/A	#N/A	#N/A
VU3-B3	treat	-0.565722	0.166869	59	ZC434.4	#N/A	#N/A	#N/A
VU3-B9	treat	1.50973	0.200018	60	R11A8.2	#N/A	#N/A	#N/A
VU3-C10	treat	-0.775627	0.163694	54.5	Y119D3B.15	#N/A	#N/A	#N/A
VU3-C11	treat	-0.701133	0.164611	61	Y92C3B.1	#N/A	#N/A	#N/A
VU3-C12	treat	-3.85571	0.124803	16.5	C42C1.14	#N/A	#N/A	#N/A
VU3-C2	treat	2.50925	0.218448	58.5	F22D3.1	#N/A	#N/A	#N/A
VU3-C5	treat	1.95647	0.21122	44	ZK484.4	#N/A	#N/A	#N/A
VU3-D1	treat	-0.164097	0.156255	88.5	B0464.7	#N/A	#N/A	#N/A
VU3-D11	treat	2.04255	0.191216	88.5	Y54G2A.16	#N/A	#N/A	#N/A
VU3-D2	treat	0.53425	0.166559	12	Y39B6A.42	#N/A	#N/A	#N/A
VU3-D8	treat	-0.913774	0.145973	81.5	Y116A8C.30	#N/A	#N/A	#N/A
VU3-E2	treat	0.0844011	0.176479	79	Y73F8A.27	#N/A	#N/A	#N/A
VU3-E5	treat	-0.785392	0.163378	4	B0250.3	#N/A	#N/A	#N/A
VU3-F1	treat	0.259506	0.179128	55	C05C8.1	#N/A	#N/A	#N/A
VU3-F10	treat	-5.2522	0.110503	34	Y37D8A.19	#N/A	#N/A	#N/A
VU3-F11	treat	-4.93159	0.113427	30.5	Y37D8A.21	#N/A	#N/A	#N/A
VU3-F2	treat	0.995049	0.191098	48.5	Y47D3A.25	#N/A	#N/A	#N/A
VU3-F8	treat	-0.569774	0.166606	69.5	Y62E10A.10	#N/A	#N/A	#N/A
VU3-F9	treat	-5.12221	0.111538	7	Y71A12B.1	#N/A	#N/A	#N/A
VU3-G1	treat	-0.432515	0.168602	67.5	F36F2.4	#N/A	#N/A	#N/A
VU3-G10	treat	0.554878	0.183934	73	Y54E10A.10	#N/A	#N/A	#N/A
VU3-G12	treat	1.69593	0.203385	57	Y6D11A.2	#N/A	#N/A	#N/A
VU3-H1	treat	1.59207	0.183479	79	F07F6.8	#N/A	#N/A	#N/A
VU3-H10	treat	2.00219	0.190536	94.5	K08A2.1	#N/A	#N/A	#N/A
VU3-H2	treat	-0.10785	0.157062	105.5	Y24D9A.8	#N/A	#N/A	#N/A
VU3-H9	treat	1.43508	0.180863	69.5	Y55B1BM.1	#N/A	#N/A	#N/A
VU4-A1	treat	0.13782	0.117084	27	T11G6.8	#N/A	#N/A	#N/A
VU4-A2	treat	-0.0362558	0.174667	61	Y59A8B.10	#N/A	#N/A	#N/A
VU4-A7	treat	0.666104	0.124232	43	F56A6.4	#N/A	#N/A	#N/A
VU4-B2	treat	-1.43924	0.154244	78.5	ZK643.5	#N/A	#N/A	#N/A
VU4-C1	treat	0.100719	0.176655	60.5	F45G2.1	#N/A	#N/A	#N/A
VU4-C11	treat	0.260025	0.179225	67.5	F44E2.6	#N/A	#N/A	#N/A
VU4-C7	treat	0.194902	0.178105	58.5	F35G12.9	#N/A	#N/A	#N/A
VU4-D2	treat	-1.41336	0.139405	84.5	Y56A3A.1	#N/A	#N/A	#N/A
VU4-D3	treat	-0.0925822	0.157346	98	F40F12.7	#N/A	#N/A	#N/A
VU4-F1	treat	0.421561	0.181736	65	Y39A1A.6	#N/A	#N/A	#N/A
VU4-F11	treat	0.90452	0.189642	67	C03D6.2	#N/A	#N/A	#N/A
VU4-F12	treat	-0.864546	0.16239	50	C03D6.3	#N/A	#N/A	#N/A
VU4-F4	treat	0.714135	0.186725	56	Y54H5A.3	#N/A	#N/A	#N/A
VU4-G11	treat	-0.143445	0.15655	5	W09C5.6	#N/A	#N/A	#N/A
VU4-H11	treat	-2.13161	0.0907817	31.5	Y54E10BL.5	#N/A	#N/A	#N/A
VU5-A4	treat	-0.592227	0.166353	75	T05A8.3	#N/A	#N/A	#N/A
VU5-A5	treat	-4.09246	0.12355	11.5	T24B8.1	#N/A	#N/A	#N/A
VU5-A6	treat	-1.12162	0.158682	67	Y51H7C.3	#N/A	#N/A	#N/A
VU5-B6	treat	0.945655	0.190678	71	Y51H1A.3	#N/A	#N/A	#N/A
VU5-C9	treat	2.43835	0.198471	87	C09G12.8	#N/A	#N/A	#N/A
VU6-A10	treat	0.705087	0.187732	47	ZK637.4	#N/A	#N/A	#N/A
VU6-B4	treat	0.213616	0.178397	74.5	Y71H2B.3	#N/A	#N/A	#N/A
VU6-C7	treat	-0.699153	0.165417	57.5	ZK1058.3	#N/A	#N/A	#N/A
VU6-D6	treat	-0.095985	0.157237	95	Y39E4B.10	#N/A	#N/A	#N/A
VU6-D7	treat	-2.14939	0.130409	77	Y50D7A.3	#N/A	#N/A	#N/A
VU6-E4	treat	-0.292166	0.171445	68	C05B5.3	#N/A	#N/A	#N/A
VU6-E5	treat	-2.26845	0.143386	50	Y47D3B.1	#N/A	#N/A	#N/A
VU6-E6	treat	0.64732	0.185426	62	F22B7.9	#N/A	#N/A	#N/A
VU6-E7	treat	1.81017	0.208027	59	F43D9.2	#N/A	#N/A	#N/A
VU6-F12	treat	-0.0909271	0.186371	78.5	F25B5.7	#N/A	#N/A	#N/A
VU6-F2	treat	0.718005	0.195179	70.5	C07G2.2	#N/A	#N/A	#N/A
VU6-F8	treat	1.32119	0.20231	58	F22B7.13	#N/A	#N/A	#N/A
VU6-F9	treat	-2.76497	0.159442	67.5	H06I04.3	#N/A	#N/A	#N/A
VU6-G11	treat	0.786349	0.195955	58	W06F12.2	#N/A	#N/A	#N/A
VU6-H1	treat	-0.654648	0.149744	99.5	Y71H2B.2	#N/A	#N/A	#N/A
VU6-H11	treat	-0.45032	0.152466	75.5	ZK637.3	#N/A	#N/A	#N/A
VU7-A11	treat	-0.66817	0.180033	64.5	T17H7.4	#N/A	#N/A	#N/A
VU7-A12	treat	3.82567	0.234072	55	Y47D3A.6	#N/A	#N/A	#N/A
VU7-A6	treat	-0.401583	0.182871	79	ZK512.2	#N/A	#N/A	#N/A
VU7-A8	treat	-1.32392	0.173242	53.5	H06I04.3	#N/A	#N/A	#N/A
VU7-B12	treat	-0.463832	0.18242	78	C25A1.13	#N/A	#N/A	#N/A
VU7-B6	treat	4.82523	0.248194	56	Y47D3A.26	#N/A	#N/A	#N/A
VU7-B8	treat	2.29385	0.21402	46.5	ZK520.4	#N/A	#N/A	#N/A
VU7-C10	treat	0.420907	0.191797	55.5	T22C1.3	#N/A	#N/A	#N/A
VU7-D10	treat	0.0651299	0.159567	97	Y92C3B.2	#N/A	#N/A	#N/A
VU7-D12	treat	-0.0812946	0.157442	76.5	Y47G6A.24	#N/A	#N/A	#N/A
VU7-F2	treat	-2.48942	0.161809	71.5	F28D9.4	#N/A	#N/A	#N/A
VU7-F5	treat	-2.80644	0.158825	58	F58D5.2	#N/A	#N/A	#N/A
VU7-F6	treat	-1.2802	0.173675	53	E01A2.6	#N/A	#N/A	#N/A
VU7-F8	treat	-4.44259	0.144402	77.5	Y23H5A.8	#N/A	#N/A	#N/A
VU7-G12	treat	-2.91327	0.157942	57	Y54E10BR.5	#N/A	#N/A	#N/A
VU7-G4	treat	-2.20387	0.164519	52	W10D5.2	#N/A	#N/A	#N/A
VU7-G8	treat	-7.17534	0.123114	31.5	Y71F9AL.13	#N/A	#N/A	#N/A
VU7-H6	treat	-2.92868	0.121359	83	H27M09.2	#N/A	#N/A	#N/A
VU7-H7	treat	-1.44503	0.139104	83.5	Y50D4B.2	#N/A	#N/A	#N/A
VU8-A11	treat	2.34923	0.215158	50.5	Y71F9AL.6	#N/A	#N/A	#N/A
VU8-A12	treat	0.0478068	0.187806	51.5	Y17G9A.1	#N/A	#N/A	#N/A
VU8-B11	treat	0.56228	0.193463	63	T03F1.7	#N/A	#N/A	#N/A
VU8-B12	treat	-1.99289	0.166589	54.5	F27C1.8	#N/A	#N/A	#N/A
VU8-C11	treat	0.457356	0.192245	54	Y67D8B.2	#N/A	#N/A	#N/A
VU8-C8	treat	-0.134653	0.185764	72.5	Y65B4BL.4	#N/A	#N/A	#N/A
VU8-D11	treat	-0.520411	0.151245	98.5	F52A8.2	#N/A	#N/A	#N/A
VU8-D3	treat	-1.16898	0.142788	93	ZK909.5	#N/A	#N/A	#N/A
VU8-E10	treat	-0.413909	0.182705	67.5	DY3.t2	#N/A	#N/A	#N/A
VU8-E12	treat	-1.2757	0.0961729	28.5	Y63D3A.4	#N/A	#N/A	#N/A
VU8-E8	treat	-0.173589	0.185293	71	Y73B3A.19	#N/A	#N/A	#N/A
VU8-E9	treat	-0.645637	0.180202	66	DY3.6	#N/A	#N/A	#N/A
VU8-F10	treat	-0.394183	0.182921	70	Y47D9A.1	#N/A	#N/A	#N/A
VU8-F2	treat	0.611311	0.193953	69.5	Y48G9A.9	#N/A	#N/A	#N/A
VU8-F3	treat	2.16272	0.123634	27	Y23H5B.4	#N/A	#N/A	#N/A
VU8-F4	treat	1.67579	0.206624	55.5	ZK265.2	#N/A	#N/A	#N/A
VU8-F5	treat	1.47901	0.204048	68.5	Y47H10A.2	#N/A	#N/A	#N/A
VU8-F6	treat	-0.679573	0.179876	63.5	C17H1.3	#N/A	#N/A	#N/A
VU8-F7	treat	-1.03818	0.097797	40.5	Y48G1A.3	#N/A	#N/A	#N/A
VU8-G4	treat	-1.45942	0.171852	67	F22G12.2	#N/A	#N/A	#N/A
VU8-G7	treat	-0.310826	0.183885	74	C31H5.6	#N/A	#N/A	#N/A
VU8-G8	treat	-1.63712	0.170491	60	Y87G2A.7	#N/A	#N/A	#N/A
VU8-H11	treat	0.504989	0.166295	102	Y71F9B.5	#N/A	#N/A	#N/A
[truncated: 23 more rows]
