# Supplementary material for: A Systematic RNAi Screen Reveals a Novel Role of a Spindle Assembly Checkpoint Protein BuGZ in Synaptic Transmission in C. elegans
Source: Front Mol Neurosci. 2017 May 11;10:141. doi: 10.3389/fnmol.2017.00141 (PMC5425591; doi:10.3389/fnmol.2017.00141)
Supplement: Supplementary file 3 [file DataSheet3.XLSX]

## Sheet: Upregulated F1 tested 152
Library Well	rZ in whole-genome screen	SpH greater than control t test p	SpH Ratio	GFP ratio	GFP greater than control t test p	GENE NAME	LOCAS	Brief identification	Prominent motifs	Homolog_Human	Human_BlastP e value	Homolog_Fly	Fly_BlastP e value	Homolog_yeast	Yeast_BlastP e value
VU5-H5	3.88798	3.71281e-21	1.71511	1.26252	0.0700701	C38C3.5	unc-60	actin depolymerizing factor	Cofilin/tropomyosin-type actin-binding protein;Actin-binding, cofilin/tropomyosin type	ENSP00000298159	4.1e-11	CG4254-PA	6.8e-17	YLL050C	1.6e-16
VU4-F3	2.76026	0.0109791	1.02959	0.918015	14.5563	Y47D3A.10	tbx-34		T-box;Transcription factor, T-box	ENSP00000327158	1.6e-10	CG5187-PA	1.6e-11	None	None
168-A2	3.35348	0.0377702	1.08878	1.01961	1.637	K03D7.8	K03D7.8			None	None	None	None	None	None
6-F9	0.272147	0.0156705	1.1161	0.488166	1.25253	F55A12.3	ppk-1		Phosphorylation site;Phosphatidylinositol-4-phosphate 5-Kinase;Phosphatidylinositol-4-phosphate 5-kinase, core;Phosphatidylinositol-4-phosphate 5-kinase, core, subgroup;Phosphatidylinositol-4-phosphate 5-kinase	ENSP00000335333	6.9e-130	CG3682-PA	1.7e-136	YDR208W	2.3e-46
202-C9	2.79911	0.000151583	1.11705	1.07361	0.360217	T20F7.5	T20F7.5			ENSP00000278065	1.9e-06	CG15040-PA	2.6e-08	YDL058W	1.3e-05
130-D1	9.97038	0.0109409	1.12064	0.959797	5.50798	Y19D10A.16	Y19D10A.16		Aldose 1-epimerase;Aldose 1-epimerase, subgroup	ENSP00000272252	1.8e-40	CG4988-PA	1.1e-42	YBR019C	4.7e-24
171-D11	5.67691	4.32956e-05	1.14411	1.0457	0.22411	B0399.2	oac-1		Acyltransferase family;Acyltransferase 3	None	None	CG16723-PA	0.00022	None	None
105-B1	2.73502	0.0195131	1.14536	0.981971	5.48576	D2096.2	praf-3		PRA1 family protein;Prenylated rab acceptor PRA1	ENSP00000273258	8.9e-31	CG10373-PA	6.1e-26	None	None
101-D9	11.4876	0.00173893	1.14579	1.03445	0.68132	C17H12.6	C17H12.6		CUB-like domain	ENSP00000265148	0.059	None	None	None	None
181-E5	3.12521	2.07631e-05	1.15362	1.05778	0.723936	C02F12.3	snet-1			None	None	None	None	None	None
144-G2	2.89233	3.11426e-05	1.15866	0.978009	1.8778	C16D9.7	srt-25	7TM chemoreceptor, srt family	Serpentine type 7TM GPCR chemoreceptor Srt;7TM GPCR chemoreceptor, Srt, serpentine type	None	None	None	None	None	None
VU20-A1	3.25494	0.0178131	1.16085	0.92432	11.2033	C30A5.10	C30A5.10		Receptor family ligand binding region;Extracellular ligand-binding receptor	ENSP00000347437	7.5e-08	CG30361-PA	1e-07	None	None
133-A3	2.79667	0.00122274	1.17484	0.852784	2.06431	C17B7.1	str-63	7TM chemoreceptor, str family	Serpentine type 7TM GPCR chemoreceptor Str;Serpentine type 7TM GPCR chemoreceptor Srd;Serpentine type 7TM GPCR chemoreceptor Sri;Serpentine type 7TM GPCR chemoreceptor Srh;7TM GPCR, serpentine chemoreceptor Srd;7TM GPCR, serpentine chemoreceptor class h (Srh), Nematode;7TM GPCR, serpentine receptor class r (Str), Nematode;7TM GPCR, serpentine chemoreceptor Sri	None	None	None	None	None	None
19-H7	5.10644	8.3864e-06	1.17514	0.860863	3.04092	C27C7.1	C27C7.1			ENSP00000346143	0.0053	CG17816-PD	9.4e-05	None	None
193-F1	2.85656	0.000242867	1.18711	1.02634	0.418536	F13D2.4	F13D2.4			HIT000020743	1.9e-07	None	None	None	None
167-A6	5.96382	0.00172242	1.18752	1.14552	0.088333	F40D4.6	srbc-25	7TM receptor, srbc family	Serpentine type 7TM GPCR chemoreceptor Srbc;Serpentine type 7TM GPCR chemoreceptor Srx;7TM GPCR, serpentine chemoreceptor Srbc;7TM GPCR, serpentine receptor class x , Srx	ENSP00000328878	0.0005	None	None	None	None
6-E8	3.01876	5.50039e-06	1.19057	0.887395	10.2054	C01G8.6	C01G8.6		Phosphorylation site	ENSP00000322097	2.4e-07	CG6004-PB	4.1e-06	YOL155C	1.8e-06
177-A1	3.31224	9.29611e-05	1.19074	1.05653	0.100365	C44C1.4	vps-45	yeast vacuolar protein sorting protein 33 (SLP1)	Sec1 family;Sec1-like protein	ENSP00000259149	1.2e-123	CG8228-PA	5.5e-101	YGL095C	2.5e-74
VU8-A2	3.68551	0.000199966	1.19745	0.822158	16.2187	T01A4.1	gcy-28	natriuretic peptides receptor guanylyl cyclase	Phosphorylation site;Adenylate and Guanylate cyclase catalytic domain;Receptor family ligand binding region;Protein tyrosine kinase;Protein kinase domain;Adenylyl cyclase class-3/4/guanylyl cyclase;Natriuretic peptide receptor, N-terminal;Serine-threonine/tyrosine-protein kinase;Extracellular ligand-binding receptor;Serine/threonine-protein kinase domain;Serine/threonine-protein kinase-like domai…	ENSP00000357669	1.5e-211	CG31183-PA	6.1e-226	YDR122W	1.1e-10
162-A1	3.68472	1.76249e-07	1.2047	1.01119	1.10017	F21A3.2	F21A3.2	Purple acid phosphatase	Alkaline phosphatase D-related; Active_site; Metallo-dependent phosphatase; Calcineurin-like phosphoesterase; PhoD-like phosphatase	ENSP00000327557	3.4e-103	CG1637-PA	1.4e-111	None	None
21-G9	2.72893	8.48086e-06	1.20512	1.05128	0.330605	C47F8.2	nhr-165	Zinc finger, C4 type (two domains)	Zinc finger, C4 type (two domains);Ligand-binding domain of nuclear hormone receptor;Nuclear hormone receptor, ligand-binding, core;Zinc finger, nuclear hormone receptor-type	ENSP00000320447	3e-14	CG9310-PA	5.6e-14	None	None
178-E11	2.88384	0.000262672	1.20819	0.958225	1.51349	T26C11.4	T26C11.4			ENSP00000282478	1.3e-08	CG4090-PA	3.9e-08	YMR173W	3.8e-08
179-E2	2.75582	1.53419e-06	1.21282	0.890616	2.21496	C43H6.7	C43H6.7		DHHC zinc finger domain;Zinc finger, DHHC-type, palmitoyltransferase	ENSP00000345383	2.3e-29	CG5880-PA	4.9e-33	YLR246W	3.8e-15
6-H10	3.05646	4.46944e-05	1.21856	1.01316	0.541992	F27C1.11	F27C1.11		PLAT/LH2 domain;Doublecortin;Lipoxygenase, LH2;Doublecortin domain	ENSP00000282478	5.8e-13	Muc68D-PB	2.6e-13	YKR092C	4e-13
154-A4	2.76177	9.4417e-07	1.22113	1.02372	6.13049	F55C5.3	twk-24	potassium channel protein	Phosphorylation site;Ion channel;Potassium channel, two pore-domain;Ion transport 2	ENSP00000334650	5.1e-24	CG9637-PA	8.2e-11	YJL093C	0.00026
34-G5	2.73276	1.94294e-07	1.22148	1.11323	0.380692	C08E3.4	fbxa-161		FTH domain;Domain of unknown function DUF38, Caenorhabditis species	None	None	CG11286-PA	0.0079	None	None
10-A9	2.89315	3.48173e-06	1.22565	0.972396	5.39478	ZC581.6	try-7		Domain of unknown function (DUF316);Trypsin;Peptidase S1/S6, chymotrypsin/Hap;Protein of unknown function DUF316	ENSP00000348639	6.6e-05	CG33008-PA	7.5e-05	YER176W	0.0066
39-E8	2.88943	0.00152734	1.22716	0.855735	7.94388	F14D2.5	F14D2.5	transposase		ENSP00000291906	0.033	CG10083-PA	0.011	None	None
77-G1	2.84728	0.00446476	1.22755	0.955785	3.31522	F56C9.7	F56C9.7		Protein of unknown function (DUF1261);Protein of unknown function DUF1261	None	None	None	None	None	None
178-C7	2.82666	0.000201133	1.23094	1.11722	0.496052	F07G6.2	F07G6.2			ENSP00000298260	0.037	CG31131-PA	0.00069	YGR270W	0.031
65-C9	2.80448	0.0443996	1.2351	1.01606	0.82704	Y110A2AL.12	Y110A2AL.12		GWT1	ENSP00000332313	1.6e-47	CG18173-PA	6.6e-30	YJL091C	3.5e-30
138-E4	3.35885	3.31176e-08	1.23535	0.743371	2.09556	C14C11.4	C14C11.4		CUB-like domain	None	None	None	None	None	None
43-D8	3.01899	2.53721e-05	1.24357	0.785714	8.65	R05F9.3	msp-32	major sperm protein	Phosphorylation site;MSP (Major sperm protein) domain;Major sperm protein	ENSP00000217602	6.30001e-06	CG10977-PA	0.049	None	None
174-E11	3.18305	1.64697e-08	1.24359	0.992334	0.821067	Y49C4A.5	srx-4	7TM chemoreceptor, srx family	Serpentine type 7TM GPCR chemoreceptor Srx;GPCR, rhodopsin-like, 7TM;7TM GPCR, serpentine receptor class x , Srx	ENSP00000334115	3.4e-07	None	None	None	None
148-H12	2.98543	1.09797e-05	1.24383	0.805821	1.57104	C27H6.8	C27H6.8	Yeast hypothetical protein YEY6 like	Phosphorylation site;Uncharacterised protein family (UPF0160);Metal-dependent protein hydrolase	ENSP00000267103	1.3e-86	CG11980-PC	8.80001e-69	YER156C	1e-71
110-A1	3.49695	0.00176207	1.24431	0.809659	1.88269	K11E8.1	unc-43	Ca2+/calmodulin-dependent protein kinase;calcium/calmodulin dependent protein kinase	Calcium/calmodulin dependent protein kinase II Association;Calcium/calmodulin-dependent protein kinase II, association-domain;Serine/threonine-protein kinase domain;Protein kinase, ATP binding site;Phosphorylation site;Protein kinase domain;Protein tyrosine kinase;Serine-threonine/tyrosine-protein kinase;Serine/threonine-protein kinase, active site;Serine/threonine-protein kinase-like domain;Tyro…	ENSP00000296402	3e-185	CG18069-PC	1.3e-193	YOL016C	5.2e-50
160-A7	2.70011	7.485e-08	1.24433	1.00016	0.953952	H12D21.7	mpst-3		Rhodanese-like domain;Cytosolic fatty-acid binding;Thiosulphate sulfurtransferase, conserved site;Rhodanese-like	ENSP00000345812	1.2e-21	None	None	YOR251C	1.4e-11
133-A7	4.2932	0.00126427	1.2457	0.82788	2.08155	C17B7.5	C17B7.5		Domain of unknown function (DUF750);Peptide N glycanase, PAW domain;Lipocalin conserved site	None	None	None	None	None	None
VU9-E3	3.10061	1.27993e-06	1.24662	0.996108	10.2688	F44A6.1	nucb-1	nucleobindin	EF-Hand 1, calcium-binding site	ENSP00000320168	6.1e-67	CG32190-PA	1.1e-72	YKL054C	2.4e-09
184-B9	2.98717	5.63625e-11	1.24902	0.989247	0.949285	C26B9.6	C26B9.6		WWE domain;Zinc finger, C3HC4 type (RING finger);Zinc finger, RING-type;Zinc finger, RING-type, conserved site;WWE domain, subgroup;Zinc finger, C3HC4 RING-type	ENSP00000349253	1.4e-09	CG8786-PB	7e-11	YOL054W	0.0037
54-E6	4.7681	3.98321e-06	1.25096	1.16925	9.04992	E02H1.7	nhr-19	Zinc finger, C4 type (two domains)	Ligand-binding domain of nuclear hormone receptor;Zinc finger, C4 type (two domains);Nuclear hormone receptor, ligand-binding, core;Zinc finger, nuclear hormone receptor-type;Steroid hormone receptor	ENSP00000230234	2.5e-26	CG9310-PA	1.8e-23	None	None
18-H2	6.43916	1.68422e-09	1.25757	0.857143	26.3615	F55A3.1	marc-6	Membrane-Associated Ring finger (C3HC4)) homolog	Zinc finger, RING-CH-type;Zinc finger, RING/FYVE/PHD-type	ENSP00000274140	2.4e-209	CG1317-PB	5.7e-176	YIL030C	8.5e-28
179-F5	3.49729	1.29813e-06	1.25848	1.01681	0.252614	K02E10.5	K02E10.5			None	None	None	None	None	None
VU4-C1	4.11313	4.90211e-17	1.26502	1.07029	12.1979	F45G2.1	nas-1	zinc metallopeptidase (M12A family)	Astacin (Peptidase family M12A);Peptidase M12A, astacin;Peptidase, metallopeptidase	ENSP00000269202	5.2e-31	CG5715-PA	1e-38	None	None
198-B6	3.37045	4.3968e-08	1.26636	0.857971	2.97705	K02B9.3	K02B9.3			None	None	None	None	None	None
128-H11	3.68861	0.00142047	1.26709	0.903382	1.67514	F59A7.3	srab-13	7TM chemoreceptor, srab family	Serpentine type 7TM GPCR chemoreceptor Sra;Serpentine type 7TM GPCR chemoreceptor Srb;7TM GPCR , serpentine receptor class a (Sra), Nematode;7TM GPCR , serpentine receptor class b (Srb), Nematode	ENSP00000346823	0.074	None	None	None	None
133-E5	2.86533	1.92457e-07	1.26823	0.975598	1.79742	C02A12.6	srbc-36	7TM chemoreceptor, srbc family		ENSP00000307726	0.00053	CG13702-PB	0.025	None	None
47-B4	3.92739	2.22223e-08	1.26978	0.954945	4.11701	T28D9.2	rsp-5	splicing factor	RNA recognition motif. (a.k.a. RRM, RBD, or RNP domain);RNA recognition motif domain	ENSP00000293233	2.4e-27	CG10851-PB	1.4e-21	YDR432W	5.1e-05
109-A10	3.27704	6.0137e-09	1.26988	1.04236	4.34391	T04B2.5	T04B2.5		Patatin-like phospholipase;Patatin/Phospholipase A2-related	ENSP00000335149	1.7e-27	CG6718-PA	3.7e-27	None	None
26-H12	3.7274	7.96499e-07	1.271	0.884199	12.2424	Y18H1A.6	pif-1		PIF1 helicase;AAA domain (dynein-related subfamily);DNA helicase PIF1, ATP-dependent;ATPase, AAA-5	ENSP00000268043	8.9e-74	CG3238-PA	1.2e-97	YHR031C	1.2e-80
106-C7	3.05558	7.31145e-07	1.27112	0.937529	1.1014	C27B7.6	C27B7.6	serine/threonine protein phosphatase	Calcineurin-like phosphoesterase;Metallo-dependent phosphatase;Serine/threonine-specific protein phosphatase/bis(5-nucleosyl)-tetraphosphatase	ENSP00000296122	2.1e-48	CG9156-PA	1.8e-48	YML016C	4.7e-51
135-F1	3.41699	0.0147022	1.2754	0.853175	2.10975	ZC132.7	srh-192	7TM chemoreceptor, srh family	Serpentine type 7TM GPCR chemoreceptor Srh;Serpentine type 7TM GPCR chemoreceptor Sri;Serpentine type 7TM GPCR chemoreceptor Srd;Serpentine type 7TM GPCR chemoreceptor Str;7TM GPCR, serpentine chemoreceptor Srd;7TM GPCR, serpentine chemoreceptor class h (Srh), Nematode;7TM GPCR, serpentine receptor class r (Str), Nematode;7TM GPCR, serpentine chemoreceptor Sri	ENSP00000343428	0.025	CG1339-PA	0.01	None	None
170-E9	2.96505	0.00121217	1.27654	1.14913	0.056842	Y39B6A.2	pph-5		PPP5;Calcineurin-like phosphoesterase;Metallophosphoesterase;Serine/threonine-specific protein phosphatase and bis(5-nucleosyl)-tetraphosphatase;Protein phosphatase 5;Tetratricopeptide-like helical;Tetratricopeptide region;Serine/threonine phosphatase, PPP5	ENSP00000012443	9.4e-162	CG8402-PA	6.4e-161	YGR123C	1.1e-93
VU11-E1	2.90658	4.72614e-10	1.2799	1.03381	0.228675	T13H5.1	T13H5.1	protein-tyrosine phosphatase	Phosphorylation site;Protein-tyrosine phosphatase;Protein-tyrosine phosphatase, receptor/non-receptor type;Protein-tyrosine phosphatase, catalytic;Protein-tyrosine phosphatase, active site	ENSP00000349333	4e-67	CG7180-PA	1.9e-118	YDL230W	1.4e-16
47-E3	2.99893	2.06435e-10	1.28274	1.05418	0.37772	C56C10.9	C56C10.9		Secreted protein acidic and rich in cysteine Ca binding region;EF-Hand 1, calcium-binding site;SPARC/Testican, calcium-binding domain	ENSP00000263741	4.2e-25	CG31475-PA	8.9e-27	YDR356W	0.0011
VU4-A7	3.60718	1.60166e-19	1.28298	1.09366	0.921146	F56A6.4	F56A6.4			ENSP00000355314	0.0005	CG6995-PB	0.00022	YAL035W	0.00043
191-A11	2.83652	2.08461e-05	1.28794	0.938162	2.59902	C07B5.6	C07B5.6			None	None	None	None	YHR149C	0.011
148-G7	2.67931	1.23362e-06	1.29231	0.921981	1.05833	T07C12.5	srj-34			None	None	None	None	None	None
16-E9	3.09509	0.000136952	1.29341	1.04974	0.0684684	F26E4.2	F26E4.2			None	None	None	None	None	None
5-E11	3.82816	0.00455587	1.29764	0.75	9.37952	F53F10.4	rab-2	ras-related protein		ENSP00000261263	1.1e-54	CG3664-PB	2.1e-37	YOR089C	2.5e-34
203-G1	2.77838	1.15905e-08	1.29844	1.0643	0.18006	C18B12.2	C18B12.2	7 transmembrane receptor (Secretin family)	7 transmembrane receptor (Secretin family);Hormone receptor domain;GPCR, family 2, secretin-like;GPCR, family 2, extracellular hormone receptor domain;GPCR, family 2, secretin-like, conserved site	ENSP00000353385	1.1e-36	CG13758-PA	5.7e-33	None	None
134-C7	3.58878	3.32152e-05	1.30114	0.808381	2.06225	H10D18.6	H10D18.6	UDP-glucuronosyltransferase	Phosphorylation site;UDP-glucoronosyl and UDP-glucosyl transferase;Glycosyltransferase family 28 C-terminal domain;UDP-glucuronosyl/UDP-glucosyltransferase;Glycosyl transferase, family 28, C-terminal	ENSP00000287677	2.4e-26	CG18578-PA	3e-22	None	None
74-G8	7.13594	2.72241e-22	1.30116	0.947619	16.6217	ZK328.6	ZK328.6		F-box domain;Transcription factor, T-box;F-box domain, cyclin-like	None	None	None	None	None	None
174-H4	2.97265	0.00012523	1.30374	0.873775	6.75303	Y61A9LA.7	Y61A9LA.7			None	None	None	None	None	None
112-F7	5.07345	0.00759225	1.31016	0.812658	1.93412	M04B2.3	gfl-1	Human AF-9 protein like	YEATS family;YEATS	ENSP00000247843	9.9e-52	CG9207-PA	7.4e-47	YNL107W	1.8e-29
VU2-C7	2.98154	3.84442e-07	1.31354	0.909263	4.10472	ZK637.13	glb-1	Globin	Globin;Globin, subset;Globin, nematode	None	None	None	None	None	None
72-F12	3.11161	1.87253e-12	1.31977	0.955952	3.09584	F54D8.2	tag-174	Cytochrome C oxidase	Phosphorylation site;Cytochrome c oxidase, subunit VIa;Cytochrome c oxidase, subunit VIa, conserved site	ENSP00000297147	2.5e-14	CG30093-PA	2.1e-11	YGL191W	4.1e-11
80-A1	3.73071	0.000834964	1.31978	0.837132	4.152	ZK353.1	cyy-1		Phosphorylation site;Cyclin, N-terminal domain;Cyclin;Cyclin, N-terminal;Uncharacterised conserved protein CG14939, cyclin domain-containing;Cyclin-related 2	ENSP00000312596	3.5e-92	CG14939-PA	1.8e-94	YDL179W	0.00023
138-H6	4.23928	4.96606e-06	1.31978	0.846561	1.92074	F26F12.5	F26F12.5			ENSP00000400688	1.5e-06	None	None	None	None
196-A11	2.96663	9.83249e-11	1.33365	0.944048	2.4669	R09A8.5	R09A8.5			None	None	None	None	None	None
189-D11	4.12519	1.15557e-07	1.33741	0.996655	0.127305	T01B10.4	nhr-14	nuclear hormone receptor	Zinc finger, C4 type (two domains);Ligand-binding domain of nuclear hormone receptor;Nuclear hormone receptor, ligand-binding, core;Zinc finger, nuclear hormone receptor-type;Steroid hormone receptor	ENSP00000343807	3.4e-47	CG9310-PA	1.4e-49	None	None
194-H8	4.13876	2.27767e-05	1.34059	0.873775	7.66672	T08D10.1	nfya-1	DNA binding protein	CCAAT-binding transcription factor (CBF-B/NF-YA) subunit B;CCAAT-binding transcription factor, subunit B	ENSP00000229418	2.1e-15	CG3891-PA	4.7e-10	YGL237C	1.9e-10
136-G11	4.80812	7.65464e-08	1.34458	1.05265	0.162656	C02E7.4	srh-22	7TM chemoreceptor, srh family	Serpentine type 7TM GPCR chemoreceptor Srh;Serpentine type 7TM GPCR chemoreceptor Srd;Serpentine type 7TM GPCR chemoreceptor Str;7TM GPCR, serpentine chemoreceptor Srd;7TM GPCR, serpentine chemoreceptor class h (Srh), Nematode;7TM GPCR, serpentine receptor class r (Str), Nematode	ENSP00000330501	0.013	None	None	None	None
158-A12	2.88634	2.65653e-10	1.34854	0.82395	2.24675	T08G5.3	T08G5.3			ENSP00000265335	0.024	CG18368-PA	7.5e-05	YDL058W	0.0019
VU18-D4	2.81574	2.19245e-18	1.35085	0.871921	67.2484	C03B1.7	C03B1.7			ENSP00000333984	8e-06	CG11180-PA	5.9e-05	YHR154W	3e-05
191-E8	4.07168	3.77173e-07	1.35176	1.03782	0.58863	R07B1.8	R07B1.8	GTP binding protein		ENSP00000237295	1.9e-23	CG8024-PA	2.2e-22	YFL038C	1.1e-06
111-A7	3.17662	4.68802e-13	1.35578	0.777273	1.91749	F13E9.1	F13E9.1	SD22 like protein	PX domain;Leucine Rich Repeat;Leucine-rich repeat;Phox homologous domain	ENSP00000339958	1.8e-74	CG11807-PA	5.3e-27	YKL193C	4.1e-09
198-H6	2.75317	2.65234e-06	1.3613	0.937908	2.0485	K04G11.5	irk-3	inward rectifier potassium channel (IRK)	Inward rectifier potassium channel;Potassium channel, inwardly rectifying, Kir-like;Potassium channel, inwardly rectifying, Kir, conserved region 2	ENSP00000243457	6.8e-59	CG4370-PA	3.1e-50	None	None
40-E1	2.83382	5.53749e-11	1.367	1.01358	2.09615	F40E12.1	F40E12.1			ENSP00000347618	0.015	CG8310-PA	0.038	None	None
109-D3	3.35214	3.67787e-10	1.38503	0.909269	5.58063	C04H5.2	clec-147		C-type lectin	ENSP00000311364	0.042	CG32972-PA	0.0014	YHL028W	0.015
VU4-A6	3.47412	7.42653e-12	1.3859	0.901282	15.3853	Y71F9AL.7	Y71F9AL.7			ENSP00000318195	0.011	CG8421-PB	0.019	YML010W	0.000909999
157-A10	3.85949	4.01087e-05	1.38773	0.816714	2.2053	F58G11.2	F58G11.2	ATP-dependent RNA helicase like	DEAD/DEAH box helicase;Helicase conserved C-terminal domain;RNA helicase, ATP-dependent, DEAD-box, conserved site;Helicase, C-terminal;DNA/RNA helicase, DEAD/DEAH box type, N-terminal;DEAD-like helicase	ENSP00000310870	2.5e-53	CG9748-PA	1.8e-78	YOR204W	7.7e-62
53-F2	2.74646	4.93661e-11	1.39042	1.05564	0.19617	C01G6.4	C01G6.4	Zinc finger, C3HC4 type (RING finger)	Zinc finger, C3HC4 type (RING finger);Zinc finger, RING-type;Zinc finger, C3HC4 RING-type	ENSP00000242719	2e-22	CG32850-PA	7.09999e-22	YNL116W	7.4e-05
VU16-E1	2.66815	1.71401e-07	1.39493	0.969807	3.51842	F16B4.12	nhr-117	zinc finger protein	Zinc finger, C4 type (two domains);Nuclear hormone receptor, ligand-binding, core;Zinc finger, nuclear hormone receptor-type	ENSP00000264330	3.2e-11	CG4761-PA	2.8e-11	None	None
203-E1	2.80473	4.8043e-06	1.39866	0.95685	1.75458	F31A3.4	hlh-29		Helix-loop-helix DNA-binding domain	ENSP00000336817	0.00081	CG7391-PA	0.077	None	None
45-A5	2.99912	2.40796e-07	1.39958	1.02381	3.21605	C17C3.5	C17C3.5			None	None	None	None	None	None
157-D6	2.7034	0.000370879	1.4009	0.796165	2.03541	F53C11.7	swan-2	Yeast hypothetical protein YPL247C like	WD domain, G-beta repeat;WD40 repeat;WD40 repeat, conserved site;WD40 repeat, subgroup	ENSP00000308344	1.5e-125	CG14614-PA	7.5e-122	YPL247C	3.3e-38
189-C5	3.63535	0.000153697	1.40104	1.01187	1.92647	F41D9.3	wrk-1		Immunoglobulin I-set domain;Immunoglobulin domain;Immunoglobulin V-set domain;Immunoglobulin subtype 2;Immunoglobulin subtype;Immunoglobulin I-set;Immunoglobulin V-set;Immunoglobulin	ENSP00000328455	3.6e-21	CG7166-PA	1.5e-28	None	None
VU12-H10	3.7979	3.81295e-24	1.40145	1.14009	0.07	Y42H9AR.3	rabs-5		FYVE zinc finger;FYVE-finger-containing Rab5 effector protein rabenosyn-5;Drought induced 19 protein (Di19);Zinc finger, FYVE-type;Zinc finger, C2H2-type;Drought induced 19/ RING finger protein 114	ENSP00000253699	6.7e-30	CG8506-PA	4.4e-40	YDR323C	6.8e-15
64-C2	3.3523	1.70235e-07	1.40165	1.03021	0.762158	Y54E2A.4	Y54E2A.4		Sec63 Brl domain;DEAD/DEAH box helicase;Type III restriction enzyme, res subunit;Helicase conserved C-terminal domain;Helicase, C-terminal;ATPase, AAA+ type, core;Sec63 domain;VUrABC complex, subunit B;DNA/RNA helicase, DEAD/DEAH box type, N-terminal;DEAD-like helicase	None	None	None	None	None	None
89-C6	2.9452	3.56147e-09	1.40186	1.05177	0.20006	ZK520.2	sid-2			ENSP00000344198	0.011	CG14233-PA	0.0092	YLR332W	0.036
196-A2	3.37996	1.60571e-06	1.40486	0.931828	2.87803	T24D5.1	T24D5.1			ENSP00000257142	0.02	CG12038-PA	0.01	None	None
14-E8	3.16227	1.03977e-08	1.40546	0.987255	4.09085	F36A2.3	F36A2.3		Malate/L-lactate dehydrogenase	None	None	CG10512-PA	5e-84	None	None
119-B9	2.75888	3.1784e-09	1.40613	1.00843	5.04383	Y105C5A.1	Y105C5A.1		ELM2 domain	ENSP00000302021	2.4e-06	CG17090-PB	2.9e-05	YIR019C	4.4e-07
43-D12	3.32026	2.00883e-06	1.40777	0.936156	6.35828	R05F9.7	R05F9.7			None	None	None	None	None	None
194-E3	2.88088	4.79291e-07	1.41143	0.836364	7.59512	C44C10.10	C44C10.10	DNA repair protein RECN like		ENSP00000313128	0.01	CG5524-PA	0.000780001	YLR383W	0.00036
6-E1	3.17057	3.78603e-08	1.41155	1.11836	0.642781	B0261.6	B0261.6			ENSP00000354587;ENSP00000216832	0;0.0000067	CG6535-PA;CG4124-PC	8.1e-37;0.00069	YKL203C;YNL283C	1.1e-305;0.000069
115-B12	3.0177	1.03684e-10	1.4181	1.07357	0.165445	F07C6.3	F07C6.3			None	None	CG33494-PA	0.022	None	None
87-G7	3.22668	1.62466e-11	1.42059	0.983489	1.52619	Y37D8A.4	Y37D8A.4		SH2 domain;SH2 motif	ENSP00000352336	1.5e-07	CG15529-PA	1.8e-05	None	None
98-G1	2.81565	1.40097e-35	1.42909	1.11572	0.1046	AC7.3	AC7.3			ENSP00000304978	0.0022	CG9206-PA	2.8e-05	YDR356W	0.029
112-B5	3.67434	1.01674e-21	1.43015	1.11238	0.0769747	B0035.1	B0035.1	Zinc finger, C2H2 type	Zinc finger, C2H2-type	ENSP00000340029	2.4e-56	CG17912-PA	4.7e-47	YJL020C	6.2e-06
40-A11	3.1754	5.12167e-14	1.43581	1.0678	0.130429	Y49F6B.13	Y49F6B.13			None	None	None	None	None	None
188-G8	2.79676	1.08844e-05	1.43755	0.753314	2.84644	F22F1.3	F22F1.3	mouse CREB-binding protein; human transcriptional adaptor protein p300	KIX domain;Coactivator CBP, KIX	ENSP00000262367	4e-06	CG15319-PB	0.0003	None	None
VU18-H5	2.69568	3.30951e-07	1.43942	1.08101	0.459126	ZK455.1	aco-1	iron-responsive element-binding like protein	Phosphorylation site;Aconitase family (aconitate hydratase);Aconitase C-terminal domain;Aconitase A/isopropylmalate dehydratase small subunit, swivel;Aconitase/3-isopropylmalate dehydratase large subunit, alpha/beta/alpha;Aconitase/iron regulatory protein 2;Aconitase/isopropylmalate dehydratase;Aconitase family, 4Fe-4S cluster binding site	ENSP00000353159	0	CG6342-PA	0	YLR304C	5.4e-45
156-A8	2.88682	4.03427e-13	1.44236	0.985672	3.31783	F57B1.3	col-159	collagen	Collagen triple helix repeat (20 copies);Nematode cuticle collagen N-terminal domain;Nematode cuticle collagen, N-terminal;Collagen triple helix repeat	ENSP00000304408	8.39999e-42	CG4145-PC	4e-33	YNL208W	3.2e-06
66-F7	3.50452	1.58041e-10	1.44398	1.0614	0.589234	T22F7.3	T22F7.3		Kunitz/Bovine pancreatic trypsin inhibitor domain;EB module;Proteinase inhibitor I2, Kunitz metazoa;EB domain;Cysteine-rich repeat;Proteinase inhibitor I2, Kunitz, conserved site	ENSP00000233156	9.2e-27	CG33103-PB	6.6e-27	None	None
194-G2	4.28043	3.72525e-10	1.44586	0.796903	7.63235	F54F7.7	F54F7.7		Histone methylation protein DOT1;Histone methylation DOT1	ENSP00000346170	6.2e-23	CG10272-PA	1.1e-18	YDR440W	9.00001e-19
50-F3	2.75637	8.87188e-09	1.44597	0.785714	8.46196	ZK675.3	ZK675.3	Putative membrane protein	Bestrophin;DNA/RNA helicase, ATP-dependent, DEAH-box type, conserved site;Bestrophin/UPF0187	None	None	None	None	None	None
103-D9	3.12816	2.92863e-13	1.4545	0.791667	5.6524	F45E4.3	F45E4.3		C2 domain;C2 calcium-dependent membrane targeting;PDZ/DHR/GLGF;Phosphorylation site	ENSP00000334319	9.59999e-35	CG7321-PA	1.2e-16	YIR019C	4.4e-06
38-G12	2.63076	2.10738e-06	1.45862	0.902592	1.47854	Y25C1A.7	Y25C1A.7			ENSP00000253031	1.7e-40	CG4645-PA	1e-16	None	None
56-F2	2.8831	2.91171e-13	1.472	0.852319	8.91532	C06A1.2	C06A1.2		Phosphorylation site	ENSP00000323595	0.012	None	None	None	None
186-A7	2.86575	1.17448e-13	1.47721	0.949095	5.83279	F22A3.2	ttr-35		Transthyretin-like family;Transthyretin-like	None	None	None	None	None	None
193-H7	4.16773	7.56226e-09	1.49854	0.840756	7.55825	ZK455.6	nhr-33	Zinc finger, C4 type (two domains)	Zinc finger, C4 type (two domains);Ligand-binding domain of nuclear hormone receptor;Nuclear hormone receptor, ligand-binding, core;Zinc finger, nuclear hormone receptor-type	ENSP00000339908	3.1e-19	CG9310-PA	3.4e-20	None	None
106-C6	4.91542	2.93511e-12	1.50082	0.95	5.75128	C27B7.5	C27B7.5	Zinc finger, CCHC class	Phosphorylation site	ENSP00000335001	0.00016	CG8160-PA	0.0014	YDR432W	0.052
122-G4	2.67741	9.28274e-07	1.50735	0.931508	1.92424	Y55F3BR.6	Y55F3BR.6		Hsp20/alpha crystallin family;Alpha crystallin/Heat shock protein;Heat shock protein Hsp20	ENSP00000248553	3.9e-11	CG4167-PA	1.1e-15	None	None
14-G5	2.85856	5.74994e-08	1.51092	1.07286	0.343448	T08G11.3	T08G11.3			ENSP00000344733	3.4e-09	CG6004-PB	5.5e-08	YIL115C	0.001
148-H2	3.20197	5.28244e-09	1.52956	0.951347	0.0628301	C27H6.1	unc-41	Adaptor complexes medium subunit family	Adaptor complexes medium subunit family;Clathrin adaptor, mu subunit, C-terminal;Stonin homology	ENSP00000267540	6.7e-64	CG6004-PB	1.9e-09	YJL020C	1.3e-09
VU8-B9	3.31282	2.65324e-09	1.53303	1.01066	2.24978	F15D3.8	F15D3.8			ENSP00000355125	7.60001e-05	CG1794-PA	0.00036	YDR356W	3.5e-05
7-H10	3.50768	1.50893e-07	1.57191	0.989262	3.27001	F33D11.9	F33D11.9		Gaa1-like, GPI transamidase component	ENSP00000307751	0.0760001	CG3033-PA	0.0023	None	None
14-G10	3.45426	2.22588e-07	1.58047	0.954401	1.12082	F53B6.4	F53B6.4		MSP (Major sperm protein) domain;Major sperm protein	ENSP00000350416	4.4e-10	CG4124-PC	1.8e-11	YKR092C	6.49999e-10
168-D8	2.65454	1.5068e-10	1.58274	1.05073	0.44209	W06D12.3	fat-5	Fatty acid desaturase	Fatty acid desaturase;Fatty acid desaturase, type 1;Fatty acid desaturase, type 1, core	ENSP00000266053	3.4e-76	CG5887-PA	4.7e-82	YGL055W	4e-42
64-G9	2.9439	4.60984e-09	1.60229	0.995905	0.844464	Y53F4B.25	Y53F4B.25		DB module;Domain of unknown function DB	ENSP00000316543	2.3e-10	CG13731-PA	2.8e-11	YOR181W	1.2e-07
VU16-G1	2.79856	1.48195e-09	1.60765	0.940961	3.05305	C44H9.6	C44H9.6			ENSP00000344547	0.023	CG12391-PA	0.00909999	YBL017C	0.047
60-A9	3.93896	1.05818e-11	1.61802	0.954014	4.97934	C50E10.3	sre-53	7TM chemoreceptor, sre family		ENSP00000349231	0.044	None	None	None	None
71-D11	3.00883	5.43005e-06	1.6383	1.06688	0.205341	T23F11.1	T23F11.1	phosphatase	Protein phosphatase 2C;Protein phosphatase 2C, manganese/magnesium aspartate binding site;Protein phosphatase 2C-like;Protein phosphatase 2C, N-terminal	ENSP00000327255	5.1e-53	CG17746-PA	6.49999e-103	YER089C	5.7e-65
190-G8	2.90936	6.25314e-18	1.6521	1.14007	0.426544	T20B5.1	apa-2	alpha-adaptin	Adaptin N terminal region;Alpha adaptin AP2, C-terminal domain;Adaptin C-terminal domain;Clathrin/coatomer adaptor, adaptin-like, N-terminal;Clathrin adaptor, alpha-adaptin, appendage, C-terminal subdomain;Clathrin adaptor, alpha/beta/gamma-adaptin, appendage, Ig-like subdomain;Adaptor protein complex AP-2, alpha subunit	ENSP00000346246	0	CG4260-PA	0	YBL037W	9.09999e-57
88-G10	3.13619	2.74476e-14	1.67513	1.15703	0.407001	Y76A2A.2	cua-1	Heavy-metal-associated domain containing proteins (2 domains), E1-E2 ATPases (2 domains)	Phosphorylation site;E1-E2 ATPase;H+ transporting ATPase, proton pump;ATPase, P-type, K/Mg/Cd/Cu/Zn/Na/Ca/Na/H-transporter;Copper-transporting ATPase 1;Heavy metal transport/detoxification protein;Copper ion-binding;ATPase, P type cation/copper-transporter;Heavy metal translocating P-type ATPase;E1-E2 ATPase-associated region	ENSP00000345728	4.2e-262	CG1886-PA	8.80001e-259	YDR270W	8.69999e-136
77-E10	4.87757	7.69238e-34	1.67916	1.01977	1.30749	B0361.2	B0361.2		Protein similar to CwfJ C-terminus 1;Protein similar to CwfJ C-terminus 2;Cwf19-like protein, C-terminal domain-2;Cwf19-like, C-terminal domain-1	ENSP00000282251	1.2e-64	CG9213-PA	4.50001e-55	YKL201C	0.00059
119-A1	4.78598	5.18854e-15	1.68105	1.01071	5.67584	Y73F8A.1	pkd-2		Polycystin cation channel;Ion transport protein;Polycystic kidney disease type 2 protein;Ion transport;Polycystin cation channel, PKD1/PKD2	ENSP00000237596	1.7e-113	CG13762-PA	2.7e-18	YOR087W	0.027
VU16-E9	2.8217	1.66395e-13	1.68812	1.03878	1.78516	F32G8.2	F32G8.2		Protein of unknown function DUF229	None	None	None	None	None	None
VU18-H9	3.40953	4.63077e-09	1.6889	0.950531	4.66108	F40E10.4	slt-1	EGF-like protein slit like	EGF-like domain;Leucine Rich Repeat;Laminin G domain;Leucine rich repeat N-terminal domain;EGF-type aspartate/asparagine hydroxylation site;Leucine-rich repeat-containing N-terminal;Cysteine-rich flanking region, C-terminal domain;Leucine-rich repeat;EGF-like calcium-binding;Leucine-rich repeat, typical subtype;Cystine knot, C-terminal;EGF;Epidermal growth factor-like;Laminin G, subdomain 1;Lamin…	ENSP00000266058	3.6e-283	CG8355-PC	0	YJL005W	1.9e-11
VU9-D1	2.72901	6.90734e-16	1.69576	0.818957	5.35011	Y38C1AB.6	Y38C1AB.6			ENSP00000252826	2.2e-08	CG30078-PA	0.00021	None	None
164-F11	3.38294	2.10175e-08	1.76055	1.02752	0.0708838	F57G8.8	srv-36		Serpentine type 7TM GPCR chemoreceptor Srv;7TM GPCR, serpentine receptor class v (Srv), Nematode	None	None	None	None	None	None
3-G3	2.76182	1.5423e-14	1.7813	0.610027	8.50816	C50F2.4	C50F2.4			None	None	None	None	None	None
118-F3	2.9178	5.3598e-14	1.82862	0.753168	1.59159	Y57G11C.24	eps-8		Phosphotyrosine-binding domain;Variant SH3 domain;SH3 domain;Src homology-3 domain;Phosphotyrosine interaction domain;Variant SH3;Tensin phosphotyrosine-binding domain;Phosphorylation site	ENSP00000320828	1.6e-52	CG4276-PD	8.9e-92	YBR200W	0.017
84-G2	2.72422	1.13665e-08	1.85054	1.08635	0.0712991	Y39A1A.5	rabx-5		Vacuolar sorting protein 9 (VPS9) domain;A20-like zinc finger;Zinc finger, A20-type;Vacuolar sorting protein 9;Vacuolar sorting protein 9, subgroup	ENSP00000284957	1.4e-50	CG9139-PA	6.7e-41	YML097C	1.2e-13
59-B10	4.54145	2.88286e-22	1.86466	1.02601	0.620882	Y6D1A.1	Y6D1A.1		Phosphorylation site	ENSP00000282007	1.8e-08	CG7971-PB	1.1e-06	YLR278C	0.00098
92-E2	3.41065	0.00227625	1.88462	1.27127	1.32694	F18F11.5	F18F11.5		Protein kinase domain;Protein tyrosine kinase;Serine-threonine/tyrosine-protein kinase;Serine/threonine-protein kinase domain;Serine/threonine-protein kinase-like domain	ENSP00000354485	4e-13	CG5169-PA	1.4e-11	YDR507C	6.4e-11
69-H11	6.21203	6.75933e-49	1.90014	1.04293	1.78217	R10E9.1	msi-1	RNA binding protein	Phosphorylation site;RNA recognition motif. (a.k.a. RRM, RBD, or RNP domain);RNA recognition motif domain	ENSP00000284073	5.5e-80	CG5099-PB	7.7e-57	YOL123W	3.8e-45
80-G3	3.726	4.02795e-13	1.91013	0.99843	1.47069	ZK370.3	hipr-1	Talin	ANTH domain;I/LWEQ domain;I/LWEQ;ANTH;Epsin-like, N-terminal	ENSP00000253083	1.8e-78	CG10971-PA	3.1e-60	YNL243W	1.4e-46
VU9-C3	4.5385	9.19639e-07	1.91292	0.976818	2.83822	C30F8.4	kin-32	protein kinase	Protein tyrosine kinase;Protein kinase domain;Focal adhesion targeting region;Serine-threonine/tyrosine-protein kinase;Serine/threonine-protein kinase domain;Focal adhesion kinase, targeting (FAT) domain;Tyrosine-protein kinase, active site;Protein kinase, ATP binding site;Serine/threonine-protein kinase-like domain;Band 4.1 domain;Tyrosine-protein kinase, catalytic domain	ENSP00000346424	1.9e-103	CG10023-PA	4.9e-75	YAR019C	7.9e-26
83-H10	3.83292	8.34389e-22	1.92637	1.01185	0.070294	T20G5.1	chc-1	Clathrin heavy chain	Region in Clathrin and VPS;Clathrin propeller repeat;Clathrin, heavy-chain linker;Clathrin, heavy chain/VPS, 7-fold repeat;Clathrin, heavy chain, linker, core motif;Clathrin, heavy chain;Clathrin, heavy chain, propeller repeat	ENSP00000352159	0	CG9012-PA	0	YGL206C	0
200-G6	3.21716	5.45262e-10	1.93189	0.935784	6.51001	F59D12.1	F59D12.1	G-protein coupled receptor (gastrin/cholecystokinin)	7 transmembrane receptor (rhodopsin family);GPCR, rhodopsin-like, 7TM	ENSP00000335544	1.9e-18	CG18314-PA	3.6e-48	None	None
72-B2	6.58058	1.22172e-19	1.97421	1.04756	0.512474	C35D10.7	C35D10.7			ENSP00000333879	0.000869999	CG10948-PC	0.0019	None	None
122-B3	4.00397	0.0119318	2.16249	1.26342	0.155956	Y41D4B.19	npp-8		Nup133 N terminal like;Nucleoporin, Nup155-like;Nucleoporin, Nup133/Nup155-like, N-terminal;Non-repetitive/WGA-negative nucleoporin C-terminal;Nucleoporin, Nup133/Nup155-like, C-terminal	ENSP00000231498	7.60001e-44	CG4579-PA	1.8e-39	YBL079W	5.1e-20
VU1-B6	6.90402	0.0456875	2.18111	1.10593	16.7461	K04G7.10	rnp-7	SN-RNP U1	RNA recognition motif. (a.k.a. RRM, RBD, or RNP domain);RNA recognition motif domain	ENSP00000221448	3.9e-61	CG8749-PA	9.3e-67	YIL061C	3.6e-27
59-H1	2.74619	1.04731e-24	2.26489	1.06676	0.149474	Y57A10A.8	Y57A10A.8		Domain of unknown function (DUF545);SPK	None	None	None	None	YMR124W	0.015
VU9-F10	7.07747	1.30894e-11	2.32003	1.03894	2.2138	F35C5.4	F35C5.4			ENSP00000354885	8.39999e-10	CG32774-PA	7.7e-12	YJR151C	1.7e-10
100-B1	7.46334	0.00608163	2.67476	0.572333	10.7575	C06E7.3	sams-4	S-adenosylmethionine synthetase	S-adenosylmethionine synthetase, C-terminal domain;S-adenosylmethionine synthetase, central domain;S-adenosylmethionine synthetase, N-terminal domain;S-adenosylmethionine synthetase;S-adenosylmethionine synthetase, N-terminal;S-adenosylmethionine synthetase, C-terminal;S-adenosylmethionine synthetase, conserved site	ENSP00000303147	1.9e-156	CG2674-PA	3.4e-155	YLR180W	8.3e-140
81-B5	4.30648	0.0325443	2.70328	1.04796	21.5827	ZK637.8	unc-32	TJ6/proton pump	V-type ATPase 116kDa subunit family;ATPase, V0/A0 complex, 116kDa subunit	ENSP00000342951	3.9e-266	CG1709-PB	3.5e-263	YOR270C	1.2e-151
55-H10	3.18305	3.42389e-15	2.85667	0.998333	2.77005	T01E8.5	T01E8.5		Protein of unknown function (DUF1740);Domain of unknown function DUF1740	ENSP00000346335	3e-20	CG6695-PB	1.7e-08	YLR086W	0.016
3-E6	6.00197	2.37203e-30	5.64369	0.864687	3.40699	C32E8.10	unc-11		Phosphorylation site;ANTH domain;ENTH domain;Epsin domain, N-terminal;ANTH;Epsin-like, N-terminal	ENSP00000348718	1.3e-111	CG2520-PA	4.1e-117	YGR241C	1.8e-24

## Sheet: Upregulated P0 tested 24
Library Well	rZ in whole-genome screen	SpH greater than control t test p	SpH Ratio	GFP ratio	GFP greater than control t test p	GENE NAME	LOCAS	Brief identification	Prominent motifs	Homolog_Human	Human_BlastP e value	Homolog_Fly	Fly_BlastP e value	Homolog_yeast	Yeast_BlastP e value
66-G1	3.58656	1.44164e-11	1.34576	1.00215	0.455694	T19C3.4	T19C3.4	Polyposis locus protein 1	Phosphorylation site;TB2/DP1, HVA22 family;TB2/DP1/HVA22-related protein	ENSP00000254901	4.8e-44	CG30193-PA	3.4e-42	YPR028W	1.1e-11
31-D4	3.68935	6.63253e-08	1.26343	1.12	0.0512599	T25D3.2	T25D3.2			ENSP00000199706	6.8e-37	CG3782-PA	2.7e-31	YOR287C	0.000859999
VU7-B6	4.82523	3.33204e-07	1.24225	1.02402	0.975371	Y47D3A.26	smc-3		RecF/RecN/SMC N terminal domain;SMC proteins Flexible Hinge Domain;RecF/RecN/SMC;SMCs flexible hinge;ABC transporter, conserved site	ENSP00000353180	1.2e-163	CG9802-PA	2.6e-172	YJL074C	5.2e-103
VU7-A12	3.82567	4.50341e-07	1.19829	1.03618	0.397432	Y47D3A.6	tra-1		Zinc finger, C2H2-type;Zinc finger, C2H2-like	ENSP00000312694	9.9e-59	CG2125-PA	5.1e-56	YJL056C	1.1e-21
58-D10	2.68446	4.58941e-06	1.19443	0.586667	1.68688	B0334.5	B0334.5	phytoene synthase precursor	Squalene/phytoene synthase	ENSP00000306220	3.4e-09	CG15738-PA	2e-12	None	None
74-A1	2.85275	1.32005e-05	1.23944	1.07651	0.12095	F54E7.3	par-3		Phosphorylation site;Domain of unknown function (DUF3534);PDZ domain (Also known as DHR or GLGF);PDZ/DHR/GLGF;Protein of unknown function DUF3534	ENSP00000234475	1.3e-39	CG5055-PA	9.8e-30	YIR019C	3.8e-09
31-G8	3.82134	1.89138e-05	1.23564	0.995043	0.511985	D1069.3	D1069.3		Hyccin;Phosphorylation site	ENSP00000242158	5.5e-11	CG6406-PA	6.8e-28	None	None
31-A12	3.09605	4.546e-05	1.23004	1.02828	0.218194	F23F1.3	fbxc-54		Domain of unknown function (DUF3557);Protein of unknown function DUF3557	None	None	None	None	None	None
74-C8	6.46716	5.76865e-05	1.14779	0.832376	1.72808	R12B2.4	him-10			ENSP00000314556	1.3e-16	CG17927-PJ	6.6e-12	YKR095W	2.4e-12
187-H9	2.67229	9.31141e-05	1.15685	0.996701	0.880156	F27D9.1	unc-18	Acetylcholine regulator unc-18	Sec1 family;Sec1-like protein	ENSP00000344525	6.1e-187	CG15811-PA	1.8e-187	YDR164C	1.9e-40
11-D6	3.59388	0.000112175	1.26974	1.00352	0.930431	R06C7.8	bub-1	Eukaryotic protein kinase domain	Phosphorylation site;Protein kinase domain;Protein tyrosine kinase;Serine-threonine/tyrosine-protein kinase;Serine/threonine-protein kinase domain;Serine/threonine-protein kinase, active site;Mitotic checkpoint serine/threonine protein kinase, Bub1;Protein kinase, ATP binding site;Serine/threonine-protein kinase-like domain	ENSP00000302530	1.3e-32	CG7838-PA	8.59999e-29	YGR188C	2.3e-22
VU1-C2	3.90561	0.00039114	1.12446	0.979239	0.724882	F28C6.7	rpl-26	ribosomal protein L26 like;KOW motif	Phosphorylation site;KOW motif;Ribosomal protein L26/L24P, eukaryotic/archaeal;KOW;Ribosomal protein L24/L26, conserved site	ENSP00000293842	2.2e-45	CG6846-PA	1.9e-44	YGR034W	1.7e-35
VU20-F6	3.65573	0.000989446	1.1346	0.881612	1.71287	Y105E8B.8	ero-1		Endoplasmic Reticulum Oxidoreductin 1 (ERO1);Endoplasmic reticulum oxidoreductin 1	ENSP00000346635	2e-92	CG1333-PA	2.6e-90	YML130C	8.1e-49
195-F8	7.37874	0.00162718	1.16345	0.97748	1.44565	F42F12.4	F42F12.4		Cupin domain;AraC-like ligand binding domain;Transcription regulator HTH, AraC, arabinose-binding/dimerisation;Acireductone dioxygenase, ARD;Cupin 2, conserved barrel	ENSP00000333666	2.5e-33	CG32068-PA	1.5e-24	YMR009W	7.80001e-27
38-E8	3.53031	0.0016634	1.24436	0.534936	1.78041	K08A2.5	nhr-88	nuclear hormone receptor	Zinc finger, C4 type (two domains);Ligand-binding domain of nuclear hormone receptor;Nuclear hormone receptor, ligand-binding, core;Zinc finger, nuclear hormone receptor-type;Steroid hormone receptor	ENSP00000346339	8.39999e-44	CG9310-PA	9.2e-46	YNR044W	0.019
6-G2	3.36124	0.00425553	1.23495	0.952866	1.1762	F55A12.8	nath-10		Putative ATPase (DUF699);Domain of unknown function (DUF1726);Domain of unknown function DUF699, exodeoxyribonuclease V alpha chain;Domain of unknown function DUF1726	ENSP00000257829	3.1e-291	CG1994-PA	7.19999e-250	YNL132W	1.1e-259
26-D9	2.65803	0.0044883	1.07393	1.02362	0.608316	F39B2.6	rps-26	40S ribosomal protein S26	Ribosomal protein S26e	ENSP00000348580	4.6e-43	CG10305-PA	4.9e-39	YER131W	1.5e-33
11-D3	3.89005	0.00546934	1.27987	1.00294	1.09939	R06C7.5	R06C7.5	adenylosuccinate lyase	Lyase;Adenylosuccinate lyase C-terminus;Fumarate lyase;Adenylosuccinate lyase;Adenylosuccinate lyase C-terminal metazoa/fungi;Fumarate lyase, conserved site;Lyase 1, N-terminal	ENSP00000216194	2.7e-111	CG3590-PA	7.09999e-104	YLR359W	3.3e-97
6-D3	2.83531	0.00845884	1.20599	0.94366	1.5143	F56A3.3	npp-6		Nucleoporin Nup120/160;WD40 repeat, conserved site	ENSP00000263764	1.9e-09	CG4738-PA	0.0001	None	None
VU1-H2	4.14067	0.00900105	1.10586	0.935815	1.66083	T25B9.10	T25B9.10	Inositol polyphosphate 5-phosphatase and related proteins	Active_site; Endonuclease/Exonuclease/phosphatase family; Endonuclease/exonuclease/phosphatase; Inositol polyphosphate-related phosphatase	ENSP00000254712	6.30001e-20	CG3573-PA	4.8e-23	YIL002C	1.6e-23
197-A12	4.11559	0.00924264	1.19208	1.06131	0.0835043	R04D3.8	srd-39		Serpentine type 7TM GPCR chemoreceptor Srd;7TM GPCR, serpentine chemoreceptor Srd	None	None	None	None	None	None
123-D6	3.30567	0.0189654	1.07806	1.00012	0.671694	Y67D8C.5	eel-1		Phosphorylation site;Domain of Unknown Function (DUF908);Domain of Unknown Function (DUF913);HECT;E3 ubiquitin ligase, domain of unknown function DUF908;E3 ubiquitin ligase, domain of unknown function DUF913	ENSP00000262854	0	CG4244-PB	1.2e-85	YDR457W	1.9e-133
19-C10	5.13596	0.0285866	1.07158	0.90485	1.73172	W02B9.1	hmr-1	Cadherin, Laminin G domain;cadherin	Laminin G domain;Cadherin domain;EGF-type aspartate/asparagine hydroxylation site;Cadherin;Epidermal growth factor-like;Laminin G, subdomain 1;Laminin G, subdomain 2;EGF-like region, conserved site;Cadherin conserved site;EF-Hand 1, calcium-binding site	ENSP00000164024	1.2e-33	CG7100-PA	2.1e-135	None	None
VU2-A7	2.80253	0.0490328	1.07681	0.929534	1.61696	B0218.2	faah-2	amidase	Amidase;Amidase, fungi;Amidase, conserved site	ENSP00000236138	5.9e-88	CG5191-PE	6e-23	YDR242W	1.6e-37

## Sheet: Downregulated F1 tested 39
Library Well	rZ in whole-genome screen	SpH less than control t test p	SpH Ratio	GFP ratio	GFP less than control t test p	GENE NAME	LOCAS	Brief identification	Prominent motifs	Homolog_Human	Human_BlastP e value	Homolog_Fly	Fly_BlastP e value	Homolog_yeast	Yeast_BlastP e value
VU5-E12	-5.40863	5.77313e-36	0.355155	0.470296	0.0132763	ZK1248.3	ehs-1		Phosphorylation site;EPS15 homology (EH);EF-Hand 1, calcium-binding site	ENSP00000248070	4.4e-66	CG16932-PA	9.2e-73	YIR006C	2.5e-24
14-A11	-8.27413	1.95212e-18	0.480481	1.2471	1.12581	F43G9.5	cfim-1		Cleavage/polyadenylation specificity factor, 25kDa subunit	ENSP00000300291	8.39999e-78	CG3689-PB	8.5e-61	None	None
VU3-C5	-5.44316	1.59989e-13	0.586553	1.56532	1.08195	ZK484.4	ZK484.4		Phosphorylation site	ENSP00000268138	5.9e-06	CG33300-PA	1.8e-05	YKR092C	1.7e-05
70-D5	-5.08918	1.16832e-08	0.703383	1.26388	1.26893	R74.2	R74.2		Phosphorylation site	ENSP00000335566	1.3e-07	CG14327-PA	8.39999e-08	YDR170C	0.0061
25-A11	-5.55109	2.62441e-08	0.648259	1.08137	0.621462	W04A8.2	W04A8.2		Ribonucleotide reductase	None	None	None	None	None	None
44-D5	-15.329	6.41502e-08	0.581242	0.630938	0.0553124	F09E5.1	pkc-3	Protein kinase C	Phosphorylation site;Protein kinase domain;Protein tyrosine kinase;PB1 domain;Protein kinase C terminal domain;Phorbol esters/diacylglycerol binding domain (C1 domain);Phox/Bem1p;AGC-kinase, C-terminal;Serine-threonine/tyrosine-protein kinase;Protein kinase C-like, phorbol ester/diacylglycerol binding;Serine/threonine-protein kinase domain;Serine/threonine-protein kinase, active site;Protein kina…	ENSP00000295797	3.7e-189	CG10261-PA	3.1e-183	YBL105C	7.3e-81
104-G7	-4.63502	5.5129e-07	0.761767	1.28964	1.13154	K07H8.2	K07H8.2		Divalent cation transporter;MgtE magnesium transporter, integral membrane	ENSP00000344611	9.70001e-103	CG33181-PA	2.9e-92	None	None
202-E8	-5.91393	9.87891e-07	0.787094	1.1022	1.1926	F52G3.5	F52G3.5		ShK domain-like;Metridin-like ShK toxin;Cysteine-rich repeat	ENSP00000348903	5.4e-08	CG6912-PA	1.6e-15	YJR151C	5.1e-07
45-F9	-10.2148	5.23113e-06	0.861577	1.16001	1.10894	ZK1248.1	ZK1248.1		Peptidase family M13;Peptidase M13, neprilysin;Peptidase M13, neprilysin, C-terminal	ENSP00000349581	4.7e-08	CG9565-PA	2.8e-09	None	None
187-A10	-6.00576	8.04236e-06	0.300259	0.461842	0.462416	C54D1.5	lam-2		Phosphorylation site;Laminin N-terminal (Domain VI);Laminin EGF-like (Domains III and V);Laminin B (Domain IV);Laminin B type IV;EGF-like, laminin;Epidermal growth factor-like;Laminin, N-terminal;EGF-like region, conserved site;Laminin B, subgroup	ENSP00000258341	0	CG3322-PA	0	YDL058W	1.4e-12
103-A4	-4.74008	5.71067e-05	0.889544	1.23335	1.13898	F55G1.2	his-59	Histone	Core histone H2A/H2B/H3/H4;Histone H3;Histone core	ENSP00000333277	1.7e-65	CG8989-PA	6.6e-64	YBR010W	1e-58
VU4-D8	-4.86018	8.4437e-05	0.831121	1.21178	1.12908	ZK512.4	ZK512.4	Signal Recognition Particle 9Kd protein	Signal recognition particle 9 kDa protein (SRP9);Signal recognition particle, SRP9 subunit	ENSP00000305230	8e-18	CG8268-PA	1.9e-15	None	None
4-A10	-5.72681	0.000186666	0.73284	1.21162	1.21714	F55C7.7	unc-73	guanine nucleotide exchange factor	Phosphorylation site;RhoGEF domain;Immunoglobulin I-set domain;Dbl homology (DH) domain;Cellular retinaldehyde-binding/triple function, C-terminal;Guanine-nucleotide dissociation stimulator, CDC24, conserved site;Src homology-3 domain;Pleckstrin homology domain;Fibronectin, type III;Immunoglobulin I-set	ENSP00000324286	2.7e-216	CG18214-PA	3.4e-222	YAL041W	1e-07
173-F12	-9.77929	0.000195118	0.463503	0.946875	0.461001	W01F3.3	mlt-11	Kunitz/Bovine pancreatic trypsin inhibitor domain (10 domains), Thyroglobulin type-1 repeat	Thyroglobulin type-1 repeat; Thyroglobulin type-1; Proteinase inhibitor I2; Kunitz, conserved site; Proteinase inhibitor I2; Kunitz metazoa; Kunitz/Bovine pancreatic trypsin inhibitor domain; Cysteine-rich repeat; Phosphorylation site	ENSP00000233156	1.2e-36	CG33103-PA	1.7e-99	YIR019C	2.8e-26
140-E7	-5.16566	0.00037575	0.523867	1.32829	1.01301	T10H9.4	snb-1	synaptobrevin	Synaptobrevin;Synaptobrevin, metazoa/fungi	ENSP00000347664	1.2e-33	CG17248-PE	6.4e-28	YOR327C	3.4e-15
50-B2	-5.41194	0.000440257	0.842149	0.79554	0.098596	B0495.4	nhx-2	NA(+)/H(+) exchanger	Phosphorylation site;Sodium/hydrogen exchanger family;Na+/H+ exchanger;Cation/H+ exchanger;Cation/H+ exchanger, CPA1 family	ENSP00000264938	1.2e-113	CG9256-PA	1.7e-125	YDR456W	9.09999e-32
45-C11	-6.26342	0.000474424	0.295815	0.761657	0.0504902	F59E12.11	F59E12.11		Tumour suppressor protein;Tumour suppressor protein, LOH1CR12	ENSP00000321546	9.9e-14	CG11802-PA	1.8e-07	None	None
83-B1	-5.80362	0.000497108	0.704085	1.2911	1.27727	F10E9.8	sas-4			ENSP00000237172	3.1e-10	CG18497-PC	1.6e-07	YNL091W	2.1e-08
44-D6	-9.31176	0.000591181	0.319621	1.01826	0.413737	F09E5.2	F09E5.2	AHPC/TSA protein	Glycosyl transferases group 1;Glycosyl transferase, group 1	ENSP00000238477	9.50001e-94	CG1291-PA	5.6e-96	YGL065C	1.5e-60
43-A1	-9.68764	0.000633488	0.257586	0.78001	0.12349	F41C3.4	F41C3.4		Got1/Sft2-like family;Vesicle transport protein, Got1/SFT2-like	ENSP00000229314	4.4e-26	CG32576-PA	6.2e-24	YMR292W	5.5e-19
91-E1	-5.74503	0.000959	0.760066	1.07487	1.23126	Y55D5A.1	Y55D5A.1			None	None	None	None	None	None
VU8-D11	-5.34907	0.00128848	0.842608	1.04167	0.52853	F52A8.2	gpb-2	guanine nucleotide-binding protein	WD domain, G-beta repeat;G-protein, beta subunit;WD40 repeat;Guanine nucleotide-binding protein, beta subunit;WD40 repeat, conserved site;WD40 repeat, subgroup;G-protein beta WD-40 repeat	ENSP00000351635	1.4e-128	CG10763-PA	4e-128	YOR212W	2.7e-48
43-H12	-12.4684	0.00135009	0.970498	1.21723	1.09339	F58A6.1	F58A6.1		Enoyl-CoA hydratase/isomerase family;Crotonase, core	ENSP00000221418	4.2e-59	CG9577-PA	3.5e-59	YDR036C	6.7e-10
49-B10	-6.38095	0.00170047	0.305877	1.36181	1.23727	F32A5.7	lsm-4	U6 small nuclear RNA-associated Sm-like protein LSm4	LSM domain;Like-Sm ribonucleoprotein (LSM) domain;Like-Sm ribonucleoprotein (LSM) domain, eukaryotic/archaea-type	ENSP00000252816	1.4e-38	CG31990-PA	3.3e-38	YER112W	3.5e-13
198-C10	-8.01393	0.00427922	0.946065	0.998609	0.336012	C31E10.8	tbc-19	S.pombe protein C4G8.04 like	Phosphorylation site;TBC domain;PH domain;Rab-GAP/TBC domain;Pleckstrin homology domain;Tyrosine-protein kinase, receptor class II, conserved site	ENSP00000300584	1.7e-45	CG5344-PA	1.1e-31	YNL293W	2.3e-26
49-H7	-4.8998	0.0056083	0.448718	1.09172	0.702885	R07G3.1	cdc-42	RAS protein	Ras family;Miro-like protein;Ras GTPase;Ras small GTPase, Ras type;Small GTPase, Rho type;Ras small GTPase, Rab type;Small GTP-binding protein;Mitochondrial Rho-like;Ras	ENSP00000337669	7.3e-91	CG12530-PA	1.3e-91	YLR229C	1.1e-80
VU12-G12	-7.63097	0.00713181	0.433529	0.966914	0.370602	R12E2.3	rpn-8		Mov34/MPN/PAD-1 family;Mov34/MPN/PAD-1	ENSP00000219313	1.6e-114	CG3416-PA	4.3e-112	YOR261C	6.6e-68
15-A1	-14.0325	0.00796936	0.792843	0.991406	0.415546	F36F2.3	tag-214	Zinc finger, C3HC4 type (RING finger), Zinc finger, CCHC class	Phosphorylation site;DWNN domain	ENSP00000316291	7.19999e-72	CG3231-PA	5.4e-60	YLR106C	3.5e-20
46-C3	-8.41016	0.00837137	0.308167	1.13056	1.08344	H12I13.4	fbf-1	RNA-binding protein	Pumilio-family RNA binding repeat;Pumilio RNA-binding repeat	ENSP00000347265	1.8e-15	CG9755-PA	1.9e-14	YLL013C	8.80001e-28
195-C3	-7.68038	0.00870551	0.953983	1.20143	1.19381	M153.1	M153.1	pyrroline-5-carboxylate reductase	NADP oxidoreductase coenzyme F420-dependent;Pyrroline-5-carboxylate reductase;NADP oxidoreductase, coenzyme F420-dependent	ENSP00000328858	5.2e-63	CG5840-PA	2.6e-62	YER023W	1.1e-27
112-C12	-7.03246	0.0145879	0.800185	0.617688	0.0619319	F54E12.4	his-58		Histone H2B protein;Histone H2B	ENSP00000346676	1.6e-48	CG17949-PA	1.7e-48	YDR224C	7.5e-42
89-E7	-4.65556	0.0204375	0.862737	1.13799	1.2708	Y79H2A.3	Y79H2A.3		Zinc finger, C2H2-type	ENSP00000343629	8.39999e-18	CG32133-PA	5.4e-26	YKL054C	2.5e-18
172-E3	-5.71721	0.0247684	0.790498	1.0977	1.0977	Y113G7A.3	sec-23		Sec23/Sec24 trunk domain;Sec23/Sec24 helical domain;Sec23/Sec24 beta-sandwich domain;Gelsolin repeat;Sec23/Sec24 zinc finger;Zinc finger, Sec23/Sec24-type;Sec23/Sec24, trunk domain;Sec23/Sec24, helical domain;Gelsolin domain;Sec23/Sec24 beta-sandwich	ENSP00000306881	2.2e-259	CG1250-PA	5.5e-274	YPR181C	4.3e-188
VU5-D12	-5.1113	0.0367648	0.946886	1.3198	1.1299	B0213.2	nlp-27			ENSP00000335001	6.1e-08	CG8157-PA	3e-09	YDR432W	1.9e-07
24-A10	-4.82298	0.0368975	0.37626	1.26498	1.15886	M01E5.5	top-1	DNA topoisomerase I	Phosphorylation site;Eukaryotic DNA topoisomerase I, DNA binding fragment;Eukaryotic DNA topoisomerase I, catalytic core;DNA topoisomerase I, C-terminal;DNA topoisomerase I, DNA binding, eukaryotic-type;DNA topoisomerase I, C-terminal, eukaryotic-type;DNA topoisomerase I, catalytic core, eukaryotic-type;DNA topoisomerase I, active site	ENSP00000354522	1.3e-216	CG6146-PA	6.6e-205	YOL006C	3e-150
97-D3	-4.83603	0.0407038	0.502888	0.800321	0.0559632	ZK180.4	sar-1	GTP-binding protein	Miro-like protein;Gtr1/RagA G protein conserved region;G-protein alpha subunit;Signal recognition particle receptor beta subunit;Ras family;Guanine nucleotide binding protein (G-protein), alpha subunit;Small GTP-binding protein;Small GTPase SAR1-type;ADP-ribosylation factor;ARF/SAR superfamily;Gtr1/RagA G protein;Mitochondrial Rho-like;Ras;Signal recognition particle receptor, beta subunit	ENSP00000282606	2.3e-69	CG7073-PA	2.2e-73	YPL218W	1.4e-55
29-F11	-10.6009	0.0430736	0.583309	0.946769	0.302372	Y71G12B.11	Y71G12B.11		Phosphorylation site;Talin, middle domain;I/LWEQ domain;Vinculin Binding Site;FERM N-terminal domain;FERM central domain;PTB domain (IRS-1 type);Insulin receptor substrate-1, PTB;I/LWEQ;Vinculin-binding site-containing domain;Talin, central;Talin-related;FERM, N-terminal;FERM conserved site;Band 4.1 domain	ENSP00000303476	0	CG6831-PA	0	YNL243W	3e-10
44-G5	-7.02675	0.0448114	0.466035	1.10956	1.09158	F56D1.7	daz-1		Phosphorylation site;RNA recognition motif. (a.k.a. RRM, RBD, or RNP domain);RNA recognition motif domain	ENSP00000337181	2.8e-25	CG4760-PB	3.7e-21	YOL123W	3.6e-10
29-E1	-11.178	0.0488106	0.561019	1.2003	1.15098	Y71F9B.4	snr-7	small nuclear ribonucleoprotein Sm G (snRNP core protein G)	LSM domain;Like-Sm ribonucleoprotein (LSM) domain;Like-Sm ribonucleoprotein (LSM) domain, eukaryotic/archaea-type	ENSP00000272348	4e-24	CG9742-PA	1.7e-23	YFL017W-A	3.9e-15

## Sheet: Downregulated P0 tested 57
Library Well	rZ in whole-genome screen	SpH less than control t test p	SpH Ratio	GFP ratio	GFP less than control t test p	GENE NAME	LOCAS	Brief identification	Prominent motifs	Homolog_Human	Human_BlastP e value	Homolog_Fly	Fly_BlastP e value	Homolog_yeast	Yeast_BlastP e value
155-H7	-4.21595	8.05167e-39	0.612937	1.04646	1.45515	B0365.3	eat-6	Na(+)/K(+) ATPase alpha subunit	E1-E2 ATPase;Cation transporting ATPase, C-terminus;haloacid dehalogenase-like hydrolase;Cation transporter/ATPase, N-terminus;ATPase, P-type, K/Mg/Cd/Cu/Zn/Na/Ca/Na/H-transporter;ATPase, P-type cation-transporter, N-terminal;ATPase, P-type cation exchange, alpha subunit, eukaryotic;Haloacid dehalogenase-like hydrolase;ATPase, P-type cation-transporter, C-terminal;ATPase, P-type cation exchange, …	ENSP00000218548	0	CG5670-PH	0	YGL167C	5.5e-103
20-H11	-4.98604	7.1128e-32	0.621476	0.978911	1.05665	R09B3.4	ubc-12	Ubiquitin-conjugating enzymes	Ubiquitin-conjugating enzyme;Ubiquitin-conjugating enzyme, E2;Ubiquitin-conjugating enzyme, active site	ENSP00000272930	4.2e-42	CG7375-PA	1.1e-20	YLR306W	1.1e-16
188-C1	-4.1661	4.46531e-28	0.700483	0.936299	0.285313	R03G5.1	eef-1A.2	elongation factor EF-1-alpha	Phosphorylation site;Elongation factor Tu GTP binding domain;Elongation factor Tu C-terminal domain;Elongation factor Tu domain 2;Protein synthesis factor, GTP-binding;Translation elongation factor EFTu/EF1A, C-terminal;Translation elongation factor EFTu/EF1A, domain 2;Translation elongation factor EF1A, eukaryotic/archaeal	ENSP00000217182	1.5e-213	CG8280-PA	2.6e-211	YBR118W	7.3e-200
97-G12	-3.19905	1.07977e-27	0.608566	0.953106	0.131435	E04A4.5	E04A4.5		Tim17/Tim22/Tim23 family;Mitochondrial inner membrane translocase complex, subunit Tim17/22;Mitochondrial inner membrane translocase complex, subunit Tim17	ENSP00000263235	2.5e-41	CG15257-PB	8.3e-39	YJL143W	5.8e-30
98-F11	-5.6436	3.10652e-26	0.727174	0.992281	1.05745	AC7.1	tag-49	G-protein coupled receptor	7 transmembrane receptor (rhodopsin family);Serpentine type 7TM GPCR chemoreceptor Srsx;GPCR, rhodopsin-like, 7TM;Neuropeptide Y receptor;7TM GPCR, serpentine receptor class sx (Srsx)	ENSP00000303325	7.60001e-37	CG10626-PA	1.2e-44	None	None
186-E8	-4.86552	3.04294e-23	0.673511	0.971023	0.38035	F41B4.3	F41B4.3			None	None	CG3740-PA	0.0760001	None	None
185-D3	-7.67118	8.28054e-23	0.636591	0.855885	0.0633292	C15H9.6	hsp-3	heat shock protein	Hsp70 protein;MreB/Mbl protein;Heat shock protein Hsp70;Cell shape determining protein MreB/Mrl;Heat shock protein 70;Heat shock protein 70, conserved site	ENSP00000265959	1.1e-275	CG4147-PB	1.1e-273	YJL034W	7.80001e-225
24-E11	-4.54084	3.97784e-22	0.630734	0.8961	0.104956	Y87G2A.5	vars-2		tRNA synthetases class I (I, L, M and V);Anticodon-binding domain;tRNA synthetases class I (M);Aminoacyl-tRNA synthetase, class I, conserved site;Aminoacyl-tRNA synthetase, class Ia;Valyl-tRNA synthetase;Valyl/Leucyl/Isoleucyl-tRNA synthetase, class I, anticodon-binding;Aminoacyl-tRNA synthetase, class I (M)	ENSP00000211402	9.70001e-306	CG4062-PB	0	YGR094W	3.8e-264
17-A11	-3.78399	1.08318e-21	0.688112	1.04146	0.920363	T23D8.5	his-67	histone H4	Core histone H2A/H2B/H3/H4;Histone-like transcription factor (CBF/NF-Y) and archaeal histone;TATA box binding protein associated factor (TAF);Histone H4;Transcription factor CBF/NF-Y/archaeal histone;Histone core;Histone H4, conserved site	ENSP00000327355	1.1e-49	CG3379-PA	6.6e-50	YNL030W	7.80001e-47
VU19-C2	-4.69805	1.6779e-20	0.674421	0.982369	0.457011	Y61A9LA.4	Y61A9LA.4			None	None	None	None	None	None
159-C4	-4.06663	9.82025e-20	0.70995	0.960883	0.867772	C53A5.1	ril-1			None	None	None	None	None	None
112-G6	-3.50905	1.20328e-16	0.71974	1.01983	1.21641	F40F11.2	F40F11.2		Phosphorylation site	ENSP00000301740	1.9e-11	CG6004-PB	5.6e-15	YIR019C	1e-09
14-D2	-6.54912	1.10301e-15	0.803638	0.949757	0.25056	C36B1.4	pas-4	proteasome A-type submit	Proteasome subunit;Proteasome subunit A N-terminal signature;Proteasome, alpha-subunit, conserved site;Proteasome, subunit alpha/beta	ENSP00000217153	7.5e-80	CG3422-PA	1.1e-76	YOL038W	1.5e-65
78-B10	-3.0618	1.33665e-15	0.730173	1.04488	1.24172	R13A5.12	lpd-7		Pescadillo N-terminus;BRCA1 C Terminus (BRCT) domain;BRCT;Pescadillo, N-terminal	ENSP00000334612	3.7e-93	CG4364-PA	1.7e-86	YGR103W	1.8e-66
VU7-G8	-7.17534	1.36002e-15	0.687781	1.00521	0.920782	Y71F9AL.13	rpl-1		Ribosomal protein L1p/L10e family;Ribosomal protein L1	ENSP00000355258	9.2e-83	CG3843-PA	7.19999e-60	YPL220W	1.9e-68
110-H12	-3.65792	9.67158e-15	0.729042	0.940937	0.0854209	T11G6.1	hars-1	histidyl-tRNA synthetase (cytoplasmic);histidyl-tRNA synthetase (mitochondrial)	tRNA synthetase class II core domain (G, H, P, S and T);Anticodon binding domain;Aminoacyl-tRNA synthetase, class II (G/ H/ P/ S), conserved domain;Anticodon-binding;Histidyl-tRNA synthetase, class IIa;Histidyl-tRNA synthetase, class IIa, subgroup	ENSP00000304668	8e-140	CG6335-PA	4.6e-135	YPR033C	1.3e-101
50-A7	-4.01073	1.49903e-14	0.594338	0.920025	0.0984541	F18A1.3	lir-1			ENSP00000320347	0.0038	CG9932-PA	0.013	YMR182C	0.017
1-C3	-3.3577	1.55682e-13	0.762785	0.944842	0.374179	C53D5.6	imb-3	importin beta, nuclear transport factor	HEAT repeat;HEAT	ENSP00000261574	5e-182	CG1059-PA	2e-180	YMR308C	6.4e-97
87-B6	-4.79765	3.82776e-13	0.743519	0.936538	0.0847278	Y75B8A.21	fbxa-89		FTH domain;F-box domain;F-box domain, cyclin-like;Domain of unknown function DUF38, Caenorhabditis species	None	None	None	None	None	None
98-F12	-3.32087	4.38271e-12	0.741172	1.04095	1.19914	AC7.2	soc-2		Phosphorylation site;Leucine Rich Repeat;Leucine-rich repeat;Leucine-rich repeat, typical subtype	ENSP00000352411	2.3e-157	CG5407-PA	2e-145	YJL005W	8.5e-31
23-D10	-4.09528	6.10531e-12	0.731397	0.958295	0.176967	C47B2.4	pbs-2	Proteasome A-type and B-type	Proteasome subunit;Peptidase T1A, proteasome beta-subunit;Proteasome, subunit alpha/beta;Proteasome, beta-type subunit, conserved site	ENSP00000259457	9.70001e-56	CG3329-PA	5.6e-53	YOR157C	6.7e-52
140-A5	-3.55046	7.33402e-12	0.722581	0.948611	0.0561306	T05H4.12	atp-4		ATPase, F0 complex, subunit F6, mitochondrial	None	None	CG4412-PA	7.80001e-06	YMR159C	0.077
104-C7	-9.36813	1.09701e-11	0.790336	0.934113	0.0671691	F57H12.1	arf-3	GTP-binding protein	ADP-ribosylation factor family;Signal recognition particle receptor beta subunit;Ras family;G-protein alpha subunit;Gtr1/RagA G protein conserved region;Miro-like protein;Guanine nucleotide binding protein (G-protein), alpha subunit;Ras GTPase;Ras small GTPase, Rab type;Small GTP-binding protein;Small GTPase SAR1-type;ADP-ribosylation factor;ARF/SAR superfamily;Gtr1/RagA G protein;Mitochondrial R…	ENSP00000000233	3.8e-82	CG11027-PA	3.4e-81	YDL192W	1.4e-73
109-F2	-3.29399	5.86149e-11	0.749715	1	0.766758	K04D7.1	rack-1	guanine nucleotide-binding protein	Phosphorylation site;WD domain, G-beta repeat;WD40 repeat;WD40 repeat, conserved site;WD40 repeat, subgroup;G-protein beta WD-40 repeat	ENSP00000296484	1.2e-31	CG7111-PA	3.5e-121	YMR116C	9.2e-82
105-A10	-3.54165	1.00446e-10	0.81855	1.0508	0.687758	F17E9.12	his-31		Core histone H2A/H2B/H3/H4;Histone-like transcription factor (CBF/NF-Y) and archaeal histone;TATA box binding protein associated factor (TAF);Histone H4;Transcription factor CBF/NF-Y/archaeal histone;Histone core;Histone H4, conserved site	ENSP00000327355	1.1e-49	CG3379-PA	6.6e-50	YNL030W	7.80001e-47
185-E10	-4.17058	7.41058e-10	0.734443	1.04757	1.16623	K03A1.6	his-38	histone-H4	Core histone H2A/H2B/H3/H4;Histone-like transcription factor (CBF/NF-Y) and archaeal histone;TATA box binding protein associated factor (TAF);Histone H4;Transcription factor CBF/NF-Y/archaeal histone;Histone core;Histone H4, conserved site	ENSP00000327355	1.1e-49	CG3379-PA	6.6e-50	YNL030W	7.80001e-47
91-F10	-3.16528	1.02404e-09	0.794224	0.875363	0.0575579	Y71H2B.10	apb-1		Adaptin N terminal region;HEAT repeat;Adaptin C-terminal domain;HEAT;Clathrin/coatomer adaptor, adaptin-like, N-terminal;Clathrin adaptor, alpha/beta/gamma-adaptin, appendage, Ig-like subdomain;Adaptor protein complex, beta subunit	ENSP00000350199	0	CG12532-PA	0	YKL135C	7.60001e-120
112-B11	-4.96227	1.16559e-09	0.850831	0.942943	0.109481	B0035.7	his-47	histone H2A	Core histone H2A/H2B/H3/H4;Histone-like transcription factor (CBF/NF-Y) and archaeal histone;Histone H2A;Transcription factor CBF/NF-Y/archaeal histone;Histone core	ENSP00000332790	2.7e-53	CG31618-PA	1.2e-54	YDR225W	4.8e-47
5-B4	-7.84039	7.69627e-09	0.824979	0.962565	0.378694	D1007.18				ENSP00000281950	5.4e-06	None	None	None	None
12-D6	-3.45503	2.55782e-08	0.787791	0.944329	0.0859716	H15N14.2	nsf-1	vesicular-fusion protein NSF	Cell division protein 48 (CDC48), N-terminal domain; ATPase, AAA-type, VAT, N-terminal; Cell division protein 48 (CDC48), domain 2; AAA domain (Cdc48 subfamily); ATPase, AAA+ type, core; ATPase, AAA-2; ATPase, AAA-type, conserved site; ATPase family associated with various cellular activities (AAA); ATPase, AAA-type, core; Active_site	ENSP00000225282	6.1e-212	CG33101-PA	2.3e-219	YBR080C	2e-149
106-C11	-7.96255	1.17983e-07	0.823092	1.00619	0.322544	D1046.2	D1046.2	Zinc finger, C2H2 type	Zinc finger, C2H2-type	ENSP00000310359	0.014	CG8944-PB	0.04	None	None
12-H7	-3.74811	1.84103e-07	0.801612	0.95299	0.48509	C54G4.8	cyc-1	cytochrome C1, heme protein	Cytochrome C1 family;Cytochrome c1	ENSP00000317159	2.4e-72	CG4769-PA	1.9e-76	YOR065W	1.1e-66
111-E7	-3.8121	4.55987e-07	0.81454	1.07002	1.40384	M7.1	let-70	ubiquitin-conjugating enzyme E2-17 KD	Ubiquitin-conjugating enzyme;Ubiquitin-conjugating enzyme, E2;Ubiquitin-conjugating enzyme, active site	ENSP00000344069	1.9e-76	CG7425-PA	1.1e-78	YDR059C	3.2e-65
85-B1	-5.88235	8.95878e-07	0.83104	1.03651	1.28477	K11D9.2	sca-1	E1-E2 ATPases	E1-E2 ATPase;Cation transporting ATPase, C-terminus;haloacid dehalogenase-like hydrolase;Cation transporter/ATPase, N-terminus;ATPase, P-type, K/Mg/Cd/Cu/Zn/Na/Ca/Na/H-transporter;ATPase, P-type cation-transporter, N-terminal;ATPase, P-type, calcium-transporting;Haloacid dehalogenase-like hydrolase;ATPase, P-type cation-transporter, C-terminal;ATPase, P-type, ATPase-associated domain;ATPase, P-ty…	ENSP00000324892	0	CG3725-PH	0	YGL167C	7.09999e-105
VU3-F9	-5.12221	1.77207e-06	0.859043	0.923382	0.112432	Y71A12B.1	rps-6	40S ribosomal protein S6	Phosphorylation site;Ribosomal protein S6e;Ribosomal protein S6, eukaryotic	ENSP00000346006	3.4e-75	CG10944-PB	1.2e-72	YBR181C	5.5e-63
50-A9	-3.09561	1.90639e-06	0.788314	0.949723	0.427446	F18A1.5	rpa-1	replication factor A	Replication factor-A C terminal domain;OB-fold nucleic acid binding domain;Nucleic acid binding, OB-fold, tRNA/helicase-type;Replication factor-a protein 1 Rpa1;Replication factor A, C-terminal	ENSP00000254719	5.8e-61	CG9633-PA	1.7e-56	YAR007C	2.4e-55
163-G3	-4.21431	7.41732e-06	0.831284	0.994914	0.626736	T10C6.12	his-3	histone H2A	Core histone H2A/H2B/H3/H4;Histone-like transcription factor (CBF/NF-Y) and archaeal histone;Histone H2A;Transcription factor CBF/NF-Y/archaeal histone;Histone core	ENSP00000332790	2.7e-53	CG31618-PA	1.2e-54	YDR225W	4.8e-47
75-H11	-3.85535	3.48868e-05	0.881297	0.941766	0.465363	F23F12.6	rpt-3		ATPase family associated with various cellular activities (AAA);AAA domain (Cdc48 subfamily);AAA domain (dynein-related subfamily);Holliday junction DNA helicase rVUB N-terminus;ATPase, AAA+ type, core;ATPase, AAA-type, core;ATPase, AAA-type, conserved site;26S proteasome subunit P45;DNA helicase, Holliday junction RVUB type, N-terminal;ATPase, AAA-5;ATPase, AAA-2	ENSP00000157812	2.4e-168	CG16916-PA	8.2e-173	YDR394W	7e-144
VU7-F8	-4.44259	4.10224e-05	0.844935	1.00163	0.621355	Y23H5A.8	Y23H5A.8			None	None	None	None	None	None
80-H7	-3.01602	7.44249e-05	0.878282	0.832485	0.054831	K02D10.5	snap-29	synaptosomal associated protein	SNARE domain;Target SNARE coiled-coil domain	ENSP00000215730	1.2e-22	CG11173-PA	6.30001e-27	YGR009C	7.60001e-06
61-F3	-3.89801	0.000110371	0.831941	1.04116	1.57741	W09H1.4	W09H1.4			None	None	None	None	None	None
103-A12	-7.00874	0.000131218	0.871937	0.986601	0.37913	F55G1.10	his-61	Histone	Core histone H2A/H2B/H3/H4;Histone-like transcription factor (CBF/NF-Y) and archaeal histone;Histone H2A;Transcription factor CBF/NF-Y/archaeal histone;Histone core	ENSP00000332790	2.7e-53	CG31618-PA	1.2e-54	YDR225W	4.8e-47
68-E1	-3.25826	0.000149917	0.868566	0.962748	0.809097	H19M22.2	let-805		Phosphorylation site;Fibronectin type III domain;Fibronectin, type III	ENSP00000352154	3.8e-78	CG5227-PA	1.8e-42	None	None
92-F3	-4.17973	0.000436922	0.911252	0.927007	0.071207	T07A9.9	T07A9.9		Phosphorylation site;Nucleolar GTP-binding protein 1 (NOG1);NOGCT (NUC087) domain;GTPase of unknown function;Ferrous iron transport protein B;GTP-binding protein, HSR1-related;Small GTP-binding protein;GTP1/OBG;Nucleolar GTP-binding 1;Ferrous iron transport protein B, N-terminal;NOG, C-terminal	ENSP00000353168	1.2e-157	CG8801-PA	1.1e-172	YPL093W	8.1e-138
65-C1	-3.97633	0.000741619	0.83344	0.962646	0.498537	Y110A2AL.5	Y110A2AL.5		PAN-like domain;PAN-3 domain	None	None	None	None	None	None
VU1-A1	-4.43094	0.000828381	0.903004	0.920901	0.179489	F32D8.6	emo-1	protein transport protein SEC61 gamma subunit	SecE/Sec61-gamma subunits of protein translocation complex;Protein translocase complex, SecE/Sec61-gamma subunit;Protein translocase SEC61 complex, gamma subunit	ENSP00000341538	4.8e-27	CG8860-PA	3.9e-25	YDR086C	7.3e-12
70-A10	-3.82201	0.00173585	0.926375	1.10625	1.54885	T02C12.2	T02C12.2		snRNA-activating protein of 50kDa MW C terminal;snRNA-activating protein complex, subunit 3, C-terminal	ENSP00000353545	1.1e-19	CG11508-PB	8.2e-16	None	None
55-D5	-3.08871	0.00206119	0.671607	0.988859	0.424733	R53.4	R53.4	ATP synthase complex f subunit like protein	Mitochondrial F1F0-ATP synthase, subunit f;Mitochondrial F1-F0 ATP synthase subunit F, predicted	ENSP00000292475	5.2e-08	CG4692-PB	1.1e-11	None	None
77-C8	-4.29803	0.00320142	0.883947	0.995625	0.573649	F37C12.7	acs-4		Phosphorylation site;AMP-binding enzyme;AMP-dependent synthetase/ligase;AMP-binding, conserved site	ENSP00000339787	5.8e-163	CG8732-PA	1.7e-163	YMR246W	6.2e-81
89-C10	-4.18563	0.00323478	0.898242	1.01643	0.751364	W06F12.1	lit-1	serine/threonine kinase (CDC2/CDC28 subfamily)	Protein kinase domain;Protein tyrosine kinase;Serine-threonine/tyrosine-protein kinase;Serine/threonine-protein kinase domain;MAP kinase, conserved site;Serine/threonine-protein kinase, active site;Protein kinase, ATP binding site;Serine/threonine-protein kinase-like domain;Tyrosine-protein kinase, catalytic domain	ENSP00000262393	8.2e-145	CG7892-PE	3.3e-144	YHR030C	3.4e-63
46-H11	-4.24775	0.00379076	0.662458	0.949911	0.110011	F58F12.1	F58F12.1	ATP synthase	ATP synthase, Delta/Epsilon chain, beta-sandwich domain;ATPase, F1 complex, delta/epsilon subunit;ATPase, F1 complex, delta/epsilon subunit, N-terminal	ENSP00000215375	3.7e-33	CG2968-PA	3.6e-30	YDL004W	5.4e-18
110-A9	-5.03877	0.00464566	0.856534	0.994784	0.682292	R11A8.6	iars-1	isoleucyl-tRNA synthetase	tRNA synthetases class I (I, L, M and V);Anticodon-binding domain;tRNA synthetases class I (M);Aminoacyl-tRNA synthetase, class I, conserved site;Aminoacyl-tRNA synthetase, class Ia;Isoleucyl-tRNA synthetase;Valyl/Leucyl/Isoleucyl-tRNA synthetase, class I, anticodon-binding;Aminoacyl-tRNA synthetase, class I (M)	ENSP00000354047	0	CG11471-PA	0	YBL076C	0
80-B5	-6.65395	0.00489779	0.947362	0.947435	0.101461	C30C11.2	rpn-3	Diphenol oxidase A2	Proteasome regulatory subunit C-terminal;PCI domain;Proteasome component (PCI) domain;PCI/PINT associated module;26S proteasome regulatory subunit, C-terminal	ENSP00000264639	3.3e-100	CG10484-PA	4e-92	YER021W	1.3e-52
14-D1	-3.13982	0.0130617	0.920889	0.983067	0.284261	C36B1.14	C36B1.14			ENSP00000238892	9.4e-19	CG4537-PB	1.1e-19	None	None
VU3-F10	-5.2522	0.0143456	0.921946	1.00935	0.700311	Y37D8A.19	Y37D8A.19			ENSP00000332754	0.022	None	None	None	None
57-D4	-3.4263	0.0181998	0.909245	0.967028	0.299767	F44F4.11	tba-4	tubulin alpha-2 chain	Tubulin/FtsZ family, GTPase domain;Tubulin C-terminal domain;Tubulin;Alpha tubulin;Beta tubulin;Delta tubulin;Tubulin/FtsZ, GTPase domain;Epsilon tubulin;Tubulin, conserved site;Tubulin/FtsZ, 2-layer sandwich domain	ENSP00000336799	4.3e-220	CG1913-PA	1.2e-217	YML085C	9.00001e-188
8-H5	-3.42149	0.0350419	0.877156	1.01452	0.5051	T08B2.9	fars-1	phenylalanyl-tRNA synthetase	tRNA synthetases class II core domain (F);tRNA synthetases class II (D, K and N);tRNA synthetase class II core domain (G, H, P, S and T);Aminoacyl-tRNA synthetase, class II (G/ H/ P/ S), conserved domain;Phenylalanyl-tRNA synthetase;Aminoacyl-tRNA synthetase, class II (D/K/N);Phenylalanyl-tRNA synthetase, class IIc, alpha subunit	ENSP00000320309	9.59999e-160	CG2263-PA	4.7e-160	YFL022C	7.60001e-128
