# Supplementary material for: A Systematic RNAi Screen Reveals a Novel Role of a Spindle Assembly Checkpoint Protein BuGZ in Synaptic Transmission in C. elegans
Source: Front Mol Neurosci. 2017 May 11;10:141. doi: 10.3389/fnmol.2017.00141 (PMC5425591; doi:10.3389/fnmol.2017.00141)
Supplement: Supplementary file 4 [file DataSheet4.XLS]

## Sheet: All genes
GENE NAME	LOCUS	Prominent motifs	Brief identification	Concise description	Gene ontology terms
AC7.1	tag-49	7 transmembrane receptor (rhodopsin family);Serpentine type 7TM GPCR chemoreceptor Srsx;GPCR, rhodopsin-like, 7TM;Neuropeptide Y receptor;7TM GPCR, serpentine receptor class sx (Srsx)	G-protein coupled receptor		[Biological_process-apoptosis-manual cur.-GO:0006915][Biological_process-oogenesis-manual cur.-GO:0048477][Biological_process-embryonic development ending in birth or egg hatching-manual cur.-GO:0009792][Biological_process-reproduction-manual cur.-GO:0000003][Biological_process-G-protein coupled receptor protein signaling pathway-manual cur.-GO:0007186][Cellular_component-integral to membrane-man…
AC7.2	soc-2	Phosphorylation site;Leucine Rich Repeat;Leucine-rich repeat;Leucine-rich repeat, typical subtype		soc-2 encodes a leucine-rich repeat protein; soc-2 functions downstream in the let-60/Ras and egl-15/FGF receptor signaling pathways to positively and negatively regulate signaling through these pathways, respectively, and thus affect such processes as vulval development, osmoregulation, and muscle membrane extension; consistent with its role in regulating Ras-mediated signal transduction, SOC-2 …	[Biological_process-fibroblast growth factor receptor signaling pathway-manual cur.-GO:0008543][Biological_process-muscle organ development-manual cur.-GO:0007517][Biological_process-regulation of cell projection organization-manual cur.-GO:0031344][Biological_process-nematode larval development-manual cur.-GO:0002119][Molecular_function-protein binding-manual cur.-GO:0005515][Molecular_function-…
AC7.3	AC7.3
B0035.1	B0035.1	Zinc finger, C2H2	Zinc finger, C2H2 type		[Cellular_component-intracellular-manual cur.-GO:0005622][Molecular_function-zinc ion binding-manual cur.-GO:0008270][Molecular_function-zinc ion binding-automatic cur.-GO:0008270][Cellular_component-intracellular-automatic cur.-GO:0005622]
B0035.7	his-47	Core histone H2A/H2B/H3/H4;Histone-like transcription factor (CBF/NF-Y) and archaeal histone;Histone H2A;Transcription factor CBF/NF-Y/archaeal histone;Histone core	histone H2A	his-47 encodes an H2A histone; by homology, HIS-47 is predicted to function as a nucleosome component required for packaging of DNA into chromatin; his-47 is a replication-dependent histone locus that resides in a histone gene-rich region on chromosome IV.	[Biological_process-reproduction-automatic cur.-GO:0000003][Molecular_function-DNA binding-automatic cur.-GO:0003677][Biological_process-nucleus organization-automatic cur.-GO:0006997][Biological_process-embryonic development ending in birth or egg hatching-automatic cur.-GO:0009792][Molecular_function-sequence-specific DNA binding-automatic cur.-GO:0043565][Cellular_component-nucleosome-automati…
B0213.2	nlp-27			nlp-27 encodes a predicted neuropeptide with homology to C. elegans nlp-28 through nlp-31.
B0218.2	faah-2	Amidase;Amidase, fungi;Amidase, conserved site	amidase		[Molecular_function-carbon-nitrogen ligase activity, with glutamine as amido-N-donor-automatic cur.-GO:0016884][Molecular_function-hydrolase activity, acting on carbon-nitrogen (but not peptide) bonds, in linear amides-automatic cur.-GO:0016811]
B0261.6
B0334.5	B0334.5	Squalene/phytoene synthase	phytoene synthase precursor		[Biological_process-biosynthetic process-automatic cur.-GO:0009058][Biological_process-positive regulation of growth rate-automatic cur.-GO:0040010][Molecular_function-transferase activity-automatic cur.-GO:0016740]
B0361.2	B0361.2	Protein similar to CwfJ C-terminus 1;Protein similar to CwfJ C-terminus 2;Cwf19-like protein, C-terminal domain-2;Cwf19-like, C-terminal domain-1			[Biological_process-reproduction-manual cur.-GO:0000003][Biological_process-apoptosis-manual cur.-GO:0006915][Biological_process-reproduction-automatic cur.-GO:0000003]
B0365.3	eat-6	E1-E2 ATPase;Cation transporting ATPase, C-terminus;haloacid dehalogenase-like hydrolase;Cation transporter/ATPase, N-terminus;ATPase, P-type, K/Mg/Cd/Cu/Zn/Na/Ca/Na/H-transporter;ATPase, P-type cation-transporter, N-terminal;ATPase, P-type cation exchange, alpha subunit, eukaryotic;Haloacid dehalogenase-like hydrolase;ATPase, P-type cation-transporter, C-terminal;ATPase, P-type cation exchange, …	Na(+)/K(+) ATPase alpha subunit	eat-6 encodes an ortholog of the alpha subunit of a sodium/potassium ATPase, which in turn affects Na+,K(+)-ATPase activity of membranes by affecting the level of the phosphorylated intermediate of the Na+,K(+)-ATPase; EAT-6 affects relaxation of the pharyngeal muscles, fertility (and thus affects feeding); EAT-6 also affects body length, life span, and ASE, ASI and ASJ axonal outgrowth.	[Cellular_component-membrane-automatic cur.-GO:0016020][Molecular_function-ATP binding-automatic cur.-GO:0005524][Biological_process-embryonic development ending in birth or egg hatching-automatic cur.-GO:0009792][Biological_process-ATP biosynthetic process-automatic cur.-GO:0006754][Molecular_function-monovalent inorganic cation transmembrane transporter activity-automatic cur.-GO:0015077][Molec…
B0399.2	oac-1	Acyltransferase family;Acyltransferase 3			[Molecular_function-transferase activity, transferring acyl groups other than amino-acyl groups-automatic cur.-GO:0016747]
B0495.4	nhx-2	Phosphorylation site;Sodium/hydrogen exchanger family;Na+/H+ exchanger;Cation/H+ exchanger;Cation/H+ exchanger, CPA1 family	NA(+)/H(+) exchanger	nhx-2 encodes a sodium/proton exchanger expressed in the apical membranes of intestinal cells; NHX-2 is required for normally high growth rates, and for propagation or maintenance of the germline, NHX-2 is thought to prevent intracellular acidification by catalysing the electroneutral exchange of extracellular sodium for an intracellular proton.	[Biological_process-reproduction-automatic cur.-GO:0000003][Biological_process-regulation of pH-automatic cur.-GO:0006885][Molecular_function-solute:hydrogen antiporter activity-automatic cur.-GO:0015299][Cellular_component-integral to membrane-automatic cur.-GO:0016021][Biological_process-sodium ion transport-automatic cur.-GO:0006814][Biological_process-transmembrane transport-automatic cur.-GO…
C01G6.4	C01G6.4	Zinc finger, C3HC4 type (RING finger);Zinc finger, RING-type;Zinc finger, C3HC4 RING-type	Zinc finger, C3HC4 type (RING finger)		[Molecular_function-protein binding-automatic cur.-GO:0005515][Molecular_function-zinc ion binding-automatic cur.-GO:0008270]
C01G8.6	hpo-32	Phosphorylation site			[Biological_process-nematode larval development-automatic cur.-GO:0002119]
C02A12.6	srbc-36		7TM chemoreceptor, srbc family
C02E7.4	srh-22	Serpentine type 7TM GPCR chemoreceptor Srh;Serpentine type 7TM GPCR chemoreceptor Srd;Serpentine type 7TM GPCR chemoreceptor Str;7TM GPCR, serpentine receptor class d (Srd);7TM GPCR, serpentine receptor class h (Srh);7TM GPCR, serpentine receptor class r (Str)	7TM chemoreceptor, srh family
C02F12.3	snet-1
C03B1.7
C04H5.2	clec-147	C-type lectin			[Molecular_function-binding-automatic cur.-GO:0005488]
C06A1.2	C06A1.2	Phosphorylation site
C06E7.3	sams-4	S-adenosylmethionine synthetase, C-terminal domain;S-adenosylmethionine synthetase, central domain;S-adenosylmethionine synthetase, N-terminal domain;S-adenosylmethionine synthetase;S-adenosylmethionine synthetase, N-terminal;S-adenosylmethionine synthetase, C-terminal;S-adenosylmethionine synthetase, conserved site	S-adenosylmethionine synthetase		[Biological_process-lipid storage-manual cur.-GO:0019915][Biological_process-hermaphrodite genitalia development-manual cur.-GO:0040035][Biological_process-locomotion-manual cur.-GO:0040011][Biological_process-positive regulation of growth rate-manual cur.-GO:0040010][Biological_process-secretion by cell-manual cur.-GO:0032940][Biological_process-reproduction-manual cur.-GO:0000003][Biological_pr…
C07B5.6	C07B5.6
C08E3.4	fbxa-161	FTH domain;Domain of unknown function DUF38, Caenorhabditis species
C14C11.4	C14C11.4	CUB-like domain			[Biological_process-reproduction-automatic cur.-GO:0000003]
C15H9.6	hsp-3	Hsp70 protein;MreB/Mbl protein;Heat shock protein Hsp70;Cell shape determining protein MreB/Mrl;Heat shock protein 70;Heat shock protein 70, conserved site	heat shock protein	hsp-3 encodes one of two C. elegans heat shock response 70 (hsp70) proteins homologous to mammalian grp78/BiP (glucose regulated protein 78/immunoglobulin heavy chain-binding protein, OMIM:138120); HSP-3 likely functions as a molecular chaperone, and is expressed constitutively (expression is not heat inducible) throughout development with greatest abundance during the L1 larval stage; hsp-3 tran…	[Molecular_function-ATP binding-automatic cur.-GO:0005524][Biological_process-embryonic development ending in birth or egg hatching-automatic cur.-GO:0009792][Biological_process-cell morphogenesis-automatic cur.-GO:0000902][Biological_process-body morphogenesis-automatic cur.-GO:0010171][Biological_process-growth-automatic cur.-GO:0040007][Biological_process-nematode larval development-automatic …
C16D9.7	srt-25	Serpentine type 7TM GPCR chemoreceptor Srt;7TM GPCR, serpentine receptor class t (Srt)	7TM chemoreceptor, srt family
C17B7.1	str-63	Serpentine type 7TM GPCR chemoreceptor Str;Serpentine type 7TM GPCR chemoreceptor Srd;Serpentine type 7TM GPCR chemoreceptor Sri;Serpentine type 7TM GPCR chemoreceptor Srh;7TM GPCR, serpentine receptor class d (Srd);7TM GPCR, serpentine receptor class h (Srh);7TM GPCR, serpentine receptor class r (Str);7TM GPCR, serpentine chemoreceptor class i (Sri)	7TM chemoreceptor, str family
C17B7.5	C17B7.5	Domain of unknown function (DUF750);Peptide N glycanase, PAW domain;Lipocalin conserved site			[Biological_process-glycoprotein catabolic process-automatic cur.-GO:0006516][Cellular_component-cytoplasm-automatic cur.-GO:0005737]
C17C3.5	C17C3.5
C17H12.6	C17H12.6	CUB-like domain
C18B12.2	C18B12.2	7 transmembrane receptor (Secretin family);Hormone receptor domain;GPCR, family 2, secretin-like;GPCR, family 2, extracellular hormone receptor domain;GPCR, family 2, secretin-like, conserved site	7 transmembrane receptor (Secretin family)	C18B12.2 encodes a G-protein-coupled receptor (GPCR) that is a member of the secretin family (also known as family B or family 2) of GPCRs.	[Cellular_component-membrane-automatic cur.-GO:0016020][Molecular_function-G-protein coupled receptor activity-automatic cur.-GO:0004930][Cellular_component-integral to membrane-automatic cur.-GO:0016021][Biological_process-G-protein coupled receptor protein signaling pathway-automatic cur.-GO:0007186]
C26B9.6	C26B9.6	WWE domain;Zinc finger, C3HC4 type (RING finger);Zinc finger, RING-type;Zinc finger, RING-type, conserved site;WWE domain, subgroup;Zinc finger, C3HC4 RING-type			[Molecular_function-protein binding-automatic cur.-GO:0005515][Molecular_function-zinc ion binding-automatic cur.-GO:0008270]
C27B7.5	C27B7.5	Phosphorylation site	Zinc finger, CCHC class
C27B7.6	C27B7.6	Calcineurin-like phosphoesterase;Metallophosphoesterase domain;Serine/threonine-specific protein phosphatase/bis(5-nucleosyl)-tetraphosphatase	serine/threonine protein phosphatase		[Molecular_function-hydrolase activity-automatic cur.-GO:0016787]
C27C7.1	C27C7.1
C27H6.1
C27H6.8	C27H6.8	Phosphorylation site;Uncharacterised protein family (UPF0160);Metal-dependent protein hydrolase	Yeast hypothetical protein YEY6 like
C30A5.10	C30A5.10	Receptor family ligand binding region;Extracellular ligand-binding receptor			[Cellular_component-integral to membrane-manual cur.-GO:0016021]
C30C11.2	rpn-3	Proteasome regulatory subunit C-terminal;PCI domain;Proteasome component (PCI) domain;PCI/PINT associated module;26S proteasome regulatory subunit, C-terminal	Diphenol oxidase A2		[Biological_process-reproduction-automatic cur.-GO:0000003][Cellular_component-proteasome complex-automatic cur.-GO:0000502][Biological_process-embryonic development ending in birth or egg hatching-automatic cur.-GO:0009792][Molecular_function-protein binding-automatic cur.-GO:0005515][Molecular_function-enzyme regulator activity-automatic cur.-GO:0030234][Biological_process-regulation of protein…
C30F8.4	kin-32	Protein tyrosine kinase;Protein kinase domain;Focal adhesion targeting region;Serine-threonine/tyrosine-protein kinase;Serine/threonine-protein kinase domain;Focal adhesion kinase, targeting (FAT) domain;Tyrosine-protein kinase, active site;Protein kinase, ATP binding site;Serine/threonine-protein kinase-like domain;Band 4.1 domain;Tyrosine-protein kinase, catalytic domain	protein kinase	kin-32 encodes, by alternative splicing, two isoforms of a focal adhesion kinase, orthologous to human PTK2 (OMIM:600758) and PTK2B (OMIM:601212); KIN-32 is expressed in both nuclei and cytoplasms of larval and adult bodywall muscle cells; KIN-32 is also expressed in head neurons, a head mesodermal cell, adult vulval muscle, and the reproductive system; KIN-32 has an N-terminal FERM domain, a cen…	[Biological_process-protein amino acid phosphorylation-manual cur.-GO:0006468][Biological_process-signal complex assembly-manual cur.-GO:0007172][Cellular_component-focal adhesion-manual cur.-GO:0005925][Molecular_function-protein kinase activity-manual cur.-GO:0004672][Molecular_function-protein serine/threonine kinase activity-manual cur.-GO:0004674][Molecular_function-ATP binding-manual cur.-G…
C31E10.8	tbc-19	Phosphorylation site;TBC domain;PH domain;Rab-GAP/TBC domain;Pleckstrin homology domain;Tyrosine-protein kinase, receptor class II, conserved site	S.pombe protein C4G8.04 like		[Molecular_function-Rab GTPase activator activity-automatic cur.-GO:0005097][Cellular_component-membrane-automatic cur.-GO:0016020][Molecular_function-ATP binding-automatic cur.-GO:0005524][Biological_process-transmembrane receptor protein tyrosine kinase signaling pathway-automatic cur.-GO:0007169][Molecular_function-protein binding-automatic cur.-GO:0005515][Molecular_function-transmembrane rec…
C32E8.10	unc-11	Phosphorylation site;ANTH domain;ENTH domain;Epsin domain, N-terminal;ANTH;Epsin-like, N-terminal		unc-11 encodes multiple isoforms of a clathrin-adaptor protein AP180 (OMIM:603025) that functions in clathrin-mediated endocytosis; UNC-11 is essential for embryogenesis, locomotion, and pharyngeal pumping, and regulates neurotransmitter release by controlling vesicle trafficking and fusion; UNC-11 is also required for localization of SNB-1/synaptobrevin to synaptic vesicles, thus acting as a sor…	[Biological_process-locomotion-manual cur.-GO:0040011][Biological_process-post-embryonic development-manual cur.-GO:0009791][Biological_process-synaptic vesicle endocytosis-manual cur.-GO:0048488][Biological_process-embryonic development ending in birth or egg hatching-manual cur.-GO:0009792][Biological_process-reproduction-manual cur.-GO:0000003][Cellular_component-presynaptic membrane-manual cu…
C35D10.7	C35D10.7				[Biological_process-embryonic development ending in birth or egg hatching-manual cur.-GO:0009792][Biological_process-embryonic development ending in birth or egg hatching-automatic cur.-GO:0009792]
C36B1.14	C36B1.14				[Biological_process-embryonic development-automatic cur.-GO:0009795][Biological_process-embryonic development ending in birth or egg hatching-automatic cur.-GO:0009792][Biological_process-gastrulation with mouth forming first-automatic cur.-GO:0001703][Biological_process-positive regulation of growth rate-automatic cur.-GO:0040010][Biological_process-locomotion-automatic cur.-GO:0040011][Biologic…
C36B1.4	pas-4	Proteasome subunit;Proteasome subunit A N-terminal signature;Proteasome, alpha-subunit, conserved site;Proteasome, subunit alpha/beta	proteasome A-type submit	pas-4 encodes a proteasome alpha-type seven subunit of the core 20S proteasome subcomplex; loss of pas-4 activity via RNAi results in a wide variety of defects including embryonic and larval lethality, sterility, abnormal locomotion, slow growth, and abnormal transgene expression and subcellular localization; loss of pas-4 activity also results in activation of SKN-1, a transcription factor requi…	[Biological_process-reproduction-automatic cur.-GO:0000003][Cellular_component-proteasome core complex, alpha-subunit complex-automatic cur.-GO:0019773][Biological_process-proteolysis involved in cellular protein catabolic process-automatic cur.-GO:0051603][Biological_process-embryonic development ending in birth or egg hatching-automatic cur.-GO:0009792][Biological_process-ubiquitin-dependent pr…
C38C3.5	unc-60	Cofilin/tropomyosin-type actin-binding protein;Actin-binding, cofilin/tropomyosin type	actin depolymerizing factor	unc-60 encodes orthologs of actin depolymerizing factor/cofilin, actin-binding proteins that regulate actin filament dynamics; one UNC-60 isoform, UNC-60A, primarily binds G-actin, depolymerizes actin filaments, and inhibits actin polymerization; UNC-60A is essential during early embryonic development for polar body extrusion, cytokinesis, and embryonic patterning; UNC-60B, which does not inhibit…	[Biological_process-embryonic development-manual cur.-GO:0009790][Biological_process-actin filament depolymerization-manual cur.-GO:0030042][Biological_process-muscle thin filament assembly-manual cur.-GO:0030240][Biological_process-locomotion-manual cur.-GO:0040011][Biological_process-positive regulation of actin filament polymerization-manual cur.-GO:0030838][Biological_process-embryonic develo…
C43H6.7	C43H6.7	DHHC zinc finger domain;Zinc finger, DHHC-type, palmitoyltransferase			[Molecular_function-zinc ion binding-automatic cur.-GO:0008270]
C44C1.4	vps-45	Sec1 family;Sec1-like protein	yeast vacuolar protein sorting protein 33 (SLP1)		[Biological_process-reproduction-manual cur.-GO:0000003][Biological_process-oogenesis-manual cur.-GO:0048477][Biological_process-defense response-manual cur.-GO:0006952][Biological_process-vesicle docking during exocytosis-manual cur.-GO:0006904][Biological_process-vesicle-mediated transport-manual cur.-GO:0016192][Biological_process-reproduction-automatic cur.-GO:0000003][Biological_process-vesi…
C44C10.10	C44C10.10		DNA repair protein RECN like
C44H9.6	C44H9.6
C47B2.4	pbs-2	Proteasome subunit;Peptidase T1A, proteasome beta-subunit;Proteasome, subunit alpha/beta;Proteasome, beta-type subunit, conserved site	Proteasome A-type and B-type		[Biological_process-reproduction-automatic cur.-GO:0000003][Biological_process-proteolysis involved in cellular protein catabolic process-automatic cur.-GO:0051603][Biological_process-embryonic development ending in birth or egg hatching-automatic cur.-GO:0009792][Molecular_function-endopeptidase activity-automatic cur.-GO:0004175][Molecular_function-threonine-type endopeptidase activity-automati…
C47F8.2	nhr-165	Zinc finger, C4 type (two domains);Ligand-binding domain of nuclear hormone receptor;Nuclear hormone receptor, ligand-binding, core;Zinc finger, nuclear hormone receptor-type	Zinc finger, C4 type (two domains)		[Molecular_function-steroid hormone receptor activity-automatic cur.-GO:0003707][Biological_process-regulation of transcription, DNA-dependent-automatic cur.-GO:0006355][Molecular_function-sequence-specific DNA binding-automatic cur.-GO:0043565][Molecular_function-zinc ion binding-automatic cur.-GO:0008270][Molecular_function-transcription factor activity-automatic cur.-GO:0003700][Cellular_compo…
C50E10.3	sre-53		7TM chemoreceptor, sre family
C50F2.4	C50F2.4
C53A5.1	ril-1				[Biological_process-embryonic development ending in birth or egg hatching-automatic cur.-GO:0009792][Biological_process-positive regulation of growth rate-automatic cur.-GO:0040010][Biological_process-growth-automatic cur.-GO:0040007][Biological_process-nematode larval development-automatic cur.-GO:0002119]
C53D5.6	imb-3	HEAT repeat;HEAT	importin beta, nuclear transport factor	imb-3 encodes an importin-beta-like protein orthologous to Drosophila, vertebrate, and yeast importin/karyopherin-beta3; IMB-3 is predicted to function as a nuclear transport factor that, with the RAN-1 GTPase, regulates nuclear import of ribosomal proteins; in C. elegans, IMB-3 is essential for embryogenesis and germline development, and may also be required for normal postembryonic growth rates.	[Biological_process-reproduction-automatic cur.-GO:0000003][Biological_process-embryonic development-automatic cur.-GO:0009795][Biological_process-embryonic development ending in birth or egg hatching-automatic cur.-GO:0009792][Molecular_function-protein binding-automatic cur.-GO:0005515][Biological_process-molting cycle, collagen and cuticulin-based cuticle-automatic cur.-GO:0018996][Biological_…
C54D1.5	lam-2	Phosphorylation site;Laminin N-terminal (Domain VI);Laminin EGF-like (Domains III and V);Laminin B (Domain IV);Laminin B type IV;EGF-like, laminin;Epidermal growth factor-like;Laminin, N-terminal;EGF-like region, conserved site;Laminin B, subgroup		lam-2 encodes a laminin gamma subunit; lam-2 activity is required for embryonic development and for regulation of muscle arm extension; loss of lam-2 function via large-scale RNAi screens results in embryonic, larval, and adult lethality, sterility, body morphology defects, and abnormal locomotion.	[Biological_process-reproduction-automatic cur.-GO:0000003][Biological_process-embryonic development ending in birth or egg hatching-automatic cur.-GO:0009792][Molecular_function-protein binding-automatic cur.-GO:0005515][Cellular_component-extracellular matrix-automatic cur.-GO:0031012][Biological_process-determination of adult life span-automatic cur.-GO:0008340][Biological_process-cell adhesio…
C54G4.8	cyc-1	Cytochrome C1 family;Cytochrome c1	cytochrome C1, heme protein	cyc-1 encodes a component of complex III ( cytochrome c reductase) required for normal ATP production; reduction of ATP production by cyc-1(RNAi) decreases growth rate and body size, slows behavior, and increases lifespan; cyc-1 encodes a protein predicted by Eisenberg and coworkers, with 52% accuracy, to be mitochondrial	[Biological_process-reproduction-automatic cur.-GO:0000003][Biological_process-positive regulation of embryonic development-automatic cur.-GO:0040019][Molecular_function-iron ion binding-automatic cur.-GO:0005506][Biological_process-embryonic development ending in birth or egg hatching-automatic cur.-GO:0009792][Biological_process-hermaphrodite genitalia development-automatic cur.-GO:0040035][Mol…
C56C10.9	C56C10.9	Secreted protein acidic and rich in cysteine Ca binding region;EF-Hand 1, calcium-binding site;SPARC/Testican, calcium-binding domain			[Biological_process-signal transduction-automatic cur.-GO:0007165][Cellular_component-proteinaceous extracellular matrix-automatic cur.-GO:0005578][Molecular_function-calcium ion binding-automatic cur.-GO:0005509]
D1007.18	D1007.18
D1046.2	D1046.2	Zinc finger, C2H2	Zinc finger, C2H2 type		[Biological_process-morphogenesis of an epithelium-automatic cur.-GO:0002009][Molecular_function-zinc ion binding-automatic cur.-GO:0008270][Biological_process-oviposition-automatic cur.-GO:0018991][Cellular_component-intracellular-automatic cur.-GO:0005622][Biological_process-receptor-mediated endocytosis-automatic cur.-GO:0006898][Biological_process-locomotion-automatic cur.-GO:0040011][Biologi…
D1069.3	D1069.3	Hyccin;Phosphorylation site			[Biological_process-determination of adult life span-manual cur.-GO:0008340][Biological_process-hermaphrodite genitalia development-manual cur.-GO:0040035][Biological_process-locomotion-manual cur.-GO:0040011][Biological_process-positive regulation of growth rate-manual cur.-GO:0040010][Biological_process-reproduction-manual cur.-GO:0000003][Biological_process-nematode larval development-manual c…
D2096.2	praf-3	PRA1 family protein;Prenylated rab acceptor PRA1			[Cellular_component-integral to membrane-manual cur.-GO:0016021]
E02H1.7	nhr-19	Ligand-binding domain of nuclear hormone receptor;Zinc finger, C4 type (two domains);Nuclear hormone receptor, ligand-binding, core;Zinc finger, nuclear hormone receptor-type;Steroid hormone receptor	Zinc finger, C4 type (two domains)		[Molecular_function-steroid hormone receptor activity-automatic cur.-GO:0003707][Molecular_function-DNA binding-automatic cur.-GO:0003677][Biological_process-regulation of transcription, DNA-dependent-automatic cur.-GO:0006355][Molecular_function-sequence-specific DNA binding-automatic cur.-GO:0043565][Molecular_function-zinc ion binding-automatic cur.-GO:0008270][Molecular_function-transcription…
E04A4.5	E04A4.5	Tim17/Tim22/Tim23/Pmp24 family;Mitochondrial inner membrane translocase complex, subunit Tim17/22;Mitochondrial inner membrane translocase complex, subunit Tim17			[Biological_process-reproduction-automatic cur.-GO:0000003][Molecular_function-protein transporter activity-automatic cur.-GO:0008565][Biological_process-embryonic development ending in birth or egg hatching-automatic cur.-GO:0009792][Cellular_component-mitochondrial inner membrane presequence translocase complex-automatic cur.-GO:0005744][Biological_process-hermaphrodite genitalia development-au…
F07C6.3	F07C6.3
F07G6.2	F07G6.2
F09E5.1	pkc-3	Phosphorylation site;Protein kinase domain;Protein tyrosine kinase;PB1 domain;Protein kinase C terminal domain;Phorbol esters/diacylglycerol binding domain (C1 domain);Phox/Bem1p;AGC-kinase, C-terminal;Serine-threonine/tyrosine-protein kinase;Protein kinase C-like, phorbol ester/diacylglycerol binding;Serine/threonine-protein kinase domain;Serine/threonine-protein kinase, active site;Protein kina…	Protein kinase C	pkc-3 encodes an atypical protein kinase; during early embryonic development, pkc-3 plays an essential role in establishing anterior-posterior polarity; PKC-3 localizes to the anterior periphery of the one-cell embryo in a manner dependent upon the PAR-3 PDZ domain-containing protein with which PKC-3 physically interacts; PKC-3 also localizes to the outer, apical surfaces of cells.	[Biological_process-reproduction-automatic cur.-GO:0000003][Molecular_function-ATP binding-automatic cur.-GO:0005524][Biological_process-intracellular-automatic cur.-GO:0035556][Biological_process-embryonic development ending in birth or egg hatching-automatic cur.-GO:0009792][Molecular_function-protein tyrosine kinase activity-automatic cur.-GO:0004713][Molecular_function-protein binding-automat…
F09E5.2	F09E5.2	Glycosyl transferases group 1;Glycosyl transferase, family 1	AHPC/TSA protein		[Biological_process-embryonic development ending in birth or egg hatching-automatic cur.-GO:0009792][Biological_process-biosynthetic process-automatic cur.-GO:0009058][Biological_process-negative regulation of multicellular organism growth-automatic cur.-GO:0040015][Biological_process-positive regulation of growth rate-automatic cur.-GO:0040010][Biological_process-growth-automatic cur.-GO:0040007…
F10E9.8	sas-4			sas-4 encodes a predicted coiled-coil protein and centriole component recruited to the centrosome once per cell cycle at the time of organelle duplication and is required for centriole duplication and spindle assembly, levels dictate centrosome size, and also affects germ cell proliferation and locomotion; colocalizes with gamma-tubulin to centrosomes both in sperm and in the syncitial part of th…	[Biological_process-morphogenesis of an epithelium-automatic cur.-GO:0002009][Biological_process-embryonic development ending in birth or egg hatching-automatic cur.-GO:0009792][Biological_process-positive regulation of growth rate-automatic cur.-GO:0040010][Biological_process-receptor-mediated endocytosis-automatic cur.-GO:0006898][Biological_process-locomotion-automatic cur.-GO:0040011][Biologi…
F13D2.4	F13D2.4
F13E9.1	F13E9.1	PX domain;Leucine Rich Repeat;Leucine-rich repeat;Phox homologous domain	SD22 like protein		[Molecular_function-protein binding-automatic cur.-GO:0005515][Biological_process-cell communication-automatic cur.-GO:0007154][Molecular_function-phosphoinositide binding-automatic cur.-GO:0035091]
F14D2.5	F14D2.5		transposase
F15D3.8	F15D3.8
F16B4.12	nhr-117	Zinc finger, C4 type (two domains);Nuclear hormone receptor, ligand-binding, core;Zinc finger, nuclear hormone receptor-type	zinc finger protein		[Biological_process-regulation of transcription, DNA-dependent-manual cur.-GO:0006355][Biological_process-steroid hormone mediated signaling-manual cur.-GO:0043401][Cellular_component-nucleus-manual cur.-GO:0005634][Molecular_function-transcription factor activity-manual cur.-GO:0003700][Molecular_function-steroid hormone receptor activity-manual cur.-GO:0003707][Molecular_function-zinc ion bindi…
F17E9.12	his-31	Core histone H2A/H2B/H3/H4;Histone-like transcription factor (CBF/NF-Y) and archaeal histone;TATA box binding protein associated factor (TAF);Histone H4;Transcription factor CBF/NF-Y/archaeal histone;Histone core;Histone H4, conserved site		his-31 encodes an H4 histone; his-31 is contained within the histone gene cluster HIS5.	[Biological_process-reproduction-automatic cur.-GO:0000003][Molecular_function-DNA binding-automatic cur.-GO:0003677][Biological_process-embryonic development ending in birth or egg hatching-automatic cur.-GO:0009792][Biological_process-transcription initiation-automatic cur.-GO:0006352][Molecular_function-sequence-specific DNA binding-automatic cur.-GO:0043565][Cellular_component-nucleosome-auto…
F18A1.3	lir-1			lir-1 encodes a LIN-26-like zinc-finger protein that shares a unique C2H2 motif together with LIR-2, LIR-3, and LIN-26; lir-1 is part of two distinct operons: it is the downstream gene in an operon with lir-2 and the upstream gene in a second, overlapping operon with lin-26; the precise role of lir-1 in C. elegans development and/or behavior is not yet known as neither loss nor gain of lir-1 func…	[Biological_process-nematode larval development-manual cur.-GO:0002119][Biological_process-positive regulation of growth rate-manual cur.-GO:0040010][Biological_process-embryonic development ending in birth or egg hatching-manual cur.-GO:0009792][Biological_process-growth-manual cur.-GO:0040007][Biological_process-molting cycle, collagen and cuticulin-based cuticle-manual cur.-GO:0018996][Biologi…
F18A1.5	rpa-1	Replication factor-A C terminal domain;OB-fold nucleic acid binding domain;Nucleic acid binding, OB-fold, tRNA/helicase-type;Replication factor-a protein 1 Rpa1;Replication factor A, C-terminal	replication factor A	rpa-1 encodes the C. elegans ortholog of the replication protein A (RPA) large subunit; by homology, RPA-1 is predicted to function as a DNA-binding and oligonucleotide oligosaccharide-binding (OB) protein that is required for DNA replication, repair, and recombination; large-scale RNAi screens indicate that rpa-1 is essential for embryonic development, and that in yeast two-hybrid assays interac…	[Molecular_function-DNA binding-automatic cur.-GO:0003677][Biological_process-DNA replication-automatic cur.-GO:0006260][Biological_process-embryonic development ending in birth or egg hatching-automatic cur.-GO:0009792][Cellular_component-nucleus-automatic cur.-GO:0005634][Molecular_function-nucleic acid binding-automatic cur.-GO:0003676][Biological_process-receptor-mediated endocytosis-automati…
F18F11.5	F18F11.5	Protein kinase domain;Protein tyrosine kinase;Serine-threonine/tyrosine-protein kinase;Serine/threonine-protein kinase domain;Serine/threonine-protein kinase-like domain			[Biological_process-reproduction-automatic cur.-GO:0000003][Molecular_function-ATP binding-automatic cur.-GO:0005524][Biological_process-embryonic development ending in birth or egg hatching-automatic cur.-GO:0009792][Molecular_function-protein kinase activity-automatic cur.-GO:0004672][Biological_process-protein amino acid phosphorylation-automatic cur.-GO:0006468][Biological_process-positive re…
F21A3.2
F22A3.2	ttr-35	Transthyretin-like family;Transthyretin-like			[Cellular_component-extracellular space-automatic cur.-GO:0005615]
F22F1.3	F22F1.3	KIX domain;Coactivator CBP, KIX	mouse CREB-binding protein; human transcriptional adaptor protein p300		[Biological_process-regulation of transcription, DNA-dependent-automatic cur.-GO:0006355][Molecular_function-transcription cofactor activity-automatic cur.-GO:0003712]
F23F1.3	fbxc-54	Domain of unknown function (DUF3557);Protein of unknown function DUF3557
F23F12.6	rpt-3	ATPase family associated with various cellular activities (AAA);AAA domain (Cdc48 subfamily);AAA domain (dynein-related subfamily);Holliday junction DNA helicase ruvB N-terminus;ATPase, AAA+ type, core;ATPase, AAA-type, core;ATPase, AAA-type, conserved site;26S proteasome subunit P45;DNA helicase, Holliday junction RuvB type, N-terminal;ATPase, AAA-5;ATPase, AAA-2		rpt-3 encodes a triple A ATPase subunit of the 26S proteasome's 19S regulatory particle (RP) base subcomplex; RPT-3 is required for embryonic, larval, and germline development and by homology, is predicted to function in unfolding protein substrates and translocating them into the core proteolytic particle (CP) of the proteasome.	[Biological_process-reproduction-automatic cur.-GO:0000003][Molecular_function-ATP binding-automatic cur.-GO:0005524][Cellular_component-cytoplasm-automatic cur.-GO:0005737][Biological_process-embryonic development ending in birth or egg hatching-automatic cur.-GO:0009792][Molecular_function-hydrolase activity-automatic cur.-GO:0016787][Molecular_function-four-way junction helicase activity-autom…
F26E4.2	F26E4.2
F26F12.5	F26F12.5				[Cellular_component-integral to membrane-manual cur.-GO:0016021]
F27D9.1	unc-18	Sec1 family;Sec1-like protein	Acetylcholine regulator unc-18	unc-18 encodes the C. elegans ortholog of Saccharomyces cervisiae SEC1 and mammalian Munc18 proteins; UNC-18 function as a chaperone for UNC-64/syntaxin, ensuring its anterograde transport from the endoplasmic reticulum to the plasma membrane; UNC-18 also enables the docking of vesicles to synaptic regions before vesicle priming and fusion, and promotes synaptic vesicle exocytosis; UNC-18 may als…	[Biological_process-positive regulation of neurotransmitter secretion-manual cur.-GO:0001956][Biological_process-synaptic vesicle docking during exocytosis-manual cur.-GO:0016081][Biological_process-synaptic transmission, cholinergic-manual cur.-GO:0007271][Biological_process-locomotion-manual cur.-GO:0040011][Biological_process-reproduction-manual cur.-GO:0000003][Biological_process-vesicle dock…
F28C6.7	rpl-26	Phosphorylation site;KOW motif;Ribosomal protein L26/L24P, eukaryotic/archaeal;KOW;Ribosomal protein L24/L26, conserved site	ribosomal protein L26 like;KOW motif	rpl-26 encodes a large ribosomal subunit L26 protein; by homology, RPL-26 is predicted to function in protein biosynthesis; in C. elegans, RPL-26 activity is required for embryonic and germline development and normal rates of postembryonic growth.	[Biological_process-nematode larval development-manual cur.-GO:0002119][Biological_process-growth-manual cur.-GO:0040007][Biological_process-embryonic development ending in birth or egg hatching-manual cur.-GO:0009792][Biological_process-reproduction-manual cur.-GO:0000003][Biological_process-positive regulation of growth rate-manual cur.-GO:0040010][Biological_process-apoptosis-manual cur.-GO:00…
F31A3.4	hlh-29	Helix-loop-helix DNA-binding domain		hlh-29 encodes a REF-1-like protein with two bHLH domains that represses lag-2 transcription in ABa descendants (in response to a Notch signal, redundantly with REF-1, HLH-26, and HLH-27) and tbx-37 transcription in EMS descendants (independently of Notch, redundantly with REF-1, HLH-26, HLH-27, and perhaps HLH-28); HLH-29 is identical to residues 24-262 of HLH-28, shares near-identical promoter …	[Biological_process-regulation of transcription, DNA-dependent-automatic cur.-GO:0006355]
F32A5.7	lsm-4	LSM domain;Like-Sm ribonucleoprotein (LSM) domain;Like-Sm ribonucleoprotein (LSM) domain, eukaryotic/archaea-type	U6 small nuclear RNA-associated Sm-like protein LSm4		[Biological_process-embryonic development ending in birth or egg hatching-automatic cur.-GO:0009792][Biological_process-positive regulation of growth rate-automatic cur.-GO:0040010][Biological_process-receptor-mediated endocytosis-automatic cur.-GO:0006898][Biological_process-locomotion-automatic cur.-GO:0040011][Biological_process-body morphogenesis-automatic cur.-GO:0010171]
F32D8.6	emo-1	SecE/Sec61-gamma subunits of protein translocation complex;Protein translocase complex, SecE/Sec61-gamma subunit;Protein translocase SEC61 complex, gamma subunit	protein transport protein SEC61 gamma subunit	emo-1 encodes an ortholog of S. cerevisiae Sec61p gamma subunit, which is required for translocation of secreted and membrane proteins into the endoplasmic reticulum; EMO-1 is required for oogenesis and ovulation.	[Cellular_component-membrane-automatic cur.-GO:0016020][Biological_process-reproduction-automatic cur.-GO:0000003][Biological_process-embryonic development ending in birth or egg hatching-automatic cur.-GO:0009792][Biological_process-molting cycle, collagen and cuticulin-based cuticle-automatic cur.-GO:0018996][Biological_process-protein transport-automatic cur.-GO:0015031][Biological_process-pro…
F32G8.2	F32G8.2	Protein of unknown function DUF229
F33D11.9	hpo-3	Gaa1-like, GPI transamidase component			[Cellular_component-integral to membrane-manual cur.-GO:0016021][Cellular_component-GPI-anchor transamidase complex-manual cur.-GO:0042765][Cellular_component-integral to membrane-automatic cur.-GO:0016021][Cellular_component-GPI-anchor transamidase complex-automatic cur.-GO:0042765]
F35C5.4	F35C5.4
F36A2.3	F36A2.3	Malate/L-lactate dehydrogenase			[Biological_process-oxidation reduction-automatic cur.-GO:0055114][Molecular_function-oxidoreductase activity-automatic cur.-GO:0016491][Biological_process-oviposition-automatic cur.-GO:0018991][Biological_process-metabolic process-automatic cur.-GO:0008152][Biological_process-locomotion-automatic cur.-GO:0040011]
F36F2.3	tag-214	Phosphorylation site;DWNN domain	Zinc finger, C3HC4 type (RING finger), Zinc finger, CCHC class		[Biological_process-embryonic development ending in birth or egg hatching-manual cur.-GO:0009792][Biological_process-gastrulation with mouth forming first-manual cur.-GO:0001703][Biological_process-embryonic development-manual cur.-GO:0009795][Cellular_component-nucleus-manual cur.-GO:0005634][Molecular_function-zinc ion binding-manual cur.-GO:0008270][Biological_process-embryonic development-aut…
F37C12.7	acs-4	Phosphorylation site;AMP-binding enzyme;AMP-dependent synthetase/ligase;AMP-binding, conserved site			[Biological_process-reproduction-automatic cur.-GO:0000003][Biological_process-morphogenesis of an epithelium-automatic cur.-GO:0002009][Biological_process-embryonic development ending in birth or egg hatching-automatic cur.-GO:0009792][Biological_process-metabolic process-automatic cur.-GO:0008152][Molecular_function-catalytic activity-automatic cur.-GO:0003824][Biological_process-locomotion-aut…
F39B2.6	rps-26	Ribosomal protein S26e	40S ribosomal protein S26	rps-26 encodes a small ribosomal subunit S26 protein; by homology, RPS-26 is predicted to function in protein biosynthesis; in C. elegans, RPS-26 activity is required for embryonic, larval, and germline development, as well as normal locomotion and body morphology.	[Cellular_component-ribosome-automatic cur.-GO:0005840][Biological_process-reproduction-automatic cur.-GO:0000003][Biological_process-embryonic development-automatic cur.-GO:0009795][Biological_process-embryonic development ending in birth or egg hatching-automatic cur.-GO:0009792][Molecular_function-structural constituent of ribosome-automatic cur.-GO:0003735][Cellular_component-intracellular-au…
F40D4.6	srbc-25	Serpentine type 7TM GPCR chemoreceptor Srbc;Serpentine type 7TM GPCR chemoreceptor Srx;7TM GPCR, serpentine receptor class bc (Srbc);7TM GPCR, serpentine receptor class x (Srx)	7TM receptor, srbc family
F40E10.4	slt-1	EGF-like domain;Leucine Rich Repeat;Laminin G domain;Leucine rich repeat N-terminal domain;EGF-type aspartate/asparagine hydroxylation site;Leucine-rich repeat-containing N-terminal;Cysteine-rich flanking region, C-terminal domain;Leucine-rich repeat;EGF-like calcium-binding;Leucine-rich repeat, typical subtype;Cystine knot, C-terminal;EGF;Epidermal growth factor-like;Laminin G, subdomain 1;Lamin…	EGF-like protein slit like	slt-1 encodes the sole C. elegans homolog of Drosophila Split, a secreted extracellular protein containing leucine-rich and EGF-like repeats that functions as a ligand for the Robo receptor; during C. elegans larval development, slt-1 acts via the SAX-3/Robo receptor, and in parallel with UNC-6/Netrin, to direct ventral axon guidance and guidance at the midline; during embryonic development, slt-…	[Molecular_function-protein binding-automatic cur.-GO:0005515][Molecular_function-calcium ion binding-automatic cur.-GO:0005509]
F40E12.1
F40F11.2
F41B4.3	F41B4.3
F41C3.4	F41C3.4	Got1/Sft2-like family;Vesicle transport protein, Got1/SFT2-like			[Biological_process-embryonic development ending in birth or egg hatching-automatic cur.-GO:0009792][Biological_process-vesicle-mediated transport-automatic cur.-GO:0016192][Biological_process-molting cycle, collagen and cuticulin-based cuticle-automatic cur.-GO:0018996][Biological_process-secretion by cell-automatic cur.-GO:0032940][Biological_process-locomotion-automatic cur.-GO:0040011][Biolog…
F41D9.3	wrk-1	Immunoglobulin I-set domain;Immunoglobulin domain;Immunoglobulin V-set domain;Immunoglobulin subtype 2;Immunoglobulin subtype;Immunoglobulin I-set;Immunoglobulin V-set;Immunoglobulin		wrk-1 encodes, by alternative splicing, at least three isoforms of a GPI-anchored immunoglobulin superfamily (IgSF) protein orthologous to Drosophila KLINGON, WRAPPER, CG7166, and CG13506; WRK-1 is expressed in the pioneering embryonic motoneurons (eMNs) DA, DB, and DD; WRK-1 expression in DA, DB, and DD is necessary and sufficient to prevent follower axons from inappropriately crossing the ventr…
F42F12.4	F42F12.4	Cupin domain;AraC-like ligand binding domain;Transcription regulator HTH, AraC, arabinose-binding/dimerisation;Acireductone dioxygenase ARD family;Cupin 2, conserved barrel			[Biological_process-regulation of transcription, DNA-dependent-automatic cur.-GO:0006355][Biological_process-oxidation reduction-automatic cur.-GO:0055114][Molecular_function-acireductone dioxygenase [iron(II)-requiring] activity-automatic cur.-GO:0010309]
F43G9.5	cfim-1	Cleavage/polyadenylation specificity factor, 25kDa subunit		F43G9.5 encodes a NUDIX hydrolase that that inhibits DHC-1 in vivo, and is a (perhaps evolutionarily conserved) target of transcriptional activation by DAF-16; F43G9.5(RNAi) suppresses the lethality of conditional dhc-1 mutations, as well as the spindle length and cytokinesis defects of dhc-1(or195), indicating that F43G9.5 negatively regulates dynein; while loss of F43G9.5 function has no obviou…	[Biological_process-reproduction-automatic cur.-GO:0000003][Biological_process-embryonic development ending in birth or egg hatching-automatic cur.-GO:0009792][Biological_process-RNA interference-automatic cur.-GO:0016246]
F44A6.1	nucb-1	EF-Hand 1, calcium-binding site	nucleobindin	F44A6.1 encodes two isoforms of a nucleobindin homolog that each contain a calcium-binding EF-hand domain and a glutamine/asparagine-rich domain; F44A6.1 is expressed in muscle (pharyngeal, body wall, and vulval), with weak expression in head and tail neurons and in (mainly posterior) intestinal cells; F44A6.1 has no obvious function in vivo, since it has no obvious phenotype when deleted or inac…
F44F4.11	tba-4	Tubulin/FtsZ family, GTPase domain;Tubulin C-terminal domain;Tubulin;Alpha tubulin;Beta tubulin;Delta tubulin;Tubulin/FtsZ, GTPase domain;Epsilon tubulin;Tubulin, conserved site;Tubulin/FtsZ, 2-layer sandwich domain	tubulin alpha-2 chain	tba-4 encodes a member of the alpha tubulin family that also includes tba-1, tba-2, and tba-3, and affects embryonic viability.	[Biological_process-reproduction-automatic cur.-GO:0000003][Biological_process-morphogenesis of an epithelium-automatic cur.-GO:0002009][Cellular_component-microtubule-automatic cur.-GO:0005874][Biological_process-embryonic development ending in birth or egg hatching-automatic cur.-GO:0009792][Biological_process-inductive cell migration-automatic cur.-GO:0040039][Biological_process-microtubule-ba…
F45E4.3	F45E4.3	C2 domain;C2 calcium-dependent membrane targeting;PDZ/DHR/GLGF;Phosphorylation site		F45E4.3 encodes a protein containing C-terminal PDZ and C2 Ca2+-binding domains that is related to the mammalian active zone protein Piccolo/Aczonin; loss of F45E4.3 activity has been reported to result in uncoordinated locomotion, suggesting that F45E4.3 plays a role in the organization and/or function of the neuromuscular system.	[Biological_process-locomotion-manual cur.-GO:0040011][Molecular_function-protein binding-manual cur.-GO:0005515][Molecular_function-protein binding-automatic cur.-GO:0005515]
F45G2.1	nas-1	Astacin (Peptidase family M12A);Peptidase M12A, astacin;Peptidase, metallopeptidase	zinc metallopeptidase (M12A family)	nas-1 encodes an astacin-like metalloprotease.	[Molecular_function-metalloendopeptidase activity-automatic cur.-GO:0004222][Molecular_function-metallopeptidase activity-automatic cur.-GO:0008237][Molecular_function-zinc ion binding-automatic cur.-GO:0008270][Biological_process-proteolysis-automatic cur.-GO:0006508]
F52A8.2	gpb-2	WD domain, G-beta repeat;G-protein, beta subunit;WD40 repeat;Guanine nucleotide-binding protein, beta subunit;WD40 repeat, conserved site;WD40 repeat, subgroup;G-protein beta WD-40 repeat	guanine nucleotide-binding protein	gpb-2 encodes an ortholog of Gbeta(5), that is dispensable for viability, but required for normal egg-laying, locomotion, and pharyngeal pumping; GBP-2 may regulate the interaction between the GOA-1 and EGL-30 signaling pathways based on genetic analysis; gpb-2 is expressed throughout development in the nervous system and in muscle, and expression is dependent upon expression of both EAT-16 and E…	[Molecular_function-protein binding-automatic cur.-GO:0005515]
F52G3.5	F52G3.5	ShK domain-like;Metridin-like ShK toxin;Cysteine-rich repeat
F53B6.4	F53B6.4	MSP (Major sperm protein) domain;Major sperm protein			[Molecular_function-structural molecule activity-automatic cur.-GO:0005198]
F53C11.7	swan-2	WD domain, G-beta repeat;WD40 repeat;WD40 repeat, conserved site;WD40 repeat, subgroup	Yeast hypothetical protein YPL247C like		[Molecular_function-protein binding-automatic cur.-GO:0005515]
F53F10.4	unc-108	Phosphorylation site;Ras family;Miro-like protein;ADP-ribosylation factor family;Gtr1/RagA G protein conserved region;Small GTPase superfamily;Ran GTPase;RNA polymerase sigma factor 54, interaction;Small GTPase superfamily, Rho type;Small GTPase superfamily, Rab type;Small GTP-binding protein domain;Small GTPase superfamily, ARF/SAR type;Gtr1/RagA G protein;Mitochondrial Rho-like	RAS-related protein	unc-108 encodes a small GTPase homologous to the Rab GTPases that function in endocytosis, membrane fusion, and vesicular trafficking events; unc-108 function is required in neurons for normal locomotion; unc-108 also functions in the removal of apoptotic cells, specifically it functions in engulfing cells for the recruitment and fusion of the lysosome to the phagosome; unc-108 is expressed in ne…	[Molecular_function-ATP binding-automatic cur.-GO:0005524][Biological_process-regulation of transcription, DNA-dependent-automatic cur.-GO:0006355][Cellular_component-cytoplasm-automatic cur.-GO:0005737][Biological_process-small GTPase mediated signal transduction-automatic cur.-GO:0007264][Biological_process-protein transport-automatic cur.-GO:0015031][Cellular_component-nucleus-automatic cur.-G…
F54D8.2	tag-174	Phosphorylation site;Cytochrome c oxidase, subunit VIa;Cytochrome c oxidase, subunit VIa, conserved site	Cytochrome C oxidase		[Molecular_function-cytochrome-c oxidase activity-automatic cur.-GO:0004129][Cellular_component-mitochondrial inner membrane-automatic cur.-GO:0005743][Cellular_component-mitochondrial respiratory chain complex IV-automatic cur.-GO:0005751]
F54E7.3	par-3	Phosphorylation site;Domain of unknown function (DUF3534);PDZ domain (Also known as DHR or GLGF);PDZ/DHR/GLGF;Protein of unknown function DUF3534		par-3 encodes a PDZ domain-containing protein orthologous to mammalian atypical PKC isotype-specific interacting protein (ASIP) and Drosophila Bazooka; PAR-3 is required maternally for polarization of the zygote along the anterior-posterior (A-P) axis; PAR-3, PAR-6, and PKC-3 form a complex that localizes to the anterior cytoplasmic cortex of the one- and two-cell embryo; this localization is reg…	[Biological_process-establishment of cell polarity-manual cur.-GO:0030010][Biological_process-establishment of mitotic spindle orientation-manual cur.-GO:0000132][Biological_process-asymmetric cell division-manual cur.-GO:0008356][Biological_process-asymmetric protein localization-manual cur.-GO:0008105][Biological_process-hermaphrodite genitalia development-manual cur.-GO:0040035][Biological_pro…
F54F7.7	F54F7.7	Histone methylation protein DOT1;Histone methylation DOT1			[Molecular_function-histone-lysine N-methyltransferase activity-automatic cur.-GO:0018024]
F55A12.3	ppk-1	Phosphorylation site;Phosphatidylinositol-4-phosphate 5-Kinase;Phosphatidylinositol-4-phosphate 5-kinase, core;Phosphatidylinositol-4-phosphate 5-kinase, core, subgroup;Phosphatidylinositol-4-phosphate 5-kinase		ppk-1 encodes a putative phosphatidylinositol-4-phosphate 5' kinase that is essential for ovulation, intense gonad sheath contraction and dilation of the spermathecal valve during oocyte maturation, and UNC-54 filament organization; more generally, PPK-1 is required for fertility, progression through larval development, normal locomotion and defecation, and overall health; defects of ppk-1(RNAi) …	[Molecular_function-phosphatidylinositol phosphate kinase activity-automatic cur.-GO:0016307][Biological_process-reproduction-automatic cur.-GO:0000003][Biological_process-phosphatidylinositol metabolic process-automatic cur.-GO:0046488][Biological_process-locomotion-automatic cur.-GO:0040011][Biological_process-growth-automatic cur.-GO:0040007][Biological_process-nematode larval development-auto…
F55A12.8	nath-10	Putative ATPase (DUF699);Domain of unknown function (DUF1726);Domain of unknown function DUF699, exodeoxyribonuclease V alpha chain;Domain of unknown function DUF1726			[Biological_process-reproduction-automatic cur.-GO:0000003][Biological_process-embryonic development ending in birth or egg hatching-automatic cur.-GO:0009792][Biological_process-hermaphrodite genitalia development-automatic cur.-GO:0040035][Biological_process-positive regulation of growth rate-automatic cur.-GO:0040010][Biological_process-locomotion-automatic cur.-GO:0040011][Biological_process-…
F55A3.1	40608	Zinc finger, C3HC4 type (RING finger);Zinc finger, RING-CH-type;Zinc finger, C3HC4 RING-type			[Molecular_function-zinc ion binding-automatic cur.-GO:0008270]
F55C5.3	twk-24	Phosphorylation site;Ion channel;Potassium channel, two pore;Ion transport 2	potassium channel protein		[Biological_process-potassium-manual cur.-GO:0071805][Cellular_component-membrane-manual cur.-GO:0016020][Cellular_component-integral to membrane-manual cur.-GO:0016021][Molecular_function-potassium channel activity-manual cur.-GO:0005267][Cellular_component-membrane-automatic cur.-GO:0016020][Molecular_function-potassium channel activity-automatic cur.-GO:0005267][Biological_process-potassium-au…
F55C7.7	unc-73	Phosphorylation site;RhoGEF domain;Immunoglobulin I-set domain;Dbl homology (DH) domain;Cellular retinaldehyde-binding/triple function, C-terminal;Guanine-nucleotide dissociation stimulator, CDC24, conserved site;Src homology-3 domain;Pleckstrin homology domain;Fibronectin, type III;Immunoglobulin I-set	guanine nucleotide exchange factor	unc-73 encodes a guanine nucleotide exchange factor (GNEF) similar to the Trio protein; UNC-73 is required for vulval morphogenesis, for the migration of QL, QR, CAN, and hypodermal P cells, the commissure outgrowth of D type motoneurons, and amphid axon outgrowth; UNC-73 has GNEF activity for both CED-10 and MIG-2 in vitro; the requirement for UNC-73 in P cell migration can be suppressed by tran…	[Biological_process-positive regulation of actin filament polymerization-manual cur.-GO:0030838][Biological_process-Rac protein signal transduction-manual cur.-GO:0016601][Biological_process-regulation of locomotion-manual cur.-GO:0040012][Biological_process-male genitalia morphogenesis-manual cur.-GO:0048808][Biological_process-regulation of vulval development-manual cur.-GO:0040028][Biological_…
F55G1.10	his-61	Core histone H2A/H2B/H3/H4;Histone-like transcription factor (CBF/NF-Y) and archaeal histone;Histone H2A;Transcription factor CBF/NF-Y/archaeal histone;Histone core	Histone	his-61 encodes an H2A histone.	[Biological_process-reproduction-automatic cur.-GO:0000003][Molecular_function-DNA binding-automatic cur.-GO:0003677][Cellular_component-nucleus-automatic cur.-GO:0005634][Biological_process-nucleus organization-automatic cur.-GO:0006997][Cellular_component-intracellular-automatic cur.-GO:0005622][Biological_process-nucleosome assembly-automatic cur.-GO:0006334][Biological_process-embryonic devel…
F55G1.2	his-59	Core histone H2A/H2B/H3/H4;Histone H3;Histone core	Histone	his-59 encodes an H3 histone; by homology, HIS-59 is predicted to function as a nucleosome component required for packaging of DNA into chromatin; his-59 is a replication-dependent histone locus that resides in a histone gene-rich region on chromosome IV.	[Biological_process-reproduction-automatic cur.-GO:0000003][Molecular_function-DNA binding-automatic cur.-GO:0003677][Biological_process-nucleosome assembly-automatic cur.-GO:0006334][Biological_process-embryonic development ending in birth or egg hatching-automatic cur.-GO:0009792][Biological_process-positive regulation of growth rate-automatic cur.-GO:0040010][Biological_process-locomotion-auto…
F56A3.3	npp-6	Nucleoporin Nup120/160;WD40 repeat, conserved site		npp-6 encodes a protein with weak similarity to mouse nuclear pore complex protein Nup160, and affects embryonic and larval viability.	[Biological_process-embryonic development ending in birth or egg hatching-manual cur.-GO:0009792][Biological_process-nematode larval development-manual cur.-GO:0002119][Biological_process-growth-manual cur.-GO:0040007][Biological_process-nucleus organization-manual cur.-GO:0006997][Biological_process-receptor-mediated endocytosis-manual cur.-GO:0006898][Biological_process-inductive cell migration…
F56A6.4	F56A6.4				[Biological_process-embryonic development ending in birth or egg hatching-automatic cur.-GO:0009792]
F56C9.7	F56C9.7	Protein of unknown function (DUF1261);Protein of unknown function DUF1261
F56D1.7	daz-1	Phosphorylation site;RNA recognition motif. (a.k.a. RRM, RBD, or RNP domain);RNA recognition motif domain		daz-1 encodes a protein containing an RNA recognition motif that is required for the progression of meiosis during oogenesis; DAZ-1 is expressed in the germline, and expression levels peak in the proximal pachytene region; cpb-3(bt17);daz-1(tj3) hermaphrodites have a synthetic phenotype of total sterility and masculinization; DAZ-1 colocalizes with CPB-3 in vivo, coimmunoprecipitates with CPB-3, …	[Biological_process-reproduction-automatic cur.-GO:0000003][Molecular_function-nucleic acid binding-automatic cur.-GO:0003676][Biological_process-receptor-mediated endocytosis-automatic cur.-GO:0006898]
F57B1.3	col-159	Collagen triple helix repeat (20 copies);Nematode cuticle collagen N-terminal domain;Nematode cuticle collagen, N-terminal;Collagen triple helix repeat	collagen		[Molecular_function-structural constituent of cuticle-automatic cur.-GO:0042302]
F57G8.8	srv-36	Serpentine type 7TM GPCR chemoreceptor Srv;7TM GPCR, serpentine receptor class v (Srv)			[Biological_process-body morphogenesis-automatic cur.-GO:0010171]
F57H12.1	arf-3	ADP-ribosylation factor family;Signal recognition particle receptor beta subunit;Ras family;G-protein alpha subunit;Gtr1/RagA G protein conserved region;Miro-like protein;Guanine nucleotide binding protein (G-protein), alpha subunit;Small GTPase superfamily;Small GTPase superfamily, Rab type;Small GTP-binding protein domain;Small GTPase superfamily, SAR1-type;Small GTPase superfamily, ARF/SAR typ…	GTP-binding protein	arf-3 encodes a member of the ADP-ribosylation factor related protein family; likely expressed in touch receptors and regulated by MEC-3.	[Biological_process-reproduction-automatic cur.-GO:0000003][Cellular_component-cytoplasm-automatic cur.-GO:0005737][Biological_process-embryonic development ending in birth or egg hatching-automatic cur.-GO:0009792][Biological_process-inductive cell migration-automatic cur.-GO:0040039][Biological_process-molting cycle, collagen and cuticulin-based cuticle-automatic cur.-GO:0018996][Biological_pro…
F58A6.1	F58A6.1	Enoyl-CoA hydratase/isomerase family;Crotonase, core			[Biological_process-metabolic process-automatic cur.-GO:0008152][Molecular_function-catalytic activity-automatic cur.-GO:0003824][Biological_process-positive regulation of growth rate-automatic cur.-GO:0040010]
F58F12.1	F58F12.1	ATP synthase, Delta/Epsilon chain, beta-sandwich domain;ATPase, F1 complex, delta/epsilon subunit;ATPase, F1 complex, delta/epsilon subunit, N-terminal	ATP synthase	F58F12.1 encodes the delta subunit of the soluble, catalytic F1 portion of ATP synthase (mitochondrial respiratory chain [MRC] complex V); RNAi experiments indicate that F58F12.1 activity is essential for embryonic and larval development, as well as for reproduction and normal rates of growth and development.	[Biological_process-reproduction-automatic cur.-GO:0000003][Biological_process-embryonic development ending in birth or egg hatching-automatic cur.-GO:0009792][Molecular_function-proton-transporting ATPase activity, rotational mechanism-automatic cur.-GO:0046961][Molecular_function-hydrogen ion transporting ATP synthase activity, rotational mechanism-automatic cur.-GO:0046933][Cellular_component-…
F58G11.2	F58G11.2	DEAD/DEAH box helicase;Helicase conserved C-terminal domain;RNA helicase, ATP-dependent, DEAD-box, conserved site;Helicase, C-terminal;DNA/RNA helicase, DEAD/DEAH box type, N-terminal;DEAD-like helicase	ATP-dependent RNA helicase like		[Molecular_function-ATP binding-automatic cur.-GO:0005524][Molecular_function-helicase activity-automatic cur.-GO:0004386][Molecular_function-ATP-dependent helicase activity-automatic cur.-GO:0008026][Molecular_function-nucleic acid binding-automatic cur.-GO:0003676]
F59A7.3	srab-13	Serpentine type 7TM GPCR chemoreceptor Sra;Serpentine type 7TM GPCR chemoreceptor Srb;7TM GPCR, serpentine receptor class a (Sra);7TM GPCR, serpentine receptor class b (Srb)	7TM chemoreceptor, srab family		[Molecular_function-transmembrane receptor activity-automatic cur.-GO:0004888][Cellular_component-integral to membrane-automatic cur.-GO:0016021][Biological_process-sensory perception of chemical stimulus-automatic cur.-GO:0007606]
F59D12.1	F59D12.1	7 transmembrane receptor (rhodopsin family);GPCR, rhodopsin-like, 7TM	G-protein coupled receptor (gastrin/cholecystokinin)		[Cellular_component-integral to membrane-automatic cur.-GO:0016021][Biological_process-G-protein coupled receptor protein signaling pathway-automatic cur.-GO:0007186]
F59E12.11	F59E12.11	Tumour suppressor protein;Tumour suppressor protein, LOH1CR12			[Biological_process-embryonic development ending in birth or egg hatching-automatic cur.-GO:0009792][Biological_process-growth-automatic cur.-GO:0040007][Biological_process-nematode larval development-automatic cur.-GO:0002119]
H10D18.6	H10D18.6	Phosphorylation site;UDP-glucoronosyl and UDP-glucosyl transferase;Glycosyltransferase family 28 C-terminal domain;UDP-glucuronosyl/UDP-glucosyltransferase;Glycosyl transferase, family 28, C-terminal	UDP-glucuronosyltransferase		[Biological_process-lipid glycosylation-automatic cur.-GO:0030259][Molecular_function-transferase activity, transferring hexosyl groups-automatic cur.-GO:0016758][Biological_process-carbohydrate metabolic process-automatic cur.-GO:0005975][Biological_process-metabolic process-automatic cur.-GO:0008152][Molecular_function-carbohydrate binding-automatic cur.-GO:0030246]
H12D21.7	mpst-3	Rhodanese-like domain;Cytosolic fatty-acid binding;Thiosulphate sulfurtransferase, conserved site;Rhodanese-like			[Molecular_function-thiosulfate sulfurtransferase activity-automatic cur.-GO:0004792][Biological_process-transport-automatic cur.-GO:0006810][Molecular_function-lipid binding-automatic cur.-GO:0008289][Molecular_function-transporter activity-automatic cur.-GO:0005215]
H12I13.4	fbf-1	Pumilio-family RNA binding repeat;Pumilio RNA-binding repeat	RNA-binding protein	fbf-1 encodes an RNA-binding protein that is one of 12 C. elegans members of the PUF family (Pumilio and FBF) of translational regulators; FBF-1 is nearly identical to FBF-2 with which it is largely redundant in regulating two aspects of germline development: 1) maintenance of stem cell proliferation, and 2) the hermaphroditic switch between spermatogenesis and oogenesis; FBF-1 also plays a role …	[Biological_process-reproduction-automatic cur.-GO:0000003][Molecular_function-RNA binding-automatic cur.-GO:0003723][Biological_process-receptor-mediated endocytosis-automatic cur.-GO:0006898][Biological_process-locomotion-automatic cur.-GO:0040011]
H15N14.2
H19M22.2	let-805	Phosphorylation site;Fibronectin type III domain;Fibronectin, type III		let-805 encodes myotactin, a novel single-transmembrane protein containing extracellular fibronectin repeats; genetic analyses indicate that LET-805 is essential for proper association between hypodermal fibrous organelles and the contractile apparatus of muscle cells; LET-805 is expressed in hypodermal cells and in the pharynx and localizes to basolateral membranes.	[Biological_process-embryonic development ending in birth or egg hatching-manual cur.-GO:0009792][Biological_process-reproduction-manual cur.-GO:0000003][Biological_process-nematode larval development-manual cur.-GO:0002119][Biological_process-receptor-mediated endocytosis-manual cur.-GO:0006898][Biological_process-locomotion-manual cur.-GO:0040011][Biological_process-determination of adult life …
K02B9.3
K02D10.5	snap-29	SNARE domain;Target SNARE coiled-coil domain	synaptosomal associated protein	snap-29 encodes one of the SNAP25-family of double SNARE-domain target-SNAREs orthologous to human synaptosomal-Associated protein (OMIM:604202); snap-29 is an essential gene important for development and cellular functions throughout the life cycle; SNAP-29 is required for secretion of many transmembrane cargo proteins of oocyte cells; loss of SNAP-29 leads to defects in ovulation and RNAi leads…	[Biological_process-reproduction-automatic cur.-GO:0000003][Biological_process-embryonic development ending in birth or egg hatching-automatic cur.-GO:0009792][Molecular_function-protein binding-automatic cur.-GO:0005515][Biological_process-receptor-mediated endocytosis-automatic cur.-GO:0006898][Biological_process-growth-automatic cur.-GO:0040007][Biological_process-nematode larval development-a…
K03A1.6	his-38	Core histone H2A/H2B/H3/H4;Histone-like transcription factor (CBF/NF-Y) and archaeal histone;TATA box binding protein associated factor (TAF);Histone H4;Transcription factor CBF/NF-Y/archaeal histone;Histone core;Histone H4, conserved site	histone-H4	his-38 encodes an H4 histone; by homology, HIS-38 is predicted to function as a nucleosome component required for packaging of DNA into chromatin; his-38 is a replication-dependent histone locus that does not reside in a cluster, but exists as a single histone locus on the X chromosome.	[Molecular_function-DNA binding-automatic cur.-GO:0003677][Biological_process-embryonic development ending in birth or egg hatching-automatic cur.-GO:0009792][Biological_process-transcription initiation-automatic cur.-GO:0006352][Molecular_function-sequence-specific DNA binding-automatic cur.-GO:0043565][Biological_process-hermaphrodite genitalia development-automatic cur.-GO:0040035][Cellular_co…
K03D7.8	K03D7.8
K04D7.1	rack-1	Phosphorylation site;WD domain, G-beta repeat;WD40 repeat;WD40 repeat, conserved site;WD40 repeat, subgroup;G-protein beta WD-40 repeat	guanine nucleotide-binding protein	rack-1 encodes a seven-WD repeat-containing protein that is the C. elegans ortholog of vertebrate Receptor for Activated C Kinase (Rack1); rack-1 is required cell autonomously for VD/DD motor axon pathfinding; rack-1 is also required for gonadal distal tip cell migration and for normal brood sizes; genetic analyses indicate that rack-1 functions in the same pathway with ced-10/Rac and unc-115/abL…	[Biological_process-positive regulation of locomotion-automatic cur.-GO:0040017][Biological_process-embryonic development ending in birth or egg hatching-automatic cur.-GO:0009792][Molecular_function-protein binding-automatic cur.-GO:0005515][Biological_process-oviposition-automatic cur.-GO:0018991][Biological_process-positive regulation of growth rate-automatic cur.-GO:0040010]
K04G11.5	irk-3	Inward rectifier potassium channel;Potassium channel, inwardly rectifying, Kir-like;Potassium channel, inwardly rectifying, Kir, conserved region 2	inward rectifier potassium channel (IRK)		[Cellular_component-membrane-automatic cur.-GO:0016020][Biological_process-potassium ion transport-automatic cur.-GO:0006813][Molecular_function-inward rectifier potassium channel activity-automatic cur.-GO:0005242]
K04G7.10	rnp-7	RNA recognition motif. (a.k.a. RRM, RBD, or RNP domain);RNA recognition motif domain	SN-RNP U1		[Biological_process-reproduction-automatic cur.-GO:0000003][Biological_process-embryonic development ending in birth or egg hatching-automatic cur.-GO:0009792][Biological_process-hermaphrodite genitalia development-automatic cur.-GO:0040035][Molecular_function-nucleic acid binding-automatic cur.-GO:0003676]
K07H8.2	K07H8.2	Divalent cation transporter;MgtE magnesium transporter, integral membrane		K07H8.2 encodes, by alternative splicing, three isoforms of an ortholog of human SLC41A1 (OMIM:610801) and bacterial MgtE; like its orthologs, K07H8.2 is predicted to transport Mg(2+) into cells; K07H8.2 is paralogous to ZK185.2 and ZK1053.6; K07H8.2 is expressed in intestine, but has no obvious function in mass RNAi assays.	[Biological_process-cation transport-manual cur.-GO:0006812][Cellular_component-integral to membrane-manual cur.-GO:0016021][Molecular_function-cation transmembrane transporter activity-manual cur.-GO:0008324][Biological_process-cation transport-automatic cur.-GO:0006812][Molecular_function-cation transmembrane transporter activity-automatic cur.-GO:0008324]
K08A2.5	nhr-88	Zinc finger, C4 type (two domains);Ligand-binding domain of nuclear hormone receptor;Nuclear hormone receptor, ligand-binding, core;Zinc finger, nuclear hormone receptor-type;Steroid hormone receptor	nuclear hormone receptor		[Biological_process-lipid storage-manual cur.-GO:0019915][Biological_process-regulation of transcription, DNA-dependent-manual cur.-GO:0006355][Biological_process-steroid hormone mediated signaling-manual cur.-GO:0043401][Cellular_component-nucleus-manual cur.-GO:0005634][Molecular_function-transcription factor activity-manual cur.-GO:0003700][Molecular_function-steroid hormone receptor activity-…
K11D9.2	sca-1	E1-E2 ATPase;Cation transporting ATPase, C-terminus;haloacid dehalogenase-like hydrolase;Cation transporter/ATPase, N-terminus;ATPase, P-type, K/Mg/Cd/Cu/Zn/Na/Ca/Na/H-transporter;ATPase, P-type cation-transporter, N-terminal;ATPase, P-type, calcium-transporting;Haloacid dehalogenase-like hydrolase;ATPase, P-type cation-transporter, C-terminal;ATPase, P-type, ATPase-associated domain;ATPase, P-ty…	E1-E2 ATPases	The sca-1 gene encodes a sarco-endoplasmic reticulum Ca[2+] ATPase homolog that is required for development and muscle function; sca-1 is also a ortholog of human ATP2A1 (OMIM:108730), which when mutated leads to Darier-White disease (OMIM:124200).	[Biological_process-cellular calcium ion homeostasis-manual cur.-GO:0006874][Biological_process-water homeostasis-manual cur.-GO:0018987][Biological_process-embryonic development-manual cur.-GO:0009790][Biological_process-determination of adult life span-manual cur.-GO:0008340][Biological_process-dauer larval development-manual cur.-GO:0040024][Biological_process-endoplasmic reticulum unfolded pr…
K11E8.1	unc-43	Calcium/calmodulin dependent protein kinase II Association;Calcium/calmodulin-dependent protein kinase II, association-domain;Calcium/calmodulin-dependent/calcium-dependent protein kinase;Serine/threonine-protein kinase domain;Protein kinase, ATP binding site;Phosphorylation site;Protein kinase domain;Protein tyrosine kinase;Serine-threonine/tyrosine-protein kinase;Serine/threonine-protein kinase…	Ca2+/calmodulin-dependent protein kinase;calcium/calmodulin dependent protein kinase	unc-43 encodes the C. elegans ortholog of type II calcium/calmodulin-dependent protein kinase (CaMKII); unc-43 activity is required for a number of processes, including locomotion, neuronal cell fate specification and regulation of synaptic density, egg laying, defecation, and meiotic maturation; in regulating some of these processes, unc-43 acts in concert with MAPKKK and G protein signaling pat…	[Biological_process-protein amino acid phosphorylation-manual cur.-GO:0006468][Biological_process-locomotion-manual cur.-GO:0040011][Biological_process-mitosis-manual cur.-GO:0007067][Cellular_component-neuron projection-manual cur.-GO:0043005][Molecular_function-calcium-dependent protein serine/threonine kinase activity-manual cur.-GO:0009931][Molecular_function-ion-manual cur.-GO:0044325][Molec…
M01E5.5	top-1	Phosphorylation site;Eukaryotic DNA topoisomerase I, DNA binding fragment;Eukaryotic DNA topoisomerase I, catalytic core;DNA topoisomerase I, C-terminal;DNA topoisomerase I, DNA binding, eukaryotic-type;DNA topoisomerase I, C-terminal, eukaryotic-type;DNA topoisomerase I, catalytic core, eukaryotic-type;DNA topoisomerase I, active site	DNA topoisomerase I	top-1 encodes the C. elegans DNA topoisomerase I ortholog; TOP-1 exhibits DNA topoisomerase I activity in vitro and in vivo, this activity is required for normal gonad, germline, and embryonic development; top-1 mRNA is expressed throughout the gonad and during early embryogenesis, with mRNA levels nearly gone by hatching; TOP-1 protein levels are highest in embryos and L1 larvae, decrease by the…	[Biological_process-molting cycle, collagen and cuticulin-based cuticle-manual cur.-GO:0018996][Biological_process-morphogenesis of an epithelium-manual cur.-GO:0002009][Biological_process-meiotic chromosome segregation-manual cur.-GO:0045132][Biological_process-determination of adult life span-manual cur.-GO:0008340][Biological_process-embryonic development ending in birth or egg hatching-manual…
M04B2.3	gfl-1	YEATS family;YEATS	Human AF-9 protein like	gfl-1 encodes an ortholog of human GLIOMA-AMPLIFIED SEQUENCE-41 (GAS41; OMIM:602116, found in increased copy number in low-grade glioma); loss of GLF-1, which is predicted to associate with chromatin, results in potent suppression of the RNA interference (RNAi) mechanism; GLF-1 is also similar to the transcription factors (yeast and human) AF-9 and human ENL, and thus may represent a novel class …	[Biological_process-regulation of transcription, DNA-dependent-automatic cur.-GO:0006355][Cellular_component-nucleus-automatic cur.-GO:0005634][Biological_process-RNA interference-automatic cur.-GO:0016246]
M153.1	M153.1	NADP oxidoreductase coenzyme F420-dependent;Pyrroline-5-carboxylate reductase;NADP oxidoreductase, coenzyme F420-dependent	pyrroline-5-carboxylate reductase		[Biological_process-proline biosynthetic process-automatic cur.-GO:0006561][Molecular_function-pyrroline-5-carboxylate reductase activity-automatic cur.-GO:0004735][Biological_process-oxidation reduction-automatic cur.-GO:0055114][Molecular_function-oxidoreductase activity-automatic cur.-GO:0016491]
M7.1	let-70	Ubiquitin-conjugating enzyme;Ubiquitin-conjugating enzyme, E2;Ubiquitin-conjugating enzyme, active site	ubiquitin-conjugating enzyme E2-17 KD	let-70 encodes a class I E2 ubiquitin conjugating enzyme; let-70 was identified in screens for essential genes and phenotypic analyses indicate that loss of let-70 activity results in embryonic and larval lethality with defects in sarcomere assembly; purified LET-70 can stimulate the self-ubiquitylation activities of CHN-1 and UFD-2, E4 ubiquitin conjugation factors and, in addition, can stimulat…	[Biological_process-embryonic development ending in birth or egg hatching-automatic cur.-GO:0009792][Molecular_function-acid-amino acid ligase activity-automatic cur.-GO:0016881][Biological_process-hermaphrodite genitalia development-automatic cur.-GO:0040035][Biological_process-determination of adult life span-automatic cur.-GO:0008340][Biological_process-locomotion-automatic cur.-GO:0040011][Bi…
R03G5.1	eef-1A.2	Phosphorylation site;Elongation factor Tu GTP binding domain;Elongation factor Tu C-terminal domain;Elongation factor Tu domain 2;Protein synthesis factor, GTP-binding;Translation elongation factor EFTu/EF1A, C-terminal;Translation elongation factor EFTu/EF1A, domain 2;Translation elongation factor EF1A, eukaryotic/archaeal	elongation factor EF-1-alpha	eft-4 encodes a translation elongation factor 1-alpha homolog that is required for embryonic viability, fertility, and a normal postembryonic growth rate; eft-4 encodes at least one alternatively spliced coding sequence identical to that of eft-3.	[Biological_process-embryonic development ending in birth or egg hatching-manual cur.-GO:0009792][Biological_process-growth-manual cur.-GO:0040007][Biological_process-translation-manual cur.-GO:0043037][Biological_process-nematode larval development-manual cur.-GO:0002119][Biological_process-reproduction-manual cur.-GO:0000003][Biological_process-locomotion-manual cur.-GO:0040011][Biological_proc…
R04D3.8	srd-39	Serpentine type 7TM GPCR chemoreceptor Srd;7TM GPCR, serpentine receptor class d (Srd)
R05F9.3	msp-32	Phosphorylation site;MSP (Major sperm protein) domain;Major sperm protein	major sperm protein	msp-32 encodes a protein that belongs to a family of proteins called the Major Sperm Proteins (MSPs) that is conserved in nematodes; msp-32 has a C. briggsae homolog as predicted by the Wobble Aware Bulk Aligner (WABA); the msp family consists of closely related, small, basic proteins that make up 15% of sperm protein; this multigene family consists of over fifty genes, including many pseudogenes…	[Biological_process-embryonic development ending in birth or egg hatching-automatic cur.-GO:0009792][Molecular_function-structural molecule activity-automatic cur.-GO:0005198]
R05F9.7	R05F9.7
R06C7.5	R06C7.5	Lyase;Adenylosuccinate lyase C-terminus;Fumarate lyase;Adenylosuccinate lyase C-terminal metazoa/fungi;Fumarate lyase, conserved site;Lyase 1, N-terminal	adenylosuccinate lyase	The R06C7.5 gene encodes an ortholog of the human gene ADSL, which when mutated leads to adenylosuccinate lyase deficiency (OMIM:103050).	[Biological_process-embryonic development ending in birth or egg hatching-manual cur.-GO:0009792][Biological_process-hermaphrodite genitalia development-manual cur.-GO:0040035][Biological_process-nematode larval development-manual cur.-GO:0002119][Biological_process-growth-manual cur.-GO:0040007][Biological_process-locomotion-manual cur.-GO:0040011][Biological_process-nucleus organization-manual …
R06C7.8	bub-1	Phosphorylation site;Protein kinase domain;Protein tyrosine kinase;Serine-threonine/tyrosine-protein kinase;Serine/threonine-protein kinase domain;Serine/threonine-protein kinase, active site;Mitotic checkpoint serine/threonine protein kinase, Bub1;Protein kinase, ATP binding site;Serine/threonine-protein kinase-like domain	Eukaryotic protein kinase domain	bub-1 encodes a serine/threonine kinase orthologous to Saccharomyces cerevisiae BUB1 which is required for proper function of the mitotic spindle assembly checkpoint and human BUB1 (OMIM:602452) which is mutated in some colorectal cancers; BUB-1 activity is required at several stages of development, including embryogenesis; BUB-1 is expressed predominantly in the anterior of the embryo and in hyp…	[Biological_process-reproduction-automatic cur.-GO:0000003][Biological_process-morphogenesis of an epithelium-automatic cur.-GO:0002009][Molecular_function-ATP binding-automatic cur.-GO:0005524][Biological_process-embryonic development ending in birth or egg hatching-automatic cur.-GO:0009792][Molecular_function-protein kinase activity-automatic cur.-GO:0004672][Biological_process-hermaphrodite g…
R07B1.8	R07B1.8		GTP binding protein
R07G3.1	cdc-42	Ras family;Miro-like protein;Small GTPase superfamily;Small GTPase superfamily, Rho type;Small GTPase superfamily, Rab type;Small GTP-binding protein domain;Mitochondrial Rho-like	RAS protein	cdc-42 encodes a RHO GTPase; cdc-42 controls polarity of both individual cells and developing embryos by regulating the localization of PAR proteins; cdc-42 is also required for regulation of receptor-mediated endocytosis; CDC-42 is widely expressed and localizes to a number of different locations, including the cell cortex, centrosomes, recycling endosomes, and at the time of hypodermal cell fus…	[Biological_process-reproduction-automatic cur.-GO:0000003][Biological_process-embryonic development ending in birth or egg hatching-automatic cur.-GO:0009792][Biological_process-inductive cell migration-automatic cur.-GO:0040039][Biological_process-small GTPase mediated signal transduction-automatic cur.-GO:0007264][Biological_process-hermaphrodite genitalia development-automatic cur.-GO:0040035…
R09A8.5	R09A8.5
R09B3.4	ubc-12	Ubiquitin-conjugating enzyme;Ubiquitin-conjugating enzyme, E2;Ubiquitin-conjugating enzyme, active site	Ubiquitin-conjugating enzymes	The ubc-12 gene encodes a ubiquitin-conjugating enzyme whose substrate is NED-8, and which is required for both embryogenesis and terminal hypodermal differentiation; ubc-12(RNAi) mutants either arrest during embryonic development or show pleotropic defects (e.g., vulval eversion during the L4 stage), as well as defective alae.	[Biological_process-reproduction-automatic cur.-GO:0000003][Biological_process-morphogenesis of an epithelium-automatic cur.-GO:0002009][Biological_process-embryonic development ending in birth or egg hatching-automatic cur.-GO:0009792][Molecular_function-acid-amino acid ligase activity-automatic cur.-GO:0016881][Biological_process-hermaphrodite genitalia development-automatic cur.-GO:0040035][Bi…
R10E9.1	msi-1	Phosphorylation site;RNA recognition motif. (a.k.a. RRM, RBD, or RNP domain);RNA recognition motif domain	RNA binding protein		[Molecular_function-nucleic acid binding-automatic cur.-GO:0003676]
R11A8.6	iars-1	tRNA synthetases class I (I, L, M and V);Anticodon-binding domain of tRNA;tRNA synthetases class I (M);Aminoacyl-tRNA synthetase, class I, conserved site;Aminoacyl-tRNA synthetase, class Ia;Isoleucyl-tRNA synthetase;Valyl/Leucyl/Isoleucyl-tRNA synthetase, class I, anticodon-binding;Aminoacyl-tRNA synthetase, class I (M)	isoleucyl-tRNA synthetase	irs-1 encodes a predicted cytoplasmic isoleucyl-tRNA synthetase (IleRS), an aminoacyl-tRNA synthetase that catalyzes the attachment of isoleucine to its cognate tRNA and is thus required for protein biosynthesis; loss of irs-1 activity via RNA-mediated interference (RNAi) results in sterility, embryonic lethality, and slower rates of growth, indicating that IRS-1 is essential for development.	[Biological_process-reproduction-automatic cur.-GO:0000003][Molecular_function-ATP binding-automatic cur.-GO:0005524][Cellular_component-cytoplasm-automatic cur.-GO:0005737][Molecular_function-isoleucine-tRNA ligase activity-automatic cur.-GO:0004822][Biological_process-embryonic development ending in birth or egg hatching-automatic cur.-GO:0009792][Molecular_function-nucleotide binding-automatic…
R12B2.4	him-10			him-10 encodes a coiled coil protein that is structurally related to the Nuf2 kinetochore proteins of Schizosaccharaomyces pombe, Saccharomyces cerevisiae, and humans; in C. elegans, him-10 activity is essential for the proper structure and function of mitotic and meiotic kinetochores and thus, for proper attachment and segregation of chromosomes during mitosis and meiosis; during mitosis, HIM-10…	[Biological_process-embryonic development ending in birth or egg hatching-automatic cur.-GO:0009792][Biological_process-cytokinesis-automatic cur.-GO:0000910][Biological_process-positive regulation of growth rate-automatic cur.-GO:0040010][Biological_process-receptor-mediated endocytosis-automatic cur.-GO:0006898][Biological_process-locomotion-automatic cur.-GO:0040011][Biological_process-cell di…
R12E2.3	rpn-8	Mov34/MPN/PAD-1 family;Mov34/MPN/PAD-1			[Biological_process-reproduction-automatic cur.-GO:0000003][Biological_process-embryonic development ending in birth or egg hatching-automatic cur.-GO:0009792][Molecular_function-protein binding-automatic cur.-GO:0005515][Biological_process-growth-automatic cur.-GO:0040007][Biological_process-nematode larval development-automatic cur.-GO:0002119]
R13A5.12	lpd-7	Pescadillo N-terminus;BRCA1 C Terminus (BRCT) domain;BRCT;Pescadillo, N-terminal		lpd-7 encodes a BRCT domain-containing protein that is orthologous to Saccharomyces cerevisiae Nop7p and the vertebrate pescadillo proteins required for nucleolar assembly, ribosome biogenesis, and cell proliferation; loss of lpd-7 activity via RNAi indicates that, in C. elegans, LPD-7 is required for fat storage and for larval growth and development; based upon its similarity to the yeast and ve…	[Biological_process-reproduction-automatic cur.-GO:0000003][Biological_process-embryonic development ending in birth or egg hatching-automatic cur.-GO:0009792][Cellular_component-nucleolus-automatic cur.-GO:0005730][Biological_process-cell proliferation-automatic cur.-GO:0008283][Biological_process-hermaphrodite genitalia development-automatic cur.-GO:0040035][Cellular_component-intracellular-aut…
R53.4	R53.4	Mitochondrial F1F0-ATP synthase, subunit f;Mitochondrial F1-F0 ATP synthase subunit F, predicted	ATP synthase complex f subunit like protein		[Biological_process-reproduction-automatic cur.-GO:0000003][Biological_process-embryonic development ending in birth or egg hatching-automatic cur.-GO:0009792][Biological_process-hermaphrodite genitalia development-automatic cur.-GO:0040035][Biological_process-body morphogenesis-automatic cur.-GO:0010171][Biological_process-growth-automatic cur.-GO:0040007][Biological_process-nematode larval deve…
R74.2	R74.2	Phosphorylation site
T01B10.4	nhr-14	Zinc finger, C4 type (two domains);Ligand-binding domain of nuclear hormone receptor;Nuclear hormone receptor, ligand-binding, core;Zinc finger, nuclear hormone receptor-type;Steroid hormone receptor	nuclear hormone receptor		[Biological_process-determination of adult life span-manual cur.-GO:0008340][Biological_process-regulation of transcription, DNA-dependent-manual cur.-GO:0006355][Biological_process-steroid hormone mediated signaling-manual cur.-GO:0043401][Cellular_component-nucleus-manual cur.-GO:0005634][Molecular_function-transcription factor activity-manual cur.-GO:0003700][Molecular_function-steroid hormone…
T01E8.5	nrde-2	Protein of unknown function (DUF1740);Domain of unknown function DUF1740
T02C12.2	T02C12.2	snRNA-activating protein of 50kDa MW C terminal;snRNA-activating protein complex, subunit 3, C-terminal			[Biological_process-reproduction-automatic cur.-GO:0000003][Biological_process-morphogenesis of an epithelium-automatic cur.-GO:0002009][Biological_process-embryonic development ending in birth or egg hatching-automatic cur.-GO:0009792][Biological_process-hermaphrodite genitalia development-automatic cur.-GO:0040035][Biological_process-positive regulation of growth rate-automatic cur.-GO:0040010]…
T04B2.5	T04B2.5	Patatin-like phospholipase;Patatin/Phospholipase A2-related			[Biological_process-lipid metabolic process-automatic cur.-GO:0006629]
T05H4.12	atp-4	ATPase, F0 complex, subunit F6, mitochondrial			[Biological_process-reproduction-automatic cur.-GO:0000003][Biological_process-embryonic development ending in birth or egg hatching-automatic cur.-GO:0009792][Cellular_component-mitochondrial proton-transporting ATP synthase complex, coupling factor F(o)-automatic cur.-GO:0000276][Molecular_function-hydrogen ion transmembrane transporter activity-automatic cur.-GO:0015078][Biological_process-ATP…
T07A9.9	T07A9.9	Phosphorylation site;Nucleolar GTP-binding protein 1 (NOG1);NOGCT (NUC087) domain;GTPase of unknown function;Ferrous iron transport protein B;GTP-binding domain, HSR1-related;Small GTP-binding protein domain;GTP1/OBG;Nucleolar GTP-binding 1;Ferrous iron transport protein B, N-terminal;NOG, C-terminal			[Biological_process-nematode larval development-manual cur.-GO:0002119][Biological_process-growth-manual cur.-GO:0040007][Biological_process-locomotion-manual cur.-GO:0040011][Biological_process-positive regulation of growth rate-manual cur.-GO:0040010][Biological_process-embryonic development ending in birth or egg hatching-manual cur.-GO:0009792][Biological_process-reproduction-manual cur.-GO:0…
T07C12.5	srj-34				[Biological_process-lipid storage-manual cur.-GO:0019915]
T08B2.9	fars-1	tRNA synthetases class II core domain (F);tRNA synthetases class II (D, K and N);tRNA synthetase class II core domain (G, H, P, S and T);Aminoacyl-tRNA synthetase, class II (G/ H/ P/ S), conserved domain;Phenylalanyl-tRNA synthetase;Aminoacyl-tRNA synthetase, class II (D/K/N);Phenylalanyl-tRNA synthetase, class IIc, alpha subunit	phenylalanyl-tRNA synthetase	frs-1 encodes a predicted phenylalanyl-t-RNA synthetase.	[Biological_process-embryonic development ending in birth or egg hatching-manual cur.-GO:0009792][Biological_process-reproduction-manual cur.-GO:0000003][Biological_process-nematode larval development-manual cur.-GO:0002119][Biological_process-growth-manual cur.-GO:0040007][Biological_process-body morphogenesis-manual cur.-GO:0010171][Biological_process-positive regulation of growth rate-manual c…
T08D10.1	nfya-1	CCAAT-binding transcription factor (CBF-B/NF-YA) subunit B;CCAAT-binding transcription factor, subunit B	DNA binding protein		[Biological_process-regulation of transcription, DNA-dependent-automatic cur.-GO:0006355][Molecular_function-transcription factor activity-automatic cur.-GO:0003700][Cellular_component-nucleus-automatic cur.-GO:0005634]
T08G11.3	T08G11.3
T08G5.3
T10C6.12	his-3	Core histone H2A/H2B/H3/H4;Histone-like transcription factor (CBF/NF-Y) and archaeal histone;Histone H2A;Transcription factor CBF/NF-Y/archaeal histone;Histone core	histone H2A	his-3 encodes an H2A histone; by homology, HIS-3 is predicted to function as a nucleosome component required for packaging of DNA into chromatin; his-3 is a replication-dependent histone locus that resides in the HIS1 cluster on chromosome V.	[Biological_process-reproduction-automatic cur.-GO:0000003][Molecular_function-DNA binding-automatic cur.-GO:0003677][Biological_process-embryonic development ending in birth or egg hatching-automatic cur.-GO:0009792][Molecular_function-sequence-specific DNA binding-automatic cur.-GO:0043565][Cellular_component-nucleosome-automatic cur.-GO:0000786][Cellular_component-nucleus-automatic cur.-GO:000…
T10H9.4	snb-1	Synaptobrevin;Synaptobrevin, metazoa/fungi	synaptobrevin	The snb-1 gene encodes synaptobrevin, a synaptic vesicle protein orthologous to human vesicle-associated membrane protein 1 (VAMP1 OMIM:185880) and 2 (VAMP2 OMIM:185881), and is required for viability and synaptic transmission; SNB-1 is likely to play a role in vesicle docking and/or fusion and is expressed in neurons where it colocalizes with synaptic vesicle proteins RAB-3 and synaptotagmin.	[Biological_process-morphogenesis of an epithelium-automatic cur.-GO:0002009][Biological_process-vesicle-mediated transport-automatic cur.-GO:0016192][Cellular_component-integral to membrane-automatic cur.-GO:0016021][Biological_process-locomotion-automatic cur.-GO:0040011]
T11G6.1	hars-1	tRNA synthetase class II core domain (G, H, P, S and T);Anticodon binding domain;Aminoacyl-tRNA synthetase, class II (G/ H/ P/ S), conserved domain;Anticodon-binding;Histidyl-tRNA synthetase, class IIa;Histidyl-tRNA synthetase, class IIa, subgroup	histidyl-tRNA synthetase (cytoplasmic);histidyl-tRNA synthetase (mitochondrial)	hars-1 encodes the sole histidyl-tRNA synthetase (HisRS), class II aminoacyl-tRNA synthetases that catalyze the attachment of histidine to its cognate tRNAs and are thus required for protein biosynthesis; in C. elegans, hars-1 is required for larval and germline development, and hence normal fertility; hars-1(RNAi) animals exhibit a reduced numbers of functional germ cells which is partially supp…	[Biological_process-histidyl-tRNA aminoacylation-manual cur.-GO:0006427][Biological_process-germ cell development-manual cur.-GO:0007281][Biological_process-nematode larval development-manual cur.-GO:0002119][Biological_process-embryonic development ending in birth or egg hatching-manual cur.-GO:0009792][Biological_process-positive regulation of growth rate-manual cur.-GO:0040010][Biological_proc…
T13H5.1	T13H5.1	Phosphorylation site;Protein-tyrosine phosphatase;Protein-tyrosine phosphatase, receptor/non-receptor type;Protein-tyrosine phosphatase, catalytic;Protein-tyrosine phosphatase, active site	protein-tyrosine phosphatase		[Biological_process-protein amino acid dephosphorylation-manual cur.-GO:0006470][Biological_process-dephosphorylation-manual cur.-GO:0016311][Molecular_function-protein tyrosine phosphatase activity-manual cur.-GO:0004725][Molecular_function-phosphatase activity-manual cur.-GO:0016791][Molecular_function-phosphatase activity-automatic cur.-GO:0016791][Biological_process-protein amino acid dephosp…
T19C3.4	T19C3.4	Phosphorylation site;TB2/DP1, HVA22 family;TB2/DP1/HVA22-related protein	Polyposis locus protein 1
T20B5.1	apa-2	Adaptin N terminal region;Alpha adaptin AP2, C-terminal domain;Adaptin C-terminal domain;Clathrin/coatomer adaptor, adaptin-like, N-terminal;Clathrin adaptor, alpha-adaptin, appendage, C-terminal subdomain;Clathrin adaptor, alpha/beta/gamma-adaptin, appendage, Ig-like subdomain;Adaptor protein complex AP-2, alpha subunit	alpha-adaptin	apa-2 encodes an adaptin: specifically, it encodes an ortholog of the alpha subunit of adaptor protein complex 2 (AP2); loss of apa-2 activity via RNAi results in defects in receptor-mediated yolk endocytosis and thus, embryonic lethality.	[Cellular_component-membrane-automatic cur.-GO:0016020][Molecular_function-protein transporter activity-automatic cur.-GO:0008565][Biological_process-vesicle-mediated transport-automatic cur.-GO:0016192][Biological_process-protein transport-automatic cur.-GO:0015031][Cellular_component-clathrin adaptor complex-automatic cur.-GO:0030131][Biological_process-intracellular protein transport-automatic…
T20F7.5	T20F7.5
T20G5.1	chc-1	Region in Clathrin and VPS;Clathrin propeller repeat;Clathrin, heavy-chain linker;Clathrin, heavy chain/VPS, 7-fold repeat;Clathrin, heavy chain, linker, core motif;Clathrin, heavy chain;Clathrin, heavy chain, propeller repeat	Clathrin heavy chain	chc-1 encodes the C. elegans clathrin heavy chain ortholog; loss of chc-1 activity via RNAi results in defects in receptor-mediated yolk endocytosis and thus, embryonic lethality.	[Biological_process-reproduction-automatic cur.-GO:0000003][Cellular_component-clathrin coat of trans-Golgi network vesicle-automatic cur.-GO:0030130][Biological_process-embryonic development ending in birth or egg hatching-automatic cur.-GO:0009792][Biological_process-vesicle-mediated transport-automatic cur.-GO:0016192][Biological_process-intracellular protein transport-automatic cur.-GO:000688…
T22F7.3	T22F7.3	Kunitz/Bovine pancreatic trypsin inhibitor domain;EB module;Proteinase inhibitor I2, Kunitz metazoa;EB domain;Cysteine-rich repeat;Proteinase inhibitor I2, Kunitz, conserved site			[Molecular_function-serine-type endopeptidase inhibitor activity-automatic cur.-GO:0004867]
T23D8.5	his-67	Core histone H2A/H2B/H3/H4;Histone-like transcription factor (CBF/NF-Y) and archaeal histone;TATA box binding protein associated factor (TAF);Histone H4;Transcription factor CBF/NF-Y/archaeal histone;Histone core;Histone H4, conserved site	histone H4	his-67 encodes an H4 histone required for embryonic viability and growth.	[Molecular_function-DNA binding-automatic cur.-GO:0003677][Biological_process-embryonic development ending in birth or egg hatching-automatic cur.-GO:0009792][Biological_process-transcription initiation-automatic cur.-GO:0006352][Molecular_function-sequence-specific DNA binding-automatic cur.-GO:0043565][Cellular_component-nucleosome-automatic cur.-GO:0000786][Cellular_component-nucleus-automatic…
T23F11.1	T23F11.1	Protein phosphatase 2C;Protein phosphatase 2C, manganese/magnesium aspartate binding site;Protein phosphatase 2C-like	phosphatase		[Molecular_function-protein serine/threonine phosphatase activity-automatic cur.-GO:0004722][Cellular_component-protein serine/threonine phosphatase complex-automatic cur.-GO:0008287][Biological_process-protein amino acid dephosphorylation-automatic cur.-GO:0006470][Molecular_function-catalytic activity-automatic cur.-GO:0003824]
T24D5.1	T24D5.1
T25B9.10
T25D3.2	mrpl-28				[Biological_process-embryonic development ending in birth or egg hatching-automatic cur.-GO:0009792][Biological_process-positive regulation of growth rate-automatic cur.-GO:0040010][Biological_process-body morphogenesis-automatic cur.-GO:0010171][Biological_process-growth-automatic cur.-GO:0040007][Biological_process-nematode larval development-automatic cur.-GO:0002119]
T26C11.4
T28D9.2	rsp-5	RNA recognition motif. (a.k.a. RRM, RBD, or RNP domain);RNA recognition motif domain	splicing factor		[Biological_process-embryonic development ending in birth or egg hatching-manual cur.-GO:0009792][Biological_process-gastrulation with mouth forming first-manual cur.-GO:0001703][Biological_process-embryonic development-manual cur.-GO:0009795][Biological_process-locomotion-manual cur.-GO:0040011][Biological_process-hermaphrodite genitalia development-manual cur.-GO:0040035][Biological_process-oog…
W01F3.3
W02B9.1	hmr-1	Laminin G domain;Cadherin domain;EGF-type aspartate/asparagine hydroxylation site;Cadherin;Epidermal growth factor-like;Laminin G, subdomain 1;Laminin G, subdomain 2;EGF-like region, conserved site;Cadherin conserved site;EF-Hand 1, calcium-binding site	Cadherin, Laminin G domain;cadherin	hmr-1 encodes two isoforms of a classical cadherin that contain extracellular cadherin, EGF-like, and laminin G domains as well as a highly conserved intracellular domain that binds beta-catenin; by homology, the HMR-1 proteins are predicted to function as calcium-dependent, homophilic cell-cell adhesion receptors; in vivo, HMR-1A activity is required for mediating the cell migrations, cell shape…	[Biological_process-apical-manual cur.-GO:0003384][Biological_process-cell migration involved in gastrulation-manual cur.-GO:0042074][Biological_process-establishment of mitotic spindle orientation-manual cur.-GO:0000132][Biological_process-embryonic development-manual cur.-GO:0009790][Biological_process-cell migration-manual cur.-GO:0016477][Biological_process-cytoskeletal anchoring at plasma me…
W04A8.2	W04A8.2	Ribonucleotide reductase			[Biological_process-oxidation reduction-automatic cur.-GO:0055114][Molecular_function-ribonucleoside-diphosphate reductase activity-automatic cur.-GO:0004748][Biological_process-deoxyribonucleoside diphosphate metabolic process-automatic cur.-GO:0009186]
W06D12.3	fat-5	Fatty acid desaturase;Fatty acid desaturase, type 1;Fatty acid desaturase, type 1, core	Fatty acid desaturase	fat-5 encodes a delta-9 fatty acid desaturase that is predicted to be mitochondrial; when expressed heterologously in S. cerevisiae, FAT-5 rescues the fatty acid auxotrophy of the yeast delta-9 desaturase mutant ole1.	[Biological_process-oxidation reduction-automatic cur.-GO:0055114][Molecular_function-oxidoreductase activity, acting on paired donors, with oxidation of a pair of donors resulting in the reduction of molecular oxygen to two molecules of water-automatic cur.-GO:0016717][Biological_process-lipid metabolic process-automatic cur.-GO:0006629]
W06F12.1	lit-1	Protein kinase domain;Protein tyrosine kinase;Serine-threonine/tyrosine-protein kinase;Serine/threonine-protein kinase domain;MAP kinase, conserved site;Serine/threonine-protein kinase, active site;Protein kinase, ATP binding site;Serine/threonine-protein kinase-like domain;Tyrosine-protein kinase, catalytic domain	serine/threonine kinase (CDC2/CDC28 subfamily)	lit-1 encodes a serine threonine protein kinase homolog related to the Drosophila protein Nemo that is required for embryonic viability, plays a central role in controlling the asymmetry of cell divisions during embryogenesis, and affects EMS, MS, and C lineages; acts downstream of mom-2 with respect to polarity defects and mediates larval cell fate decisions that involve POP-1, and is expressed …	[Biological_process-protein amino acid phosphorylation-manual cur.-GO:0006468][Biological_process-asymmetric cell division-manual cur.-GO:0008356][Biological_process-embryonic development-manual cur.-GO:0009790][Biological_process-Wnt receptor signaling pathway-manual cur.-GO:0016055][Biological_process-polarity specification of proximal/distal axis-manual cur.-GO:0010085][Biological_process-asym…
W09H1.4	W09H1.4
Y105C5A.1	Y105C5A.1	ELM2 domain			[Biological_process-reproduction-automatic cur.-GO:0000003][Biological_process-embryonic development ending in birth or egg hatching-automatic cur.-GO:0009792]
Y105E8B.8	ero-1	Endoplasmic Reticulum Oxidoreductin 1 (ERO1);Endoplasmic reticulum oxidoreductin 1		ero-1 encodes an endoplasmic reticulum oxidoreductase that affects ER-stress response and affects reactive oxygen species levels.	[Biological_process-nematode larval development-manual cur.-GO:0002119][Biological_process-growth-manual cur.-GO:0040007][Biological_process-determination of adult life span-manual cur.-GO:0008340][Biological_process-protein thiol-disulfide exchange-manual cur.-GO:0006467][Biological_process-oxidation reduction-manual cur.-GO:0055114][Cellular_component-endoplasmic reticulum membrane-manual cur.-…
Y110A2AL.12	hpo-20	GWT1			[Biological_process-GPI anchor biosynthetic process-manual cur.-GO:0006506][Cellular_component-endoplasmic reticulum membrane-manual cur.-GO:0005789][Cellular_component-integral to membrane-manual cur.-GO:0016021][Molecular_function-transferase activity, transferring acyl groups-manual cur.-GO:0016746][Biological_process-GPI anchor biosynthetic process-automatic cur.-GO:0006506][Cellular_componen…
Y110A2AL.5	Y110A2AL.5	PAN-like domain;PAN-3 domain
Y113G7A.3	sec-23	Sec23/Sec24 trunk domain;Sec23/Sec24 helical domain;Sec23/Sec24 beta-sandwich domain;Gelsolin repeat;Sec23/Sec24 zinc finger;Zinc finger, Sec23/Sec24-type;Sec23/Sec24, trunk domain;Sec23/Sec24, helical domain;Gelsolin domain;Sec23/Sec24 beta-sandwich			[Biological_process-reproduction-automatic cur.-GO:0000003][Biological_process-embryonic development ending in birth or egg hatching-automatic cur.-GO:0009792][Biological_process-molting cycle, collagen and cuticulin-based cuticle-automatic cur.-GO:0018996][Molecular_function-zinc ion binding-automatic cur.-GO:0008270][Biological_process-secretion by cell-automatic cur.-GO:0032940][Biological_pro…
Y18H1A.6	pif-1	PIF1-like helicase;AAA domain (dynein-related subfamily);DNA helicase PIF1, ATP-dependent;ATPase, AAA-5		pif-1 encodes a DNA helicase; based upon its similarity to Saccharomyces cerevisiae Pif1p, PIF-1 is predicted to function as a negative regulator of telomerase activity that acts by displacing telomerase from the ends of DNA; as loss of pif-1 activity via large-scale RNAi screens results in no obvious abnormalities, the precise role of pif-1 in C. elegans development and/or behavior is not yet kn…	[Molecular_function-ATP binding-automatic cur.-GO:0005524][Molecular_function-ATPase activity-automatic cur.-GO:0016887]
Y19D10A.16	Y19D10A.16	Aldose 1-epimerase;Aldose 1-epimerase, subgroup			[Biological_process-carbohydrate metabolic process-automatic cur.-GO:0005975][Molecular_function-isomerase activity-automatic cur.-GO:0016853][Biological_process-body morphogenesis-automatic cur.-GO:0010171][Biological_process-growth-automatic cur.-GO:0040007][Biological_process-nematode larval development-automatic cur.-GO:0002119][Biological_process-hexose metabolic process-automatic cur.-GO:00…
Y23H5A.8	Y23H5A.8				[Biological_process-positive regulation of multicellular organism growth-automatic cur.-GO:0040018]
Y25C1A.7	Y25C1A.7	Yip1 domain			[Cellular_component-membrane-manual cur.-GO:0016020][Cellular_component-integral to membrane-manual cur.-GO:0016021][Cellular_component-membrane-automatic cur.-GO:0016020]
Y37D8A.19	Y37D8A.19				[Biological_process-growth-automatic cur.-GO:0040007][Biological_process-nematode larval development-automatic cur.-GO:0002119]
Y37D8A.4	Y37D8A.4	SH2 domain;SH2 motif			[Molecular_function-protein binding-automatic cur.-GO:0005515]
Y38C1AB.6	Y38C1AB.6
Y39A1A.5	rabx-5	Vacuolar sorting protein 9 (VPS9) domain;A20-like zinc finger;Zinc finger, A20-type;Vacuolar sorting protein 9;Vacuolar sorting protein 9, subgroup			[Molecular_function-DNA binding-automatic cur.-GO:0003677][Molecular_function-zinc ion binding-automatic cur.-GO:0008270]
Y39B6A.2
Y41D4B.19	npp-8	Nup133 N terminal like;Nucleoporin, Nup155-like;Nucleoporin, Nup133/Nup155-like, N-terminal;Non-repetitive/WGA-negative nucleoporin C-terminal;Nucleoporin, Nup133/Nup155-like, C-terminal			[Biological_process-nematode larval development-manual cur.-GO:0002119][Biological_process-growth-manual cur.-GO:0040007][Biological_process-embryonic development ending in birth or egg hatching-manual cur.-GO:0009792][Biological_process-nucleus organization-manual cur.-GO:0006997][Biological_process-hermaphrodite genitalia development-manual cur.-GO:0040035][Biological_process-nucleocytoplasmic …
Y42H9AR.3	rabs-5	FYVE zinc finger;Rabenosyn Rab binding domain;Drought induced 19 protein (Di19);Zinc finger, FYVE-type;Zinc finger, C2H2;Drought induced 19/ RING finger protein 114;FYVE-finger-containing Rab5 effector protein rabenosyn-5			[Molecular_function-zinc ion binding-automatic cur.-GO:0008270][Cellular_component-intracellular-automatic cur.-GO:0005622][Molecular_function-metal ion binding-automatic cur.-GO:0046872]
Y47D3A.10	tbx-34	T-box;Transcription factor, T-box		tbx-34 encodes a diverged member of the T-box transcription factor family; by homology, TBX-34 is predicted to function as a transcriptional regulator during development, but as loss of tbx-34 activity via RNAi results in no obvious defects, the precise role of TBX-34 in C. elegans development and/or behavior is not yet known.	[Biological_process-regulation of transcription, DNA-dependent-automatic cur.-GO:0006355][Molecular_function-transcription factor activity-automatic cur.-GO:0003700][Cellular_component-nucleus-automatic cur.-GO:0005634]
Y47D3A.26	smc-3	RecF/RecN/SMC N terminal domain;SMC proteins Flexible Hinge Domain;RecF/RecN/SMC;SMCs flexible hinge;ABC transporter, conserved site			[Biological_process-reproduction-automatic cur.-GO:0000003][Biological_process-morphogenesis of an epithelium-automatic cur.-GO:0002009][Molecular_function-ATP binding-automatic cur.-GO:0005524][Biological_process-embryonic development ending in birth or egg hatching-automatic cur.-GO:0009792][Molecular_function-protein binding-automatic cur.-GO:0005515][Biological_process-hermaphrodite genitalia…
Y47D3A.6	tra-1	Zinc finger, C2H2;Zinc finger, C2H2-like		tra-1 encodes Zn2+-finger-containing proteins that are the sole C. elegans members of the GLI transcription factor family; during development, tra-1 functions cell autonomously as the terminal regulator of the sex determination pathway and positively regulates all aspects of hermaphrodite somatic sexual differentiation; in addition, tra-1 activity is required for proper development of the male so…	[Biological_process-gonad development-manual cur.-GO:0008406][Biological_process-female somatic sex determination-manual cur.-GO:0019101][Biological_process-positive regulation of neuron apoptosis-manual cur.-GO:0043525][Biological_process-receptor-mediated endocytosis-manual cur.-GO:0006898][Biological_process-inductive cell migration-manual cur.-GO:0040039][Biological_process-morphogenesis of a…
Y49C4A.5	srx-4	Serpentine type 7TM GPCR chemoreceptor Srx;GPCR, rhodopsin-like, 7TM;7TM GPCR, serpentine receptor class x (Srx)	7TM chemoreceptor, srx family		[Cellular_component-integral to membrane-automatic cur.-GO:0016021][Biological_process-G-protein coupled receptor protein signaling pathway-automatic cur.-GO:0007186]
Y49F6B.13	Y49F6B.13
Y53F4B.25	Y53F4B.25	DB module;Domain of unknown function DB
Y54E2A.4	Y54E2A.4	Sec63 Brl domain;DEAD/DEAH box helicase;Type III restriction enzyme, res subunit;Helicase conserved C-terminal domain;Helicase, C-terminal;ATPase, AAA+ type, core;Sec63 domain;UvrABC complex, subunit B;DNA/RNA helicase, DEAD/DEAH box type, N-terminal;DEAD-like helicase			[Molecular_function-DNA binding-automatic cur.-GO:0003677][Molecular_function-ATP binding-automatic cur.-GO:0005524][Molecular_function-helicase activity-automatic cur.-GO:0004386][Molecular_function-ATP-dependent helicase activity-automatic cur.-GO:0008026][Molecular_function-hydrolase activity-automatic cur.-GO:0016787][Molecular_function-nucleotide binding-automatic cur.-GO:0000166][Molecular_…
Y55D5A.1	Y55D5A.1				[Biological_process-oviposition-manual cur.-GO:0018991][Biological_process-axonal fasciculation-manual cur.-GO:0007413][Biological_process-locomotion-manual cur.-GO:0040011][Biological_process-morphogenesis of an epithelium-manual cur.-GO:0002009][Biological_process-morphogenesis of an epithelium-automatic cur.-GO:0002009][Biological_process-locomotion-automatic cur.-GO:0040011]
Y55F3BR.6	Y55F3BR.6	Hsp20/alpha crystallin family;Alpha crystallin/Heat shock protein;Heat shock protein Hsp20
Y57A10A.8	Y57A10A.8	Domain of unknown function (DUF545);SPK
Y57G11C.24	eps-8	Phosphotyrosine-binding domain;Variant SH3 domain;SH3 domain;Src homology-3 domain;Phosphotyrosine interaction domain;Variant SH3;Tensin phosphotyrosine-binding domain;Phosphorylation site		eps-8 is predicted to encode five protein isoforms with similarity to mouse epidermal growth factor receptor kinase substrate that affects embryonic viability, growth, locomotion, osmoregulation, and larval viability; interacts with GEX-3 in yeast two-hybrid assays.	[Biological_process-embryonic morphogenesis-manual cur.-GO:0048598][Biological_process-nematode larval development-manual cur.-GO:0002119][Biological_process-epidermis morphogenesis-manual cur.-GO:0048730][Biological_process-embryonic development-manual cur.-GO:0009790][Biological_process-intermediate filament organization-manual cur.-GO:0045109][Biological_process-maintenance of protein location…
Y61A9LA.4	Y61A9LA.4
Y61A9LA.7	Y61A9LA.7
Y67D8C.5	eel-1	Phosphorylation site;Domain of Unknown Function (DUF908);Domain of Unknown Function (DUF913);HECT;E3 ubiquitin ligase, domain of unknown function DUF908;E3 ubiquitin ligase, domain of unknown function DUF913		eel-1 encodes a predicted Hect E3 ubiquitin ligase that contains multiple domains of similarity to the mammalian Mcl1 ubiquitin ligase Mule; eel-1 (enhancer of efl-1) was identified in a screen for modifiers of the transcription factor efl-1/E2F which is involved in the generation of SKN-1 protein asymmetry in the early embryo, a process essential for proper embryonic patterning; EEL-1 binds SKN-…	[Biological_process-embryonic development ending in birth or egg hatching-automatic cur.-GO:0009792][Molecular_function-acid-amino acid ligase activity-automatic cur.-GO:0016881][Cellular_component-intracellular-automatic cur.-GO:0005622][Biological_process-protein modification process-automatic cur.-GO:0006464]
Y71A12B.1	rps-6	Phosphorylation site;Ribosomal protein S6e;Ribosomal protein S6, eukaryotic	40S ribosomal protein S6	rps-6 encodes a small (40S) ribosomal subunit S6 protein; loss of rps-6 activity in adult animals extends lifespan.	[Cellular_component-ribosome-automatic cur.-GO:0005840][Biological_process-reproduction-automatic cur.-GO:0000003][Biological_process-molting cycle, collagen and cuticulin-based cuticle-automatic cur.-GO:0018996][Molecular_function-structural constituent of ribosome-automatic cur.-GO:0003735][Cellular_component-intracellular-automatic cur.-GO:0005622][Biological_process-translation-automatic cur.…
Y71F9AL.13	rpl-1	Ribosomal protein L1p/L10e family;Ribosomal protein L1;Ribosomal protein L1, conserved site		rpl-1 encodes a large ribosomal subunit L10a protein; by homology, RPL-1 is predicted to function in protein biosynthesis; in C. elegans, RPL-1 activity is essential for embryonic development.	[Biological_process-embryonic development ending in birth or egg hatching-manual cur.-GO:0009792][Biological_process-positive regulation of growth rate-manual cur.-GO:0040010][Biological_process-reproduction-manual cur.-GO:0000003][Biological_process-nematode larval development-manual cur.-GO:0002119][Biological_process-growth-manual cur.-GO:0040007][Biological_process-apoptosis-manual cur.-GO:00…
Y71F9AL.7	Y71F9AL.7
Y71F9B.4	snr-7	LSM domain;Like-Sm ribonucleoprotein (LSM) domain;Like-Sm ribonucleoprotein (LSM) domain, eukaryotic/archaea-type	small nuclear ribonucleoprotein Sm G (snRNP core protein G)	snr-7 encodes the C. elegans ortholog of the small nuclear ribonucleoprotein G, one of seven subunits of the heptameric Sm complex required for the biogenesis and function of snRNPs that catalyze mRNA splicing; in addition to its predicted role in pre-mRNA processing, SNR-7 activity is essential for embryogenesis and for several aspects of germ cell specification including localization and subcel…	[Biological_process-reproduction-automatic cur.-GO:0000003][Biological_process-embryonic development ending in birth or egg hatching-automatic cur.-GO:0009792][Biological_process-RNA interference-automatic cur.-GO:0016246][Biological_process-positive regulation of growth rate-automatic cur.-GO:0040010][Biological_process-receptor-mediated endocytosis-automatic cur.-GO:0006898][Biological_process-…
Y71G12B.11	Y71G12B.11	Phosphorylation site;Talin, middle domain;I/LWEQ domain;Vinculin Binding Site;FERM N-terminal domain;FERM central domain;PTB domain (IRS-1 type);Insulin receptor substrate-1, PTB;I/LWEQ;Vinculin-binding site-containing domain;Talin, central;Talin-related;FERM, N-terminal;FERM conserved site;Band 4.1 domain			[Biological_process-locomotion-manual cur.-GO:0040011][Biological_process-embryonic development ending in birth or egg hatching-manual cur.-GO:0009792][Biological_process-nematode larval development-manual cur.-GO:0002119][Biological_process-growth-manual cur.-GO:0040007][Biological_process-body morphogenesis-manual cur.-GO:0010171][Biological_process-inductive cell migration-manual cur.-GO:00400…
Y71H2B.10	apb-1	Adaptin N terminal region;HEAT repeat;Adaptin C-terminal domain;HEAT;Clathrin/coatomer adaptor, adaptin-like, N-terminal;Clathrin adaptor, alpha/beta/gamma-adaptin, appendage, Ig-like subdomain;Adaptor protein complex, beta subunit		apb-1 encodes an adaptin: specifically, it encodes an ortholog of the beta1/2 subunit of adaptor protein complex 1 (AP1); loss of abp-1 activity via RNAi results in defects in receptor-mediated yolk endocytosis and thus, embryonic lethality.	[Biological_process-receptor-mediated endocytosis-manual cur.-GO:0006898][Biological_process-embryonic development ending in birth or egg hatching-manual cur.-GO:0009792][Biological_process-reproduction-manual cur.-GO:0000003][Biological_process-apoptosis-manual cur.-GO:0006915][Biological_process-nematode larval development-manual cur.-GO:0002119][Biological_process-growth-manual cur.-GO:0040007…
Y73F8A.1	pkd-2	Polycystin cation channel;Ion transport protein;Polycystic kidney disease type 2 protein;Ion transport;Polycystin cation channel, PKD1/PKD2		pkd-2 encodes an ortholog of human PKD2 (OMIM:173910; mutated in autosomal dominant polycystic kidney disease) that is expressed in the cilia of three types of male-specific sensory neurons and that is required for two aspects of male mating behavior; PKD-2 acts with LOV-1; EGL-44 and EGL-46 regulate cell-specific expression of lov-1 and pkd-2 to specify the behavioral function of the HOB neuron.	[Cellular_component-membrane-automatic cur.-GO:0016020][Biological_process-transmembrane transport-automatic cur.-GO:0055085][Biological_process-ion transport-automatic cur.-GO:0006811][Molecular_function-ion channel activity-automatic cur.-GO:0005216][Molecular_function-calcium ion binding-automatic cur.-GO:0005509]
Y75B8A.21	fbxa-89	FTH domain;F-box domain;F-box domain, cyclin-like;Domain of unknown function DUF38, Caenorhabditis species		This gene encodes a protein containing an F-box, a motif predicted to mediate protein-protein interactions either with homologs of yeast Skp-1p or with other proteins; this gene's encoded protein also contains an FTH/DUF38 motif, which may also mediate protein-protein interaction.	[Molecular_function-protein binding-automatic cur.-GO:0005515]
Y76A2A.2
Y79H2A.3	Y79H2A.3	Zinc finger, C2H2		The protein product of this gene is predicted to contain a glutamine/asparagine (Q/N)-rich ('prion') domain, by the algorithm of Michelitsch and Weissman (as of the WS77 release of WormBase, i.e., in wormpep77).	[Biological_process-nematode larval development-manual cur.-GO:0002119][Biological_process-growth-manual cur.-GO:0040007][Biological_process-locomotion-manual cur.-GO:0040011][Biological_process-positive regulation of growth rate-manual cur.-GO:0040010][Biological_process-receptor-mediated endocytosis-manual cur.-GO:0006898][Cellular_component-intracellular-manual cur.-GO:0005622][Molecular_funct…
Y87G2A.5	vars-2	tRNA synthetases class I (I, L, M and V);Anticodon-binding domain of tRNA;tRNA synthetases class I (M);Aminoacyl-tRNA synthetase, class I, conserved site;Aminoacyl-tRNA synthetase, class Ia;Valyl-tRNA synthetase;Valyl/Leucyl/Isoleucyl-tRNA synthetase, class I, anticodon-binding;Aminoacyl-tRNA synthetase, class I (M)		vrs-2 encodes a predicted cytoplasmic valyl-tRNA synthetase (ValRS), a class I aminoacyl-tRNA synthetase that catalyzes the attachment of valine to its cognate tRNA and is thus required for protein biosynthesis; in C. elegans, VRS-2 activity is required for embryonic and germline development.	[Biological_process-reproduction-automatic cur.-GO:0000003][Molecular_function-ATP binding-automatic cur.-GO:0005524][Cellular_component-cytoplasm-automatic cur.-GO:0005737][Biological_process-embryonic development ending in birth or egg hatching-automatic cur.-GO:0009792][Molecular_function-nucleotide binding-automatic cur.-GO:0000166][Biological_process-molting cycle, collagen and cuticulin-bas…
ZC132.7	srh-192	Serpentine type 7TM GPCR chemoreceptor Srh;Serpentine type 7TM GPCR chemoreceptor Sri;Serpentine type 7TM GPCR chemoreceptor Srd;Serpentine type 7TM GPCR chemoreceptor Str;7TM GPCR, serpentine receptor class d (Srd);7TM GPCR, serpentine receptor class h (Srh);7TM GPCR, serpentine receptor class r (Str);7TM GPCR, serpentine chemoreceptor class i (Sri)	7TM chemoreceptor, srh family
ZC581.6	try-7	Domain of unknown function (DUF316);Trypsin;Peptidase S1/S6, chymotrypsin/Hap;Protein of unknown function DUF316			[Molecular_function-serine-type endopeptidase activity-automatic cur.-GO:0004252][Biological_process-proteolysis-automatic cur.-GO:0006508]
ZK1248.1	ZK1248.1	Peptidase family M13;Peptidase M13, neprilysin;Peptidase M13, neprilysin, C-terminal		ZK1248.1 encodes a neprilysin; neprilysins are thermolysin-like zinc metallopeptidases, found on the outer surface of animal cells, that negatively regulate small signalling peptides (e.g., enkephalin, tachykinin, insulin, and natriuretic peptides) by cleaving them; ZK1248.1 has no clear orthologs in other organisms.	[Molecular_function-metalloendopeptidase activity-automatic cur.-GO:0004222][Biological_process-proteolysis-automatic cur.-GO:0006508]
ZK1248.3	ehs-1	Phosphorylation site;EPS15 homology (EH);EF-Hand 1, calcium-binding site		The ehs-1 gene encodes an ortholog of mammalian EPS15 that probably functions in endocytosis.	[Biological_process-synaptic transmission-manual cur.-GO:0007268][Biological_process-synaptic vesicle endocytosis-manual cur.-GO:0048488][Cellular_component-synapse-manual cur.-GO:0045202][Cellular_component-axon-manual cur.-GO:0030424][Molecular_function-protein binding-manual cur.-GO:0005515][Molecular_function-protein binding-automatic cur.-GO:0005515]
ZK180.4	sar-1	Miro-like protein;Gtr1/RagA G protein conserved region;G-protein alpha subunit;Signal recognition particle receptor beta subunit;Ras family;Guanine nucleotide binding protein (G-protein), alpha subunit;Small GTP-binding protein domain;Small GTPase superfamily, SAR1-type;Small GTPase superfamily, ARF/SAR type;Gtr1/RagA G protein;Mitochondrial Rho-like;Signal recognition particle receptor, beta sub…	GTP-binding protein		[Biological_process-reproduction-automatic cur.-GO:0000003][Cellular_component-cytoplasm-automatic cur.-GO:0005737][Biological_process-molting cycle, collagen and cuticulin-based cuticle-automatic cur.-GO:0018996][Biological_process-small GTPase mediated signal transduction-automatic cur.-GO:0007264][Molecular_function-signal transducer activity-automatic cur.-GO:0004871][Biological_process-G-pro…
ZK328.6	ZK328.6	F-box domain;Transcription factor, T-box;F-box domain, cyclin-like			[Biological_process-regulation of transcription, DNA-dependent-automatic cur.-GO:0006355][Molecular_function-protein binding-automatic cur.-GO:0005515][Molecular_function-transcription factor activity-automatic cur.-GO:0003700][Cellular_component-nucleus-automatic cur.-GO:0005634]
ZK353.1	cyy-1	Phosphorylation site;Cyclin, N-terminal domain;Cyclin;Cyclin, N-terminal;Cyclin Y;Cyclin-like;Cyclin PHO80-like			[Biological_process-regulation of cyclin-dependent protein kinase activity-manual cur.-GO:0000079][Cellular_component-axon-manual cur.-GO:0030424][Cellular_component-dendrite-manual cur.-GO:0030425][Molecular_function-protein kinase binding-manual cur.-GO:0019901][Molecular_function-protein kinase binding-automatic cur.-GO:0019901][Biological_process-regulation of cyclin-dependent protein kinase …
ZK370.3	hipr-1	ANTH domain;I/LWEQ domain;I/LWEQ;ANTH;Epsin-like, N-terminal	Talin		[Biological_process-defecation-manual cur.-GO:0030421][Biological_process-ultradian rhythm-manual cur.-GO:0007624][Biological_process-developmental process-manual cur.-GO:0032502][Biological_process-neurotransmitter secretion-manual cur.-GO:0007269][Biological_process-protein localization-manual cur.-GO:0008104][Biological_process-mechanosensory behavior-manual cur.-GO:0007638][Biological_process…
ZK455.1	aco-1	Phosphorylation site;Aconitase family (aconitate hydratase);Aconitase C-terminal domain;Aconitase A/isopropylmalate dehydratase small subunit, swivel;Aconitase/3-isopropylmalate dehydratase large subunit, alpha/beta/alpha;Aconitase/iron regulatory protein 2;Aconitase/isopropylmalate dehydratase;Aconitase family, 4Fe-4S cluster binding site	iron-responsive element-binding like protein	aco-1 encodes an aconitase that is homologous to mammalian iron regulatory protein-1 (IRP1); aco-1 activity is required for normal brood sizes and, under iron stress conditions, for normal lifespan and L4-to-adult growth rates; ACO-1 physically interacts with GEX-3; like IRP1, ACO-1 has aconitase activity and is post-translationally regulated by iron, but, unlike IRP1, it lacks RNA-binding activi…	[Molecular_function-4 iron, 4 sulfur cluster binding-automatic cur.-GO:0051539][Biological_process-metabolic process-automatic cur.-GO:0008152]
ZK455.6	nhr-33	Zinc finger, C4 type (two domains);Ligand-binding domain of nuclear hormone receptor;Nuclear hormone receptor, ligand-binding, core;Zinc finger, nuclear hormone receptor-type	Zinc finger, C4 type (two domains)		[Molecular_function-steroid hormone receptor activity-automatic cur.-GO:0003707][Biological_process-regulation of transcription, DNA-dependent-automatic cur.-GO:0006355][Molecular_function-sequence-specific DNA binding-automatic cur.-GO:0043565][Molecular_function-zinc ion binding-automatic cur.-GO:0008270][Molecular_function-transcription factor activity-automatic cur.-GO:0003700][Cellular_compo…
ZK484.4	ZK484.4	Phosphorylation site			[Biological_process-embryonic development ending in birth or egg hatching-manual cur.-GO:0009792][Biological_process-reproduction-manual cur.-GO:0000003][Biological_process-reproduction-automatic cur.-GO:0000003][Biological_process-embryonic development ending in birth or egg hatching-automatic cur.-GO:0009792]
ZK512.4	ZK512.4	Signal recognition particle 9 kDa protein (SRP9);Signal recognition particle, SRP9 subunit	Signal Recognition Particle 9Kd protein		[Cellular_component-signal recognition particle-automatic cur.-GO:0048500][Biological_process-negative regulation of translational elongation-automatic cur.-GO:0045900][Molecular_function-7S RNA binding-automatic cur.-GO:0008312][Biological_process-SRP-dependent cotranslational protein targeting to membrane-automatic cur.-GO:0006614]
ZK520.2	sid-2			sid-2 encodes a novel, single-pass transmembrane protein; SID-2 is required for environmental-mediated (i.e. ingestion or soaking) RNA interference (RNAi); SID-2::GFP is expressed strongly in the intestine where it localizes to the apical (lumenal) membrane; SID-2::GFP is also expressed at much lower levels in the excretory duct cells; when expressed in Caenorhabditis briggsae, a related nematode…
ZK637.13	glb-1	Globin;Globin, subset;Globin, nematode	Globin	glb-1 encodes a globin; glb-1 transcription is uninduced by anoxia, but repressed by DAF-2 signalling in a DAF-16 dependent manner; glb-1 is expressed in distal germline, late embryonic cells that are probably hypodermal precursors, and young adults; glb-1 transcription is lower in L3 larvae than in adults, while in adults it is higher than that of most other globins; glb-1 has no obvious functio…	[Biological_process-oxygen transport-automatic cur.-GO:0015671][Molecular_function-iron ion binding-automatic cur.-GO:0005506][Molecular_function-oxygen binding-automatic cur.-GO:0019825][Molecular_function-heme binding-automatic cur.-GO:0020037]
ZK637.8	unc-32	V-type ATPase 116kDa subunit family;ATPase, V0/A0 complex, 116kDa subunit	TJ6/proton pump	unc-32 encodes, by alternative splicing, six isoforms of an ortholog of subunit a of the membrane-bound (V0) domain of vacuolar proton-translocating ATPase (V-ATPase); UNC-32 is orthologous to human ATP6N1A (OMIM:192130), ATP6V0A2, ATP6V0A4 (OMIM:605239, mutated in distal renal tubular acidosis), and TCIRG1 (OMIM:604592, mutated in osteopetrosis); one UNC-32 isoform is essential for locomotion an…	[Biological_process-positive regulation of programmed cell death-manual cur.-GO:0043071][Biological_process-response to hypoxia-manual cur.-GO:0001666][Biological_process-embryonic development ending in birth or egg hatching-manual cur.-GO:0009792][Biological_process-locomotion-manual cur.-GO:0040011][Biological_process-nematode larval development-manual cur.-GO:0002119][Biological_process-synapt…
ZK675.3	ZK675.3	Bestrophin, RFP-TM, chloride channel;Bestrophin;DNA/RNA helicase, ATP-dependent, DEAH-box type, conserved site;Bestrophin/UPF0187	Putative membrane protein		[Cellular_component-integral to membrane-manual cur.-GO:0016021][Molecular_function-nucleic acid binding-manual cur.-GO:0003676][Molecular_function-ATP binding-manual cur.-GO:0005524][Molecular_function-ATP-dependent helicase activity-manual cur.-GO:0008026][Molecular_function-ATP binding-automatic cur.-GO:0005524][Molecular_function-ATP-dependent helicase activity-automatic cur.-GO:0008026][Mole…
Y6D1A.1	Y6D1A.1		Phosphorylation site
K02E10.5	K02E10.5
F54E12.4	his-58		Core histone H2A/H2B/H3/H4;Histone-like transcription factor (CBF/NF-Y) and archaeal histone;Histone H2B;Transcription factor CBF/NF-Y/archaeal histone;Histone core	histone H2B	his-58 encodes an H2B histone.	[Biological_process-reproduction-automatic cur.-GO:0000003][Molecular_function-DNA binding-automatic cur.-GO:0003677][Cellular_component-nucleus-automatic cur.-GO:0005634][Cellular_component-intracellular-automatic cur.-GO:0005622][Biological_process-nucleosome assembly-automatic cur.-GO:0006334][Biological_process-embryonic development ending in birth or egg hatching-automatic cur.-GO:0009792][B…
T01A4.1	gcy-28		gcy-28 encodes a membrane-bound guanylyl cyclase with an extracellular ligand binding domain, a transmembrane domain, and a guanylyl cyclase domain; GCY-28 regulates odor preferences in AWC sensory neurons; gcy-28 regulates the sensory integration in the nervous system and that function of gcy-28 at adulthood is sufficient for normal sensory integration; GCY-28 in AIA interneurons is important fo…
F27C1.11	F27C1.11		F27C1.11 is an ortholog of human RP1 (retinitis pigmentosa 1 (autosomal dominant)); tiling array and microarray studies indicate that F27C1.11 is regulated by daf-12, ubc-9, sir-2.1, gei-8, ain-2, and eat-2; microarray studies indicate that F27C1.11 is regulated by Aldicarb, Progesterone, Resveratrol, Atrazine, Colistin, adsorbable organic bromine compounds, Sirolimus, and Allantoin; tiling array…

## Sheet: Metabolism-18
GENE NAME	LOCUS	OTHER NAME	Prominent motifs	Brief identification	Concise description	Gene ontology terms
B0218.2	faah-2		Amidase;Amidase, fungi;Amidase, conserved site	amidase		[Molecular_function-carbon-nitrogen ligase activity, with glutamine as amido-N-donor-automatic cur.-GO:0016884][Molecular_function-hydrolase activity, acting on carbon-nitrogen (but not peptide) bonds, in linear amides-automatic cur.-GO:0016811]
B0365.3	eat-6	NaK/1;spa-1	E1-E2 ATPase;Cation transporting ATPase, C-terminus;haloacid dehalogenase-like hydrolase;Cation transporter/ATPase, N-terminus;ATPase, P-type, K/Mg/Cd/Cu/Zn/Na/Ca/Na/H-transporter;ATPase, P-type cation-transporter, N-terminal;ATPase, P-type cation exchange, alpha subunit, eukaryotic;Haloacid dehalogenase-like hydrolase;ATPase, P-type cation-transporter, C-terminal;ATPase, P-type cation exchange, …	Na(+)/K(+) ATPase alpha subunit	eat-6 encodes an ortholog of the alpha subunit of a sodium/potassium ATPase, which in turn affects Na+,K(+)-ATPase activity of membranes by affecting the level of the phosphorylated intermediate of the Na+,K(+)-ATPase; EAT-6 affects relaxation of the pharyngeal muscles, fertility (and thus affects feeding); EAT-6 also affects body length, life span, and ASE, ASI and ASJ axonal outgrowth.	[Cellular_component-membrane-automatic cur.-GO:0016020][Molecular_function-ATP binding-automatic cur.-GO:0005524][Biological_process-embryonic development ending in birth or egg hatching-automatic cur.-GO:0009792][Biological_process-ATP biosynthetic process-automatic cur.-GO:0006754][Molecular_function-monovalent inorganic cation transmembrane transporter activity-automatic cur.-GO:0015077][Molec…
B0399.2	oac-1		Acyltransferase family;Acyltransferase 3			[Molecular_function-transferase activity, transferring acyl groups other than amino-acyl groups-automatic cur.-GO:0016747]
C06E7.3	sams-4		S-adenosylmethionine synthetase, C-terminal domain;S-adenosylmethionine synthetase, central domain;S-adenosylmethionine synthetase, N-terminal domain;S-adenosylmethionine synthetase;S-adenosylmethionine synthetase, N-terminal;S-adenosylmethionine synthetase, C-terminal;S-adenosylmethionine synthetase, conserved site	S-adenosylmethionine synthetase		[Biological_process-lipid storage-manual cur.-GO:0019915][Biological_process-hermaphrodite genitalia development-manual cur.-GO:0040035][Biological_process-locomotion-manual cur.-GO:0040011][Biological_process-positive regulation of growth rate-manual cur.-GO:0040010][Biological_process-secretion by cell-manual cur.-GO:0032940][Biological_process-reproduction-manual cur.-GO:0000003][Biological_pr…
C27B7.6	C27B7.6		Calcineurin-like phosphoesterase;Metallophosphoesterase domain;Serine/threonine-specific protein phosphatase/bis(5-nucleosyl)-tetraphosphatase	serine/threonine protein phosphatase		[Molecular_function-hydrolase activity-automatic cur.-GO:0016787]
C54G4.8	cyc-1		Cytochrome C1 family;Cytochrome c1	cytochrome C1, heme protein	cyc-1 encodes a component of complex III ( cytochrome c reductase) required for normal ATP production; reduction of ATP production by cyc-1(RNAi) decreases growth rate and body size, slows behavior, and increases lifespan; cyc-1 encodes a protein predicted by Eisenberg and coworkers, with 52% accuracy, to be mitochondrial	[Biological_process-reproduction-automatic cur.-GO:0000003][Biological_process-positive regulation of embryonic development-automatic cur.-GO:0040019][Molecular_function-iron ion binding-automatic cur.-GO:0005506][Biological_process-embryonic development ending in birth or egg hatching-automatic cur.-GO:0009792][Biological_process-hermaphrodite genitalia development-automatic cur.-GO:0040035][Mol…
F36A2.3	F36A2.3		Malate/L-lactate dehydrogenase			[Biological_process-oxidation reduction-automatic cur.-GO:0055114][Molecular_function-oxidoreductase activity-automatic cur.-GO:0016491][Biological_process-oviposition-automatic cur.-GO:0018991][Biological_process-metabolic process-automatic cur.-GO:0008152][Biological_process-locomotion-automatic cur.-GO:0040011]
F37C12.7	acs-4		Phosphorylation site;AMP-binding enzyme;AMP-dependent synthetase/ligase;AMP-binding, conserved site			[Biological_process-reproduction-automatic cur.-GO:0000003][Biological_process-morphogenesis of an epithelium-automatic cur.-GO:0002009][Biological_process-embryonic development ending in birth or egg hatching-automatic cur.-GO:0009792][Biological_process-metabolic process-automatic cur.-GO:0008152][Molecular_function-catalytic activity-automatic cur.-GO:0003824][Biological_process-locomotion-aut…
F43G9.5	cfim-1		Cleavage/polyadenylation specificity factor, 25kDa subunit		F43G9.5 encodes a NUDIX hydrolase that that inhibits DHC-1 in vivo, and is a (perhaps evolutionarily conserved) target of transcriptional activation by DAF-16; F43G9.5(RNAi) suppresses the lethality of conditional dhc-1 mutations, as well as the spindle length and cytokinesis defects of dhc-1(or195), indicating that F43G9.5 negatively regulates dynein; while loss of F43G9.5 function has no obviou…	[Biological_process-reproduction-automatic cur.-GO:0000003][Biological_process-embryonic development ending in birth or egg hatching-automatic cur.-GO:0009792][Biological_process-RNA interference-automatic cur.-GO:0016246]
F54D8.2	tag-174		Phosphorylation site;Cytochrome c oxidase, subunit VIa;Cytochrome c oxidase, subunit VIa, conserved site	Cytochrome C oxidase		[Molecular_function-cytochrome-c oxidase activity-automatic cur.-GO:0004129][Cellular_component-mitochondrial inner membrane-automatic cur.-GO:0005743][Cellular_component-mitochondrial respiratory chain complex IV-automatic cur.-GO:0005751]
F58F12.1	F58F12.1	phi-38	ATP synthase, Delta/Epsilon chain, beta-sandwich domain;ATPase, F1 complex, delta/epsilon subunit;ATPase, F1 complex, delta/epsilon subunit, N-terminal	ATP synthase	F58F12.1 encodes the delta subunit of the soluble, catalytic F1 portion of ATP synthase (mitochondrial respiratory chain [MRC] complex V); RNAi experiments indicate that F58F12.1 activity is essential for embryonic and larval development, as well as for reproduction and normal rates of growth and development.	[Biological_process-reproduction-automatic cur.-GO:0000003][Biological_process-embryonic development ending in birth or egg hatching-automatic cur.-GO:0009792][Molecular_function-proton-transporting ATPase activity, rotational mechanism-automatic cur.-GO:0046961][Molecular_function-hydrogen ion transporting ATP synthase activity, rotational mechanism-automatic cur.-GO:0046933][Cellular_component-…
K11D9.2	sca-1	ser-1;mca-4	E1-E2 ATPase;Cation transporting ATPase, C-terminus;haloacid dehalogenase-like hydrolase;Cation transporter/ATPase, N-terminus;ATPase, P-type, K/Mg/Cd/Cu/Zn/Na/Ca/Na/H-transporter;ATPase, P-type cation-transporter, N-terminal;ATPase, P-type, calcium-transporting;Haloacid dehalogenase-like hydrolase;ATPase, P-type cation-transporter, C-terminal;ATPase, P-type, ATPase-associated domain;ATPase, P-ty…	E1-E2 ATPases	The sca-1 gene encodes a sarco-endoplasmic reticulum Ca[2+] ATPase homolog that is required for development and muscle function; sca-1 is also a ortholog of human ATP2A1 (OMIM:108730), which when mutated leads to Darier-White disease (OMIM:124200).	[Biological_process-cellular calcium ion homeostasis-manual cur.-GO:0006874][Biological_process-water homeostasis-manual cur.-GO:0018987][Biological_process-embryonic development-manual cur.-GO:0009790][Biological_process-determination of adult life span-manual cur.-GO:0008340][Biological_process-dauer larval development-manual cur.-GO:0040024][Biological_process-endoplasmic reticulum unfolded pr…
M153.1	M153.1		NADP oxidoreductase coenzyme F420-dependent;Pyrroline-5-carboxylate reductase;NADP oxidoreductase, coenzyme F420-dependent	pyrroline-5-carboxylate reductase		[Biological_process-proline biosynthetic process-automatic cur.-GO:0006561][Molecular_function-pyrroline-5-carboxylate reductase activity-automatic cur.-GO:0004735][Biological_process-oxidation reduction-automatic cur.-GO:0055114][Molecular_function-oxidoreductase activity-automatic cur.-GO:0016491]
R06C7.5	R06C7.5		Lyase;Adenylosuccinate lyase C-terminus;Fumarate lyase;Adenylosuccinate lyase C-terminal metazoa/fungi;Fumarate lyase, conserved site;Lyase 1, N-terminal	adenylosuccinate lyase	The R06C7.5 gene encodes an ortholog of the human gene ADSL, which when mutated leads to adenylosuccinate lyase deficiency (OMIM:103050).	[Biological_process-embryonic development ending in birth or egg hatching-manual cur.-GO:0009792][Biological_process-hermaphrodite genitalia development-manual cur.-GO:0040035][Biological_process-nematode larval development-manual cur.-GO:0002119][Biological_process-growth-manual cur.-GO:0040007][Biological_process-locomotion-manual cur.-GO:0040011][Biological_process-nucleus organization-manual …
T05H4.12	atp-4		ATPase, F0 complex, subunit F6, mitochondrial			[Biological_process-reproduction-automatic cur.-GO:0000003][Biological_process-embryonic development ending in birth or egg hatching-automatic cur.-GO:0009792][Cellular_component-mitochondrial proton-transporting ATP synthase complex, coupling factor F(o)-automatic cur.-GO:0000276][Molecular_function-hydrogen ion transmembrane transporter activity-automatic cur.-GO:0015078][Biological_process-ATP…
W06D12.3	fat-5		Fatty acid desaturase;Fatty acid desaturase, type 1;Fatty acid desaturase, type 1, core	Fatty acid desaturase	fat-5 encodes a delta-9 fatty acid desaturase that is predicted to be mitochondrial; when expressed heterologously in S. cerevisiae, FAT-5 rescues the fatty acid auxotrophy of the yeast delta-9 desaturase mutant ole1.	[Biological_process-oxidation reduction-automatic cur.-GO:0055114][Molecular_function-oxidoreductase activity, acting on paired donors, with oxidation of a pair of donors resulting in the reduction of molecular oxygen to two molecules of water-automatic cur.-GO:0016717][Biological_process-lipid metabolic process-automatic cur.-GO:0006629]
Y105E8B.8	ero-1		Endoplasmic Reticulum Oxidoreductin 1 (ERO1);Endoplasmic reticulum oxidoreductin 1		ero-1 encodes an endoplasmic reticulum oxidoreductase that affects ER-stress response and affects reactive oxygen species levels.	[Biological_process-nematode larval development-manual cur.-GO:0002119][Biological_process-growth-manual cur.-GO:0040007][Biological_process-determination of adult life span-manual cur.-GO:0008340][Biological_process-protein thiol-disulfide exchange-manual cur.-GO:0006467][Biological_process-oxidation reduction-manual cur.-GO:0055114][Cellular_component-endoplasmic reticulum membrane-manual cur.-…
ZK455.1	aco-1	gei-22	Phosphorylation site;Aconitase family (aconitate hydratase);Aconitase C-terminal domain;Aconitase A/isopropylmalate dehydratase small subunit, swivel;Aconitase/3-isopropylmalate dehydratase large subunit, alpha/beta/alpha;Aconitase/iron regulatory protein 2;Aconitase/isopropylmalate dehydratase;Aconitase family, 4Fe-4S cluster binding site	iron-responsive element-binding like protein	aco-1 encodes an aconitase that is homologous to mammalian iron regulatory protein-1 (IRP1); aco-1 activity is required for normal brood sizes and, under iron stress conditions, for normal lifespan and L4-to-adult growth rates; ACO-1 physically interacts with GEX-3; like IRP1, ACO-1 has aconitase activity and is post-translationally regulated by iron, but, unlike IRP1, it lacks RNA-binding activi…	[Molecular_function-4 iron, 4 sulfur cluster binding-automatic cur.-GO:0051539][Biological_process-metabolic process-automatic cur.-GO:0008152]

## Sheet: unknown-116
GENE NAME	LOCUS	OTHER NAME	Prominent motifs	Brief identification	Concise description	Gene ontology terms
AC7.3	AC7.3
B0035.1	B0035.1		Zinc finger, C2H2	Zinc finger, C2H2 type		[Cellular_component-intracellular-manual cur.-GO:0005622][Molecular_function-zinc ion binding-manual cur.-GO:0008270][Molecular_function-zinc ion binding-automatic cur.-GO:0008270][Cellular_component-intracellular-automatic cur.-GO:0005622]
B0261.6
B0361.2	B0361.2		Protein similar to CwfJ C-terminus 1;Protein similar to CwfJ C-terminus 2;Cwf19-like protein, C-terminal domain-2;Cwf19-like, C-terminal domain-1			[Biological_process-reproduction-manual cur.-GO:0000003][Biological_process-apoptosis-manual cur.-GO:0006915][Biological_process-reproduction-automatic cur.-GO:0000003]
C01G6.4	C01G6.4		Zinc finger, C3HC4 type (RING finger);Zinc finger, RING-type;Zinc finger, C3HC4 RING-type	Zinc finger, C3HC4 type (RING finger)		[Molecular_function-protein binding-automatic cur.-GO:0005515][Molecular_function-zinc ion binding-automatic cur.-GO:0008270]
C01G8.6	hpo-32		Phosphorylation site			[Biological_process-nematode larval development-automatic cur.-GO:0002119]
C02F12.3	snet-1
C03B1.7
C04H5.2	clec-147		C-type lectin			[Molecular_function-binding-automatic cur.-GO:0005488]
C06A1.2	C06A1.2		Phosphorylation site
C07B5.6	C07B5.6
C08E3.4	fbxa-161		FTH domain;Domain of unknown function DUF38, Caenorhabditis species
C14C11.4	C14C11.4		CUB-like domain			[Biological_process-reproduction-automatic cur.-GO:0000003]
C17B7.5	C17B7.5		Domain of unknown function (DUF750);Peptide N glycanase, PAW domain;Lipocalin conserved site			[Biological_process-glycoprotein catabolic process-automatic cur.-GO:0006516][Cellular_component-cytoplasm-automatic cur.-GO:0005737]
C17C3.5	C17C3.5
C17H12.6	C17H12.6		CUB-like domain
C26B9.6	C26B9.6		WWE domain;Zinc finger, C3HC4 type (RING finger);Zinc finger, RING-type;Zinc finger, RING-type, conserved site;WWE domain, subgroup;Zinc finger, C3HC4 RING-type			[Molecular_function-protein binding-automatic cur.-GO:0005515][Molecular_function-zinc ion binding-automatic cur.-GO:0008270]
C27B7.5	C27B7.5		Phosphorylation site	Zinc finger, CCHC class
C27C7.1	C27C7.1
C27H6.1
C27H6.8	C27H6.8		Phosphorylation site;Uncharacterised protein family (UPF0160);Metal-dependent protein hydrolase	Yeast hypothetical protein YEY6 like
C35D10.7	C35D10.7					[Biological_process-embryonic development ending in birth or egg hatching-manual cur.-GO:0009792][Biological_process-embryonic development ending in birth or egg hatching-automatic cur.-GO:0009792]
C36B1.14	C36B1.14					[Biological_process-embryonic development-automatic cur.-GO:0009795][Biological_process-embryonic development ending in birth or egg hatching-automatic cur.-GO:0009792][Biological_process-gastrulation with mouth forming first-automatic cur.-GO:0001703][Biological_process-positive regulation of growth rate-automatic cur.-GO:0040010][Biological_process-locomotion-automatic cur.-GO:0040011][Biologic…
C43H6.7	C43H6.7		DHHC zinc finger domain;Zinc finger, DHHC-type, palmitoyltransferase			[Molecular_function-zinc ion binding-automatic cur.-GO:0008270]
C44H9.6	C44H9.6
C50F2.4	C50F2.4
C53A5.1	ril-1	phi-60				[Biological_process-embryonic development ending in birth or egg hatching-automatic cur.-GO:0009792][Biological_process-positive regulation of growth rate-automatic cur.-GO:0040010][Biological_process-growth-automatic cur.-GO:0040007][Biological_process-nematode larval development-automatic cur.-GO:0002119]
C56C10.9	C56C10.9		Secreted protein acidic and rich in cysteine Ca binding region;EF-Hand 1, calcium-binding site;SPARC/Testican, calcium-binding domain			[Biological_process-signal transduction-automatic cur.-GO:0007165][Cellular_component-proteinaceous extracellular matrix-automatic cur.-GO:0005578][Molecular_function-calcium ion binding-automatic cur.-GO:0005509]
D1007.18	D1007.18
D1046.2	D1046.2		Zinc finger, C2H2	Zinc finger, C2H2 type		[Biological_process-morphogenesis of an epithelium-automatic cur.-GO:0002009][Molecular_function-zinc ion binding-automatic cur.-GO:0008270][Biological_process-oviposition-automatic cur.-GO:0018991][Cellular_component-intracellular-automatic cur.-GO:0005622][Biological_process-receptor-mediated endocytosis-automatic cur.-GO:0006898][Biological_process-locomotion-automatic cur.-GO:0040011][Biologi…
D1069.3	D1069.3		Hyccin;Phosphorylation site			[Biological_process-determination of adult life span-manual cur.-GO:0008340][Biological_process-hermaphrodite genitalia development-manual cur.-GO:0040035][Biological_process-locomotion-manual cur.-GO:0040011][Biological_process-positive regulation of growth rate-manual cur.-GO:0040010][Biological_process-reproduction-manual cur.-GO:0000003][Biological_process-nematode larval development-manual c…
F07C6.3	F07C6.3
F07G6.2	F07G6.2
F09E5.2	F09E5.2		Glycosyl transferases group 1;Glycosyl transferase, family 1	AHPC/TSA protein		[Biological_process-embryonic development ending in birth or egg hatching-automatic cur.-GO:0009792][Biological_process-biosynthetic process-automatic cur.-GO:0009058][Biological_process-negative regulation of multicellular organism growth-automatic cur.-GO:0040015][Biological_process-positive regulation of growth rate-automatic cur.-GO:0040010][Biological_process-growth-automatic cur.-GO:0040007…
F13D2.4	F13D2.4
F13E9.1	F13E9.1		PX domain;Leucine Rich Repeat;Leucine-rich repeat;Phox homologous domain	SD22 like protein		[Molecular_function-protein binding-automatic cur.-GO:0005515][Biological_process-cell communication-automatic cur.-GO:0007154][Molecular_function-phosphoinositide binding-automatic cur.-GO:0035091]
F15D3.8	F15D3.8
F18A1.3	lir-1				lir-1 encodes a LIN-26-like zinc-finger protein that shares a unique C2H2 motif together with LIR-2, LIR-3, and LIN-26; lir-1 is part of two distinct operons: it is the downstream gene in an operon with lir-2 and the upstream gene in a second, overlapping operon with lin-26; the precise role of lir-1 in C. elegans development and/or behavior is not yet known as neither loss nor gain of lir-1 func…	[Biological_process-nematode larval development-manual cur.-GO:0002119][Biological_process-positive regulation of growth rate-manual cur.-GO:0040010][Biological_process-embryonic development ending in birth or egg hatching-manual cur.-GO:0009792][Biological_process-growth-manual cur.-GO:0040007][Biological_process-molting cycle, collagen and cuticulin-based cuticle-manual cur.-GO:0018996][Biologi…
F21A3.2
F22A3.2	ttr-35		Transthyretin-like family;Transthyretin-like			[Cellular_component-extracellular space-automatic cur.-GO:0005615]
F23F1.3	fbxc-54		Domain of unknown function (DUF3557);Protein of unknown function DUF3557
F26E4.2	F26E4.2
F26F12.5	F26F12.5					[Cellular_component-integral to membrane-manual cur.-GO:0016021]
F32A5.7	lsm-4		LSM domain;Like-Sm ribonucleoprotein (LSM) domain;Like-Sm ribonucleoprotein (LSM) domain, eukaryotic/archaea-type	U6 small nuclear RNA-associated Sm-like protein LSm4		[Biological_process-embryonic development ending in birth or egg hatching-automatic cur.-GO:0009792][Biological_process-positive regulation of growth rate-automatic cur.-GO:0040010][Biological_process-receptor-mediated endocytosis-automatic cur.-GO:0006898][Biological_process-locomotion-automatic cur.-GO:0040011][Biological_process-body morphogenesis-automatic cur.-GO:0010171]
F32G8.2	F32G8.2		Protein of unknown function DUF229
F33D11.9	hpo-3		Gaa1-like, GPI transamidase component			[Cellular_component-integral to membrane-manual cur.-GO:0016021][Cellular_component-GPI-anchor transamidase complex-manual cur.-GO:0042765][Cellular_component-integral to membrane-automatic cur.-GO:0016021][Cellular_component-GPI-anchor transamidase complex-automatic cur.-GO:0042765]
F35C5.4	F35C5.4
F36F2.3	tag-214		Phosphorylation site;DWNN domain	Zinc finger, C3HC4 type (RING finger), Zinc finger, CCHC class		[Biological_process-embryonic development ending in birth or egg hatching-manual cur.-GO:0009792][Biological_process-gastrulation with mouth forming first-manual cur.-GO:0001703][Biological_process-embryonic development-manual cur.-GO:0009795][Cellular_component-nucleus-manual cur.-GO:0005634][Molecular_function-zinc ion binding-manual cur.-GO:0008270][Biological_process-embryonic development-aut…
F40E12.1
F40F11.2
F41B4.3	F41B4.3
F41C3.4	F41C3.4		Got1/Sft2-like family;Vesicle transport protein, Got1/SFT2-like			[Biological_process-embryonic development ending in birth or egg hatching-automatic cur.-GO:0009792][Biological_process-vesicle-mediated transport-automatic cur.-GO:0016192][Biological_process-molting cycle, collagen and cuticulin-based cuticle-automatic cur.-GO:0018996][Biological_process-secretion by cell-automatic cur.-GO:0032940][Biological_process-locomotion-automatic cur.-GO:0040011][Biolog…
F42F12.4	F42F12.4		Cupin domain;AraC-like ligand binding domain;Transcription regulator HTH, AraC, arabinose-binding/dimerisation;Acireductone dioxygenase ARD family;Cupin 2, conserved barrel			[Biological_process-regulation of transcription, DNA-dependent-automatic cur.-GO:0006355][Biological_process-oxidation reduction-automatic cur.-GO:0055114][Molecular_function-acireductone dioxygenase [iron(II)-requiring] activity-automatic cur.-GO:0010309]
F52G3.5	F52G3.5		ShK domain-like;Metridin-like ShK toxin;Cysteine-rich repeat
F53B6.4	F53B6.4		MSP (Major sperm protein) domain;Major sperm protein			[Molecular_function-structural molecule activity-automatic cur.-GO:0005198]
F53C11.7	swan-2	tag-206	WD domain, G-beta repeat;WD40 repeat;WD40 repeat, conserved site;WD40 repeat, subgroup	Yeast hypothetical protein YPL247C like		[Molecular_function-protein binding-automatic cur.-GO:0005515]
F55A12.8	nath-10		Putative ATPase (DUF699);Domain of unknown function (DUF1726);Domain of unknown function DUF699, exodeoxyribonuclease V alpha chain;Domain of unknown function DUF1726			[Biological_process-reproduction-automatic cur.-GO:0000003][Biological_process-embryonic development ending in birth or egg hatching-automatic cur.-GO:0009792][Biological_process-hermaphrodite genitalia development-automatic cur.-GO:0040035][Biological_process-positive regulation of growth rate-automatic cur.-GO:0040010][Biological_process-locomotion-automatic cur.-GO:0040011][Biological_process-…
F55A3.1	mar c-6		Zinc finger, C3HC4 type (RING finger);Zinc finger, RING-CH-type;Zinc finger, C3HC4 RING-type			[Molecular_function-zinc ion binding-automatic cur.-GO:0008270]
F56A6.4	F56A6.4					[Biological_process-embryonic development ending in birth or egg hatching-automatic cur.-GO:0009792]
F56C9.7	F56C9.7		Protein of unknown function (DUF1261);Protein of unknown function DUF1261
F58A6.1	F58A6.1		Enoyl-CoA hydratase/isomerase family;Crotonase, core			[Biological_process-metabolic process-automatic cur.-GO:0008152][Molecular_function-catalytic activity-automatic cur.-GO:0003824][Biological_process-positive regulation of growth rate-automatic cur.-GO:0040010]
F59E12.11	F59E12.11		Tumour suppressor protein;Tumour suppressor protein, LOH1CR12			[Biological_process-embryonic development ending in birth or egg hatching-automatic cur.-GO:0009792][Biological_process-growth-automatic cur.-GO:0040007][Biological_process-nematode larval development-automatic cur.-GO:0002119]
H10D18.6	H10D18.6		Phosphorylation site;UDP-glucoronosyl and UDP-glucosyl transferase;Glycosyltransferase family 28 C-terminal domain;UDP-glucuronosyl/UDP-glucosyltransferase;Glycosyl transferase, family 28, C-terminal	UDP-glucuronosyltransferase		[Biological_process-lipid glycosylation-automatic cur.-GO:0030259][Molecular_function-transferase activity, transferring hexosyl groups-automatic cur.-GO:0016758][Biological_process-carbohydrate metabolic process-automatic cur.-GO:0005975][Biological_process-metabolic process-automatic cur.-GO:0008152][Molecular_function-carbohydrate binding-automatic cur.-GO:0030246]
H15N14.2
K02B9.3
K03D7.8	K03D7.8
R05F9.7	R05F9.7
R07B1.8	R07B1.8			GTP binding protein
R09A8.5	R09A8.5
R53.4	R53.4		Mitochondrial F1F0-ATP synthase, subunit f;Mitochondrial F1-F0 ATP synthase subunit F, predicted	ATP synthase complex f subunit like protein		[Biological_process-reproduction-automatic cur.-GO:0000003][Biological_process-embryonic development ending in birth or egg hatching-automatic cur.-GO:0009792][Biological_process-hermaphrodite genitalia development-automatic cur.-GO:0040035][Biological_process-body morphogenesis-automatic cur.-GO:0010171][Biological_process-growth-automatic cur.-GO:0040007][Biological_process-nematode larval deve…
R74.2	R74.2		Phosphorylation site
T01E8.5	nrde-2		Protein of unknown function (DUF1740);Domain of unknown function DUF1740
T02C12.2	T02C12.2		snRNA-activating protein of 50kDa MW C terminal;snRNA-activating protein complex, subunit 3, C-terminal			[Biological_process-reproduction-automatic cur.-GO:0000003][Biological_process-morphogenesis of an epithelium-automatic cur.-GO:0002009][Biological_process-embryonic development ending in birth or egg hatching-automatic cur.-GO:0009792][Biological_process-hermaphrodite genitalia development-automatic cur.-GO:0040035][Biological_process-positive regulation of growth rate-automatic cur.-GO:0040010]…
T04B2.5	T04B2.5		Patatin-like phospholipase;Patatin/Phospholipase A2-related			[Biological_process-lipid metabolic process-automatic cur.-GO:0006629]
T07C12.5	srj-34					[Biological_process-lipid storage-manual cur.-GO:0019915]
T08G11.3	T08G11.3
T08G5.3
T13H5.1	T13H5.1		Phosphorylation site;Protein-tyrosine phosphatase;Protein-tyrosine phosphatase, receptor/non-receptor type;Protein-tyrosine phosphatase, catalytic;Protein-tyrosine phosphatase, active site	protein-tyrosine phosphatase		[Biological_process-protein amino acid dephosphorylation-manual cur.-GO:0006470][Biological_process-dephosphorylation-manual cur.-GO:0016311][Molecular_function-protein tyrosine phosphatase activity-manual cur.-GO:0004725][Molecular_function-phosphatase activity-manual cur.-GO:0016791][Molecular_function-phosphatase activity-automatic cur.-GO:0016791][Biological_process-protein amino acid dephosp…
T19C3.4	T19C3.4		Phosphorylation site;TB2/DP1, HVA22 family;TB2/DP1/HVA22-related protein	Polyposis locus protein 1
T20F7.5	T20F7.5
T22F7.3	T22F7.3		Kunitz/Bovine pancreatic trypsin inhibitor domain;EB module;Proteinase inhibitor I2, Kunitz metazoa;EB domain;Cysteine-rich repeat;Proteinase inhibitor I2, Kunitz, conserved site			[Molecular_function-serine-type endopeptidase inhibitor activity-automatic cur.-GO:0004867]
T24D5.1	T24D5.1
T25B9.10
T25D3.2	mrpl-28					[Biological_process-embryonic development ending in birth or egg hatching-automatic cur.-GO:0009792][Biological_process-positive regulation of growth rate-automatic cur.-GO:0040010][Biological_process-body morphogenesis-automatic cur.-GO:0010171][Biological_process-growth-automatic cur.-GO:0040007][Biological_process-nematode larval development-automatic cur.-GO:0002119]
T26C11.4
T28D9.2	rsp-5	srp-3;CeSC35-2	RNA recognition motif. (a.k.a. RRM, RBD, or RNP domain);RNA recognition motif domain	splicing factor		[Biological_process-embryonic development ending in birth or egg hatching-manual cur.-GO:0009792][Biological_process-gastrulation with mouth forming first-manual cur.-GO:0001703][Biological_process-embryonic development-manual cur.-GO:0009795][Biological_process-locomotion-manual cur.-GO:0040011][Biological_process-hermaphrodite genitalia development-manual cur.-GO:0040035][Biological_process-oog…
W01F3.3
W04A8.2	W04A8.2		Ribonucleotide reductase			[Biological_process-oxidation reduction-automatic cur.-GO:0055114][Molecular_function-ribonucleoside-diphosphate reductase activity-automatic cur.-GO:0004748][Biological_process-deoxyribonucleoside diphosphate metabolic process-automatic cur.-GO:0009186]
W09H1.4	W09H1.4
Y105C5A.1	Y105C5A.1		ELM2 domain			[Biological_process-reproduction-automatic cur.-GO:0000003][Biological_process-embryonic development ending in birth or egg hatching-automatic cur.-GO:0009792]
Y110A2AL.12	hpo-20		GWT1			[Biological_process-GPI anchor biosynthetic process-manual cur.-GO:0006506][Cellular_component-endoplasmic reticulum membrane-manual cur.-GO:0005789][Cellular_component-integral to membrane-manual cur.-GO:0016021][Molecular_function-transferase activity, transferring acyl groups-manual cur.-GO:0016746][Biological_process-GPI anchor biosynthetic process-automatic cur.-GO:0006506][Cellular_componen…
Y110A2AL.5	Y110A2AL.5		PAN-like domain;PAN-3 domain
Y19D10A.16	Y19D10A.16		Aldose 1-epimerase;Aldose 1-epimerase, subgroup			[Biological_process-carbohydrate metabolic process-automatic cur.-GO:0005975][Molecular_function-isomerase activity-automatic cur.-GO:0016853][Biological_process-body morphogenesis-automatic cur.-GO:0010171][Biological_process-growth-automatic cur.-GO:0040007][Biological_process-nematode larval development-automatic cur.-GO:0002119][Biological_process-hexose metabolic process-automatic cur.-GO:00…
Y23H5A.8	Y23H5A.8					[Biological_process-positive regulation of multicellular organism growth-automatic cur.-GO:0040018]
Y25C1A.7	Y25C1A.7		Yip1 domain			[Cellular_component-membrane-manual cur.-GO:0016020][Cellular_component-integral to membrane-manual cur.-GO:0016021][Cellular_component-membrane-automatic cur.-GO:0016020]
Y37D8A.19	Y37D8A.19					[Biological_process-growth-automatic cur.-GO:0040007][Biological_process-nematode larval development-automatic cur.-GO:0002119]
Y37D8A.4	Y37D8A.4		SH2 domain;SH2 motif			[Molecular_function-protein binding-automatic cur.-GO:0005515]
Y38C1AB.6	Y38C1AB.6
Y39B6A.2
Y49F6B.13	Y49F6B.13
Y53F4B.25	Y53F4B.25		DB module;Domain of unknown function DB
Y54E2A.4	Y54E2A.4		Sec63 Brl domain;DEAD/DEAH box helicase;Type III restriction enzyme, res subunit;Helicase conserved C-terminal domain;Helicase, C-terminal;ATPase, AAA+ type, core;Sec63 domain;UvrABC complex, subunit B;DNA/RNA helicase, DEAD/DEAH box type, N-terminal;DEAD-like helicase			[Molecular_function-DNA binding-automatic cur.-GO:0003677][Molecular_function-ATP binding-automatic cur.-GO:0005524][Molecular_function-helicase activity-automatic cur.-GO:0004386][Molecular_function-ATP-dependent helicase activity-automatic cur.-GO:0008026][Molecular_function-hydrolase activity-automatic cur.-GO:0016787][Molecular_function-nucleotide binding-automatic cur.-GO:0000166][Molecular_…
Y55D5A.1	Y55D5A.1					[Biological_process-oviposition-manual cur.-GO:0018991][Biological_process-axonal fasciculation-manual cur.-GO:0007413][Biological_process-locomotion-manual cur.-GO:0040011][Biological_process-morphogenesis of an epithelium-manual cur.-GO:0002009][Biological_process-morphogenesis of an epithelium-automatic cur.-GO:0002009][Biological_process-locomotion-automatic cur.-GO:0040011]
Y55F3BR.6	Y55F3BR.6		Hsp20/alpha crystallin family;Alpha crystallin/Heat shock protein;Heat shock protein Hsp20
Y57A10A.8	Y57A10A.8		Domain of unknown function (DUF545);SPK
Y61A9LA.4	Y61A9LA.4
Y61A9LA.7	Y61A9LA.7
Y6D1A.1	Y6D1A.1		Phosphorylation site
Y71F9AL.7	Y71F9AL.7
Y79H2A.3	Y79H2A.3		Zinc finger, C2H2		The protein product of this gene is predicted to contain a glutamine/asparagine (Q/N)-rich ('prion') domain, by the algorithm of Michelitsch and Weissman (as of the WS77 release of WormBase, i.e., in wormpep77).	[Biological_process-nematode larval development-manual cur.-GO:0002119][Biological_process-growth-manual cur.-GO:0040007][Biological_process-locomotion-manual cur.-GO:0040011][Biological_process-positive regulation of growth rate-manual cur.-GO:0040010][Biological_process-receptor-mediated endocytosis-manual cur.-GO:0006898][Cellular_component-intracellular-manual cur.-GO:0005622][Molecular_funct…
ZC581.6	try-7		Domain of unknown function (DUF316);Trypsin;Peptidase S1/S6, chymotrypsin/Hap;Protein of unknown function DUF316			[Molecular_function-serine-type endopeptidase activity-automatic cur.-GO:0004252][Biological_process-proteolysis-automatic cur.-GO:0006508]
ZK328.6	ZK328.6		F-box domain;Transcription factor, T-box;F-box domain, cyclin-like			[Biological_process-regulation of transcription, DNA-dependent-automatic cur.-GO:0006355][Molecular_function-protein binding-automatic cur.-GO:0005515][Molecular_function-transcription factor activity-automatic cur.-GO:0003700][Cellular_component-nucleus-automatic cur.-GO:0005634]
ZK484.4	ZK484.4		Phosphorylation site			[Biological_process-embryonic development ending in birth or egg hatching-manual cur.-GO:0009792][Biological_process-reproduction-manual cur.-GO:0000003][Biological_process-reproduction-automatic cur.-GO:0000003][Biological_process-embryonic development ending in birth or egg hatching-automatic cur.-GO:0009792]
ZK675.3	ZK675.3		Bestrophin, RFP-TM, chloride channel;Bestrophin;DNA/RNA helicase, ATP-dependent, DEAH-box type, conserved site;Bestrophin/UPF0187	Putative membrane protein		[Cellular_component-integral to membrane-manual cur.-GO:0016021][Molecular_function-nucleic acid binding-manual cur.-GO:0003676][Molecular_function-ATP binding-manual cur.-GO:0005524][Molecular_function-ATP-dependent helicase activity-manual cur.-GO:0008026][Molecular_function-ATP binding-automatic cur.-GO:0005524][Molecular_function-ATP-dependent helicase activity-automatic cur.-GO:0008026][Mole…
K02E10.5	K02E10.5
F27C1.11	F27C1.11		F27C1.11 is an ortholog of human RP1 (retinitis pigmentosa 1 (autosomal dominant)); tiling array and microarray studies indicate that F27C1.11 is regulated by daf-12, ubc-9, sir-2.1, gei-8, ain-2, and eat-2; microarray studies indicate that F27C1.11 is regulated by Aldicarb, Progesterone, Resveratrol, Atrazine, Colistin, adsorbable organic bromine compounds, Sirolimus, and Allantoin; tiling array…

## Sheet: signalling&kinases-38
GENE NAME	LOCUS	OTHER NAME	Prominent motifs	Brief identification	Concise description	Gene ontology terms
AC7.1	tag-49		7 transmembrane receptor (rhodopsin family);Serpentine type 7TM GPCR chemoreceptor Srsx;GPCR, rhodopsin-like, 7TM;Neuropeptide Y receptor;7TM GPCR, serpentine receptor class sx (Srsx)	G-protein coupled receptor		[Biological_process-apoptosis-manual cur.-GO:0006915][Biological_process-oogenesis-manual cur.-GO:0048477][Biological_process-embryonic development ending in birth or egg hatching-manual cur.-GO:0009792][Biological_process-reproduction-manual cur.-GO:0000003][Biological_process-G-protein coupled receptor protein signaling pathway-manual cur.-GO:0007186][Cellular_component-integral to membrane-man…
AC7.2	soc-2	sur-8	Phosphorylation site;Leucine Rich Repeat;Leucine-rich repeat;Leucine-rich repeat, typical subtype		soc-2 encodes a leucine-rich repeat protein; soc-2 functions downstream in the let-60/Ras and egl-15/FGF receptor signaling pathways to positively and negatively regulate signaling through these pathways, respectively, and thus affect such processes as vulval development, osmoregulation, and muscle membrane extension; consistent with its role in regulating Ras-mediated signal transduction, SOC-2 …	[Biological_process-fibroblast growth factor receptor signaling pathway-manual cur.-GO:0008543][Biological_process-muscle organ development-manual cur.-GO:0007517][Biological_process-regulation of cell projection organization-manual cur.-GO:0031344][Biological_process-nematode larval development-manual cur.-GO:0002119][Molecular_function-protein binding-manual cur.-GO:0005515][Molecular_function-…
B0213.2	nlp-27				nlp-27 encodes a predicted neuropeptide with homology to C. elegans nlp-28 through nlp-31.
C02A12.6	srbc-36			7TM chemoreceptor, srbc family
C02E7.4	srh-22		Serpentine type 7TM GPCR chemoreceptor Srh;Serpentine type 7TM GPCR chemoreceptor Srd;Serpentine type 7TM GPCR chemoreceptor Str;7TM GPCR, serpentine receptor class d (Srd);7TM GPCR, serpentine receptor class h (Srh);7TM GPCR, serpentine receptor class r (Str)	7TM chemoreceptor, srh family
C16D9.7	srt-25		Serpentine type 7TM GPCR chemoreceptor Srt;7TM GPCR, serpentine receptor class t (Srt)	7TM chemoreceptor, srt family
C17B7.1	str-63		Serpentine type 7TM GPCR chemoreceptor Str;Serpentine type 7TM GPCR chemoreceptor Srd;Serpentine type 7TM GPCR chemoreceptor Sri;Serpentine type 7TM GPCR chemoreceptor Srh;7TM GPCR, serpentine receptor class d (Srd);7TM GPCR, serpentine receptor class h (Srh);7TM GPCR, serpentine receptor class r (Str);7TM GPCR, serpentine chemoreceptor class i (Sri)	7TM chemoreceptor, str family
C18B12.2	C18B12.2		7 transmembrane receptor (Secretin family);Hormone receptor domain;GPCR, family 2, secretin-like;GPCR, family 2, extracellular hormone receptor domain;GPCR, family 2, secretin-like, conserved site	7 transmembrane receptor (Secretin family)	C18B12.2 encodes a G-protein-coupled receptor (GPCR) that is a member of the secretin family (also known as family B or family 2) of GPCRs.	[Cellular_component-membrane-automatic cur.-GO:0016020][Molecular_function-G-protein coupled receptor activity-automatic cur.-GO:0004930][Cellular_component-integral to membrane-automatic cur.-GO:0016021][Biological_process-G-protein coupled receptor protein signaling pathway-automatic cur.-GO:0007186]
C30A5.10	C30A5.10		Receptor family ligand binding region;Extracellular ligand-binding receptor			[Cellular_component-integral to membrane-manual cur.-GO:0016021]
C30F8.4	kin-32		Protein tyrosine kinase;Protein kinase domain;Focal adhesion targeting region;Serine-threonine/tyrosine-protein kinase;Serine/threonine-protein kinase domain;Focal adhesion kinase, targeting (FAT) domain;Tyrosine-protein kinase, active site;Protein kinase, ATP binding site;Serine/threonine-protein kinase-like domain;Band 4.1 domain;Tyrosine-protein kinase, catalytic domain	protein kinase	kin-32 encodes, by alternative splicing, two isoforms of a focal adhesion kinase, orthologous to human PTK2 (OMIM:600758) and PTK2B (OMIM:601212); KIN-32 is expressed in both nuclei and cytoplasms of larval and adult bodywall muscle cells; KIN-32 is also expressed in head neurons, a head mesodermal cell, adult vulval muscle, and the reproductive system; KIN-32 has an N-terminal FERM domain, a cen…	[Biological_process-protein amino acid phosphorylation-manual cur.-GO:0006468][Biological_process-signal complex assembly-manual cur.-GO:0007172][Cellular_component-focal adhesion-manual cur.-GO:0005925][Molecular_function-protein kinase activity-manual cur.-GO:0004672][Molecular_function-protein serine/threonine kinase activity-manual cur.-GO:0004674][Molecular_function-ATP binding-manual cur.-G…
C31E10.8	tbc-19		Phosphorylation site;TBC domain;PH domain;Rab-GAP/TBC domain;Pleckstrin homology domain;Tyrosine-protein kinase, receptor class II, conserved site	S.pombe protein C4G8.04 like		[Molecular_function-Rab GTPase activator activity-automatic cur.-GO:0005097][Cellular_component-membrane-automatic cur.-GO:0016020][Molecular_function-ATP binding-automatic cur.-GO:0005524][Biological_process-transmembrane receptor protein tyrosine kinase signaling pathway-automatic cur.-GO:0007169][Molecular_function-protein binding-automatic cur.-GO:0005515][Molecular_function-transmembrane rec…
C50E10.3	sre-53			7TM chemoreceptor, sre family
D2096.2	praf-3		PRA1 family protein;Prenylated rab acceptor PRA1			[Cellular_component-integral to membrane-manual cur.-GO:0016021]
F09E5.1	pkc-3		Phosphorylation site;Protein kinase domain;Protein tyrosine kinase;PB1 domain;Protein kinase C terminal domain;Phorbol esters/diacylglycerol binding domain (C1 domain);Phox/Bem1p;AGC-kinase, C-terminal;Serine-threonine/tyrosine-protein kinase;Protein kinase C-like, phorbol ester/diacylglycerol binding;Serine/threonine-protein kinase domain;Serine/threonine-protein kinase, active site;Protein kina…	Protein kinase C	pkc-3 encodes an atypical protein kinase; during early embryonic development, pkc-3 plays an essential role in establishing anterior-posterior polarity; PKC-3 localizes to the anterior periphery of the one-cell embryo in a manner dependent upon the PAR-3 PDZ domain-containing protein with which PKC-3 physically interacts; PKC-3 also localizes to the outer, apical surfaces of cells.	[Biological_process-reproduction-automatic cur.-GO:0000003][Molecular_function-ATP binding-automatic cur.-GO:0005524][Biological_process-intracellular-automatic cur.-GO:0035556][Biological_process-embryonic development ending in birth or egg hatching-automatic cur.-GO:0009792][Molecular_function-protein tyrosine kinase activity-automatic cur.-GO:0004713][Molecular_function-protein binding-automat…
F18F11.5	F18F11.5		Protein kinase domain;Protein tyrosine kinase;Serine-threonine/tyrosine-protein kinase;Serine/threonine-protein kinase domain;Serine/threonine-protein kinase-like domain			[Biological_process-reproduction-automatic cur.-GO:0000003][Molecular_function-ATP binding-automatic cur.-GO:0005524][Biological_process-embryonic development ending in birth or egg hatching-automatic cur.-GO:0009792][Molecular_function-protein kinase activity-automatic cur.-GO:0004672][Biological_process-protein amino acid phosphorylation-automatic cur.-GO:0006468][Biological_process-positive re…
F40D4.6	srbc-25		Serpentine type 7TM GPCR chemoreceptor Srbc;Serpentine type 7TM GPCR chemoreceptor Srx;7TM GPCR, serpentine receptor class bc (Srbc);7TM GPCR, serpentine receptor class x (Srx)	7TM receptor, srbc family
F40E10.4	slt-1		EGF-like domain;Leucine Rich Repeat;Laminin G domain;Leucine rich repeat N-terminal domain;EGF-type aspartate/asparagine hydroxylation site;Leucine-rich repeat-containing N-terminal;Cysteine-rich flanking region, C-terminal domain;Leucine-rich repeat;EGF-like calcium-binding;Leucine-rich repeat, typical subtype;Cystine knot, C-terminal;EGF;Epidermal growth factor-like;Laminin G, subdomain 1;Lamin…	EGF-like protein slit like	slt-1 encodes the sole C. elegans homolog of Drosophila Split, a secreted extracellular protein containing leucine-rich and EGF-like repeats that functions as a ligand for the Robo receptor; during C. elegans larval development, slt-1 acts via the SAX-3/Robo receptor, and in parallel with UNC-6/Netrin, to direct ventral axon guidance and guidance at the midline; during embryonic development, slt-…	[Molecular_function-protein binding-automatic cur.-GO:0005515][Molecular_function-calcium ion binding-automatic cur.-GO:0005509]
F41D9.3	wrk-1		Immunoglobulin I-set domain;Immunoglobulin domain;Immunoglobulin V-set domain;Immunoglobulin subtype 2;Immunoglobulin subtype;Immunoglobulin I-set;Immunoglobulin V-set;Immunoglobulin		wrk-1 encodes, by alternative splicing, at least three isoforms of a GPI-anchored immunoglobulin superfamily (IgSF) protein orthologous to Drosophila KLINGON, WRAPPER, CG7166, and CG13506; WRK-1 is expressed in the pioneering embryonic motoneurons (eMNs) DA, DB, and DD; WRK-1 expression in DA, DB, and DD is necessary and sufficient to prevent follower axons from inappropriately crossing the ventr…
F52A8.2	gpb-2	eat-11;gbp-2	WD domain, G-beta repeat;G-protein, beta subunit;WD40 repeat;Guanine nucleotide-binding protein, beta subunit;WD40 repeat, conserved site;WD40 repeat, subgroup;G-protein beta WD-40 repeat	guanine nucleotide-binding protein	gpb-2 encodes an ortholog of Gbeta(5), that is dispensable for viability, but required for normal egg-laying, locomotion, and pharyngeal pumping; GBP-2 may regulate the interaction between the GOA-1 and EGL-30 signaling pathways based on genetic analysis; gpb-2 is expressed throughout development in the nervous system and in muscle, and expression is dependent upon expression of both EAT-16 and E…	[Molecular_function-protein binding-automatic cur.-GO:0005515]
F53F10.4	unc-108	rab-2;unc-67	Phosphorylation site;Ras family;Miro-like protein;ADP-ribosylation factor family;Gtr1/RagA G protein conserved region;Small GTPase superfamily;Ran GTPase;RNA polymerase sigma factor 54, interaction;Small GTPase superfamily, Rho type;Small GTPase superfamily, Rab type;Small GTP-binding protein domain;Small GTPase superfamily, ARF/SAR type;Gtr1/RagA G protein;Mitochondrial Rho-like	RAS-related protein	unc-108 encodes a small GTPase homologous to the Rab GTPases that function in endocytosis, membrane fusion, and vesicular trafficking events; unc-108 function is required in neurons for normal locomotion; unc-108 also functions in the removal of apoptotic cells, specifically it functions in engulfing cells for the recruitment and fusion of the lysosome to the phagosome; unc-108 is expressed in ne…	[Molecular_function-ATP binding-automatic cur.-GO:0005524][Biological_process-regulation of transcription, DNA-dependent-automatic cur.-GO:0006355][Cellular_component-cytoplasm-automatic cur.-GO:0005737][Biological_process-small GTPase mediated signal transduction-automatic cur.-GO:0007264][Biological_process-protein transport-automatic cur.-GO:0015031][Cellular_component-nucleus-automatic cur.-G…
F55A12.3	ppk-1		Phosphorylation site;Phosphatidylinositol-4-phosphate 5-Kinase;Phosphatidylinositol-4-phosphate 5-kinase, core;Phosphatidylinositol-4-phosphate 5-kinase, core, subgroup;Phosphatidylinositol-4-phosphate 5-kinase		ppk-1 encodes a putative phosphatidylinositol-4-phosphate 5' kinase that is essential for ovulation, intense gonad sheath contraction and dilation of the spermathecal valve during oocyte maturation, and UNC-54 filament organization; more generally, PPK-1 is required for fertility, progression through larval development, normal locomotion and defecation, and overall health; defects of ppk-1(RNAi) …	[Molecular_function-phosphatidylinositol phosphate kinase activity-automatic cur.-GO:0016307][Biological_process-reproduction-automatic cur.-GO:0000003][Biological_process-phosphatidylinositol metabolic process-automatic cur.-GO:0046488][Biological_process-locomotion-automatic cur.-GO:0040011][Biological_process-growth-automatic cur.-GO:0040007][Biological_process-nematode larval development-auto…
F57G8.8	srv-36		Serpentine type 7TM GPCR chemoreceptor Srv;7TM GPCR, serpentine receptor class v (Srv)			[Biological_process-body morphogenesis-automatic cur.-GO:0010171]
F57H12.1	arf-3		ADP-ribosylation factor family;Signal recognition particle receptor beta subunit;Ras family;G-protein alpha subunit;Gtr1/RagA G protein conserved region;Miro-like protein;Guanine nucleotide binding protein (G-protein), alpha subunit;Small GTPase superfamily;Small GTPase superfamily, Rab type;Small GTP-binding protein domain;Small GTPase superfamily, SAR1-type;Small GTPase superfamily, ARF/SAR typ…	GTP-binding protein	arf-3 encodes a member of the ADP-ribosylation factor related protein family; likely expressed in touch receptors and regulated by MEC-3.	[Biological_process-reproduction-automatic cur.-GO:0000003][Cellular_component-cytoplasm-automatic cur.-GO:0005737][Biological_process-embryonic development ending in birth or egg hatching-automatic cur.-GO:0009792][Biological_process-inductive cell migration-automatic cur.-GO:0040039][Biological_process-molting cycle, collagen and cuticulin-based cuticle-automatic cur.-GO:0018996][Biological_pro…
F59A7.3	srab-13		Serpentine type 7TM GPCR chemoreceptor Sra;Serpentine type 7TM GPCR chemoreceptor Srb;7TM GPCR, serpentine receptor class a (Sra);7TM GPCR, serpentine receptor class b (Srb)	7TM chemoreceptor, srab family		[Molecular_function-transmembrane receptor activity-automatic cur.-GO:0004888][Cellular_component-integral to membrane-automatic cur.-GO:0016021][Biological_process-sensory perception of chemical stimulus-automatic cur.-GO:0007606]
F59D12.1	F59D12.1		7 transmembrane receptor (rhodopsin family);GPCR, rhodopsin-like, 7TM	G-protein coupled receptor (gastrin/cholecystokinin)		[Cellular_component-integral to membrane-automatic cur.-GO:0016021][Biological_process-G-protein coupled receptor protein signaling pathway-automatic cur.-GO:0007186]
K04D7.1	rack-1		Phosphorylation site;WD domain, G-beta repeat;WD40 repeat;WD40 repeat, conserved site;WD40 repeat, subgroup;G-protein beta WD-40 repeat	guanine nucleotide-binding protein	rack-1 encodes a seven-WD repeat-containing protein that is the C. elegans ortholog of vertebrate Receptor for Activated C Kinase (Rack1); rack-1 is required cell autonomously for VD/DD motor axon pathfinding; rack-1 is also required for gonadal distal tip cell migration and for normal brood sizes; genetic analyses indicate that rack-1 functions in the same pathway with ced-10/Rac and unc-115/abL…	[Biological_process-positive regulation of locomotion-automatic cur.-GO:0040017][Biological_process-embryonic development ending in birth or egg hatching-automatic cur.-GO:0009792][Molecular_function-protein binding-automatic cur.-GO:0005515][Biological_process-oviposition-automatic cur.-GO:0018991][Biological_process-positive regulation of growth rate-automatic cur.-GO:0040010]
K11E8.1	unc-43	d ec-8	Calcium/calmodulin dependent protein kinase II Association;Calcium/calmodulin-dependent protein kinase II, association-domain;Calcium/calmodulin-dependent/calcium-dependent protein kinase;Serine/threonine-protein kinase domain;Protein kinase, ATP binding site;Phosphorylation site;Protein kinase domain;Protein tyrosine kinase;Serine-threonine/tyrosine-protein kinase;Serine/threonine-protein kinase…	Ca2+/calmodulin-dependent protein kinase;calcium/calmodulin dependent protein kinase	unc-43 encodes the C. elegans ortholog of type II calcium/calmodulin-dependent protein kinase (CaMKII); unc-43 activity is required for a number of processes, including locomotion, neuronal cell fate specification and regulation of synaptic density, egg laying, defecation, and meiotic maturation; in regulating some of these processes, unc-43 acts in concert with MAPKKK and G protein signaling pat…	[Biological_process-protein amino acid phosphorylation-manual cur.-GO:0006468][Biological_process-locomotion-manual cur.-GO:0040011][Biological_process-mitosis-manual cur.-GO:0007067][Cellular_component-neuron projection-manual cur.-GO:0043005][Molecular_function-calcium-dependent protein serine/threonine kinase activity-manual cur.-GO:0009931][Molecular_function-ion-manual cur.-GO:0044325][Molec…
R04D3.8	srd-39		Serpentine type 7TM GPCR chemoreceptor Srd;7TM GPCR, serpentine receptor class d (Srd)
Y49C4A.5	srx-4		Serpentine type 7TM GPCR chemoreceptor Srx;GPCR, rhodopsin-like, 7TM;7TM GPCR, serpentine receptor class x (Srx)	7TM chemoreceptor, srx family		[Cellular_component-integral to membrane-automatic cur.-GO:0016021][Biological_process-G-protein coupled receptor protein signaling pathway-automatic cur.-GO:0007186]
ZC132.7	srh-192		Serpentine type 7TM GPCR chemoreceptor Srh;Serpentine type 7TM GPCR chemoreceptor Sri;Serpentine type 7TM GPCR chemoreceptor Srd;Serpentine type 7TM GPCR chemoreceptor Str;7TM GPCR, serpentine receptor class d (Srd);7TM GPCR, serpentine receptor class h (Srh);7TM GPCR, serpentine receptor class r (Str);7TM GPCR, serpentine chemoreceptor class i (Sri)	7TM chemoreceptor, srh family
R06C7.8	bub-1		Phosphorylation site;Protein kinase domain;Protein tyrosine kinase;Serine-threonine/tyrosine-protein kinase;Serine/threonine-protein kinase domain;Serine/threonine-protein kinase, active site;Mitotic checkpoint serine/threonine protein kinase, Bub1;Protein kinase, ATP binding site;Serine/threonine-protein kinase-like domain	Eukaryotic protein kinase domain	bub-1 encodes a serine/threonine kinase orthologous to Saccharomyces cerevisiae BUB1 which is required for proper function of the mitotic spindle assembly checkpoint and human BUB1 (OMIM:602452) which is mutated in some colorectal cancers; BUB-1 activity is required at several stages of development, including embryogenesis; BUB-1 is expressed predominantly in the anterior of the embryo and in hyp…	[Biological_process-reproduction-automatic cur.-GO:0000003][Biological_process-morphogenesis of an epithelium-automatic cur.-GO:0002009][Molecular_function-ATP binding-automatic cur.-GO:0005524][Biological_process-embryonic development ending in birth or egg hatching-automatic cur.-GO:0009792][Molecular_function-protein kinase activity-automatic cur.-GO:0004672][Biological_process-hermaphrodite g…
W06F12.1	lit-1		Protein kinase domain;Protein tyrosine kinase;Serine-threonine/tyrosine-protein kinase;Serine/threonine-protein kinase domain;MAP kinase, conserved site;Serine/threonine-protein kinase, active site;Protein kinase, ATP binding site;Serine/threonine-protein kinase-like domain;Tyrosine-protein kinase, catalytic domain	serine/threonine kinase (CDC2/CDC28 subfamily)	lit-1 encodes a serine threonine protein kinase homolog related to the Drosophila protein Nemo that is required for embryonic viability, plays a central role in controlling the asymmetry of cell divisions during embryogenesis, and affects EMS, MS, and C lineages; acts downstream of mom-2 with respect to polarity defects and mediates larval cell fate decisions that involve POP-1, and is expressed …	[Biological_process-protein amino acid phosphorylation-manual cur.-GO:0006468][Biological_process-asymmetric cell division-manual cur.-GO:0008356][Biological_process-embryonic development-manual cur.-GO:0009790][Biological_process-Wnt receptor signaling pathway-manual cur.-GO:0016055][Biological_process-polarity specification of proximal/distal axis-manual cur.-GO:0010085][Biological_process-asym…
Y39A1A.5	rabx-5		Vacuolar sorting protein 9 (VPS9) domain;A20-like zinc finger;Zinc finger, A20-type;Vacuolar sorting protein 9;Vacuolar sorting protein 9, subgroup			[Molecular_function-DNA binding-automatic cur.-GO:0003677][Molecular_function-zinc ion binding-automatic cur.-GO:0008270]
Y42H9AR.3	rabs-5	ztf-5	FYVE zinc finger;Rabenosyn Rab binding domain;Drought induced 19 protein (Di19);Zinc finger, FYVE-type;Zinc finger, C2H2;Drought induced 19/ RING finger protein 114;FYVE-finger-containing Rab5 effector protein rabenosyn-5			[Molecular_function-zinc ion binding-automatic cur.-GO:0008270][Cellular_component-intracellular-automatic cur.-GO:0005622][Molecular_function-metal ion binding-automatic cur.-GO:0046872]
ZK180.4	sar-1		Miro-like protein;Gtr1/RagA G protein conserved region;G-protein alpha subunit;Signal recognition particle receptor beta subunit;Ras family;Guanine nucleotide binding protein (G-protein), alpha subunit;Small GTP-binding protein domain;Small GTPase superfamily, SAR1-type;Small GTPase superfamily, ARF/SAR type;Gtr1/RagA G protein;Mitochondrial Rho-like;Signal recognition particle receptor, beta sub…	GTP-binding protein		[Biological_process-reproduction-automatic cur.-GO:0000003][Cellular_component-cytoplasm-automatic cur.-GO:0005737][Biological_process-molting cycle, collagen and cuticulin-based cuticle-automatic cur.-GO:0018996][Biological_process-small GTPase mediated signal transduction-automatic cur.-GO:0007264][Molecular_function-signal transducer activity-automatic cur.-GO:0004871][Biological_process-G-pro…
ZK512.4	ZK512.4		Signal recognition particle 9 kDa protein (SRP9);Signal recognition particle, SRP9 subunit	Signal Recognition Particle 9Kd protein		[Cellular_component-signal recognition particle-automatic cur.-GO:0048500][Biological_process-negative regulation of translational elongation-automatic cur.-GO:0045900][Molecular_function-7S RNA binding-automatic cur.-GO:0008312][Biological_process-SRP-dependent cotranslational protein targeting to membrane-automatic cur.-GO:0006614]
F45E4.3	F45E4.3		C2 domain;C2 calcium-dependent membrane targeting;PDZ/DHR/GLGF;Phosphorylation site		F45E4.3 encodes a protein containing C-terminal PDZ and C2 Ca2+-binding domains that is related to the mammalian active zone protein Piccolo/Aczonin; loss of F45E4.3 activity has been reported to result in uncoordinated locomotion, suggesting that F45E4.3 plays a role in the organization and/or function of the neuromuscular system.	[Biological_process-locomotion-manual cur.-GO:0040011][Molecular_function-protein binding-manual cur.-GO:0005515][Molecular_function-protein binding-automatic cur.-GO:0005515]
T23F11.1	T23F11.1		Protein phosphatase 2C;Protein phosphatase 2C, manganese/magnesium aspartate binding site;Protein phosphatase 2C-like	phosphatase		[Molecular_function-protein serine/threonine phosphatase activity-automatic cur.-GO:0004722][Cellular_component-protein serine/threonine phosphatase complex-automatic cur.-GO:0008287][Biological_process-protein amino acid dephosphorylation-automatic cur.-GO:0006470][Molecular_function-catalytic activity-automatic cur.-GO:0003824]

## Sheet: transcription-32
GENE NAME	LOCUS	OTHER NAME	Prominent motifs	Brief identification	Concise description	Gene ontology terms
B0035.7	his-47	his 12	Core histone H2A/H2B/H3/H4;Histone-like transcription factor (CBF/NF-Y) and archaeal histone;Histone H2A;Transcription factor CBF/NF-Y/archaeal histone;Histone core	histone H2A	his-47 encodes an H2A histone; by homology, HIS-47 is predicted to function as a nucleosome component required for packaging of DNA into chromatin; his-47 is a replication-dependent histone locus that resides in a histone gene-rich region on chromosome IV.	[Biological_process-reproduction-automatic cur.-GO:0000003][Molecular_function-DNA binding-automatic cur.-GO:0003677][Biological_process-nucleus organization-automatic cur.-GO:0006997][Biological_process-embryonic development ending in birth or egg hatching-automatic cur.-GO:0009792][Molecular_function-sequence-specific DNA binding-automatic cur.-GO:0043565][Cellular_component-nucleosome-automati…
C44C10.10	C44C10.10			DNA repair protein RECN like
C47F8.2	nhr-165		Zinc finger, C4 type (two domains);Ligand-binding domain of nuclear hormone receptor;Nuclear hormone receptor, ligand-binding, core;Zinc finger, nuclear hormone receptor-type	Zinc finger, C4 type (two domains)		[Molecular_function-steroid hormone receptor activity-automatic cur.-GO:0003707][Biological_process-regulation of transcription, DNA-dependent-automatic cur.-GO:0006355][Molecular_function-sequence-specific DNA binding-automatic cur.-GO:0043565][Molecular_function-zinc ion binding-automatic cur.-GO:0008270][Molecular_function-transcription factor activity-automatic cur.-GO:0003700][Cellular_compo…
E02H1.7	nhr-19		Ligand-binding domain of nuclear hormone receptor;Zinc finger, C4 type (two domains);Nuclear hormone receptor, ligand-binding, core;Zinc finger, nuclear hormone receptor-type;Steroid hormone receptor	Zinc finger, C4 type (two domains)		[Molecular_function-steroid hormone receptor activity-automatic cur.-GO:0003707][Molecular_function-DNA binding-automatic cur.-GO:0003677][Biological_process-regulation of transcription, DNA-dependent-automatic cur.-GO:0006355][Molecular_function-sequence-specific DNA binding-automatic cur.-GO:0043565][Molecular_function-zinc ion binding-automatic cur.-GO:0008270][Molecular_function-transcription…
F16B4.12	nhr-117		Zinc finger, C4 type (two domains);Nuclear hormone receptor, ligand-binding, core;Zinc finger, nuclear hormone receptor-type	zinc finger protein		[Biological_process-regulation of transcription, DNA-dependent-manual cur.-GO:0006355][Biological_process-steroid hormone mediated signaling-manual cur.-GO:0043401][Cellular_component-nucleus-manual cur.-GO:0005634][Molecular_function-transcription factor activity-manual cur.-GO:0003700][Molecular_function-steroid hormone receptor activity-manual cur.-GO:0003707][Molecular_function-zinc ion bindi…
F17E9.12	his-31		Core histone H2A/H2B/H3/H4;Histone-like transcription factor (CBF/NF-Y) and archaeal histone;TATA box binding protein associated factor (TAF);Histone H4;Transcription factor CBF/NF-Y/archaeal histone;Histone core;Histone H4, conserved site		his-31 encodes an H4 histone; his-31 is contained within the histone gene cluster HIS5.	[Biological_process-reproduction-automatic cur.-GO:0000003][Molecular_function-DNA binding-automatic cur.-GO:0003677][Biological_process-embryonic development ending in birth or egg hatching-automatic cur.-GO:0009792][Biological_process-transcription initiation-automatic cur.-GO:0006352][Molecular_function-sequence-specific DNA binding-automatic cur.-GO:0043565][Cellular_component-nucleosome-auto…
F18A1.5	rpa-1		Replication factor-A C terminal domain;OB-fold nucleic acid binding domain;Nucleic acid binding, OB-fold, tRNA/helicase-type;Replication factor-a protein 1 Rpa1;Replication factor A, C-terminal	replication factor A	rpa-1 encodes the C. elegans ortholog of the replication protein A (RPA) large subunit; by homology, RPA-1 is predicted to function as a DNA-binding and oligonucleotide oligosaccharide-binding (OB) protein that is required for DNA replication, repair, and recombination; large-scale RNAi screens indicate that rpa-1 is essential for embryonic development, and that in yeast two-hybrid assays interac…	[Molecular_function-DNA binding-automatic cur.-GO:0003677][Biological_process-DNA replication-automatic cur.-GO:0006260][Biological_process-embryonic development ending in birth or egg hatching-automatic cur.-GO:0009792][Cellular_component-nucleus-automatic cur.-GO:0005634][Molecular_function-nucleic acid binding-automatic cur.-GO:0003676][Biological_process-receptor-mediated endocytosis-automati…
F22F1.3	F22F1.3		KIX domain;Coactivator CBP, KIX	mouse CREB-binding protein; human transcriptional adaptor protein p300		[Biological_process-regulation of transcription, DNA-dependent-automatic cur.-GO:0006355][Molecular_function-transcription cofactor activity-automatic cur.-GO:0003712]
F44A6.1	nucb-1		EF-Hand 1, calcium-binding site	nucleobindin	F44A6.1 encodes two isoforms of a nucleobindin homolog that each contain a calcium-binding EF-hand domain and a glutamine/asparagine-rich domain; F44A6.1 is expressed in muscle (pharyngeal, body wall, and vulval), with weak expression in head and tail neurons and in (mainly posterior) intestinal cells; F44A6.1 has no obvious function in vivo, since it has no obvious phenotype when deleted or inac…
F54F7.7	F54F7.7		Histone methylation protein DOT1;Histone methylation DOT1			[Molecular_function-histone-lysine N-methyltransferase activity-automatic cur.-GO:0018024]
F55G1.10	his-61		Core histone H2A/H2B/H3/H4;Histone-like transcription factor (CBF/NF-Y) and archaeal histone;Histone H2A;Transcription factor CBF/NF-Y/archaeal histone;Histone core	Histone	his-61 encodes an H2A histone.	[Biological_process-reproduction-automatic cur.-GO:0000003][Molecular_function-DNA binding-automatic cur.-GO:0003677][Cellular_component-nucleus-automatic cur.-GO:0005634][Biological_process-nucleus organization-automatic cur.-GO:0006997][Cellular_component-intracellular-automatic cur.-GO:0005622][Biological_process-nucleosome assembly-automatic cur.-GO:0006334][Biological_process-embryonic devel…
F55G1.2	his-59		Core histone H2A/H2B/H3/H4;Histone H3;Histone core	Histone	his-59 encodes an H3 histone; by homology, HIS-59 is predicted to function as a nucleosome component required for packaging of DNA into chromatin; his-59 is a replication-dependent histone locus that resides in a histone gene-rich region on chromosome IV.	[Biological_process-reproduction-automatic cur.-GO:0000003][Molecular_function-DNA binding-automatic cur.-GO:0003677][Biological_process-nucleosome assembly-automatic cur.-GO:0006334][Biological_process-embryonic development ending in birth or egg hatching-automatic cur.-GO:0009792][Biological_process-positive regulation of growth rate-automatic cur.-GO:0040010][Biological_process-locomotion-auto…
F58G11.2	F58G11.2		DEAD/DEAH box helicase;Helicase conserved C-terminal domain;RNA helicase, ATP-dependent, DEAD-box, conserved site;Helicase, C-terminal;DNA/RNA helicase, DEAD/DEAH box type, N-terminal;DEAD-like helicase	ATP-dependent RNA helicase like		[Molecular_function-ATP binding-automatic cur.-GO:0005524][Molecular_function-helicase activity-automatic cur.-GO:0004386][Molecular_function-ATP-dependent helicase activity-automatic cur.-GO:0008026][Molecular_function-nucleic acid binding-automatic cur.-GO:0003676]
H12I13.4	fbf-1		Pumilio-family RNA binding repeat;Pumilio RNA-binding repeat	RNA-binding protein	fbf-1 encodes an RNA-binding protein that is one of 12 C. elegans members of the PUF family (Pumilio and FBF) of translational regulators; FBF-1 is nearly identical to FBF-2 with which it is largely redundant in regulating two aspects of germline development: 1) maintenance of stem cell proliferation, and 2) the hermaphroditic switch between spermatogenesis and oogenesis; FBF-1 also plays a role …	[Biological_process-reproduction-automatic cur.-GO:0000003][Molecular_function-RNA binding-automatic cur.-GO:0003723][Biological_process-receptor-mediated endocytosis-automatic cur.-GO:0006898][Biological_process-locomotion-automatic cur.-GO:0040011]
K03A1.6	his-38		Core histone H2A/H2B/H3/H4;Histone-like transcription factor (CBF/NF-Y) and archaeal histone;TATA box binding protein associated factor (TAF);Histone H4;Transcription factor CBF/NF-Y/archaeal histone;Histone core;Histone H4, conserved site	histone-H4	his-38 encodes an H4 histone; by homology, HIS-38 is predicted to function as a nucleosome component required for packaging of DNA into chromatin; his-38 is a replication-dependent histone locus that does not reside in a cluster, but exists as a single histone locus on the X chromosome.	[Molecular_function-DNA binding-automatic cur.-GO:0003677][Biological_process-embryonic development ending in birth or egg hatching-automatic cur.-GO:0009792][Biological_process-transcription initiation-automatic cur.-GO:0006352][Molecular_function-sequence-specific DNA binding-automatic cur.-GO:0043565][Biological_process-hermaphrodite genitalia development-automatic cur.-GO:0040035][Cellular_co…
K04G7.10	rnp-7		RNA recognition motif. (a.k.a. RRM, RBD, or RNP domain);RNA recognition motif domain	SN-RNP U1		[Biological_process-reproduction-automatic cur.-GO:0000003][Biological_process-embryonic development ending in birth or egg hatching-automatic cur.-GO:0009792][Biological_process-hermaphrodite genitalia development-automatic cur.-GO:0040035][Molecular_function-nucleic acid binding-automatic cur.-GO:0003676]
K08A2.5	nhr-88		Zinc finger, C4 type (two domains);Ligand-binding domain of nuclear hormone receptor;Nuclear hormone receptor, ligand-binding, core;Zinc finger, nuclear hormone receptor-type;Steroid hormone receptor	nuclear hormone receptor		[Biological_process-lipid storage-manual cur.-GO:0019915][Biological_process-regulation of transcription, DNA-dependent-manual cur.-GO:0006355][Biological_process-steroid hormone mediated signaling-manual cur.-GO:0043401][Cellular_component-nucleus-manual cur.-GO:0005634][Molecular_function-transcription factor activity-manual cur.-GO:0003700][Molecular_function-steroid hormone receptor activity-…
M01E5.5	top-1		Phosphorylation site;Eukaryotic DNA topoisomerase I, DNA binding fragment;Eukaryotic DNA topoisomerase I, catalytic core;DNA topoisomerase I, C-terminal;DNA topoisomerase I, DNA binding, eukaryotic-type;DNA topoisomerase I, C-terminal, eukaryotic-type;DNA topoisomerase I, catalytic core, eukaryotic-type;DNA topoisomerase I, active site	DNA topoisomerase I	top-1 encodes the C. elegans DNA topoisomerase I ortholog; TOP-1 exhibits DNA topoisomerase I activity in vitro and in vivo, this activity is required for normal gonad, germline, and embryonic development; top-1 mRNA is expressed throughout the gonad and during early embryogenesis, with mRNA levels nearly gone by hatching; TOP-1 protein levels are highest in embryos and L1 larvae, decrease by the…	[Biological_process-molting cycle, collagen and cuticulin-based cuticle-manual cur.-GO:0018996][Biological_process-morphogenesis of an epithelium-manual cur.-GO:0002009][Biological_process-meiotic chromosome segregation-manual cur.-GO:0045132][Biological_process-determination of adult life span-manual cur.-GO:0008340][Biological_process-embryonic development ending in birth or egg hatching-manual…
M04B2.3	gfl-1		YEATS family;YEATS	Human AF-9 protein like	gfl-1 encodes an ortholog of human GLIOMA-AMPLIFIED SEQUENCE-41 (GAS41; OMIM:602116, found in increased copy number in low-grade glioma); loss of GLF-1, which is predicted to associate with chromatin, results in potent suppression of the RNA interference (RNAi) mechanism; GLF-1 is also similar to the transcription factors (yeast and human) AF-9 and human ENL, and thus may represent a novel class …	[Biological_process-regulation of transcription, DNA-dependent-automatic cur.-GO:0006355][Cellular_component-nucleus-automatic cur.-GO:0005634][Biological_process-RNA interference-automatic cur.-GO:0016246]
R03G5.1	eef-1A.2	eln-2;eft-4	Phosphorylation site;Elongation factor Tu GTP binding domain;Elongation factor Tu C-terminal domain;Elongation factor Tu domain 2;Protein synthesis factor, GTP-binding;Translation elongation factor EFTu/EF1A, C-terminal;Translation elongation factor EFTu/EF1A, domain 2;Translation elongation factor EF1A, eukaryotic/archaeal	elongation factor EF-1-alpha	eft-4 encodes a translation elongation factor 1-alpha homolog that is required for embryonic viability, fertility, and a normal postembryonic growth rate; eft-4 encodes at least one alternatively spliced coding sequence identical to that of eft-3.	[Biological_process-embryonic development ending in birth or egg hatching-manual cur.-GO:0009792][Biological_process-growth-manual cur.-GO:0040007][Biological_process-translation-manual cur.-GO:0043037][Biological_process-nematode larval development-manual cur.-GO:0002119][Biological_process-reproduction-manual cur.-GO:0000003][Biological_process-locomotion-manual cur.-GO:0040011][Biological_proc…
R10E9.1	msi-1		Phosphorylation site;RNA recognition motif. (a.k.a. RRM, RBD, or RNP domain);RNA recognition motif domain	RNA binding protein		[Molecular_function-nucleic acid binding-automatic cur.-GO:0003676]
T01B10.4	nhr-14		Zinc finger, C4 type (two domains);Ligand-binding domain of nuclear hormone receptor;Nuclear hormone receptor, ligand-binding, core;Zinc finger, nuclear hormone receptor-type;Steroid hormone receptor	nuclear hormone receptor		[Biological_process-determination of adult life span-manual cur.-GO:0008340][Biological_process-regulation of transcription, DNA-dependent-manual cur.-GO:0006355][Biological_process-steroid hormone mediated signaling-manual cur.-GO:0043401][Cellular_component-nucleus-manual cur.-GO:0005634][Molecular_function-transcription factor activity-manual cur.-GO:0003700][Molecular_function-steroid hormone…
T08D10.1	nfya-1	tag-295	CCAAT-binding transcription factor (CBF-B/NF-YA) subunit B;CCAAT-binding transcription factor, subunit B	DNA binding protein		[Biological_process-regulation of transcription, DNA-dependent-automatic cur.-GO:0006355][Molecular_function-transcription factor activity-automatic cur.-GO:0003700][Cellular_component-nucleus-automatic cur.-GO:0005634]
T10C6.12	his-3		Core histone H2A/H2B/H3/H4;Histone-like transcription factor (CBF/NF-Y) and archaeal histone;Histone H2A;Transcription factor CBF/NF-Y/archaeal histone;Histone core	histone H2A	his-3 encodes an H2A histone; by homology, HIS-3 is predicted to function as a nucleosome component required for packaging of DNA into chromatin; his-3 is a replication-dependent histone locus that resides in the HIS1 cluster on chromosome V.	[Biological_process-reproduction-automatic cur.-GO:0000003][Molecular_function-DNA binding-automatic cur.-GO:0003677][Biological_process-embryonic development ending in birth or egg hatching-automatic cur.-GO:0009792][Molecular_function-sequence-specific DNA binding-automatic cur.-GO:0043565][Cellular_component-nucleosome-automatic cur.-GO:0000786][Cellular_component-nucleus-automatic cur.-GO:000…
T23D8.5	his-67		Core histone H2A/H2B/H3/H4;Histone-like transcription factor (CBF/NF-Y) and archaeal histone;TATA box binding protein associated factor (TAF);Histone H4;Transcription factor CBF/NF-Y/archaeal histone;Histone core;Histone H4, conserved site	histone H4	his-67 encodes an H4 histone required for embryonic viability and growth.	[Molecular_function-DNA binding-automatic cur.-GO:0003677][Biological_process-embryonic development ending in birth or egg hatching-automatic cur.-GO:0009792][Biological_process-transcription initiation-automatic cur.-GO:0006352][Molecular_function-sequence-specific DNA binding-automatic cur.-GO:0043565][Cellular_component-nucleosome-automatic cur.-GO:0000786][Cellular_component-nucleus-automatic…
Y18H1A.6	pif-1	cePIF1	PIF1-like helicase;AAA domain (dynein-related subfamily);DNA helicase PIF1, ATP-dependent;ATPase, AAA-5		pif-1 encodes a DNA helicase; based upon its similarity to Saccharomyces cerevisiae Pif1p, PIF-1 is predicted to function as a negative regulator of telomerase activity that acts by displacing telomerase from the ends of DNA; as loss of pif-1 activity via large-scale RNAi screens results in no obvious abnormalities, the precise role of pif-1 in C. elegans development and/or behavior is not yet kn…	[Molecular_function-ATP binding-automatic cur.-GO:0005524][Molecular_function-ATPase activity-automatic cur.-GO:0016887]
Y47D3A.10	tbx-34		T-box;Transcription factor, T-box		tbx-34 encodes a diverged member of the T-box transcription factor family; by homology, TBX-34 is predicted to function as a transcriptional regulator during development, but as loss of tbx-34 activity via RNAi results in no obvious defects, the precise role of TBX-34 in C. elegans development and/or behavior is not yet known.	[Biological_process-regulation of transcription, DNA-dependent-automatic cur.-GO:0006355][Molecular_function-transcription factor activity-automatic cur.-GO:0003700][Cellular_component-nucleus-automatic cur.-GO:0005634]
Y47D3A.26	smc-3		RecF/RecN/SMC N terminal domain;SMC proteins Flexible Hinge Domain;RecF/RecN/SMC;SMCs flexible hinge;ABC transporter, conserved site			[Biological_process-reproduction-automatic cur.-GO:0000003][Biological_process-morphogenesis of an epithelium-automatic cur.-GO:0002009][Molecular_function-ATP binding-automatic cur.-GO:0005524][Biological_process-embryonic development ending in birth or egg hatching-automatic cur.-GO:0009792][Molecular_function-protein binding-automatic cur.-GO:0005515][Biological_process-hermaphrodite genitalia…
Y47D3A.6	tra-1	her-2	Zinc finger, C2H2;Zinc finger, C2H2-like		tra-1 encodes Zn2+-finger-containing proteins that are the sole C. elegans members of the GLI transcription factor family; during development, tra-1 functions cell autonomously as the terminal regulator of the sex determination pathway and positively regulates all aspects of hermaphrodite somatic sexual differentiation; in addition, tra-1 activity is required for proper development of the male so…	[Biological_process-gonad development-manual cur.-GO:0008406][Biological_process-female somatic sex determination-manual cur.-GO:0019101][Biological_process-positive regulation of neuron apoptosis-manual cur.-GO:0043525][Biological_process-receptor-mediated endocytosis-manual cur.-GO:0006898][Biological_process-inductive cell migration-manual cur.-GO:0040039][Biological_process-morphogenesis of a…
Y71F9B.4	snr-7	1D295	LSM domain;Like-Sm ribonucleoprotein (LSM) domain;Like-Sm ribonucleoprotein (LSM) domain, eukaryotic/archaea-type	small nuclear ribonucleoprotein Sm G (snRNP core protein G)	snr-7 encodes the C. elegans ortholog of the small nuclear ribonucleoprotein G, one of seven subunits of the heptameric Sm complex required for the biogenesis and function of snRNPs that catalyze mRNA splicing; in addition to its predicted role in pre-mRNA processing, SNR-7 activity is essential for embryogenesis and for several aspects of germ cell specification including localization and subcel…	[Biological_process-reproduction-automatic cur.-GO:0000003][Biological_process-embryonic development ending in birth or egg hatching-automatic cur.-GO:0009792][Biological_process-RNA interference-automatic cur.-GO:0016246][Biological_process-positive regulation of growth rate-automatic cur.-GO:0040010][Biological_process-receptor-mediated endocytosis-automatic cur.-GO:0006898][Biological_process-…
ZK455.6	nhr-33		Zinc finger, C4 type (two domains);Ligand-binding domain of nuclear hormone receptor;Nuclear hormone receptor, ligand-binding, core;Zinc finger, nuclear hormone receptor-type	Zinc finger, C4 type (two domains)		[Molecular_function-steroid hormone receptor activity-automatic cur.-GO:0003707][Biological_process-regulation of transcription, DNA-dependent-automatic cur.-GO:0006355][Molecular_function-sequence-specific DNA binding-automatic cur.-GO:0043565][Molecular_function-zinc ion binding-automatic cur.-GO:0008270][Molecular_function-transcription factor activity-automatic cur.-GO:0003700][Cellular_compo…
F54E12.4	his-58		Core histone H2A/H2B/H3/H4;Histone-like transcription factor (CBF/NF-Y) and archaeal histone;Histone H2B;Transcription factor CBF/NF-Y/archaeal histone;Histone core	histone H2B	his-58 encodes an H2B histone.	[Biological_process-reproduction-automatic cur.-GO:0000003][Molecular_function-DNA binding-automatic cur.-GO:0003677][Cellular_component-nucleus-automatic cur.-GO:0005634][Cellular_component-intracellular-automatic cur.-GO:0005622][Biological_process-nucleosome assembly-automatic cur.-GO:0006334][Biological_process-embryonic development ending in birth or egg hatching-automatic cur.-GO:0009792][B…

## Sheet: proteinsynthesis&degradation-20
GENE NAME	LOCUS	OTHER NAME	Prominent motifs	Brief identification	Concise description	Gene ontology terms
B0334.5	B0334.5		Squalene/phytoene synthase	phytoene synthase precursor		[Biological_process-biosynthetic process-automatic cur.-GO:0009058][Biological_process-positive regulation of growth rate-automatic cur.-GO:0040010][Molecular_function-transferase activity-automatic cur.-GO:0016740]
C30C11.2	rpn-3		Proteasome regulatory subunit C-terminal;PCI domain;Proteasome component (PCI) domain;PCI/PINT associated module;26S proteasome regulatory subunit, C-terminal	Diphenol oxidase A2		[Biological_process-reproduction-automatic cur.-GO:0000003][Cellular_component-proteasome complex-automatic cur.-GO:0000502][Biological_process-embryonic development ending in birth or egg hatching-automatic cur.-GO:0009792][Molecular_function-protein binding-automatic cur.-GO:0005515][Molecular_function-enzyme regulator activity-automatic cur.-GO:0030234][Biological_process-regulation of protein…
C36B1.4	pas-4		Proteasome subunit;Proteasome subunit A N-terminal signature;Proteasome, alpha-subunit, conserved site;Proteasome, subunit alpha/beta	proteasome A-type submit	pas-4 encodes a proteasome alpha-type seven subunit of the core 20S proteasome subcomplex; loss of pas-4 activity via RNAi results in a wide variety of defects including embryonic and larval lethality, sterility, abnormal locomotion, slow growth, and abnormal transgene expression and subcellular localization; loss of pas-4 activity also results in activation of SKN-1, a transcription factor requi…	[Biological_process-reproduction-automatic cur.-GO:0000003][Cellular_component-proteasome core complex, alpha-subunit complex-automatic cur.-GO:0019773][Biological_process-proteolysis involved in cellular protein catabolic process-automatic cur.-GO:0051603][Biological_process-embryonic development ending in birth or egg hatching-automatic cur.-GO:0009792][Biological_process-ubiquitin-dependent pr…
C47B2.4	pbs-2		Proteasome subunit;Peptidase T1A, proteasome beta-subunit;Proteasome, subunit alpha/beta;Proteasome, beta-type subunit, conserved site	Proteasome A-type and B-type		[Biological_process-reproduction-automatic cur.-GO:0000003][Biological_process-proteolysis involved in cellular protein catabolic process-automatic cur.-GO:0051603][Biological_process-embryonic development ending in birth or egg hatching-automatic cur.-GO:0009792][Molecular_function-endopeptidase activity-automatic cur.-GO:0004175][Molecular_function-threonine-type endopeptidase activity-automati…
F23F12.6	rpt-3		ATPase family associated with various cellular activities (AAA);AAA domain (Cdc48 subfamily);AAA domain (dynein-related subfamily);Holliday junction DNA helicase ruvB N-terminus;ATPase, AAA+ type, core;ATPase, AAA-type, core;ATPase, AAA-type, conserved site;26S proteasome subunit P45;DNA helicase, Holliday junction RuvB type, N-terminal;ATPase, AAA-5;ATPase, AAA-2		rpt-3 encodes a triple A ATPase subunit of the 26S proteasome's 19S regulatory particle (RP) base subcomplex; RPT-3 is required for embryonic, larval, and germline development and by homology, is predicted to function in unfolding protein substrates and translocating them into the core proteolytic particle (CP) of the proteasome.	[Biological_process-reproduction-automatic cur.-GO:0000003][Molecular_function-ATP binding-automatic cur.-GO:0005524][Cellular_component-cytoplasm-automatic cur.-GO:0005737][Biological_process-embryonic development ending in birth or egg hatching-automatic cur.-GO:0009792][Molecular_function-hydrolase activity-automatic cur.-GO:0016787][Molecular_function-four-way junction helicase activity-autom…
F28C6.7	rpl-26		Phosphorylation site;KOW motif;Ribosomal protein L26/L24P, eukaryotic/archaeal;KOW;Ribosomal protein L24/L26, conserved site	ribosomal protein L26 like;KOW motif	rpl-26 encodes a large ribosomal subunit L26 protein; by homology, RPL-26 is predicted to function in protein biosynthesis; in C. elegans, RPL-26 activity is required for embryonic and germline development and normal rates of postembryonic growth.	[Biological_process-nematode larval development-manual cur.-GO:0002119][Biological_process-growth-manual cur.-GO:0040007][Biological_process-embryonic development ending in birth or egg hatching-manual cur.-GO:0009792][Biological_process-reproduction-manual cur.-GO:0000003][Biological_process-positive regulation of growth rate-manual cur.-GO:0040010][Biological_process-apoptosis-manual cur.-GO:00…
F39B2.6	rps-26		Ribosomal protein S26e	40S ribosomal protein S26	rps-26 encodes a small ribosomal subunit S26 protein; by homology, RPS-26 is predicted to function in protein biosynthesis; in C. elegans, RPS-26 activity is required for embryonic, larval, and germline development, as well as normal locomotion and body morphology.	[Cellular_component-ribosome-automatic cur.-GO:0005840][Biological_process-reproduction-automatic cur.-GO:0000003][Biological_process-embryonic development-automatic cur.-GO:0009795][Biological_process-embryonic development ending in birth or egg hatching-automatic cur.-GO:0009792][Molecular_function-structural constituent of ribosome-automatic cur.-GO:0003735][Cellular_component-intracellular-au…
F45G2.1	nas-1		Astacin (Peptidase family M12A);Peptidase M12A, astacin;Peptidase, metallopeptidase	zinc metallopeptidase (M12A family)	nas-1 encodes an astacin-like metalloprotease.	[Molecular_function-metalloendopeptidase activity-automatic cur.-GO:0004222][Molecular_function-metallopeptidase activity-automatic cur.-GO:0008237][Molecular_function-zinc ion binding-automatic cur.-GO:0008270][Biological_process-proteolysis-automatic cur.-GO:0006508]
H12D21.7	mpst-3		Rhodanese-like domain;Cytosolic fatty-acid binding;Thiosulphate sulfurtransferase, conserved site;Rhodanese-like			[Molecular_function-thiosulfate sulfurtransferase activity-automatic cur.-GO:0004792][Biological_process-transport-automatic cur.-GO:0006810][Molecular_function-lipid binding-automatic cur.-GO:0008289][Molecular_function-transporter activity-automatic cur.-GO:0005215]
M7.1	let-70	ubc-2	Ubiquitin-conjugating enzyme;Ubiquitin-conjugating enzyme, E2;Ubiquitin-conjugating enzyme, active site	ubiquitin-conjugating enzyme E2-17 KD	let-70 encodes a class I E2 ubiquitin conjugating enzyme; let-70 was identified in screens for essential genes and phenotypic analyses indicate that loss of let-70 activity results in embryonic and larval lethality with defects in sarcomere assembly; purified LET-70 can stimulate the self-ubiquitylation activities of CHN-1 and UFD-2, E4 ubiquitin conjugation factors and, in addition, can stimulat…	[Biological_process-embryonic development ending in birth or egg hatching-automatic cur.-GO:0009792][Molecular_function-acid-amino acid ligase activity-automatic cur.-GO:0016881][Biological_process-hermaphrodite genitalia development-automatic cur.-GO:0040035][Biological_process-determination of adult life span-automatic cur.-GO:0008340][Biological_process-locomotion-automatic cur.-GO:0040011][Bi…
R09B3.4	ubc-12		Ubiquitin-conjugating enzyme;Ubiquitin-conjugating enzyme, E2;Ubiquitin-conjugating enzyme, active site	Ubiquitin-conjugating enzymes	The ubc-12 gene encodes a ubiquitin-conjugating enzyme whose substrate is NED-8, and which is required for both embryogenesis and terminal hypodermal differentiation; ubc-12(RNAi) mutants either arrest during embryonic development or show pleotropic defects (e.g., vulval eversion during the L4 stage), as well as defective alae.	[Biological_process-reproduction-automatic cur.-GO:0000003][Biological_process-morphogenesis of an epithelium-automatic cur.-GO:0002009][Biological_process-embryonic development ending in birth or egg hatching-automatic cur.-GO:0009792][Molecular_function-acid-amino acid ligase activity-automatic cur.-GO:0016881][Biological_process-hermaphrodite genitalia development-automatic cur.-GO:0040035][Bi…
R11A8.6	iars-1	irs-1	tRNA synthetases class I (I, L, M and V);Anticodon-binding domain of tRNA;tRNA synthetases class I (M);Aminoacyl-tRNA synthetase, class I, conserved site;Aminoacyl-tRNA synthetase, class Ia;Isoleucyl-tRNA synthetase;Valyl/Leucyl/Isoleucyl-tRNA synthetase, class I, anticodon-binding;Aminoacyl-tRNA synthetase, class I (M)	isoleucyl-tRNA synthetase	irs-1 encodes a predicted cytoplasmic isoleucyl-tRNA synthetase (IleRS), an aminoacyl-tRNA synthetase that catalyzes the attachment of isoleucine to its cognate tRNA and is thus required for protein biosynthesis; loss of irs-1 activity via RNA-mediated interference (RNAi) results in sterility, embryonic lethality, and slower rates of growth, indicating that IRS-1 is essential for development.	[Biological_process-reproduction-automatic cur.-GO:0000003][Molecular_function-ATP binding-automatic cur.-GO:0005524][Cellular_component-cytoplasm-automatic cur.-GO:0005737][Molecular_function-isoleucine-tRNA ligase activity-automatic cur.-GO:0004822][Biological_process-embryonic development ending in birth or egg hatching-automatic cur.-GO:0009792][Molecular_function-nucleotide binding-automatic…
R12E2.3	rpn-8		Mov34/MPN/PAD-1 family;Mov34/MPN/PAD-1			[Biological_process-reproduction-automatic cur.-GO:0000003][Biological_process-embryonic development ending in birth or egg hatching-automatic cur.-GO:0009792][Molecular_function-protein binding-automatic cur.-GO:0005515][Biological_process-growth-automatic cur.-GO:0040007][Biological_process-nematode larval development-automatic cur.-GO:0002119]
T08B2.9	fars-1	frs-1	tRNA synthetases class II core domain (F);tRNA synthetases class II (D, K and N);tRNA synthetase class II core domain (G, H, P, S and T);Aminoacyl-tRNA synthetase, class II (G/ H/ P/ S), conserved domain;Phenylalanyl-tRNA synthetase;Aminoacyl-tRNA synthetase, class II (D/K/N);Phenylalanyl-tRNA synthetase, class IIc, alpha subunit	phenylalanyl-tRNA synthetase	frs-1 encodes a predicted phenylalanyl-t-RNA synthetase.	[Biological_process-embryonic development ending in birth or egg hatching-manual cur.-GO:0009792][Biological_process-reproduction-manual cur.-GO:0000003][Biological_process-nematode larval development-manual cur.-GO:0002119][Biological_process-growth-manual cur.-GO:0040007][Biological_process-body morphogenesis-manual cur.-GO:0010171][Biological_process-positive regulation of growth rate-manual c…
T11G6.1	hars-1	hrs-1	tRNA synthetase class II core domain (G, H, P, S and T);Anticodon binding domain;Aminoacyl-tRNA synthetase, class II (G/ H/ P/ S), conserved domain;Anticodon-binding;Histidyl-tRNA synthetase, class IIa;Histidyl-tRNA synthetase, class IIa, subgroup	histidyl-tRNA synthetase (cytoplasmic);histidyl-tRNA synthetase (mitochondrial)	hars-1 encodes the sole histidyl-tRNA synthetase (HisRS), class II aminoacyl-tRNA synthetases that catalyze the attachment of histidine to its cognate tRNAs and are thus required for protein biosynthesis; in C. elegans, hars-1 is required for larval and germline development, and hence normal fertility; hars-1(RNAi) animals exhibit a reduced numbers of functional germ cells which is partially supp…	[Biological_process-histidyl-tRNA aminoacylation-manual cur.-GO:0006427][Biological_process-germ cell development-manual cur.-GO:0007281][Biological_process-nematode larval development-manual cur.-GO:0002119][Biological_process-embryonic development ending in birth or egg hatching-manual cur.-GO:0009792][Biological_process-positive regulation of growth rate-manual cur.-GO:0040010][Biological_proc…
Y67D8C.5	eel-1		Phosphorylation site;Domain of Unknown Function (DUF908);Domain of Unknown Function (DUF913);HECT;E3 ubiquitin ligase, domain of unknown function DUF908;E3 ubiquitin ligase, domain of unknown function DUF913		eel-1 encodes a predicted Hect E3 ubiquitin ligase that contains multiple domains of similarity to the mammalian Mcl1 ubiquitin ligase Mule; eel-1 (enhancer of efl-1) was identified in a screen for modifiers of the transcription factor efl-1/E2F which is involved in the generation of SKN-1 protein asymmetry in the early embryo, a process essential for proper embryonic patterning; EEL-1 binds SKN-…	[Biological_process-embryonic development ending in birth or egg hatching-automatic cur.-GO:0009792][Molecular_function-acid-amino acid ligase activity-automatic cur.-GO:0016881][Cellular_component-intracellular-automatic cur.-GO:0005622][Biological_process-protein modification process-automatic cur.-GO:0006464]
Y71A12B.1	rps-6		Phosphorylation site;Ribosomal protein S6e;Ribosomal protein S6, eukaryotic	40S ribosomal protein S6	rps-6 encodes a small (40S) ribosomal subunit S6 protein; loss of rps-6 activity in adult animals extends lifespan.	[Cellular_component-ribosome-automatic cur.-GO:0005840][Biological_process-reproduction-automatic cur.-GO:0000003][Biological_process-molting cycle, collagen and cuticulin-based cuticle-automatic cur.-GO:0018996][Molecular_function-structural constituent of ribosome-automatic cur.-GO:0003735][Cellular_component-intracellular-automatic cur.-GO:0005622][Biological_process-translation-automatic cur.…
Y71F9AL.13	rpl-1	rpl-10a	Ribosomal protein L1p/L10e family;Ribosomal protein L1;Ribosomal protein L1, conserved site		rpl-1 encodes a large ribosomal subunit L10a protein; by homology, RPL-1 is predicted to function in protein biosynthesis; in C. elegans, RPL-1 activity is essential for embryonic development.	[Biological_process-embryonic development ending in birth or egg hatching-manual cur.-GO:0009792][Biological_process-positive regulation of growth rate-manual cur.-GO:0040010][Biological_process-reproduction-manual cur.-GO:0000003][Biological_process-nematode larval development-manual cur.-GO:0002119][Biological_process-growth-manual cur.-GO:0040007][Biological_process-apoptosis-manual cur.-GO:00…
Y87G2A.5	vars-2	vrs-2	tRNA synthetases class I (I, L, M and V);Anticodon-binding domain of tRNA;tRNA synthetases class I (M);Aminoacyl-tRNA synthetase, class I, conserved site;Aminoacyl-tRNA synthetase, class Ia;Valyl-tRNA synthetase;Valyl/Leucyl/Isoleucyl-tRNA synthetase, class I, anticodon-binding;Aminoacyl-tRNA synthetase, class I (M)		vrs-2 encodes a predicted cytoplasmic valyl-tRNA synthetase (ValRS), a class I aminoacyl-tRNA synthetase that catalyzes the attachment of valine to its cognate tRNA and is thus required for protein biosynthesis; in C. elegans, VRS-2 activity is required for embryonic and germline development.	[Biological_process-reproduction-automatic cur.-GO:0000003][Molecular_function-ATP binding-automatic cur.-GO:0005524][Cellular_component-cytoplasm-automatic cur.-GO:0005737][Biological_process-embryonic development ending in birth or egg hatching-automatic cur.-GO:0009792][Molecular_function-nucleotide binding-automatic cur.-GO:0000166][Biological_process-molting cycle, collagen and cuticulin-bas…
ZK1248.1	ZK1248.1		Peptidase family M13;Peptidase M13, neprilysin;Peptidase M13, neprilysin, C-terminal		ZK1248.1 encodes a neprilysin; neprilysins are thermolysin-like zinc metallopeptidases, found on the outer surface of animal cells, that negatively regulate small signalling peptides (e.g., enkephalin, tachykinin, insulin, and natriuretic peptides) by cleaving them; ZK1248.1 has no clear orthologs in other organisms.	[Molecular_function-metalloendopeptidase activity-automatic cur.-GO:0004222][Biological_process-proteolysis-automatic cur.-GO:0006508]

## Sheet: transpoter&channel-9
GENE NAME	LOCUS	OTHER NAME	Prominent motifs	Brief identification	Concise description	Gene ontology terms
B0495.4	nhx-2		Phosphorylation site;Sodium/hydrogen exchanger family;Na+/H+ exchanger;Cation/H+ exchanger;Cation/H+ exchanger, CPA1 family	NA(+)/H(+) exchanger	nhx-2 encodes a sodium/proton exchanger expressed in the apical membranes of intestinal cells; NHX-2 is required for normally high growth rates, and for propagation or maintenance of the germline, NHX-2 is thought to prevent intracellular acidification by catalysing the electroneutral exchange of extracellular sodium for an intracellular proton.	[Biological_process-reproduction-automatic cur.-GO:0000003][Biological_process-regulation of pH-automatic cur.-GO:0006885][Molecular_function-solute:hydrogen antiporter activity-automatic cur.-GO:0015299][Cellular_component-integral to membrane-automatic cur.-GO:0016021][Biological_process-sodium ion transport-automatic cur.-GO:0006814][Biological_process-transmembrane transport-automatic cur.-GO…
F32D8.6	emo-1	oar-1	SecE/Sec61-gamma subunits of protein translocation complex;Protein translocase complex, SecE/Sec61-gamma subunit;Protein translocase SEC61 complex, gamma subunit	protein transport protein SEC61 gamma subunit	emo-1 encodes an ortholog of S. cerevisiae Sec61p gamma subunit, which is required for translocation of secreted and membrane proteins into the endoplasmic reticulum; EMO-1 is required for oogenesis and ovulation.	[Cellular_component-membrane-automatic cur.-GO:0016020][Biological_process-reproduction-automatic cur.-GO:0000003][Biological_process-embryonic development ending in birth or egg hatching-automatic cur.-GO:0009792][Biological_process-molting cycle, collagen and cuticulin-based cuticle-automatic cur.-GO:0018996][Biological_process-protein transport-automatic cur.-GO:0015031][Biological_process-pro…
F55C5.3	twk-24	twk-11	Phosphorylation site;Ion channel;Potassium channel, two pore;Ion transport 2	potassium channel protein		[Biological_process-potassium-manual cur.-GO:0071805][Cellular_component-membrane-manual cur.-GO:0016020][Cellular_component-integral to membrane-manual cur.-GO:0016021][Molecular_function-potassium channel activity-manual cur.-GO:0005267][Cellular_component-membrane-automatic cur.-GO:0016020][Molecular_function-potassium channel activity-automatic cur.-GO:0005267][Biological_process-potassium-au…
K04G11.5	irk-3		Inward rectifier potassium channel;Potassium channel, inwardly rectifying, Kir-like;Potassium channel, inwardly rectifying, Kir, conserved region 2	inward rectifier potassium channel (IRK)		[Cellular_component-membrane-automatic cur.-GO:0016020][Biological_process-potassium ion transport-automatic cur.-GO:0006813][Molecular_function-inward rectifier potassium channel activity-automatic cur.-GO:0005242]
K07H8.2	K07H8.2		Divalent cation transporter;MgtE magnesium transporter, integral membrane		K07H8.2 encodes, by alternative splicing, three isoforms of an ortholog of human SLC41A1 (OMIM:610801) and bacterial MgtE; like its orthologs, K07H8.2 is predicted to transport Mg(2+) into cells; K07H8.2 is paralogous to ZK185.2 and ZK1053.6; K07H8.2 is expressed in intestine, but has no obvious function in mass RNAi assays.	[Biological_process-cation transport-manual cur.-GO:0006812][Cellular_component-integral to membrane-manual cur.-GO:0016021][Molecular_function-cation transmembrane transporter activity-manual cur.-GO:0008324][Biological_process-cation transport-automatic cur.-GO:0006812][Molecular_function-cation transmembrane transporter activity-automatic cur.-GO:0008324]
T07A9.9	T07A9.9	phi-58	Phosphorylation site;Nucleolar GTP-binding protein 1 (NOG1);NOGCT (NUC087) domain;GTPase of unknown function;Ferrous iron transport protein B;GTP-binding domain, HSR1-related;Small GTP-binding protein domain;GTP1/OBG;Nucleolar GTP-binding 1;Ferrous iron transport protein B, N-terminal;NOG, C-terminal			[Biological_process-nematode larval development-manual cur.-GO:0002119][Biological_process-growth-manual cur.-GO:0040007][Biological_process-locomotion-manual cur.-GO:0040011][Biological_process-positive regulation of growth rate-manual cur.-GO:0040010][Biological_process-embryonic development ending in birth or egg hatching-manual cur.-GO:0009792][Biological_process-reproduction-manual cur.-GO:0…
Y73F8A.1	pkd-2	pdk-2	Polycystin cation channel;Ion transport protein;Polycystic kidney disease type 2 protein;Ion transport;Polycystin cation channel, PKD1/PKD2		pkd-2 encodes an ortholog of human PKD2 (OMIM:173910; mutated in autosomal dominant polycystic kidney disease) that is expressed in the cilia of three types of male-specific sensory neurons and that is required for two aspects of male mating behavior; PKD-2 acts with LOV-1; EGL-44 and EGL-46 regulate cell-specific expression of lov-1 and pkd-2 to specify the behavioral function of the HOB neuron.	[Cellular_component-membrane-automatic cur.-GO:0016020][Biological_process-transmembrane transport-automatic cur.-GO:0055085][Biological_process-ion transport-automatic cur.-GO:0006811][Molecular_function-ion channel activity-automatic cur.-GO:0005216][Molecular_function-calcium ion binding-automatic cur.-GO:0005509]
ZK637.8	unc-32		V-type ATPase 116kDa subunit family;ATPase, V0/A0 complex, 116kDa subunit	TJ6/proton pump	unc-32 encodes, by alternative splicing, six isoforms of an ortholog of subunit a of the membrane-bound (V0) domain of vacuolar proton-translocating ATPase (V-ATPase); UNC-32 is orthologous to human ATP6N1A (OMIM:192130), ATP6V0A2, ATP6V0A4 (OMIM:605239, mutated in distal renal tubular acidosis), and TCIRG1 (OMIM:604592, mutated in osteopetrosis); one UNC-32 isoform is essential for locomotion an…	[Biological_process-positive regulation of programmed cell death-manual cur.-GO:0043071][Biological_process-response to hypoxia-manual cur.-GO:0001666][Biological_process-embryonic development ending in birth or egg hatching-manual cur.-GO:0009792][Biological_process-locomotion-manual cur.-GO:0040011][Biological_process-nematode larval development-manual cur.-GO:0002119][Biological_process-synapt…
Y76A2A.2			cua-1 encodes a copper-transporting E1-E2 ATPase orthologous to the human gene ATP7A (OMIM:604384), which when mutated leads to Hailey-Hailey disease; loss of cua-1 activity via RNAi results in a number of defects, including slow growth, uncoordinated or no locomotion, adult and larval lethality, and axon guidance abnormalities; when overexpressed in S. cerevisiae ccc2 mutants, a cua-1 cDNA is ab…

## Sheet: nucler import&export-3
GENE NAME	LOCUS	OTHER NAME	Prominent motifs	Brief identification	Concise description	Gene ontology terms
C53D5.6	imb-3		HEAT repeat;HEAT	importin beta, nuclear transport factor	imb-3 encodes an importin-beta-like protein orthologous to Drosophila, vertebrate, and yeast importin/karyopherin-beta3; IMB-3 is predicted to function as a nuclear transport factor that, with the RAN-1 GTPase, regulates nuclear import of ribosomal proteins; in C. elegans, IMB-3 is essential for embryogenesis and germline development, and may also be required for normal postembryonic growth rates.	[Biological_process-reproduction-automatic cur.-GO:0000003][Biological_process-embryonic development-automatic cur.-GO:0009795][Biological_process-embryonic development ending in birth or egg hatching-automatic cur.-GO:0009792][Molecular_function-protein binding-automatic cur.-GO:0005515][Biological_process-molting cycle, collagen and cuticulin-based cuticle-automatic cur.-GO:0018996][Biological_…
F56A3.3	npp-6		Nucleoporin Nup120/160;WD40 repeat, conserved site		npp-6 encodes a protein with weak similarity to mouse nuclear pore complex protein Nup160, and affects embryonic and larval viability.	[Biological_process-embryonic development ending in birth or egg hatching-manual cur.-GO:0009792][Biological_process-nematode larval development-manual cur.-GO:0002119][Biological_process-growth-manual cur.-GO:0040007][Biological_process-nucleus organization-manual cur.-GO:0006997][Biological_process-receptor-mediated endocytosis-manual cur.-GO:0006898][Biological_process-inductive cell migration…
Y41D4B.19	npp-8	Nup155	Nup133 N terminal like;Nucleoporin, Nup155-like;Nucleoporin, Nup133/Nup155-like, N-terminal;Non-repetitive/WGA-negative nucleoporin C-terminal;Nucleoporin, Nup133/Nup155-like, C-terminal			[Biological_process-nematode larval development-manual cur.-GO:0002119][Biological_process-growth-manual cur.-GO:0040007][Biological_process-embryonic development ending in birth or egg hatching-manual cur.-GO:0009792][Biological_process-nucleus organization-manual cur.-GO:0006997][Biological_process-hermaphrodite genitalia development-manual cur.-GO:0040035][Biological_process-nucleocytoplasmic …

## Sheet: cytoskeleton-3
GENE NAME	LOCUS	OTHER NAME	Prominent motifs	Brief identification	Concise description	Gene ontology terms
C38C3.5	unc-60	unc-66	Cofilin/tropomyosin-type actin-binding protein;Actin-binding, cofilin/tropomyosin type	actin depolymerizing factor	unc-60 encodes orthologs of actin depolymerizing factor/cofilin, actin-binding proteins that regulate actin filament dynamics; one UNC-60 isoform, UNC-60A, primarily binds G-actin, depolymerizes actin filaments, and inhibits actin polymerization; UNC-60A is essential during early embryonic development for polar body extrusion, cytokinesis, and embryonic patterning; UNC-60B, which does not inhibit…	[Biological_process-embryonic development-manual cur.-GO:0009790][Biological_process-actin filament depolymerization-manual cur.-GO:0030042][Biological_process-muscle thin filament assembly-manual cur.-GO:0030240][Biological_process-locomotion-manual cur.-GO:0040011][Biological_process-positive regulation of actin filament polymerization-manual cur.-GO:0030838][Biological_process-embryonic develo…
F44F4.11	tba-4		Tubulin/FtsZ family, GTPase domain;Tubulin C-terminal domain;Tubulin;Alpha tubulin;Beta tubulin;Delta tubulin;Tubulin/FtsZ, GTPase domain;Epsilon tubulin;Tubulin, conserved site;Tubulin/FtsZ, 2-layer sandwich domain	tubulin alpha-2 chain	tba-4 encodes a member of the alpha tubulin family that also includes tba-1, tba-2, and tba-3, and affects embryonic viability.	[Biological_process-reproduction-automatic cur.-GO:0000003][Biological_process-morphogenesis of an epithelium-automatic cur.-GO:0002009][Cellular_component-microtubule-automatic cur.-GO:0005874][Biological_process-embryonic development ending in birth or egg hatching-automatic cur.-GO:0009792][Biological_process-inductive cell migration-automatic cur.-GO:0040039][Biological_process-microtubule-ba…
Y71G12B.11	Y71G12B.11		Phosphorylation site;Talin, middle domain;I/LWEQ domain;Vinculin Binding Site;FERM N-terminal domain;FERM central domain;PTB domain (IRS-1 type);Insulin receptor substrate-1, PTB;I/LWEQ;Vinculin-binding site-containing domain;Talin, central;Talin-related;FERM, N-terminal;FERM conserved site;Band 4.1 domain			[Biological_process-locomotion-manual cur.-GO:0040011][Biological_process-embryonic development ending in birth or egg hatching-manual cur.-GO:0009792][Biological_process-nematode larval development-manual cur.-GO:0002119][Biological_process-growth-manual cur.-GO:0040007][Biological_process-body morphogenesis-manual cur.-GO:0010171][Biological_process-inductive cell migration-manual cur.-GO:00400…

## Sheet: membrane trafficking-14
GENE NAME	LOCUS	OTHER NAME	Prominent motifs	Brief identification	Concise description	Gene ontology terms
C32E8.10	unc-11		Phosphorylation site;ANTH domain;ENTH domain;Epsin domain, N-terminal;ANTH;Epsin-like, N-terminal		unc-11 encodes multiple isoforms of a clathrin-adaptor protein AP180 (OMIM:603025) that functions in clathrin-mediated endocytosis; UNC-11 is essential for embryogenesis, locomotion, and pharyngeal pumping, and regulates neurotransmitter release by controlling vesicle trafficking and fusion; UNC-11 is also required for localization of SNB-1/synaptobrevin to synaptic vesicles, thus acting as a sor…	[Biological_process-locomotion-manual cur.-GO:0040011][Biological_process-post-embryonic development-manual cur.-GO:0009791][Biological_process-synaptic vesicle endocytosis-manual cur.-GO:0048488][Biological_process-embryonic development ending in birth or egg hatching-manual cur.-GO:0009792][Biological_process-reproduction-manual cur.-GO:0000003][Cellular_component-presynaptic membrane-manual cu…
C44C1.4	vps-45		Sec1 family;Sec1-like protein	yeast vacuolar protein sorting protein 33 (SLP1)		[Biological_process-reproduction-manual cur.-GO:0000003][Biological_process-oogenesis-manual cur.-GO:0048477][Biological_process-defense response-manual cur.-GO:0006952][Biological_process-vesicle docking during exocytosis-manual cur.-GO:0006904][Biological_process-vesicle-mediated transport-manual cur.-GO:0016192][Biological_process-reproduction-automatic cur.-GO:0000003][Biological_process-vesi…
E04A4.5	E04A4.5		Tim17/Tim22/Tim23/Pmp24 family;Mitochondrial inner membrane translocase complex, subunit Tim17/22;Mitochondrial inner membrane translocase complex, subunit Tim17			[Biological_process-reproduction-automatic cur.-GO:0000003][Molecular_function-protein transporter activity-automatic cur.-GO:0008565][Biological_process-embryonic development ending in birth or egg hatching-automatic cur.-GO:0009792][Cellular_component-mitochondrial inner membrane presequence translocase complex-automatic cur.-GO:0005744][Biological_process-hermaphrodite genitalia development-au…
F27D9.1	unc-18	lan-2;unc-19	Sec1 family;Sec1-like protein	Acetylcholine regulator unc-18	unc-18 encodes the C. elegans ortholog of Saccharomyces cervisiae SEC1 and mammalian Munc18 proteins; UNC-18 function as a chaperone for UNC-64/syntaxin, ensuring its anterograde transport from the endoplasmic reticulum to the plasma membrane; UNC-18 also enables the docking of vesicles to synaptic regions before vesicle priming and fusion, and promotes synaptic vesicle exocytosis; UNC-18 may als…	[Biological_process-positive regulation of neurotransmitter secretion-manual cur.-GO:0001956][Biological_process-synaptic vesicle docking during exocytosis-manual cur.-GO:0016081][Biological_process-synaptic transmission, cholinergic-manual cur.-GO:0007271][Biological_process-locomotion-manual cur.-GO:0040011][Biological_process-reproduction-manual cur.-GO:0000003][Biological_process-vesicle dock…
K02D10.5	snap-29	phi-28	SNARE domain;Target SNARE coiled-coil domain	synaptosomal associated protein	snap-29 encodes one of the SNAP25-family of double SNARE-domain target-SNAREs orthologous to human synaptosomal-Associated protein (OMIM:604202); snap-29 is an essential gene important for development and cellular functions throughout the life cycle; SNAP-29 is required for secretion of many transmembrane cargo proteins of oocyte cells; loss of SNAP-29 leads to defects in ovulation and RNAi leads…	[Biological_process-reproduction-automatic cur.-GO:0000003][Biological_process-embryonic development ending in birth or egg hatching-automatic cur.-GO:0009792][Molecular_function-protein binding-automatic cur.-GO:0005515][Biological_process-receptor-mediated endocytosis-automatic cur.-GO:0006898][Biological_process-growth-automatic cur.-GO:0040007][Biological_process-nematode larval development-a…
R07G3.1	cdc-42		Ras family;Miro-like protein;Small GTPase superfamily;Small GTPase superfamily, Rho type;Small GTPase superfamily, Rab type;Small GTP-binding protein domain;Mitochondrial Rho-like	RAS protein	cdc-42 encodes a RHO GTPase; cdc-42 controls polarity of both individual cells and developing embryos by regulating the localization of PAR proteins; cdc-42 is also required for regulation of receptor-mediated endocytosis; CDC-42 is widely expressed and localizes to a number of different locations, including the cell cortex, centrosomes, recycling endosomes, and at the time of hypodermal cell fus…	[Biological_process-reproduction-automatic cur.-GO:0000003][Biological_process-embryonic development ending in birth or egg hatching-automatic cur.-GO:0009792][Biological_process-inductive cell migration-automatic cur.-GO:0040039][Biological_process-small GTPase mediated signal transduction-automatic cur.-GO:0007264][Biological_process-hermaphrodite genitalia development-automatic cur.-GO:0040035…
T10H9.4	snb-1	VAMP/1;sup-8	Synaptobrevin;Synaptobrevin, metazoa/fungi	synaptobrevin	The snb-1 gene encodes synaptobrevin, a synaptic vesicle protein orthologous to human vesicle-associated membrane protein 1 (VAMP1 OMIM:185880) and 2 (VAMP2 OMIM:185881), and is required for viability and synaptic transmission; SNB-1 is likely to play a role in vesicle docking and/or fusion and is expressed in neurons where it colocalizes with synaptic vesicle proteins RAB-3 and synaptotagmin.	[Biological_process-morphogenesis of an epithelium-automatic cur.-GO:0002009][Biological_process-vesicle-mediated transport-automatic cur.-GO:0016192][Cellular_component-integral to membrane-automatic cur.-GO:0016021][Biological_process-locomotion-automatic cur.-GO:0040011]
T20B5.1	apa-2	apt-4	Adaptin N terminal region;Alpha adaptin AP2, C-terminal domain;Adaptin C-terminal domain;Clathrin/coatomer adaptor, adaptin-like, N-terminal;Clathrin adaptor, alpha-adaptin, appendage, C-terminal subdomain;Clathrin adaptor, alpha/beta/gamma-adaptin, appendage, Ig-like subdomain;Adaptor protein complex AP-2, alpha subunit	alpha-adaptin	apa-2 encodes an adaptin: specifically, it encodes an ortholog of the alpha subunit of adaptor protein complex 2 (AP2); loss of apa-2 activity via RNAi results in defects in receptor-mediated yolk endocytosis and thus, embryonic lethality.	[Cellular_component-membrane-automatic cur.-GO:0016020][Molecular_function-protein transporter activity-automatic cur.-GO:0008565][Biological_process-vesicle-mediated transport-automatic cur.-GO:0016192][Biological_process-protein transport-automatic cur.-GO:0015031][Cellular_component-clathrin adaptor complex-automatic cur.-GO:0030131][Biological_process-intracellular protein transport-automatic…
T20G5.1	chc-1	clhc-1	Region in Clathrin and VPS;Clathrin propeller repeat;Clathrin, heavy-chain linker;Clathrin, heavy chain/VPS, 7-fold repeat;Clathrin, heavy chain, linker, core motif;Clathrin, heavy chain;Clathrin, heavy chain, propeller repeat	Clathrin heavy chain	chc-1 encodes the C. elegans clathrin heavy chain ortholog; loss of chc-1 activity via RNAi results in defects in receptor-mediated yolk endocytosis and thus, embryonic lethality.	[Biological_process-reproduction-automatic cur.-GO:0000003][Cellular_component-clathrin coat of trans-Golgi network vesicle-automatic cur.-GO:0030130][Biological_process-embryonic development ending in birth or egg hatching-automatic cur.-GO:0009792][Biological_process-vesicle-mediated transport-automatic cur.-GO:0016192][Biological_process-intracellular protein transport-automatic cur.-GO:000688…
Y57G11C.24	eps-8	gei-19	Phosphotyrosine-binding domain;Variant SH3 domain;SH3 domain;Src homology-3 domain;Phosphotyrosine interaction domain;Variant SH3;Tensin phosphotyrosine-binding domain;Phosphorylation site		eps-8 is predicted to encode five protein isoforms with similarity to mouse epidermal growth factor receptor kinase substrate that affects embryonic viability, growth, locomotion, osmoregulation, and larval viability; interacts with GEX-3 in yeast two-hybrid assays.	[Biological_process-embryonic morphogenesis-manual cur.-GO:0048598][Biological_process-nematode larval development-manual cur.-GO:0002119][Biological_process-epidermis morphogenesis-manual cur.-GO:0048730][Biological_process-embryonic development-manual cur.-GO:0009790][Biological_process-intermediate filament organization-manual cur.-GO:0045109][Biological_process-maintenance of protein location…
Y71H2B.10	apb-1	apt-3	Adaptin N terminal region;HEAT repeat;Adaptin C-terminal domain;HEAT;Clathrin/coatomer adaptor, adaptin-like, N-terminal;Clathrin adaptor, alpha/beta/gamma-adaptin, appendage, Ig-like subdomain;Adaptor protein complex, beta subunit		apb-1 encodes an adaptin: specifically, it encodes an ortholog of the beta1/2 subunit of adaptor protein complex 1 (AP1); loss of abp-1 activity via RNAi results in defects in receptor-mediated yolk endocytosis and thus, embryonic lethality.	[Biological_process-receptor-mediated endocytosis-manual cur.-GO:0006898][Biological_process-embryonic development ending in birth or egg hatching-manual cur.-GO:0009792][Biological_process-reproduction-manual cur.-GO:0000003][Biological_process-apoptosis-manual cur.-GO:0006915][Biological_process-nematode larval development-manual cur.-GO:0002119][Biological_process-growth-manual cur.-GO:0040007…
ZK1248.3	ehs-1		Phosphorylation site;EPS15 homology (EH);EF-Hand 1, calcium-binding site		The ehs-1 gene encodes an ortholog of mammalian EPS15 that probably functions in endocytosis.	[Biological_process-synaptic transmission-manual cur.-GO:0007268][Biological_process-synaptic vesicle endocytosis-manual cur.-GO:0048488][Cellular_component-synapse-manual cur.-GO:0045202][Cellular_component-axon-manual cur.-GO:0030424][Molecular_function-protein binding-manual cur.-GO:0005515][Molecular_function-protein binding-automatic cur.-GO:0005515]
ZK370.3	hipr-1		ANTH domain;I/LWEQ domain;I/LWEQ;ANTH;Epsin-like, N-terminal	Talin		[Biological_process-defecation-manual cur.-GO:0030421][Biological_process-ultradian rhythm-manual cur.-GO:0007624][Biological_process-developmental process-manual cur.-GO:0032502][Biological_process-neurotransmitter secretion-manual cur.-GO:0007269][Biological_process-protein localization-manual cur.-GO:0008104][Biological_process-mechanosensory behavior-manual cur.-GO:0007638][Biological_process…
T01A4.1	gcy-28		gcy-28 encodes a membrane-bound guanylyl cyclase with an extracellular ligand binding domain, a transmembrane domain, and a guanylyl cyclase domain; GCY-28 regulates odor preferences in AWC sensory neurons; gcy-28 regulates the sensory integration in the nervous system and that function of gcy-28 at adulthood is sufficient for normal sensory integration; GCY-28 in AIA interneurons is important fo…

[truncated: 1 more sheets: others-19]
