# Supplementary material for: A Systematic RNAi Screen Reveals a Novel Role of a Spindle Assembly Checkpoint Protein BuGZ in Synaptic Transmission in C. elegans
Source: Front Mol Neurosci. 2017 May 11;10:141. doi: 10.3389/fnmol.2017.00141 (PMC5425591; doi:10.3389/fnmol.2017.00141)
Supplement: Supplementary file 5 [file DataSheet5.XLS]

## Sheet: Gene expression levels
test_id	gene_id	gene	locus	sample_1	sample_2	status	value_1	value_2	log2(fold_change)	test_stat	p_value	q_value	significant	ratio
	-	-	chrX:15619412-15619543	N2	bugz-1(tm578)	OK	11.4257	0	-1.79769e+308	-1.79769e+308	0.0805867	0.77988	no	0
B0034.7	B0034.7	B0034.7	chrII:5961679-5961963	N2	bugz-1(tm578)	OK	0.829539	0	-1.79769e+308	-1.79769e+308	0.172252	0.886515	no	0
B0035.1	B0035.1	B0035.1	chrIV:11310942-11313951	N2	bugz-1(tm578)	OK	42.5586	0	-1.79769e+308	-1.79769e+308	0.0288441	0.61288	no	0
B0228.9	B0228.9	B0228.9	chrII:7761991-7763599	N2	bugz-1(tm578)	NOTEST	0.0501588	0	-1.79769e+308	-1.79769e+308	0.172252	1	no	0
B0281.6	B0281.6	B0281.6	chrII:2174613-2381479	N2	bugz-1(tm578)	NOTEST	0.124805	0	-1.79769e+308	-1.79769e+308	0.482154	1	no	0
B0284.3	B0284.3	B0284.3	chrIII:4379338-4381012	N2	bugz-1(tm578)	NOTEST	0.132487	0	-1.79769e+308	-1.79769e+308	0.172252	1	no	0
B0302.2	B0302.2	B0302.2	chrX:17178454-17178908	N2	bugz-1(tm578)	NOTEST	0.24639	0	-1.79769e+308	-1.79769e+308	0.172252	1	no	0
B0303.16	B0303.16	B0303.16	chrIII:8703213-8710019	N2	bugz-1(tm578)	NOTEST	0.077113	0	-1.79769e+308	-1.79769e+308	0.37996	1	no	0
B0393.7	B0393.7	B0393.7	chrIII:4769040-4778020	N2	bugz-1(tm578)	NOTEST	0.0830646	0	-1.79769e+308	-1.79769e+308	0.325182	1	no	0
B0416.3	B0416.3	B0416.3	chrX:9291583-9293299	N2	bugz-1(tm578)	NOTEST	0.446487	0	-1.79769e+308	-1.79769e+308	0.0630559	1	no	0
B0554.2	B0554.2	B0554.2	chrV:434768-436727	N2	bugz-1(tm578)	NOTEST	0.0395177	0	-1.79769e+308	-1.79769e+308	0.172252	1	no	0
B0554.4	B0554.4	B0554.4	chrV:430612-433575	N2	bugz-1(tm578)	NOTEST	0.041463	0	-1.79769e+308	-1.79769e+308	0.172252	1	no	0
C01B4.9	C01B4.9	C01B4.9	chrV:2483003-2487785	N2	bugz-1(tm578)	NOTEST	1.30531e-05	0	-1.79769e+308	-1.79769e+308	0.49986	1	no	0
C02B8.1	C02B8.1	C02B8.1	chrX:8147652-8148531	N2	bugz-1(tm578)	NOTEST	0.364248	0	-1.79769e+308	-1.79769e+308	0.0805867	1	no	0
C03H5.7	C03H5.7	C03H5.7	chrII:380571-382255	N2	bugz-1(tm578)	NOTEST	0.116041	0	-1.79769e+308	-1.79769e+308	0.110325	1	no	0
C04E12.10	C04E12.10	C04E12.10	chrV:3377533-3381922	N2	bugz-1(tm578)	NOTEST	0.0311509	0	-1.79769e+308	-1.79769e+308	0.172252	1	no	0
C04E12.11	C04E12.11	C04E12.11	chrV:3386488-3388154	N2	bugz-1(tm578)	NOTEST	0.138816	0	-1.79769e+308	-1.79769e+308	0.172252	1	no	0
C05C10.1	C05C10.1	C05C10.1	chrII:9918046-9920490	N2	bugz-1(tm578)	NOTEST	0.546901	0	-1.79769e+308	-1.79769e+308	0.0262277	1	no	0
C05E11.6	C05E11.6	C05E11.6	chrX:4562168-4562811	N2	bugz-1(tm578)	NOTEST	0.40679	0	-1.79769e+308	-1.79769e+308	0.110325	1	no	0
C06B8.2	C06B8.2	C06B8.2	chrV:15476205-15478541	N2	bugz-1(tm578)	NOTEST	0.45934	0	-1.79769e+308	-1.79769e+308	0.0399361	1	no	0
C06C6.9	C06C6.9	C06C6.9	chrV:15996186-15996718	N2	bugz-1(tm578)	NOTEST	0.390247	0	-1.79769e+308	-1.79769e+308	0.172252	1	no	0
C06E4.5	C06E4.5	C06E4.5	chrIV:7254973-7256247	N2	bugz-1(tm578)	NOTEST	0.107096	0	-1.79769e+308	-1.79769e+308	0.172252	1	no	0
C06G1.6	C06G1.6	C06G1.6	chrX:16652021-16654400	N2	bugz-1(tm578)	NOTEST	0.210792	0	-1.79769e+308	-1.79769e+308	0.0327578	1	no	0
C07A12.2	C07A12.2	C07A12.2	chrX:4544847-4545390	N2	bugz-1(tm578)	OK	1.36433	0	-1.79769e+308	-1.79769e+308	0.172252	0.886515	no	0
C07B5.2	C07B5.2	C07B5.2	chrX:9516441-9517025	N2	bugz-1(tm578)	OK	0.651696	0	-1.79769e+308	-1.79769e+308	0.110325	0.8142	no	0
C07C7.1	C07C7.1	C07C7.1	chrIV:9185043-9186003	N2	bugz-1(tm578)	NOTEST	0.115619	0	-1.79769e+308	-1.79769e+308	0.172252	1	no	0
C07E3.8	C07E3.8	C07E3.8	chrII:10352183-10353412	N2	bugz-1(tm578)	NOTEST	0.081664	0	-1.79769e+308	-1.79769e+308	0.172252	1	no	0
C08A9.8	C08A9.8	C08A9.8	chrX:17102760-17104787	N2	bugz-1(tm578)	NOTEST	0.169329	0	-1.79769e+308	-1.79769e+308	0.0805867	1	no	0
C08A9.9	C08A9.9	C08A9.9	chrX:17106521-17107686	N2	bugz-1(tm578)	NOTEST	0.216946	0	-1.79769e+308	-1.79769e+308	0.0805867	1	no	0
C08B6.2	C08B6.2	C08B6.2	chrV:10105682-10107484	N2	bugz-1(tm578)	NOTEST	0.155718	0	-1.79769e+308	-1.79769e+308	0.0805867	1	no	0
C08E8.11	C08E8.11	C08E8.11	chrV:18350998-18352637	N2	bugz-1(tm578)	NOTEST	0.177354	0	-1.79769e+308	-1.79769e+308	0.172252	1	no	0
C09D4.6	C09D4.6	C09D4.6	chrI:5486489-5487153	N2	bugz-1(tm578)	NOTEST	0.118446	0	-1.79769e+308	-1.79769e+308	0.172252	1	no	0
C09E7.10	C09E7.10	C09E7.10	chrIII:6518653-6519989	N2	bugz-1(tm578)	NOTEST	0.175141	0	-1.79769e+308	-1.79769e+308	0.110325	1	no	0
C09F5.3	C09F5.3	C09F5.3	chrIII:662842-666260	N2	bugz-1(tm578)	NOTEST	0.1923	0	-1.79769e+308	-1.79769e+308	0.0805867	1	no	0
C09G1.2	C09G1.2	C09G1.2	chrX:15978116-15982519	N2	bugz-1(tm578)	NOTEST	0.017186	0	-1.79769e+308	-1.79769e+308	0.172252	1	no	0
C10A4.1	C10A4.1	C10A4.1	chrX:7415787-7418576	N2	bugz-1(tm578)	NOTEST	0.0680663	0	-1.79769e+308	-1.79769e+308	0.110325	1	no	0
C11D2.3	C11D2.3	C11D2.3	chrIV:6154209-6155385	N2	bugz-1(tm578)	NOTEST	0.324056	0	-1.79769e+308	-1.79769e+308	0.433834	1	no	0
C11G6.2	C11G6.2	C11G6.2	chrX:16329134-16329915	N2	bugz-1(tm578)	NOTEST	0.172616	0	-1.79769e+308	-1.79769e+308	0.172252	1	no	0
C12D12.3	C12D12.3	C12D12.3	chrX:3489289-3491143	N2	bugz-1(tm578)	NOTEST	0.297528	0	-1.79769e+308	-1.79769e+308	0.110325	1	no	0
C12D5.4	C12D5.4	C12D5.4	chrV:7672069-7673027	N2	bugz-1(tm578)	NOTEST	0.456815	0	-1.79769e+308	-1.79769e+308	0.0805867	1	no	0
C12D8.15	C12D8.15	C12D8.15	chrV:10228686-10229211	N2	bugz-1(tm578)	NOTEST	0.257242	0	-1.79769e+308	-1.79769e+308	0.172252	1	no	0
C13A2.3	C13A2.3	C13A2.3	chrV:7282397-7284649	N2	bugz-1(tm578)	NOTEST	0.119501	0	-1.79769e+308	-1.79769e+308	0.110325	1	no	0
C13B7.6	C13B7.6	C13B7.6	chrV:2530145-2531174	N2	bugz-1(tm578)	NOTEST	0.284099	0	-1.79769e+308	-1.79769e+308	0.121209	1	no	0
C14A6.2	C14A6.2	C14A6.2	chrV:18148775-18154361	N2	bugz-1(tm578)	NOTEST	0.0530429	0	-1.79769e+308	-1.79769e+308	0.172252	1	no	0
C14A6.5	C14A6.5	C14A6.5	chrV:18163456-18164793	N2	bugz-1(tm578)	NOTEST	0.174167	0	-1.79769e+308	-1.79769e+308	0.172252	1	no	0
C14C6.6	C14C6.6	C14C6.6	chrV:545844-548049	N2	bugz-1(tm578)	NOTEST	0.0401733	0	-1.79769e+308	-1.79769e+308	0.172252	1	no	0
C14C6.7	C14C6.7	C14C6.7	chrV:548702-550654	N2	bugz-1(tm578)	NOTEST	0.0414039	0	-1.79769e+308	-1.79769e+308	0.172252	1	no	0
C14C6.8	C14C6.8	C14C6.8	chrV:551279-552979	N2	bugz-1(tm578)	NOTEST	0.0495178	0	-1.79769e+308	-1.79769e+308	0.172252	1	no	0
C15B12.2	C15B12.2	C15B12.2	chrX:6463368-6465390	N2	bugz-1(tm578)	NOTEST	0.155256	0	-1.79769e+308	-1.79769e+308	0.110325	1	no	0
C15B12.8	C15B12.8	C15B12.8	chrX:6474230-6476480	N2	bugz-1(tm578)	NOTEST	0.177067	0	-1.79769e+308	-1.79769e+308	0.0805867	1	no	0
C15H9.2	C15H9.2	C15H9.2	chrX:6118735-6120396	N2	bugz-1(tm578)	NOTEST	0.0930378	0	-1.79769e+308	-1.79769e+308	0.172252	1	no	0
C16C10.9	C16C10.9	C16C10.9	chrIII:4155360-4157353	N2	bugz-1(tm578)	NOTEST	0.178366	0	-1.79769e+308	-1.79769e+308	0.110325	1	no	0
C16C8.10	C16C8.10	C16C8.10	chrII:3464149-3464675	N2	bugz-1(tm578)	NOTEST	0.187654	0	-1.79769e+308	-1.79769e+308	0.172252	1	no	0
C16C8.17	C16C8.17	C16C8.17	chrII:3440821-3442440	N2	bugz-1(tm578)	NOTEST	0.137285	0	-1.79769e+308	-1.79769e+308	0.110325	1	no	0
C16H3.1	C16H3.1	C16H3.1	chrX:17617739-17619371	N2	bugz-1(tm578)	NOTEST	0.125615	0	-1.79769e+308	-1.79769e+308	0.172252	1	no	0
C17G1.1	C17G1.1	C17G1.1	chrX:9919235-9920280	N2	bugz-1(tm578)	NOTEST	0.173572	0	-1.79769e+308	-1.79769e+308	0.110325	1	no	0
C17H11.5	C17H11.5	C17H11.5	chrX:8183045-8183479	N2	bugz-1(tm578)	OK	1.04687	0	-1.79769e+308	-1.79769e+308	0.0805867	0.77988	no	0
C18B2.2	C18B2.2	C18B2.2	chrX:3623509-3630872	N2	bugz-1(tm578)	NOTEST	0.0744298	0	-1.79769e+308	-1.79769e+308	0.120939	1	no	0
C18H7.9	C18H7.9	C18H7.9	chrIV:602990-603643	N2	bugz-1(tm578)	NOTEST	0.222003	0	-1.79769e+308	-1.79769e+308	0.172252	1	no	0
C23G10.10	C23G10.10	C23G10.10	chrIII:6213055-6213867	N2	bugz-1(tm578)	NOTEST	0.219494	0	-1.79769e+308	-1.79769e+308	0.172252	1	no	0
C24H12.2	C24H12.2	C24H12.2	chrII:436865-438726	N2	bugz-1(tm578)	NOTEST	0.454391	0	-1.79769e+308	-1.79769e+308	0.110325	1	no	0
C24H12.6	C24H12.6	C24H12.6	chrII:417347-418881	N2	bugz-1(tm578)	NOTEST	0.275584	0	-1.79769e+308	-1.79769e+308	0.0805867	1	no	0
C25A11.1	C25A11.1	C25A11.1	chrX:9119710-9121588	N2	bugz-1(tm578)	NOTEST	0.122957	0	-1.79769e+308	-1.79769e+308	0.172252	1	no	0
C25B8.8	C25B8.8	C25B8.8	chrX:6610010-6615300	N2	bugz-1(tm578)	NOTEST	0.130065	0	-1.79769e+308	-1.79769e+308	0.110325	1	no	0
C26D10.7	C26D10.7	C26D10.7	chrII:8334025-8336435	N2	bugz-1(tm578)	NOTEST	0.0359266	0	-1.79769e+308	-1.79769e+308	0.172252	1	no	0
C26E6.1	C26E6.1	C26E6.1	chrIII:4956851-4957500	N2	bugz-1(tm578)	NOTEST	0.278297	0	-1.79769e+308	-1.79769e+308	0.110325	1	no	0
C27A2.7	C27A2.7	C27A2.7	chrII:5069842-5071350	N2	bugz-1(tm578)	NOTEST	0.26558	0	-1.79769e+308	-1.79769e+308	0.110325	1	no	0
C27H2.5	C27H2.5	C27H2.5	chrIV:13938435-13944438	N2	bugz-1(tm578)	NOTEST	0.543158	0	-1.79769e+308	-1.79769e+308	0.110325	1	no	0
C29G2.3	C29G2.3	C29G2.3	chrV:2580871-2585908	N2	bugz-1(tm578)	NOTEST	0.0925931	0	-1.79769e+308	-1.79769e+308	0.416314	1	no	0
C31B8.9	C31B8.9	C31B8.9	chrV:2911166-2913000	N2	bugz-1(tm578)	NOTEST	0.105159	0	-1.79769e+308	-1.79769e+308	0.172252	1	no	0
C31H1.2	C31H1.2	C31H1.2	chrIV:5791280-5793441	N2	bugz-1(tm578)	NOTEST	0.193367	0	-1.79769e+308	-1.79769e+308	0.0805867	1	no	0
C32H11.1	C32H11.1	C32H11.1	chrIV:12912758-12914925	N2	bugz-1(tm578)	NOTEST	0.292117	0	-1.79769e+308	-1.79769e+308	0.0373561	1	no	0
C33H5.1	C33H5.1	C33H5.1	chrIV:7809143-7810664	N2	bugz-1(tm578)	NOTEST	0.162642	0	-1.79769e+308	-1.79769e+308	0.110325	1	no	0
C33H5.2	C33H5.2	C33H5.2	chrIV:7805047-7807931	N2	bugz-1(tm578)	NOTEST	0.0430286	0	-1.79769e+308	-1.79769e+308	0.172252	1	no	0
C35B1.3	C35B1.3	C35B1.3	chrIV:4081128-4081341	N2	bugz-1(tm578)	OK	3.50548	0	-1.79769e+308	-1.79769e+308	0.0805867	0.77988	no	0
C37A5.11	C37A5.11	C37A5.11	chrI:14171850-14172773	N2	bugz-1(tm578)	OK	1.16849	0	-1.79769e+308	-1.79769e+308	0.172252	0.886515	no	0
C38C3.8	C38C3.8	C38C3.8	chrV:1504698-1505311	N2	bugz-1(tm578)	NOTEST	0.147631	0	-1.79769e+308	-1.79769e+308	0.172252	1	no	0
C40A11.8	C40A11.8	C40A11.8	chrII:2150552-2151291	N2	bugz-1(tm578)	NOTEST	0.205484	0	-1.79769e+308	-1.79769e+308	0.110325	1	no	0
C40H1.9	C40H1.9	C40H1.9	chrIII:9319943-9321567	N2	bugz-1(tm578)	NOTEST	0.208889	0	-1.79769e+308	-1.79769e+308	0.0805867	1	no	0
C41D11.6	C41D11.6	C41D11.6	chrI:4460146-4462705	N2	bugz-1(tm578)	NOTEST	0.097444	0	-1.79769e+308	-1.79769e+308	0.0630559	1	no	0
C42D8.9	C42D8.9	C42D8.9	chrX:5106228-5107006	N2	bugz-1(tm578)	NOTEST	0.104591	0	-1.79769e+308	-1.79769e+308	0.172252	1	no	0
C43F9.4	C43F9.4	C43F9.4	chrIV:10587524-10589119	N2	bugz-1(tm578)	NOTEST	0.0636787	0	-1.79769e+308	-1.79769e+308	0.172252	1	no	0
C44B12.6	C44B12.6	C44B12.6	chrIV:1129817-1132683	N2	bugz-1(tm578)	NOTEST	0.184091	0	-1.79769e+308	-1.79769e+308	0.172252	1	no	0
C44C10.7	C44C10.7	C44C10.7	chrX:11686924-11688194	N2	bugz-1(tm578)	NOTEST	0.136319	0	-1.79769e+308	-1.79769e+308	0.110325	1	no	0
C45B11.2	C45B11.2	C45B11.2	chrV:11042793-11043832	N2	bugz-1(tm578)	NOTEST	0.173572	0	-1.79769e+308	-1.79769e+308	0.110325	1	no	0
C46F4.3	C46F4.3	C46F4.3	chrX:5935739-5937509	N2	bugz-1(tm578)	NOTEST	0.203395	0	-1.79769e+308	-1.79769e+308	0.172252	1	no	0
C47C12.4	C47C12.4	C47C12.4	chrX:7756642-7758096	N2	bugz-1(tm578)	NOTEST	0.0567738	0	-1.79769e+308	-1.79769e+308	0.172252	1	no	0
C47D2.1	C47D2.1	C47D2.1	chrX:8215018-8215468	N2	bugz-1(tm578)	OK	1.28212	0	-1.79769e+308	-1.79769e+308	0.0630559	0.744961	no	0
C48C5.3	C48C5.3	C48C5.3	chrX:8957747-8961071	N2	bugz-1(tm578)	NOTEST	0.0719573	0	-1.79769e+308	-1.79769e+308	0.172252	1	no	0
C48D5.3	C48D5.3	C48D5.3	chrIII:3578865-3581677	N2	bugz-1(tm578)	NOTEST	0.159806	0	-1.79769e+308	-1.79769e+308	0.172252	1	no	0
C49C8.6	C49C8.6	C49C8.6	chrIV:8657436-8658166	N2	bugz-1(tm578)	NOTEST	0.136213	0	-1.79769e+308	-1.79769e+308	0.172252	1	no	0
C49G7.1	C49G7.1	C49G7.1	chrV:4056149-4059051	N2	bugz-1(tm578)	NOTEST	0.0349543	0	-1.79769e+308	-1.79769e+308	0.172252	1	no	0
C50A2.4	C50A2.4	C50A2.4	chrIV:1159636-1161545	N2	bugz-1(tm578)	NOTEST	0.275005	0	-1.79769e+308	-1.79769e+308	0.110325	1	no	0
C50H2.5	C50H2.5	C50H2.5	chrV:9907603-9943584	N2	bugz-1(tm578)	NOTEST	0.0930378	0	-1.79769e+308	-1.79769e+308	0.44998	1	no	0
C53B4.1	C53B4.1	C53B4.1	chrIV:8968347-8970545	N2	bugz-1(tm578)	NOTEST	0.130536	0	-1.79769e+308	-1.79769e+308	0.0805867	1	no	0
C53C7.3	C53C7.3	C53C7.3	chrX:13048479-13050807	N2	bugz-1(tm578)	NOTEST	0.248013	0	-1.79769e+308	-1.79769e+308	0.110325	1	no	0
C54C8.12	C54C8.12	C54C8.12	chrI:12456914-12457198	N2	bugz-1(tm578)	NOTEST	0.513131	0	-1.79769e+308	-1.79769e+308	0.172252	1	no	0
C54F6.12	C54F6.12	C54F6.12	chrV:7536899-7537890	N2	bugz-1(tm578)	NOTEST	0.28031	0	-1.79769e+308	-1.79769e+308	0.110325	1	no	0
C54F6.5	C54F6.5	C54F6.5	chrV:7529097-7529393	N2	bugz-1(tm578)	OK	8.08659	0	-1.79769e+308	-1.79769e+308	0.0805867	0.77988	no	0
C55C3.7	C55C3.7	C55C3.7	chrIV:5678831-5682005	N2	bugz-1(tm578)	NOTEST	0.145415	0	-1.79769e+308	-1.79769e+308	0.172252	1	no	0
C56E6.4	C56E6.4	C56E6.4	chrII:6526779-6528524	N2	bugz-1(tm578)	NOTEST	0.218304	0	-1.79769e+308	-1.79769e+308	0.0805867	1	no	0
C56G3.2	C56G3.2	C56G3.2	chrX:7365514-7366246	N2	bugz-1(tm578)	NOTEST	0.112923	0	-1.79769e+308	-1.79769e+308	0.172252	1	no	0
C56G7.2	C56G7.2	C56G7.2	chrIII:3386895-3388865	N2	bugz-1(tm578)	NOTEST	0.0624471	0	-1.79769e+308	-1.79769e+308	0.172252	1	no	0
D1069.1	D1069.1	D1069.1	chrII:340537-347860	N2	bugz-1(tm578)	NOTEST	0.076203	0	-1.79769e+308	-1.79769e+308	0.437863	1	no	0
D2005.6	D2005.6	D2005.6	chrI:7786670-7793533	N2	bugz-1(tm578)	NOTEST	0.105796	0	-1.79769e+308	-1.79769e+308	0.110325	1	no	0
D2062.5	D2062.5	D2062.5	chrII:2622663-2623427	N2	bugz-1(tm578)	NOTEST	0.197193	0	-1.79769e+308	-1.79769e+308	0.172252	1	no	0
E02C12.11	E02C12.11	E02C12.11	chrV:9379407-9379881	N2	bugz-1(tm578)	NOTEST	0.229883	0	-1.79769e+308	-1.79769e+308	0.172252	1	no	0
E02H4.5	E02H4.5	E02H4.5	chrX:14254172-14255053	N2	bugz-1(tm578)	NOTEST	0.0882352	0	-1.79769e+308	-1.79769e+308	0.172252	1	no	0
E03H4.11	E03H4.11	E03H4.11	chrI:12433049-12434875	N2	bugz-1(tm578)	NOTEST	0.0592028	0	-1.79769e+308	-1.79769e+308	0.172252	1	no	0
EEED8.6	EEED8.6	EEED8.6	chrII:5384176-5387290	N2	bugz-1(tm578)	NOTEST	0.0963271	0	-1.79769e+308	-1.79769e+308	0.110325	1	no	0
EGAP1.1	EGAP1.1	EGAP1.1	chrIII:5935699-5937069	N2	bugz-1(tm578)	NOTEST	0.180023	0	-1.79769e+308	-1.79769e+308	0.110325	1	no	0
F01D4.8	F01D4.8	F01D4.8	chrIV:10450779-10453070	N2	bugz-1(tm578)	NOTEST	0.103812	0	-1.79769e+308	-1.79769e+308	0.110325	1	no	0
F01F1.13	F01F1.13	F01F1.13	chrIII:5877118-5878370	N2	bugz-1(tm578)	NOTEST	0.291437	0	-1.79769e+308	-1.79769e+308	0.0630559	1	no	0
F01G12.6	F01G12.6	F01G12.6	chrX:16399127-16403106	N2	bugz-1(tm578)	NOTEST	0.378717	0	-1.79769e+308	-1.79769e+308	0.0327578	1	no	0
F02C9.2	F02C9.2	F02C9.2	chrV:3133703-3137381	N2	bugz-1(tm578)	NOTEST	0.0258567	0	-1.79769e+308	-1.79769e+308	0.172252	1	no	0
F07B10.4	F07B10.4	F07B10.4	chrV:11261449-11263093	N2	bugz-1(tm578)	NOTEST	0.0709038	0	-1.79769e+308	-1.79769e+308	0.172252	1	no	0
F07E5.9	F07E5.9	F07E5.9	chrII:2076291-2079407	N2	bugz-1(tm578)	NOTEST	0.0545362	0	-1.79769e+308	-1.79769e+308	0.172252	1	no	0
F07G11.4	F07G11.4	F07G11.4	chrV:7292735-7294781	N2	bugz-1(tm578)	NOTEST	0.0876141	0	-1.79769e+308	-1.79769e+308	0.110325	1	no	0
F08B4.3	F08B4.3	F08B4.3	chrIV:8666233-8666441	N2	bugz-1(tm578)	OK	4.94455	0	-1.79769e+308	-1.79769e+308	0.172252	0.886515	no	0
F08F1.9	F08F1.9	F08F1.9	chrX:8409907-8410434	N2	bugz-1(tm578)	NOTEST	0.264219	0	-1.79769e+308	-1.79769e+308	0.172252	1	no	0
F09C12.2	F09C12.2	F09C12.2	chrII:5110011-5112215	N2	bugz-1(tm578)	NOTEST	0.160891	0	-1.79769e+308	-1.79769e+308	0.0805867	1	no	0
F09C12.6	F09C12.6	F09C12.6	chrII:5116015-5118259	N2	bugz-1(tm578)	NOTEST	0.137774	0	-1.79769e+308	-1.79769e+308	0.110325	1	no	0
F09C6.13	F09C6.13	F09C6.13	chrV:16885044-16885373	N2	bugz-1(tm578)	OK	1.72366	0	-1.79769e+308	-1.79769e+308	0.110325	0.8142	no	0
F09D12.2	F09D12.2	F09D12.2	chrIV:3442299-3444198	N2	bugz-1(tm578)	NOTEST	0.435638	0	-1.79769e+308	-1.79769e+308	0.0291379	1	no	0
F09E8.8	F09E8.8	F09E8.8	chrIV:13149549-13150374	N2	bugz-1(tm578)	OK	4.25314	0	-1.79769e+308	-1.79769e+308	0.0630559	0.744961	no	0
F09F3.5	F09F3.5	F09F3.5	chrV:13850477-13853178	N2	bugz-1(tm578)	NOTEST	0.0290635	0	-1.79769e+308	-1.79769e+308	0.172252	1	no	0
F10A3.1	F10A3.1	F10A3.1	chrV:16140370-16141137	N2	bugz-1(tm578)	NOTEST	0.185855	0	-1.79769e+308	-1.79769e+308	0.172252	1	no	0
F10C2.7	F10C2.7	F10C2.7	chrV:12053928-12056297	N2	bugz-1(tm578)	NOTEST	0.0482836	0	-1.79769e+308	-1.79769e+308	0.172252	1	no	0
F10D7.4	F10D7.4	F10D7.4	chrX:17378546-17381734	N2	bugz-1(tm578)	NOTEST	0.074161	0	-1.79769e+308	-1.79769e+308	0.172252	1	no	0
F10E9.10	F10E9.10	F10E9.10	chrIII:8319398-8320199	N2	bugz-1(tm578)	NOTEST	0.132487	0	-1.79769e+308	-1.79769e+308	0.172252	1	no	0
F10G2.7	F10G2.7	F10G2.7	chrV:7333755-7337150	N2	bugz-1(tm578)	NOTEST	0.0627729	0	-1.79769e+308	-1.79769e+308	0.110325	1	no	0
F11D5.5	F11D5.5	F11D5.5	chrX:3302059-3303917	N2	bugz-1(tm578)	NOTEST	0.123698	0	-1.79769e+308	-1.79769e+308	0.110325	1	no	0
F11D5.7	F11D5.7	F11D5.7	chrX:3304015-3305942	N2	bugz-1(tm578)	NOTEST	0.516791	0	-1.79769e+308	-1.79769e+308	0.0327578	1	no	0
F12E12.12	F12E12.12	F12E12.12	chrII:3744470-3745904	N2	bugz-1(tm578)	NOTEST	0.244878	0	-1.79769e+308	-1.79769e+308	0.110325	1	no	0
F12E12.6	F12E12.6	F12E12.6	chrII:3735956-3736926	N2	bugz-1(tm578)	NOTEST	0.188261	0	-1.79769e+308	-1.79769e+308	0.172252	1	no	0
F12F6.8	F12F6.8	F12F6.8	chrIV:11554460-11558231	N2	bugz-1(tm578)	NOTEST	0.222226	0	-1.79769e+308	-1.79769e+308	0.0373561	1	no	0
F13A2.5	F13A2.5	F13A2.5	chrV:4401283-4402001	N2	bugz-1(tm578)	NOTEST	0.148764	0	-1.79769e+308	-1.79769e+308	0.172252	1	no	0
F13E9.10	F13E9.10	F13E9.10	chrIV:10885208-10885986	N2	bugz-1(tm578)	NOTEST	0.112486	0	-1.79769e+308	-1.79769e+308	0.172252	1	no	0
F14D2.17	F14D2.17	F14D2.17	chrII:3331883-3334200	N2	bugz-1(tm578)	NOTEST	0.0413745	0	-1.79769e+308	-1.79769e+308	0.172252	1	no	0
F16B4.6	F16B4.6	F16B4.6	chrV:1587206-1589152	N2	bugz-1(tm578)	NOTEST	0.10238	0	-1.79769e+308	-1.79769e+308	0.172252	1	no	0
F16C3.3	F16C3.3	F16C3.3	chrI:10155272-10158186	N2	bugz-1(tm578)	NOTEST	0.128626	0	-1.79769e+308	-1.79769e+308	0.110325	1	no	0
F16G10.5	F16G10.5	F16G10.5	chrII:2174613-2381479	N2	bugz-1(tm578)	NOTEST	0.275005	0	-1.79769e+308	-1.79769e+308	0.474758	1	no	0
F17C11.1	F17C11.1	F17C11.1	chrV:10941425-10943838	N2	bugz-1(tm578)	OK	1.66501	0	-1.79769e+308	-1.79769e+308	0.0758861	0.767504	no	0
F17C8.6	F17C8.6	F17C8.6	chrIII:4744833-4745989	N2	bugz-1(tm578)	NOTEST	0.0871763	0	-1.79769e+308	-1.79769e+308	0.172252	1	no	0
F18C5.9	F18C5.9	F18C5.9	chrII:6567082-6567819	N2	bugz-1(tm578)	NOTEST	0.235453	0	-1.79769e+308	-1.79769e+308	0.172252	1	no	0
F18E9.6	F18E9.6	F18E9.6	chrX:8575905-8576181	N2	bugz-1(tm578)	NOTEST	0.549867	0	-1.79769e+308	-1.79769e+308	0.172252	1	no	0
F19G12.4	F19G12.4	F19G12.4	chrX:1417299-1417473	N2	bugz-1(tm578)	OK	2.69553	0	-1.79769e+308	-1.79769e+308	0.172252	0.886515	no	0
F19H6.3	F19H6.3	F19H6.3	chrX:12367936-12371344	N2	bugz-1(tm578)	NOTEST	0.0225991	0	-1.79769e+308	-1.79769e+308	0.172252	1	no	0
F19H6.7	F19H6.7	F19H6.7	chrX:12377756-12378273	N2	bugz-1(tm578)	OK	1.06328	0	-1.79769e+308	-1.79769e+308	0.172252	0.886515	no	0
F20B6.6	F20B6.6	F20B6.6	chrX:4201625-4202190	N2	bugz-1(tm578)	NOTEST	0.219494	0	-1.79769e+308	-1.79769e+308	0.172252	1	no	0
F20B6.9	F20B6.9	F20B6.9	chrX:4204613-4207461	N2	bugz-1(tm578)	NOTEST	0.219494	0	-1.79769e+308	-1.79769e+308	0.236791	1	no	0
F20D6.1	F20D6.1	F20D6.1	chrV:8190624-8191982	N2	bugz-1(tm578)	NOTEST	0.182568	0	-1.79769e+308	-1.79769e+308	0.110325	1	no	0
F20E11.17	F20E11.17	F20E11.17	chrV:17468908-17469219	N2	bugz-1(tm578)	OK	2.12544	0	-1.79769e+308	-1.79769e+308	0.172252	0.886515	no	0
F21A3.8	F21A3.8	F21A3.8	chrV:15521054-15521980	N2	bugz-1(tm578)	NOTEST	0.20775	0	-1.79769e+308	-1.79769e+308	0.172252	1	no	0
F21A9.1	F21A9.1	F21A9.1	chrI:3712174-3713115	N2	bugz-1(tm578)	NOTEST	0.426638	0	-1.79769e+308	-1.79769e+308	0.0805867	1	no	0
F21D9.4	F21D9.4	F21D9.4	chrV:19253878-19256681	N2	bugz-1(tm578)	NOTEST	0.152406	0	-1.79769e+308	-1.79769e+308	0.110325	1	no	0
F21F12.1	F21F12.1	F21F12.1	chrI:14913609-14915558	N2	bugz-1(tm578)	NOTEST	0.206579	0	-1.79769e+308	-1.79769e+308	0.110325	1	no	0
F22E5.6	F22E5.6	F22E5.6	chrII:2649870-2650716	N2	bugz-1(tm578)	NOTEST	0.115161	0	-1.79769e+308	-1.79769e+308	0.172252	1	no	0
F22F1.2	F22F1.2	F22F1.2	chrX:8149547-8150659	N2	bugz-1(tm578)	NOTEST	0.365213	0	-1.79769e+308	-1.79769e+308	0.0515098	1	no	0
F22F7.6	F22F7.6	F22F7.6	chrV:2115554-2118348	N2	bugz-1(tm578)	NOTEST	0.13124	0	-1.79769e+308	-1.79769e+308	0.110325	1	no	0
F22G12.6	F22G12.6	F22G12.6	chrI:13159601-13161488	N2	bugz-1(tm578)	NOTEST	0.530216	0	-1.79769e+308	-1.79769e+308	0.0433696	1	no	0
F23B2.3	F23B2.3	F23B2.3	chrIV:9132580-9135458	N2	bugz-1(tm578)	NOTEST	0.0340332	0	-1.79769e+308	-1.79769e+308	0.172252	1	no	0
F23H12.7	F23H12.7	F23H12.7	chrV:12371706-12372847	N2	bugz-1(tm578)	NOTEST	0.464109	0	-1.79769e+308	-1.79769e+308	0.0805867	1	no	0
F25D7.5	F25D7.5	F25D7.5	chrI:10422947-10429016	N2	bugz-1(tm578)	NOTEST	0.0501346	0	-1.79769e+308	-1.79769e+308	0.0805867	1	no	0
F25H9.3	F25H9.3	F25H9.3	chrV:13455728-13457487	N2	bugz-1(tm578)	NOTEST	0.06562	0	-1.79769e+308	-1.79769e+308	0.172252	1	no	0
F26A1.4	F26A1.4	F26A1.4	chrIII:4818130-4818985	N2	bugz-1(tm578)	NOTEST	0.259647	0	-1.79769e+308	-1.79769e+308	0.110325	1	no	0
F26A10.1	F26A10.1	F26A10.1	chrX:7627625-7627793	N2	bugz-1(tm578)	OK	3.22682	0	-1.79769e+308	-1.79769e+308	0.172252	0.886515	no	0
F26D10.11	F26D10.11	F26D10.11	chrIV:17275592-17276719	N2	bugz-1(tm578)	NOTEST	0.449943	0	-1.79769e+308	-1.79769e+308	0.0630559	1	no	0
F26F2.1	F26F2.1	F26F2.1	chrV:20554467-20557283	N2	bugz-1(tm578)	NOTEST	0.0917319	0	-1.79769e+308	-1.79769e+308	0.0805867	1	no	0
F26G1.10	F26G1.10	F26G1.10	chrII:4774372-4774872	N2	bugz-1(tm578)	NOTEST	0.203395	0	-1.79769e+308	-1.79769e+308	0.172252	1	no	0
F28A10.5	F28A10.5	F28A10.5	chrII:849683-850660	N2	bugz-1(tm578)	NOTEST	0.0820097	0	-1.79769e+308	-1.79769e+308	0.172252	1	no	0
F28A12.1	F28A12.1	F28A12.1	chrV:8638230-8640562	N2	bugz-1(tm578)	NOTEST	0.0696572	0	-1.79769e+308	-1.79769e+308	0.110325	1	no	0
F28B3.4	F28B3.4	F28B3.4	chrI:4934118-4940510	N2	bugz-1(tm578)	NOTEST	0.364972	0	-1.79769e+308	-1.79769e+308	0.0373561	1	no	0
F28C6.9	F28C6.9	F28C6.9	chrII:8608806-8610607	N2	bugz-1(tm578)	NOTEST	0.0672137	0	-1.79769e+308	-1.79769e+308	0.172252	1	no	0
F29D10.1	F29D10.1	F29D10.1	chrI:8840625-8841120	N2	bugz-1(tm578)	OK	1.27377	0	-1.79769e+308	-1.79769e+308	0.0433696	0.66636	no	0
F31B9.1	F31B9.1	F31B9.1	chrX:15910557-15914079	N2	bugz-1(tm578)	NOTEST	0.169824	0	-1.79769e+308	-1.79769e+308	0.0805867	1	no	0
F31F4.1	F31F4.1	F31F4.1	chrV:684090-686136	N2	bugz-1(tm578)	NOTEST	0.0651784	0	-1.79769e+308	-1.79769e+308	0.172252	1	no	0
F31F6.1	F31F6.1	F31F6.1	chrX:14867021-14868221	N2	bugz-1(tm578)	NOTEST	0.226825	0	-1.79769e+308	-1.79769e+308	0.0805867	1	no	0
F31F7.2	F31F7.2	F31F7.2	chrV:6270917-6274894	N2	bugz-1(tm578)	NOTEST	0.118566	0	-1.79769e+308	-1.79769e+308	0.0630559	1	no	0
F32B5.3	F32B5.3	F32B5.3	chrI:2692757-2694085	N2	bugz-1(tm578)	NOTEST	0.133963	0	-1.79769e+308	-1.79769e+308	0.110325	1	no	0
F33E2.10	F33E2.10	F33E2.10	chrI:12578096-12579194	N2	bugz-1(tm578)	NOTEST	0.0696296	0	-1.79769e+308	-1.79769e+308	0.172252	1	no	0
F33E2.4	F33E2.4	F33E2.4	chrI:12582274-12583288	N2	bugz-1(tm578)	OK	1.51312	0	-1.79769e+308	-1.79769e+308	0.0291379	0.615027	no	0
F34D10.6	F34D10.6	F34D10.6	chrIII:3753982-3758189	N2	bugz-1(tm578)	NOTEST	0.0803465	0	-1.79769e+308	-1.79769e+308	0.110325	1	no	0
F34H10.4	F34H10.4	F34H10.4	chrX:9648466-9650846	N2	bugz-1(tm578)	NOTEST	0.0490166	0	-1.79769e+308	-1.79769e+308	0.172252	1	no	0
F35D11.1	F35D11.1	F35D11.1	chrII:4627016-4627723	N2	bugz-1(tm578)	OK	0.977307	0	-1.79769e+308	-1.79769e+308	0.0630559	0.744961	no	0
F35D2.4	F35D2.4	F35D2.4	chrII:7580474-7583488	N2	bugz-1(tm578)	NOTEST	0.0561339	0	-1.79769e+308	-1.79769e+308	0.110325	1	no	0
F35E8.2	F35E8.2	F35E8.2	chrV:15905634-15907006	N2	bugz-1(tm578)	NOTEST	0.0611333	0	-1.79769e+308	-1.79769e+308	0.172252	1	no	0
F36F12.3	F36F12.3	F36F12.3	chrV:2086354-2087316	N2	bugz-1(tm578)	NOTEST	0.165257	0	-1.79769e+308	-1.79769e+308	0.236791	1	no	0
F36G9.15	F36G9.15	F36G9.15	chrV:15987472-15987996	N2	bugz-1(tm578)	NOTEST	0.368488	0	-1.79769e+308	-1.79769e+308	0.172252	1	no	0
F36H12.15	F36H12.15	F36H12.15	chrIV:5249381-5308850	N2	bugz-1(tm578)	OK	0.829557	0	-1.79769e+308	-1.79769e+308	0.4912	0.999722	no	0
F38A1.15	F38A1.15	F38A1.15	chrIV:1241331-1243079	N2	bugz-1(tm578)	NOTEST	0.0738782	0	-1.79769e+308	-1.79769e+308	0.172252	1	no	0
F38B6.3	F38B6.3	F38B6.3	chrX:6692214-6695605	N2	bugz-1(tm578)	NOTEST	0.0917163	0	-1.79769e+308	-1.79769e+308	0.172252	1	no	0
F38B6.7	F38B6.7	F38B6.7	chrX:6695774-6698292	N2	bugz-1(tm578)	NOTEST	0.0579628	0	-1.79769e+308	-1.79769e+308	0.172252	1	no	0
F38E11.13	F38E11.13	F38E11.13	chrIV:9449565-9451150	N2	bugz-1(tm578)	NOTEST	0.483405	0	-1.79769e+308	-1.79769e+308	0.0805867	1	no	0
F40G12.5	F40G12.5	F40G12.5	chrV:14269247-14270614	N2	bugz-1(tm578)	NOTEST	0.0934867	0	-1.79769e+308	-1.79769e+308	0.172252	1	no	0
F40H7.12	F40H7.12	F40H7.12	chrII:3687784-3688685	N2	bugz-1(tm578)	NOTEST	0.371556	0	-1.79769e+308	-1.79769e+308	0.0630559	1	no	0
F41H8.1	F41H8.1	F41H8.1	chrV:833683-835465	N2	bugz-1(tm578)	NOTEST	0.0747332	0	-1.79769e+308	-1.79769e+308	0.172252	1	no	0
F42A6.2	F42A6.2	F42A6.2	chrIV:3341288-3341935	N2	bugz-1(tm578)	NOTEST	0.212294	0	-1.79769e+308	-1.79769e+308	0.172252	1	no	0
F43E2.9	F43E2.9	F43E2.9	chrII:7358850-7359310	N2	bugz-1(tm578)	OK	0.719696	0	-1.79769e+308	-1.79769e+308	0.172252	0.886515	no	0
F43G6.2	F43G6.2	F43G6.2	chrII:11782411-11782949	N2	bugz-1(tm578)	NOTEST	0.25062	0	-1.79769e+308	-1.79769e+308	0.172252	1	no	0
F45C12.3	F45C12.3	F45C12.3	chrII:1730405-1732049	N2	bugz-1(tm578)	NOTEST	0.0439728	0	-1.79769e+308	-1.79769e+308	0.172252	1	no	0
F45E1.2	F45E1.2	F45E1.2	chrX:8003677-8004022	N2	bugz-1(tm578)	NOTEST	0.337018	0	-1.79769e+308	-1.79769e+308	0.172252	1	no	0
F45H10.5	F45H10.5	F45H10.5	chrII:13501784-13503730	N2	bugz-1(tm578)	NOTEST	0.154292	0	-1.79769e+308	-1.79769e+308	0.172252	1	no	0
F46A8.8	F46A8.8	F46A8.8	chrI:10954061-11481796	N2	bugz-1(tm578)	NOTEST	0.108095	0	-1.79769e+308	-1.79769e+308	0.488851	1	no	0
F46F5.11	F46F5.11	F46F5.11	chrII:808762-811893	N2	bugz-1(tm578)	NOTEST	0.052413	0	-1.79769e+308	-1.79769e+308	0.110325	1	no	0
F46G11.4	F46G11.4	F46G11.4	chrX:5797275-5798735	N2	bugz-1(tm578)	OK	1.12643	0	-1.79769e+308	-1.79769e+308	0.0805867	0.77988	no	0
F47B3.1	F47B3.1	F47B3.1	chrI:3972163-3973705	N2	bugz-1(tm578)	NOTEST	1.72078e-06	0	-1.79769e+308	-1.79769e+308	0.499989	1	no	0
F47B3.6	F47B3.6	F47B3.6	chrI:3972163-3973705	N2	bugz-1(tm578)	LOWDATA	0.0759024	0	-1.79769e+308	0	1	1	no	0
F47B8.13	F47B8.13	F47B8.13	chrV:14318938-14319676	N2	bugz-1(tm578)	NOTEST	0.205848	0	-1.79769e+308	-1.79769e+308	0.110325	1	no	0
F47C12.1	F47C12.1	F47C12.1	chrIV:3998613-4005260	N2	bugz-1(tm578)	NOTEST	0.0328304	0	-1.79769e+308	-1.79769e+308	0.0805867	1	no	0
F47E1.3	F47E1.3	F47E1.3	chrX:9046150-9052660	N2	bugz-1(tm578)	NOTEST	0.0360604	0	-1.79769e+308	-1.79769e+308	0.172252	1	no	0
F47G4.5	F47G4.5	F47G4.5	chrI:14060862-14062124	N2	bugz-1(tm578)	NOTEST	0.0836625	0	-1.79769e+308	-1.79769e+308	0.172252	1	no	0
F47G4.6	F47G4.6	F47G4.6	chrI:14059406-14060804	N2	bugz-1(tm578)	NOTEST	0.543158	0	-1.79769e+308	-1.79769e+308	0.110325	1	no	0
F48B9.5	F48B9.5	F48B9.5	chrX:2147608-2149247	N2	bugz-1(tm578)	NOTEST	0.219865	0	-1.79769e+308	-1.79769e+308	0.110325	1	no	0
F48C1.4	F48C1.4	F48C1.4	chrI:5313346-5313726	N2	bugz-1(tm578)	OK	0.81236	0	-1.79769e+308	-1.79769e+308	0.110325	0.8142	no	0
F48F7.7	F48F7.7	F48F7.7	chrX:13979161-13980428	N2	bugz-1(tm578)	NOTEST	0.0669813	0	-1.79769e+308	-1.79769e+308	0.172252	1	no	0
F49C12.1	F49C12.1	F49C12.1	chrIV:9294875-9296331	N2	bugz-1(tm578)	NOTEST	0.0603086	0	-1.79769e+308	-1.79769e+308	0.172252	1	no	0
F49C12.2	F49C12.2	F49C12.2	chrIV:9298000-9299197	N2	bugz-1(tm578)	NOTEST	0.515182	0	-1.79769e+308	-1.79769e+308	0.0373561	1	no	0
F49C12.3	F49C12.3	F49C12.3	chrIV:9300585-9301928	N2	bugz-1(tm578)	NOTEST	0.199564	0	-1.79769e+308	-1.79769e+308	0.0805867	1	no	0
F49C12.4	F49C12.4	F49C12.4	chrIV:9302641-9304071	N2	bugz-1(tm578)	NOTEST	0.511298	0	-1.79769e+308	-1.79769e+308	0.0373561	1	no	0
F49C12.5	F49C12.5	F49C12.5	chrIV:9304919-9307142	N2	bugz-1(tm578)	NOTEST	0.045773	0	-1.79769e+308	-1.79769e+308	0.27531	1	no	0
F49C5.9	F49C5.9	F49C5.9	chrII:12542668-12544548	N2	bugz-1(tm578)	NOTEST	0.0606865	0	-1.79769e+308	-1.79769e+308	0.172252	1	no	0
F52C6.12	F52C6.12	F52C6.12	chrII:1929366-1929954	N2	bugz-1(tm578)	NOTEST	0.208494	0	-1.79769e+308	-1.79769e+308	0.172252	1	no	0
F52G3.3	F52G3.3	F52G3.3	chrX:16944793-16947943	N2	bugz-1(tm578)	NOTEST	0.0258222	0	-1.79769e+308	-1.79769e+308	0.172252	1	no	0
F52G3.4	F52G3.4	F52G3.4	chrX:16948271-16952030	N2	bugz-1(tm578)	NOTEST	0.0203444	0	-1.79769e+308	-1.79769e+308	0.172252	1	no	0
F53A9.3	F53A9.3	F53A9.3	chrX:8708305-8709311	N2	bugz-1(tm578)	NOTEST	0.178443	0	-1.79769e+308	-1.79769e+308	0.172252	1	no	0
F53A9.4	F53A9.4	F53A9.4	chrX:8704249-8707138	N2	bugz-1(tm578)	NOTEST	0.0531399	0	-1.79769e+308	-1.79769e+308	0.172252	1	no	0
F53B7.7	F53B7.7	F53B7.7	chrV:10999112-10999605	N2	bugz-1(tm578)	NOTEST	0.325848	0	-1.79769e+308	-1.79769e+308	0.172252	1	no	0
F53C3.3	F53C3.3	F53C3.3	chrII:3902859-3904536	N2	bugz-1(tm578)	NOTEST	0.103474	0	-1.79769e+308	-1.79769e+308	0.172252	1	no	0
F53C3.5	F53C3.5	F53C3.5	chrII:3899855-3900776	N2	bugz-1(tm578)	NOTEST	0.119666	0	-1.79769e+308	-1.79769e+308	0.172252	1	no	0
F53F4.17	F53F4.17	F53F4.17	chrV:13588189-13588441	N2	bugz-1(tm578)	OK	1.52856	0	-1.79769e+308	-1.79769e+308	0.172252	0.886515	no	0
F53F4.4	F53F4.4	F53F4.4	chrV:13594073-13598251	N2	bugz-1(tm578)	NOTEST	0.0644435	0	-1.79769e+308	-1.79769e+308	0.110325	1	no	0
F53G2.3	F53G2.3	F53G2.3	chrII:2480399-2481313	N2	bugz-1(tm578)	NOTEST	0.275413	0	-1.79769e+308	-1.79769e+308	0.172252	1	no	0
F53G2.8	F53G2.8	F53G2.8	chrII:2481938-2485903	N2	bugz-1(tm578)	NOTEST	0.247434	0	-1.79769e+308	-1.79769e+308	0.236791	1	no	0
F53H2.1	F53H2.1	F53H2.1	chrV:20383102-20388755	N2	bugz-1(tm578)	NOTEST	0.0451981	0	-1.79769e+308	-1.79769e+308	0.110325	1	no	0
F54B11.8	F54B11.8	F54B11.8	chrX:13602120-13603839	N2	bugz-1(tm578)	NOTEST	0.278297	0	-1.79769e+308	-1.79769e+308	0.110325	1	no	0
F54B8.1	F54B8.1	F54B8.1	chrV:15810757-15811304	N2	bugz-1(tm578)	NOTEST	0.20775	0	-1.79769e+308	-1.79769e+308	0.172252	1	no	0
F54D10.8	F54D10.8	F54D10.8	chrII:3825705-3827872	N2	bugz-1(tm578)	NOTEST	0.0484042	0	-1.79769e+308	-1.79769e+308	0.172252	1	no	0
F54E2.4	F54E2.4	F54E2.4	chrV:2805966-2807859	N2	bugz-1(tm578)	NOTEST	0.0554732	0	-1.79769e+308	-1.79769e+308	0.172252	1	no	0
F54E4.4	F54E4.4	F54E4.4	chrX:14641311-14645407	N2	bugz-1(tm578)	NOTEST	0.0900579	0	-1.79769e+308	-1.79769e+308	0.110325	1	no	0
F55B12.10	F55B12.10	F55B12.10	chrV:13839747-13840260	N2	bugz-1(tm578)	OK	3.48137	0	-1.79769e+308	-1.79769e+308	0.0515098	0.709404	no	0
F55C5.6	F55C5.6	F55C5.6	chrV:12279482-12281438	N2	bugz-1(tm578)	NOTEST	0.0509504	0	-1.79769e+308	-1.79769e+308	0.172252	1	no	0
F55G11.7	F55G11.7	F55G11.7	chrIV:12960491-12962089	N2	bugz-1(tm578)	OK	0.80285	0	-1.79769e+308	-1.79769e+308	0.0218998	0.562137	no	0
F56B3.3	F56B3.3	F56B3.3	chrIV:770124-772797	N2	bugz-1(tm578)	NOTEST	0.115161	0	-1.79769e+308	-1.79769e+308	0.236791	1	no	0
F57A8.7	F57A8.7	F57A8.7	chrV:10075719-10077775	N2	bugz-1(tm578)	NOTEST	0.0450289	0	-1.79769e+308	-1.79769e+308	0.172252	1	no	0
F57C7.4	F57C7.4	F57C7.4	chrX:10580991-10589468	N2	bugz-1(tm578)	NOTEST	0.040673	0	-1.79769e+308	-1.79769e+308	0.0805867	1	no	0
F58B4.2	F58B4.2	F58B4.2	chrV:10917682-10918377	N2	bugz-1(tm578)	OK	0.580797	0	-1.79769e+308	-1.79769e+308	0.172252	0.886515	no	0
F58D5.5	F58D5.5	F58D5.5	chrI:12041024-12042976	N2	bugz-1(tm578)	NOTEST	0.135262	0	-1.79769e+308	-1.79769e+308	0.172252	1	no	0
F58E6.8	F58E6.8	F58E6.8	chrV:9755047-9755780	N2	bugz-1(tm578)	NOTEST	0.113143	0	-1.79769e+308	-1.79769e+308	0.172252	1	no	0
F58F9.8	F58F9.8	F58F9.8	chrIV:6238180-6239421	N2	bugz-1(tm578)	NOTEST	0.0837831	0	-1.79769e+308	-1.79769e+308	0.172252	1	no	0
F59A1.11	F59A1.11	F59A1.11	chrV:17661768-17664112	N2	bugz-1(tm578)	NOTEST	0.0733148	0	-1.79769e+308	-1.79769e+308	0.278017	1	no	0
F59A7.7	F59A7.7	F59A7.7	chrV:2012205-2013333	N2	bugz-1(tm578)	NOTEST	0.368181	0	-1.79769e+308	-1.79769e+308	0.110325	1	no	0
F59B1.6	F59B1.6	F59B1.6	chrV:3629439-3631678	N2	bugz-1(tm578)	NOTEST	0.0641001	0	-1.79769e+308	-1.79769e+308	0.172252	1	no	0
F59B10.6	F59B10.6	F59B10.6	chrII:10523194-10524395	N2	bugz-1(tm578)	NOTEST	0.39806	0	-1.79769e+308	-1.79769e+308	0.172252	1	no	0
F59B2.14	F59B2.14	F59B2.14	chrIII:9021280-9022544	N2	bugz-1(tm578)	NOTEST	0.135262	0	-1.79769e+308	-1.79769e+308	0.172252	1	no	0
F59D12.2	F59D12.2	F59D12.2	chrX:15672769-15675644	N2	bugz-1(tm578)	NOTEST	0.178992	0	-1.79769e+308	-1.79769e+308	0.172252	1	no	0
F59D12.3	F59D12.3	F59D12.3	chrX:15648184-15651141	N2	bugz-1(tm578)	NOTEST	0.194228	0	-1.79769e+308	-1.79769e+308	0.0805867	1	no	0
F59D6.2	F59D6.2	F59D6.2	chrV:3028292-3029582	N2	bugz-1(tm578)	NOTEST	0.0599355	0	-1.79769e+308	-1.79769e+308	0.172252	1	no	0
F59H6.2	F59H6.2	F59H6.2	chrII:2019654-2022442	N2	bugz-1(tm578)	NOTEST	0.030071	0	-1.79769e+308	-1.79769e+308	0.172252	1	no	0
H08J11.2	H08J11.2	H08J11.2	chrX:9087560-9097395	N2	bugz-1(tm578)	NOTEST	0.221634	0	-1.79769e+308	-1.79769e+308	0.0805867	1	no	0
H10D12.2	H10D12.2	H10D12.2	chrIV:6147522-6149911	N2	bugz-1(tm578)	NOTEST	0.0972408	0	-1.79769e+308	-1.79769e+308	0.172252	1	no	0
H12D21.11	H12D21.11	H12D21.11	chrV:14915883-14917660	N2	bugz-1(tm578)	NOTEST	0.0641001	0	-1.79769e+308	-1.79769e+308	0.172252	1	no	0
H12D21.6	H12D21.6	H12D21.6	chrV:14895624-14898990	N2	bugz-1(tm578)	NOTEST	0.182359	0	-1.79769e+308	-1.79769e+308	0.422677	1	no	0
H16O14.2	H16O14.2	H16O14.2	chrIV:6053781-6065674	N2	bugz-1(tm578)	OK	0.757949	0	-1.79769e+308	-1.79769e+308	0.0758824	0.767504	no	0
H25K10.4	H25K10.4	H25K10.4	chrIV:16226006-16227597	N2	bugz-1(tm578)	NOTEST	0.337018	0	-1.79769e+308	-1.79769e+308	0.172252	1	no	0
H31G24.1	H31G24.1	H31G24.1	chrI:4123481-4124705	N2	bugz-1(tm578)	NOTEST	0.368488	0	-1.79769e+308	-1.79769e+308	0.172252	1	no	0
H35N09.1	H35N09.1	H35N09.1	chrX:8607113-8607610	N2	bugz-1(tm578)	NOTEST	0.214641	0	-1.79769e+308	-1.79769e+308	0.172252	1	no	0
H39E23.2	H39E23.2	H39E23.2	chrV:14110338-14112005	N2	bugz-1(tm578)	NOTEST	0.237377	0	-1.79769e+308	-1.79769e+308	0.110325	1	no	0
H41C03.2	H41C03.2	H41C03.2	chrII:5850330-5852007	N2	bugz-1(tm578)	NOTEST	0.129486	0	-1.79769e+308	-1.79769e+308	0.110325	1	no	0
K01A11.1	K01A11.1	K01A11.1	chrIII:3428406-3431338	N2	bugz-1(tm578)	NOTEST	0.274356	0	-1.79769e+308	-1.79769e+308	0.110325	1	no	0
K01A12.2	K01A12.2	K01A12.2	chrX:8618356-8618842	N2	bugz-1(tm578)	NOTEST	0.327659	0	-1.79769e+308	-1.79769e+308	0.172252	1	no	0
K01A2.3	K01A2.3	K01A2.3	chrII:315048-315783	N2	bugz-1(tm578)	NOTEST	0.232635	0	-1.79769e+308	-1.79769e+308	0.172252	1	no	0
K01A6.4	K01A6.4	K01A6.4	chrIV:11735294-11742234	N2	bugz-1(tm578)	NOTEST	0.341032	0	-1.79769e+308	-1.79769e+308	0.0999204	1	no	0
K02D10.2	K02D10.2	K02D10.2	chrIII:8769416-8776047	N2	bugz-1(tm578)	OK	0.862743	0	-1.79769e+308	-1.79769e+308	0.443139	0.999722	no	0
K02D7.2	K02D7.2	K02D7.2	chrIV:311551-313697	N2	bugz-1(tm578)	NOTEST	0.142213	0	-1.79769e+308	-1.79769e+308	0.172252	1	no	0
K02E2.1	K02E2.1	K02E2.1	chrV:20346887-20350293	N2	bugz-1(tm578)	NOTEST	0.0597506	0	-1.79769e+308	-1.79769e+308	0.172252	1	no	0
K02E7.12	K02E7.12	K02E7.12	chrII:1070645-1071496	N2	bugz-1(tm578)	NOTEST	0.310386	0	-1.79769e+308	-1.79769e+308	0.172252	1	no	0
K02E7.7	K02E7.7	K02E7.7	chrII:1055029-1056020	N2	bugz-1(tm578)	NOTEST	0.278297	0	-1.79769e+308	-1.79769e+308	0.110325	1	no	0
K02F6.4	K02F6.4	K02F6.4	chrII:2538494-2543921	N2	bugz-1(tm578)	NOTEST	0.0170498	0	-1.79769e+308	-1.79769e+308	0.172252	1	no	0
K03B8.11	K03B8.11	K03B8.11	chrV:11390249-11390471	N2	bugz-1(tm578)	OK	1.0167	0	-1.79769e+308	-1.79769e+308	0.172252	0.886515	no	0
K03H1.8	K03H1.8	K03H1.8	chrIII:9945551-9946389	N2	bugz-1(tm578)	NOTEST	0.115161	0	-1.79769e+308	-1.79769e+308	0.172252	1	no	0
K03H6.1	K03H6.1	K03H6.1	chrIV:1523865-1526204	N2	bugz-1(tm578)	NOTEST	0.23116	0	-1.79769e+308	-1.79769e+308	0.0630559	1	no	0
K03H6.5	K03H6.5	K03H6.5	chrIV:1527218-1536396	N2	bugz-1(tm578)	NOTEST	0.564911	0	-1.79769e+308	-1.79769e+308	0.0238514	1	no	0
K04F1.6	K04F1.6	K04F1.6	chrV:1670582-1672844	N2	bugz-1(tm578)	NOTEST	0.0610691	0	-1.79769e+308	-1.79769e+308	0.172252	1	no	0
K04F1.8	K04F1.8	K04F1.8	chrV:1667204-1667814	N2	bugz-1(tm578)	NOTEST	0.201285	0	-1.79769e+308	-1.79769e+308	0.172252	1	no	0
K06A5.8	K06A5.8	K06A5.8	chrI:6474060-6488984	N2	bugz-1(tm578)	NOTEST	0.303775	0	-1.79769e+308	-1.79769e+308	0.392664	1	no	0
K06H6.1	K06H6.1	K06H6.1	chrV:588135-589647	N2	bugz-1(tm578)	NOTEST	0.322636	0	-1.79769e+308	-1.79769e+308	0.0515098	1	no	0
K06H6.5	K06H6.5	K06H6.5	chrV:576370-578429	N2	bugz-1(tm578)	NOTEST	0.0686427	0	-1.79769e+308	-1.79769e+308	0.172252	1	no	0
K06H7.1	K06H7.1	K06H7.1	chrIII:8099252-8100564	N2	bugz-1(tm578)	NOTEST	0.0747332	0	-1.79769e+308	-1.79769e+308	0.172252	1	no	0
K07A12.8	K07A12.8	K07A12.8	chrI:8669970-8670951	N2	bugz-1(tm578)	OK	1.59871	0	-1.79769e+308	-1.79769e+308	0.110325	0.8142	no	0
K07D4.5	K07D4.5	K07D4.5	chrII:4020497-4023841	N2	bugz-1(tm578)	NOTEST	0.167158	0	-1.79769e+308	-1.79769e+308	0.172252	1	no	0
K07E8.5	K07E8.5	K07E8.5	chrII:651999-653924	N2	bugz-1(tm578)	NOTEST	0.0806441	0	-1.79769e+308	-1.79769e+308	0.172252	1	no	0
K07G5.4	K07G5.4	K07G5.4	chrI:7167010-7168682	N2	bugz-1(tm578)	NOTEST	0.0722255	0	-1.79769e+308	-1.79769e+308	0.172252	1	no	0
K08D12.2	K08D12.2	K08D12.2	chrIV:1711276-1714177	N2	bugz-1(tm578)	NOTEST	0.204479	0	-1.79769e+308	-1.79769e+308	0.0805867	1	no	0
K09C6.8	K09C6.8	K09C6.8	chrV:840237-843199	N2	bugz-1(tm578)	NOTEST	0.116727	0	-1.79769e+308	-1.79769e+308	0.0805867	1	no	0
K09C8.7	K09C8.7	K09C8.7	chrX:10950782-10951243	N2	bugz-1(tm578)	NOTEST	0.473255	0	-1.79769e+308	-1.79769e+308	0.172252	1	no	0
K09E3.6	K09E3.6	K09E3.6	chrX:17113880-17115093	N2	bugz-1(tm578)	NOTEST	0.21428	0	-1.79769e+308	-1.79769e+308	0.0805867	1	no	0
K09H11.11	K09H11.11	K09H11.11	chrV:5754653-5755542	N2	bugz-1(tm578)	NOTEST	0.300852	0	-1.79769e+308	-1.79769e+308	0.172252	1	no	0
K09H11.6	K09H11.6	K09H11.6	chrV:5734894-5735928	N2	bugz-1(tm578)	NOTEST	0.177354	0	-1.79769e+308	-1.79769e+308	0.172252	1	no	0
K10C2.2	K10C2.2	K10C2.2	chrX:6432267-6433745	N2	bugz-1(tm578)	NOTEST	0.128107	0	-1.79769e+308	-1.79769e+308	0.172252	1	no	0
K10F12.6	K10F12.6	K10F12.6	chrIII:398728-399391	N2	bugz-1(tm578)	NOTEST	0.300852	0	-1.79769e+308	-1.79769e+308	0.172252	1	no	0
K10G4.3	K10G4.3	K10G4.3	chrV:17264033-17264921	N2	bugz-1(tm578)	NOTEST	0.266799	0	-1.79769e+308	-1.79769e+308	0.110325	1	no	0
K10G4.5	K10G4.5	K10G4.5	chrV:17298308-17301506	N2	bugz-1(tm578)	NOTEST	0.127079	0	-1.79769e+308	-1.79769e+308	0.0515098	1	no	0
K10G6.5	K10G6.5	K10G6.5	chrII:3987274-3988177	N2	bugz-1(tm578)	NOTEST	0.342036	0	-1.79769e+308	-1.79769e+308	0.0630559	1	no	0
K12D9.1	K12D9.1	K12D9.1	chrV:3014021-3016033	N2	bugz-1(tm578)	NOTEST	0.115926	0	-1.79769e+308	-1.79769e+308	0.110325	1	no	0
K12G11.6	K12G11.6	K12G11.6	chrV:11894703-11895539	N2	bugz-1(tm578)	NOTEST	0.235453	0	-1.79769e+308	-1.79769e+308	0.172252	1	no	0
K12H6.9	K12H6.9	K12H6.9	chrII:2824412-2824945	N2	bugz-1(tm578)	OK	1.57807	0	-1.79769e+308	-1.79769e+308	0.0373561	0.647981	no	0
M01E5.1	M01E5.1	M01E5.1	chrI:13274098-13276403	N2	bugz-1(tm578)	NOTEST	0.047807	0	-1.79769e+308	-1.79769e+308	0.172252	1	no	0
M03E7.1	M03E7.1	M03E7.1	chrV:5623625-5624621	N2	bugz-1(tm578)	NOTEST	0.434081	0	-1.79769e+308	-1.79769e+308	0.110325	1	no	0
M03E7.4	M03E7.4	M03E7.4	chrV:5609397-5613135	N2	bugz-1(tm578)	NOTEST	0.116649	0	-1.79769e+308	-1.79769e+308	0.0805867	1	no	0
M04C7.4	M04C7.4	M04C7.4	chrI:8540017-8541385	N2	bugz-1(tm578)	NOTEST	0.238339	0	-1.79769e+308	-1.79769e+308	0.172252	1	no	0
M151.1	M151.1	M151.1	chrII:3641493-3644076	N2	bugz-1(tm578)	NOTEST	0.0469193	0	-1.79769e+308	-1.79769e+308	0.172252	1	no	0
M151.2	M151.2	M151.2	chrII:3631437-3634127	N2	bugz-1(tm578)	NOTEST	0.0313357	0	-1.79769e+308	-1.79769e+308	0.172252	1	no	0
M153.5	M153.5	M153.5	chrX:12144036-12145863	N2	bugz-1(tm578)	NOTEST	0.329798	0	-1.79769e+308	-1.79769e+308	0.0805867	1	no	0
M163.5	M163.5	M163.5	chrX:14473960-14476074	N2	bugz-1(tm578)	NOTEST	0.0512198	0	-1.79769e+308	-1.79769e+308	0.172252	1	no	0
M195.4	M195.4	M195.4	chrII:8376541-8377288	N2	bugz-1(tm578)	NOTEST	0.227195	0	-1.79769e+308	-1.79769e+308	0.172252	1	no	0
M199.7	M199.7	M199.7	chrIV:15082104-15166581	N2	bugz-1(tm578)	NOTEST	0.0848844	0	-1.79769e+308	-1.79769e+308	0.438584	1	no	0
M199.9	M199.9	M199.9	chrIV:15082104-15166581	N2	bugz-1(tm578)	OK	3.73443	0	-1.79769e+308	-1.79769e+308	0.378616	0.999722	no	0
R01E6.7	R01E6.7	R01E6.7	chrX:13567361-13569875	N2	bugz-1(tm578)	NOTEST	0.231955	0	-1.79769e+308	-1.79769e+308	0.0805867	1	no	0
R03G5.3	R03G5.3	R03G5.3	chrX:7800386-7805618	N2	bugz-1(tm578)	NOTEST	0.0152192	0	-1.79769e+308	-1.79769e+308	0.172252	1	no	0
R03G8.4	R03G8.4	R03G8.4	chrX:13101227-13104127	N2	bugz-1(tm578)	NOTEST	0.159395	0	-1.79769e+308	-1.79769e+308	0.0433696	1	no	0
R03H10.4	R03H10.4	R03H10.4	chrII:4155765-4208485	N2	bugz-1(tm578)	NOTEST	0.429283	0	-1.79769e+308	-1.79769e+308	0.429714	1	no	0
R03H4.6	R03H4.6	R03H4.6	chrV:9022354-9024781	N2	bugz-1(tm578)	NOTEST	0.0925107	0	-1.79769e+308	-1.79769e+308	0.0805867	1	no	0
R04A9.1	R04A9.1	R04A9.1	chrX:404897-405358	N2	bugz-1(tm578)	OK	1.24387	0	-1.79769e+308	-1.79769e+308	0.0805867	0.77988	no	0
R04B3.1	R04B3.1	R04B3.1	chrX:2467344-2470285	N2	bugz-1(tm578)	NOTEST	0.041024	0	-1.79769e+308	-1.79769e+308	0.172252	1	no	0
R05H11.2	R05H11.2	R05H11.2	chrIII:6798076-6799924	N2	bugz-1(tm578)	NOTEST	0.148764	0	-1.79769e+308	-1.79769e+308	0.172252	1	no	0
R06B9.1	R06B9.1	R06B9.1	chrII:13763335-13765461	N2	bugz-1(tm578)	NOTEST	0.105796	0	-1.79769e+308	-1.79769e+308	0.110325	1	no	0
R07B1.6	R07B1.6	R07B1.6	chrX:9866600-9867855	N2	bugz-1(tm578)	NOTEST	0.244327	0	-1.79769e+308	-1.79769e+308	0.172252	1	no	0
R07B7.12	R07B7.12	R07B7.12	chrV:12089049-12091770	N2	bugz-1(tm578)	NOTEST	0.0392773	0	-1.79769e+308	-1.79769e+308	0.236791	1	no	0
R07D5.2	R07D5.2	R07D5.2	chrX:15109870-15116530	N2	bugz-1(tm578)	NOTEST	0.171751	0	-1.79769e+308	-1.79769e+308	0.0373561	1	no	0
R08E3.2	R08E3.2	R08E3.2	chrX:4821796-4824650	N2	bugz-1(tm578)	NOTEST	0.0753143	0	-1.79769e+308	-1.79769e+308	0.172252	1	no	0
R09H3.3	R09H3.3	R09H3.3	chrX:1667163-1668076	N2	bugz-1(tm578)	NOTEST	0.144331	0	-1.79769e+308	-1.79769e+308	0.172252	1	no	0
R12B2.6	R12B2.6	R12B2.6	chrIII:5833973-5835708	N2	bugz-1(tm578)	OK	0.780494	0	-1.79769e+308	-1.79769e+308	0.110325	0.8142	no	0
R13.2	R13.2	R13.2	chrIV:10825999-10827993	N2	bugz-1(tm578)	NOTEST	0.1307	0	-1.79769e+308	-1.79769e+308	0.172252	1	no	0
R13F6.5	R13F6.5	R13F6.5	chrIII:6847340-6848992	N2	bugz-1(tm578)	NOTEST	0.310421	0	-1.79769e+308	-1.79769e+308	0.0805867	1	no	0
R160.4	R160.4	R160.4	chrX:4367142-4368825	N2	bugz-1(tm578)	NOTEST	0.174167	0	-1.79769e+308	-1.79769e+308	0.172252	1	no	0
R17.3	R17.3	R17.3	chrIII:10834895-10839058	N2	bugz-1(tm578)	NOTEST	0.20029	0	-1.79769e+308	-1.79769e+308	0.0630559	1	no	0
R193.3	R193.3	R193.3	chrX:1151544-1153543	N2	bugz-1(tm578)	NOTEST	0.061849	0	-1.79769e+308	-1.79769e+308	0.172252	1	no	0
T02C12.4	T02C12.4	T02C12.4	chrIII:4041195-4042465	N2	bugz-1(tm578)	NOTEST	0.50124	0	-1.79769e+308	-1.79769e+308	0.110325	1	no	0
T02G6.2	T02G6.2	T02G6.2	chrI:11798830-11802991	N2	bugz-1(tm578)	NOTEST	0.0992333	0	-1.79769e+308	-1.79769e+308	0.172252	1	no	0
T02H6.3	T02H6.3	T02H6.3	chrII:691886-692343	N2	bugz-1(tm578)	NOTEST	0.514484	0	-1.79769e+308	-1.79769e+308	0.110325	1	no	0
T03F7.6	T03F7.6	T03F7.6	chrV:11294669-11296539	N2	bugz-1(tm578)	NOTEST	0.0747332	0	-1.79769e+308	-1.79769e+308	0.172252	1	no	0
T04A6.3	T04A6.3	T04A6.3	chrIII:7606783-7610591	N2	bugz-1(tm578)	NOTEST	0.097051	0	-1.79769e+308	-1.79769e+308	0.110325	1	no	0
T04C12.9	T04C12.9	T04C12.9	chrV:11062415-11063095	N2	bugz-1(tm578)	NOTEST	0.264219	0	-1.79769e+308	-1.79769e+308	0.172252	1	no	0
T04F8.9	T04F8.9	T04F8.9	chrX:11674385-11676946	N2	bugz-1(tm578)	NOTEST	0.168294	0	-1.79769e+308	-1.79769e+308	0.110325	1	no	0
T05B4.13	T05B4.13	T05B4.13	chrV:4126303-4127196	N2	bugz-1(tm578)	NOTEST	0.390418	0	-1.79769e+308	-1.79769e+308	0.110325	1	no	0
T06E4.7	T06E4.7	T06E4.7	chrV:9626376-9628116	N2	bugz-1(tm578)	NOTEST	0.124493	0	-1.79769e+308	-1.79769e+308	0.110325	1	no	0
T06G6.12	T06G6.12	T06G6.12	chrI:12722097-12722861	N2	bugz-1(tm578)	NOTEST	0.368488	0	-1.79769e+308	-1.79769e+308	0.172252	1	no	0
T07D4.1	T07D4.1	T07D4.1	chrII:8861231-8865105	N2	bugz-1(tm578)	NOTEST	0.0576181	0	-1.79769e+308	-1.79769e+308	0.172252	1	no	0
T07E3.2	T07E3.2	T07E3.2	chrIII:6907538-6907904	N2	bugz-1(tm578)	OK	0.580797	0	-1.79769e+308	-1.79769e+308	0.172252	0.886515	no	0
T07H6.4	T07H6.4	T07H6.4	chrX:6281925-6286130	N2	bugz-1(tm578)	NOTEST	0.27022	0	-1.79769e+308	-1.79769e+308	0.0291379	1	no	0
T08A9.4	T08A9.4	T08A9.4	chrX:7313399-7313909	N2	bugz-1(tm578)	NOTEST	0.235453	0	-1.79769e+308	-1.79769e+308	0.172252	1	no	0
T08B2.4	T08B2.4	T08B2.4	chrI:6225559-6225966	N2	bugz-1(tm578)	NOTEST	0.310386	0	-1.79769e+308	-1.79769e+308	0.172252	1	no	0
T08B6.1	T08B6.1	T08B6.1	chrIV:4884285-4887348	N2	bugz-1(tm578)	NOTEST	0.143618	0	-1.79769e+308	-1.79769e+308	0.236791	1	no	0
T08G3.7	T08G3.7	T08G3.7	chrV:16462409-16466329	N2	bugz-1(tm578)	NOTEST	0.0433765	0	-1.79769e+308	-1.79769e+308	0.110325	1	no	0
T09B4.7	T09B4.7	T09B4.7	chrI:6160081-6161667	N2	bugz-1(tm578)	NOTEST	0.0679207	0	-1.79769e+308	-1.79769e+308	0.172252	1	no	0
T10B11.4	T10B11.4	T10B11.4	chrI:6937502-6939617	N2	bugz-1(tm578)	NOTEST	0.124894	0	-1.79769e+308	-1.79769e+308	0.110325	1	no	0
T10B5.2	T10B5.2	T10B5.2	chrV:1848074-1850823	N2	bugz-1(tm578)	NOTEST	0.154476	0	-1.79769e+308	-1.79769e+308	0.0805867	1	no	0
T11F1.6	T11F1.6	T11F1.6	chrII:2944176-2946528	N2	bugz-1(tm578)	NOTEST	0.0517673	0	-1.79769e+308	-1.79769e+308	0.172252	1	no	0
T12A2.5	T12A2.5	T12A2.5	chrIII:6233661-6239280	N2	bugz-1(tm578)	NOTEST	0.0620101	0	-1.79769e+308	-1.79769e+308	0.0805867	1	no	0
T13A10.2	T13A10.2	T13A10.2	chrIV:6253283-6253769	N2	bugz-1(tm578)	NOTEST	0.185855	0	-1.79769e+308	-1.79769e+308	0.172252	1	no	0
T13C5.3	T13C5.3	T13C5.3	chrX:6179200-6180100	N2	bugz-1(tm578)	NOTEST	0.20476	0	-1.79769e+308	-1.79769e+308	0.110325	1	no	0
T13C5.4	T13C5.4	T13C5.4	chrX:6191564-6192908	N2	bugz-1(tm578)	NOTEST	0.237377	0	-1.79769e+308	-1.79769e+308	0.110325	1	no	0
T14B4.9	T14B4.9	T14B4.9	chrII:6730145-6733723	N2	bugz-1(tm578)	NOTEST	0.146309	0	-1.79769e+308	-1.79769e+308	0.0805867	1	no	0
T16A1.4	T16A1.4	T16A1.4	chrII:2081557-2082017	N2	bugz-1(tm578)	NOTEST	0.241296	0	-1.79769e+308	-1.79769e+308	0.172252	1	no	0
T20B6.2	T20B6.2	T20B6.2	chrIII:2893422-2897173	N2	bugz-1(tm578)	NOTEST	0.0294314	0	-1.79769e+308	-1.79769e+308	0.172252	1	no	0
T20D4.4	T20D4.4	T20D4.4	chrV:3415990-3417750	N2	bugz-1(tm578)	NOTEST	0.117489	0	-1.79769e+308	-1.79769e+308	0.172252	1	no	0
T20D4.5	T20D4.5	T20D4.5	chrV:3413341-3415814	N2	bugz-1(tm578)	NOTEST	0.0520454	0	-1.79769e+308	-1.79769e+308	0.172252	1	no	0
T20D4.8	T20D4.8	T20D4.8	chrV:3405706-3407891	N2	bugz-1(tm578)	NOTEST	0.0480441	0	-1.79769e+308	-1.79769e+308	0.172252	1	no	0
T20F10.4	T20F10.4	T20F10.4	chrI:10304527-10305778	N2	bugz-1(tm578)	NOTEST	0.215716	0	-1.79769e+308	-1.79769e+308	0.0630559	1	no	0
T20F7.7	T20F7.7	T20F7.7	chrX:16872842-16880443	N2	bugz-1(tm578)	NOTEST	0.044643	0	-1.79769e+308	-1.79769e+308	0.373378	1	no	0
T20H9.6	T20H9.6	T20H9.6	chrIII:2246521-2249519	N2	bugz-1(tm578)	NOTEST	0.0278784	0	-1.79769e+308	-1.79769e+308	0.172252	1	no	0
T21C12.3	T21C12.3	T21C12.3	chrIII:10537961-10539047	N2	bugz-1(tm578)	NOTEST	0.112052	0	-1.79769e+308	-1.79769e+308	0.172252	1	no	0
T22E5.3	T22E5.3	T22E5.3	chrX:6385441-6387820	N2	bugz-1(tm578)	NOTEST	0.0395177	0	-1.79769e+308	-1.79769e+308	0.172252	1	no	0
T22F3.7	T22F3.7	T22F3.7	chrV:3597739-3600579	N2	bugz-1(tm578)	NOTEST	0.0990356	0	-1.79769e+308	-1.79769e+308	0.110325	1	no	0
T23F1.5	T23F1.5	T23F1.5	chrV:15459452-15464400	N2	bugz-1(tm578)	NOTEST	0.0478112	0	-1.79769e+308	-1.79769e+308	0.0805867	1	no	0
T23F2.4	T23F2.4	T23F2.4	chrX:5514782-5515011	N2	bugz-1(tm578)	OK	5.39106	0	-1.79769e+308	-1.79769e+308	0.110325	0.8142	no	0
T23F6.5	T23F6.5	T23F6.5	chrIV:12735288-12741493	N2	bugz-1(tm578)	NOTEST	0.0713241	0	-1.79769e+308	-1.79769e+308	0.110325	1	no	0
T23G4.2	T23G4.2	T23G4.2	chrIV:13688291-13688763	N2	bugz-1(tm578)	NOTEST	0.543158	0	-1.79769e+308	-1.79769e+308	0.110325	1	no	0
T24A6.16	T24A6.16	T24A6.16	chrV:3561456-3562916	N2	bugz-1(tm578)	NOTEST	0.0768073	0	-1.79769e+308	-1.79769e+308	0.172252	1	no	0
T24D5.5	T24D5.5	T24D5.5	chrX:12597952-12600253	N2	bugz-1(tm578)	NOTEST	0.0551573	0	-1.79769e+308	-1.79769e+308	0.172252	1	no	0
T24E12.1	T24E12.1	T24E12.1	chrII:3785568-3788135	N2	bugz-1(tm578)	OK	0.731487	0	-1.79769e+308	-1.79769e+308	0.0157862	0.484395	no	0
T24E12.10	T24E12.10	T24E12.10	chrII:3768676-3773185	N2	bugz-1(tm578)	NOTEST	0.0673563	0	-1.79769e+308	-1.79769e+308	0.110325	1	no	0
T24E12.9	T24E12.9	T24E12.9	chrII:3765080-3768462	N2	bugz-1(tm578)	NOTEST	0.0557836	0	-1.79769e+308	-1.79769e+308	0.110325	1	no	0
T25B2.3	T25B2.3	T25B2.3	chrX:6176088-6177114	N2	bugz-1(tm578)	NOTEST	0.12671	0	-1.79769e+308	-1.79769e+308	0.172252	1	no	0
T25B6.6	T25B6.6	T25B6.6	chrX:9021859-9022771	N2	bugz-1(tm578)	NOTEST	0.227195	0	-1.79769e+308	-1.79769e+308	0.172252	1	no	0
T25G12.1	T25G12.1	T25G12.1	chrX:17248991-17249922	N2	bugz-1(tm578)	NOTEST	0.349639	0	-1.79769e+308	-1.79769e+308	0.0805867	1	no	0
T26E4.4	T26E4.4	T26E4.4	chrV:15790449-15792557	N2	bugz-1(tm578)	NOTEST	0.0526108	0	-1.79769e+308	-1.79769e+308	0.172252	1	no	0
T26H10.2	T26H10.2	T26H10.2	chrV:11423555-11423785	N2	bugz-1(tm578)	OK	4.25088	0	-1.79769e+308	-1.79769e+308	0.110325	0.8142	no	0
T26H2.10	T26H2.10	T26H2.10	chrV:19223816-19225038	N2	bugz-1(tm578)	NOTEST	0.379304	0	-1.79769e+308	-1.79769e+308	0.0805867	1	no	0
T26H5.10	T26H5.10	T26H5.10	chrV:15443375-15443751	N2	bugz-1(tm578)	NOTEST	0.375476	0	-1.79769e+308	-1.79769e+308	0.172252	1	no	0
T26H5.8	T26H5.8	T26H5.8	chrV:15427280-15432542	N2	bugz-1(tm578)	NOTEST	0.0551573	0	-1.79769e+308	-1.79769e+308	0.172252	1	no	0
VH15N14R.1	VH15N14R.1	VH15N14R.1	chrI:7781171-7782542	N2	bugz-1(tm578)	NOTEST	0.44224	0	-1.79769e+308	-1.79769e+308	0.0630559	1	no	0
W01B6.8	W01B6.8	W01B6.8	chrIV:10083462-10084345	N2	bugz-1(tm578)	OK	0.855463	0	-1.79769e+308	-1.79769e+308	0.0515098	0.709404	no	0
W01C9.2	W01C9.2	W01C9.2	chrII:8536290-8538441	N2	bugz-1(tm578)	NOTEST	0.190966	0	-1.79769e+308	-1.79769e+308	0.0515098	1	no	0
W02B8.6	W02B8.6	W02B8.6	chrII:13925194-13930420	N2	bugz-1(tm578)	NOTEST	0.0568755	0	-1.79769e+308	-1.79769e+308	0.110325	1	no	0
W02D7.12	W02D7.12	W02D7.12	chrV:8311499-8311998	N2	bugz-1(tm578)	NOTEST	0.260684	0	-1.79769e+308	-1.79769e+308	0.172252	1	no	0
W02H5.2	W02H5.2	W02H5.2	chrV:2638719-2639448	N2	bugz-1(tm578)	OK	0.671622	0	-1.79769e+308	-1.79769e+308	0.0515098	0.709404	no	0
W03G9.9	W03G9.9	W03G9.9	chrI:4970423-4972227	N2	bugz-1(tm578)	NOTEST	0.122439	0	-1.79769e+308	-1.79769e+308	0.172252	1	no	0
W03H9.3	W03H9.3	W03H9.3	chrII:14142958-14143303	N2	bugz-1(tm578)	OK	0.969177	0	-1.79769e+308	-1.79769e+308	0.110325	0.8142	no	0
W04A4.4	W04A4.4	W04A4.4	chrI:13676241-13677779	N2	bugz-1(tm578)	NOTEST	0.0992333	0	-1.79769e+308	-1.79769e+308	0.172252	1	no	0
W04G5.8	W04G5.8	W04G5.8	chrI:11649971-11651815	N2	bugz-1(tm578)	NOTEST	0.0569406	0	-1.79769e+308	-1.79769e+308	0.172252	1	no	0
W05B2.2	W05B2.2	W05B2.2	chrIII:10960174-10966878	N2	bugz-1(tm578)	NOTEST	0.0158631	0	-1.79769e+308	-1.79769e+308	0.172252	1	no	0
W05B2.4	W05B2.4	W05B2.4	chrIII:10969906-10981730	N2	bugz-1(tm578)	NOTEST	0.00877284	0	-1.79769e+308	-1.79769e+308	0.236791	1	no	0
W05B5.4	W05B5.4	W05B5.4	chrI:13033612-13035692	N2	bugz-1(tm578)	OK	4.093	0	-1.79769e+308	-1.79769e+308	0.0805867	0.77988	no	0
W06A11.1	W06A11.1	W06A11.1	chrII:4067551-4069765	N2	bugz-1(tm578)	NOTEST	0.290829	0	-1.79769e+308	-1.79769e+308	0.110325	1	no	0
W08A12.4	W08A12.4	W08A12.4	chrV:3674601-3676619	N2	bugz-1(tm578)	NOTEST	0.0698807	0	-1.79769e+308	-1.79769e+308	0.172252	1	no	0
W08E12.6	W08E12.6	W08E12.6	chrIV:3298624-3299683	N2	bugz-1(tm578)	NOTEST	0.244878	0	-1.79769e+308	-1.79769e+308	0.110325	1	no	0
W09C3.1	W09C3.1	W09C3.1	chrI:4717623-4719576	N2	bugz-1(tm578)	NOTEST	0.0506838	0	-1.79769e+308	-1.79769e+308	0.172252	1	no	0
W09H1.3	W09H1.3	W09H1.3	chrII:13184341-13184911	N2	bugz-1(tm578)	OK	0.796121	0	-1.79769e+308	-1.79769e+308	0.110325	0.8142	no	0
Y105C5A.9	Y105C5A.9	Y105C5A.9	chrIV:15633160-15634888	N2	bugz-1(tm578)	OK	1.84667	0	-1.79769e+308	-1.79769e+308	0.236791	0.959222	no	0
Y105C5B.11	Y105C5B.11	Y105C5B.11	chrIV:15937072-15941452	N2	bugz-1(tm578)	NOTEST	0.147257	0	-1.79769e+308	-1.79769e+308	0.0630559	1	no	0
Y105C5B.8	Y105C5B.8	Y105C5B.8	chrIV:15922687-15926800	N2	bugz-1(tm578)	NOTEST	0.0496447	0	-1.79769e+308	-1.79769e+308	0.172252	1	no	0
Y113G7B.15	Y113G7B.15	Y113G7B.15	chrV:20224353-20229129	N2	bugz-1(tm578)	NOTEST	0.0714266	0	-1.79769e+308	-1.79769e+308	0.172252	1	no	0
Y116A8C.25	Y116A8C.25	Y116A8C.25	chrIV:17075335-17078702	N2	bugz-1(tm578)	NOTEST	0.231339	0	-1.79769e+308	-1.79769e+308	0.0805867	1	no	0
Y116A8C.40	Y116A8C.40	Y116A8C.40	chrIV:17144310-17150927	N2	bugz-1(tm578)	NOTEST	0.0665213	0	-1.79769e+308	-1.79769e+308	0.172252	1	no	0
Y116A8C.5	Y116A8C.5	Y116A8C.5	chrIV:16924350-16927146	N2	bugz-1(tm578)	NOTEST	0.0313357	0	-1.79769e+308	-1.79769e+308	0.172252	1	no	0
Y119C1B.12	Y119C1B.12	Y119C1B.12	chrI:4520070-4522769	N2	bugz-1(tm578)	NOTEST	0.177354	0	-1.79769e+308	-1.79769e+308	0.172252	1	no	0
Y14H12A.2	Y14H12A.2	Y14H12A.2	chrII:3988693-3989671	N2	bugz-1(tm578)	OK	1.85855	0	-1.79769e+308	-1.79769e+308	0.0262277	0.593806	no	0
Y17G7B.19	Y17G7B.19	Y17G7B.19	chrII:12108187-12112467	N2	bugz-1(tm578)	NOTEST	0.154924	0	-1.79769e+308	-1.79769e+308	0.0515098	1	no	0
Y17G7B.22	Y17G7B.22	Y17G7B.22	chrII:12068013-12070590	N2	bugz-1(tm578)	NOTEST	0.11448	0	-1.79769e+308	-1.79769e+308	0.172252	1	no	0
Y17G7B.23	Y17G7B.23	Y17G7B.23	chrII:11999174-12001337	N2	bugz-1(tm578)	NOTEST	0.231339	0	-1.79769e+308	-1.79769e+308	0.0805867	1	no	0
Y17G9B.1	Y17G9B.1	Y17G9B.1	chrIV:4764738-4767830	N2	bugz-1(tm578)	NOTEST	0.0445799	0	-1.79769e+308	-1.79769e+308	0.172252	1	no	0
Y19D10A.12	Y19D10A.12	Y19D10A.12	chrV:2483003-2487785	N2	bugz-1(tm578)	NOTEST	0.0397472	0	-1.79769e+308	-1.79769e+308	0.236868	1	no	0
Y19D10A.4	Y19D10A.4	Y19D10A.4	chrV:2494234-2499001	N2	bugz-1(tm578)	NOTEST	0.0463209	0	-1.79769e+308	-1.79769e+308	0.172252	1	no	0
Y19D10B.4	Y19D10B.4	Y19D10B.4	chrV:2304356-2309159	N2	bugz-1(tm578)	NOTEST	0.0235039	0	-1.79769e+308	-1.79769e+308	0.172252	1	no	0
Y20F4.5	Y20F4.5	Y20F4.5	chrI:2050815-2053703	N2	bugz-1(tm578)	NOTEST	0.086973	0	-1.79769e+308	-1.79769e+308	0.0805867	1	no	0
Y22D7AR.1	Y22D7AR.1	Y22D7AR.1	chrIII:1713420-1714620	N2	bugz-1(tm578)	NOTEST	0.0660676	0	-1.79769e+308	-1.79769e+308	0.172252	1	no	0
Y22D7AR.7	Y22D7AR.7	Y22D7AR.7	chrIII:1683618-1688088	N2	bugz-1(tm578)	NOTEST	0.0272766	0	-1.79769e+308	-1.79769e+308	0.172252	1	no	0
Y23H5A.8	Y23H5A.8	Y23H5A.8	chrI:2633007-2634560	N2	bugz-1(tm578)	NOTEST	0.496026	0	-1.79769e+308	-1.79769e+308	0.0630559	1	no	0
Y23H5B.7	Y23H5B.7	Y23H5B.7	chrI:2506779-2513784	N2	bugz-1(tm578)	OK	0.896413	0	-1.79769e+308	-1.79769e+308	0.0876496	0.786217	no	0
Y24D9A.5	Y24D9A.5	Y24D9A.5	chrIV:4398596-4399743	N2	bugz-1(tm578)	NOTEST	0.0860151	0	-1.79769e+308	-1.79769e+308	0.172252	1	no	0
Y2H9A.6	Y2H9A.6	Y2H9A.6	chrV:13444096-13445036	N2	bugz-1(tm578)	NOTEST	0.105733	0	-1.79769e+308	-1.79769e+308	0.172252	1	no	0
Y32B12B.1	Y32B12B.1	Y32B12B.1	chrV:16536990-16537758	N2	bugz-1(tm578)	OK	0.8731	0	-1.79769e+308	-1.79769e+308	0.172252	0.886515	no	0
Y32G9A.11	Y32G9A.11	Y32G9A.11	chrV:1912327-1912904	N2	bugz-1(tm578)	NOTEST	0.331341	0	-1.79769e+308	-1.79769e+308	0.172252	1	no	0
Y32G9A.12	Y32G9A.12	Y32G9A.12	chrV:1919321-1920205	N2	bugz-1(tm578)	NOTEST	0.260684	0	-1.79769e+308	-1.79769e+308	0.172252	1	no	0
Y32G9A.5	Y32G9A.5	Y32G9A.5	chrV:1907653-1908528	N2	bugz-1(tm578)	NOTEST	0.177549	0	-1.79769e+308	-1.79769e+308	0.110325	1	no	0
Y34F4.3	Y34F4.3	Y34F4.3	chrIII:1015670-1016084	N2	bugz-1(tm578)	NOTEST	0.300852	0	-1.79769e+308	-1.79769e+308	0.172252	1	no	0
Y35H6.1	Y35H6.1	Y35H6.1	chrX:34797-35454	N2	bugz-1(tm578)	NOTEST	0.557565	0	-1.79769e+308	-1.79769e+308	0.0805867	1	no	0
Y37E11AL.6	Y37E11AL.6	Y37E11AL.6	chrIV:3664962-3668698	N2	bugz-1(tm578)	NOTEST	0.0542308	0	-1.79769e+308	-1.79769e+308	0.172252	1	no	0
Y37H2A.13	Y37H2A.13	Y37H2A.13	chrV:18142830-18143420	N2	bugz-1(tm578)	OK	1.57199	0	-1.79769e+308	-1.79769e+308	0.0373561	0.647981	no	0
Y37H9A.2	Y37H9A.2	Y37H9A.2	chrI:13778885-13792152	N2	bugz-1(tm578)	NOTEST	0.143915	0	-1.79769e+308	-1.79769e+308	0.388266	1	no	0
Y38H6A.3	Y38H6A.3	Y38H6A.3	chrV:20340590-20343515	N2	bugz-1(tm578)	NOTEST	0.203683	0	-1.79769e+308	-1.79769e+308	0.110325	1	no	0
Y38H6C.14	Y38H6C.14	Y38H6C.14	chrV:20525410-20529557	N2	bugz-1(tm578)	NOTEST	0.0471412	0	-1.79769e+308	-1.79769e+308	0.110325	1	no	0
Y38H6C.17	Y38H6C.17	Y38H6C.17	chrV:20535782-20539580	N2	bugz-1(tm578)	NOTEST	0.0916918	0	-1.79769e+308	-1.79769e+308	0.110325	1	no	0
Y38H6C.9	Y38H6C.9	Y38H6C.9	chrV:20515767-20516830	N2	bugz-1(tm578)	NOTEST	0.17203	0	-1.79769e+308	-1.79769e+308	0.110325	1	no	0
Y38H8A.7	Y38H8A.7	Y38H8A.7	chrIV:13455284-13456116	N2	bugz-1(tm578)	NOTEST	0.129534	0	-1.79769e+308	-1.79769e+308	0.172252	1	no	0
Y39A1A.18	Y39A1A.18	Y39A1A.18	chrIII:10692102-10692774	N2	bugz-1(tm578)	NOTEST	0.235453	0	-1.79769e+308	-1.79769e+308	0.172252	1	no	0
Y39H10A.1	Y39H10A.1	Y39H10A.1	chrV:3767189-3767720	N2	bugz-1(tm578)	OK	3.1319	0	-1.79769e+308	-1.79769e+308	0.0188929	0.527605	no	0
Y40C5A.3	Y40C5A.3	Y40C5A.3	chrIV:7333088-7342835	N2	bugz-1(tm578)	NOTEST	0.00846983	0	-1.79769e+308	-1.79769e+308	0.172252	1	no	0
Y40C7B.3	Y40C7B.3	Y40C7B.3	chrX:17258249-17259500	N2	bugz-1(tm578)	NOTEST	0.107858	0	-1.79769e+308	-1.79769e+308	0.110325	1	no	0
Y40H7A.4	Y40H7A.4	Y40H7A.4	chrIV:15167760-15175497	N2	bugz-1(tm578)	NOTEST	0.153008	0	-1.79769e+308	-1.79769e+308	0.120939	1	no	0
Y41D4A.8	Y41D4A.8	Y41D4A.8	chrIV:1778786-1781560	N2	bugz-1(tm578)	OK	0.667505	0	-1.79769e+308	-1.79769e+308	0.0262277	0.593806	no	0
Y41D4B.15	Y41D4B.15	Y41D4B.15	chrIV:1564454-1565707	N2	bugz-1(tm578)	NOTEST	0.197193	0	-1.79769e+308	-1.79769e+308	0.172252	1	no	0
Y43F8B.14	Y43F8B.14	Y43F8B.14	chrV:19452225-19454995	N2	bugz-1(tm578)	NOTEST	0.0722552	0	-1.79769e+308	-1.79769e+308	0.110325	1	no	0
Y44A6B.3	Y44A6B.3	Y44A6B.3	chrV:20632251-20634112	N2	bugz-1(tm578)	NOTEST	0.221634	0	-1.79769e+308	-1.79769e+308	0.0805867	1	no	0
Y45F10B.15	Y45F10B.15	Y45F10B.15	chrIV:13603516-13604163	N2	bugz-1(tm578)	NOTEST	0.315378	0	-1.79769e+308	-1.79769e+308	0.172252	1	no	0
Y45G12C.16	Y45G12C.16	Y45G12C.16	chrV:2530145-2531174	N2	bugz-1(tm578)	NOTEST	0.000318689	0	-1.79769e+308	-1.79769e+308	0.499074	1	no	0
Y46H3C.7	Y46H3C.7	Y46H3C.7	chrV:1692561-1693511	N2	bugz-1(tm578)	NOTEST	0.490198	0	-1.79769e+308	-1.79769e+308	0.0805867	1	no	0
Y48C3A.1	Y48C3A.1	Y48C3A.1	chrII:13260402-13261109	N2	bugz-1(tm578)	NOTEST	0.331341	0	-1.79769e+308	-1.79769e+308	0.172252	1	no	0
Y48G1BL.5	Y48G1BL.5	Y48G1BL.5	chrI:219734-220560	N2	bugz-1(tm578)	NOTEST	0.184091	0	-1.79769e+308	-1.79769e+308	0.172252	1	no	0
Y48G1BR.1	Y48G1BR.1	Y48G1BR.1	chrI:257413-259157	N2	bugz-1(tm578)	NOTEST	0.29075	0	-1.79769e+308	-1.79769e+308	0.0805867	1	no	0
Y48G1C.10	Y48G1C.10	Y48G1C.10	chrI:82056-84959	N2	bugz-1(tm578)	NOTEST	0.130797	0	-1.79769e+308	-1.79769e+308	0.110325	1	no	0
Y49F6B.6	Y49F6B.6	Y49F6B.6	chrII:3472873-3473284	N2	bugz-1(tm578)	OK	0.896443	0	-1.79769e+308	-1.79769e+308	0.172252	0.886515	no	0
Y51A2D.15	Y51A2D.15	Y51A2D.15	chrV:18592763-18611509	N2	bugz-1(tm578)	NOTEST	0.033251	0	-1.79769e+308	-1.79769e+308	0.110325	1	no	0
Y52E8A.4	Y52E8A.4	Y52E8A.4	chrII:4309829-4312208	N2	bugz-1(tm578)	NOTEST	0.154476	0	-1.79769e+308	-1.79769e+308	0.0805867	1	no	0
Y53C10A.3	Y53C10A.3	Y53C10A.3	chrI:11968941-11969837	N2	bugz-1(tm578)	NOTEST	0.172616	0	-1.79769e+308	-1.79769e+308	0.172252	1	no	0
Y54G2A.20	Y54G2A.20	Y54G2A.20	chrIV:2896966-2901645	N2	bugz-1(tm578)	NOTEST	0.0351445	0	-1.79769e+308	-1.79769e+308	0.350833	1	no	0
Y54G2A.44	Y54G2A.44	Y54G2A.44	chrIV:2802027-2803237	N2	bugz-1(tm578)	NOTEST	0.148764	0	-1.79769e+308	-1.79769e+308	0.172252	1	no	0
Y55B1AR.3	Y55B1AR.3	Y55B1AR.3	chrIII:602704-603819	N2	bugz-1(tm578)	NOTEST	0.0796494	0	-1.79769e+308	-1.79769e+308	0.172252	1	no	0
Y55B1BR.6	Y55B1BR.6	Y55B1BR.6	chrIII:459578-463717	N2	bugz-1(tm578)	OK	8.57243	0	-1.79769e+308	-1.79769e+308	0.172252	0.886515	no	0
Y55F3AM.14	Y55F3AM.14	Y55F3AM.14	chrIV:1058844-1063178	N2	bugz-1(tm578)	NOTEST	0.0640176	0	-1.79769e+308	-1.79769e+308	0.110325	1	no	0
Y55F3BR.7	Y55F3BR.7	Y55F3BR.7	chrIV:840828-842118	N2	bugz-1(tm578)	NOTEST	0.125615	0	-1.79769e+308	-1.79769e+308	0.172252	1	no	0
Y55F3C.10	Y55F3C.10	Y55F3C.10	chrIV:717924-719451	N2	bugz-1(tm578)	NOTEST	0.065843	0	-1.79769e+308	-1.79769e+308	0.172252	1	no	0
Y55H10A.2	Y55H10A.2	Y55H10A.2	chrIV:3363548-3366075	N2	bugz-1(tm578)	NOTEST	0.303432	0	-1.79769e+308	-1.79769e+308	0.0515098	1	no	0
Y57A10A.21	Y57A10A.21	Y57A10A.21	chrII:12234352-12235035	N2	bugz-1(tm578)	NOTEST	0.232635	0	-1.79769e+308	-1.79769e+308	0.172252	1	no	0
Y57A10B.2	Y57A10B.2	Y57A10B.2	chrII:12373436-12379426	N2	bugz-1(tm578)	NOTEST	0.159806	0	-1.79769e+308	-1.79769e+308	0.172252	1	no	0
Y57E12B.4	Y57E12B.4	Y57E12B.4	chrV:6945692-6949836	N2	bugz-1(tm578)	NOTEST	0.0556325	0	-1.79769e+308	-1.79769e+308	0.236791	1	no	0
Y57G11C.20	Y57G11C.20	Y57G11C.20	chrIV:14837126-14853588	N2	bugz-1(tm578)	NOTEST	0.0327114	0	-1.79769e+308	-1.79769e+308	0.339523	1	no	0
Y57G7A.3	Y57G7A.3	Y57G7A.3	chrII:1285808-1286339	N2	bugz-1(tm578)	NOTEST	0.484585	0	-1.79769e+308	-1.79769e+308	0.264836	1	no	0
Y59E9AR.1	Y59E9AR.1,Y59E9AR.7	Y59E9AR.1,Y59E9AR.7	chrIV:5249381-5308850	N2	bugz-1(tm578)	LOWDATA	0.00117288	0	-1.79769e+308	0	1	1	no	0
Y60A9.3	Y60A9.3	Y60A9.3	chrX:14383171-14383783	N2	bugz-1(tm578)	NOTEST	0.397462	0	-1.79769e+308	-1.79769e+308	0.0805867	1	no	0
Y62H9A.1	Y62H9A.1	Y62H9A.1	chrX:11875576-11877165	N2	bugz-1(tm578)	NOTEST	0.062649	0	-1.79769e+308	-1.79769e+308	0.172252	1	no	0
Y65B4BL.1	Y65B4BL.1	Y65B4BL.1	chrI:530568-532855	N2	bugz-1(tm578)	NOTEST	0.106086	0	-1.79769e+308	-1.79769e+308	0.110325	1	no	0
Y67D8A.2	Y67D8A.2	Y67D8A.2	chrIV:3222437-3225309	N2	bugz-1(tm578)	NOTEST	0.304458	0	-1.79769e+308	-1.79769e+308	0.0869511	1	no	0
Y67D8B.1	Y67D8B.1	Y67D8B.1	chrIV:3169941-3172606	N2	bugz-1(tm578)	NOTEST	0.0571085	0	-1.79769e+308	-1.79769e+308	0.172252	1	no	0
Y67D8C.7	Y67D8C.7	Y67D8C.7	chrIV:3065563-3066892	N2	bugz-1(tm578)	NOTEST	0.382714	0	-1.79769e+308	-1.79769e+308	0.110325	1	no	0
Y69A2AR.8	Y69A2AR.8	Y69A2AR.8	chrIV:2596330-2596783	N2	bugz-1(tm578)	NOTEST	0.305546	0	-1.79769e+308	-1.79769e+308	0.172252	1	no	0
Y6B3B.1	Y6B3B.1	Y6B3B.1	chrI:13695683-13702941	N2	bugz-1(tm578)	NOTEST	0.0656238	0	-1.79769e+308	-1.79769e+308	0.0433696	1	no	0
Y6G8.5	Y6G8.5	Y6G8.5	chrV:17613758-17615676	N2	bugz-1(tm578)	NOTEST	0.101103	0	-1.79769e+308	-1.79769e+308	0.110325	1	no	0
Y6G8.6	Y6G8.6	Y6G8.6	chrV:17616439-17616804	N2	bugz-1(tm578)	NOTEST	0.40618	0	-1.79769e+308	-1.79769e+308	0.172252	1	no	0
Y71A12B.10	Y71A12B.10	Y71A12B.10	chrI:13957185-13960427	N2	bugz-1(tm578)	NOTEST	0.134774	0	-1.79769e+308	-1.79769e+308	0.0805867	1	no	0
Y71A12B.8	Y71A12B.8	Y71A12B.8	chrI:13938171-13942003	N2	bugz-1(tm578)	NOTEST	0.0404248	0	-1.79769e+308	-1.79769e+308	0.172252	1	no	0
Y71F9B.15	Y71F9B.15	Y71F9B.15	chrI:2783048-2784272	N2	bugz-1(tm578)	NOTEST	0.115849	0	-1.79769e+308	-1.79769e+308	0.172252	1	no	0
Y71G12B.28	Y71G12B.28	Y71G12B.28	chrI:1829770-1832063	N2	bugz-1(tm578)	NOTEST	0.172105	0	-1.79769e+308	-1.79769e+308	0.172252	1	no	0
Y71G12B.5	Y71G12B.5	Y71G12B.5	chrI:1799717-1806987	N2	bugz-1(tm578)	NOTEST	0.0186054	0	-1.79769e+308	-1.79769e+308	0.172252	1	no	0
Y71H2AM.25	Y71H2AM.25	Y71H2AM.25	chrIII:2802439-2803671	N2	bugz-1(tm578)	NOTEST	0.235082	0	-1.79769e+308	-1.79769e+308	0.0805867	1	no	0
Y73B3A.17	Y73B3A.17	Y73B3A.17	chrX:67950-69782	N2	bugz-1(tm578)	NOTEST	0.0361276	0	-1.79769e+308	-1.79769e+308	0.172252	1	no	0
Y73B6BL.47	Y73B6BL.47	Y73B6BL.47	chrIV:6362039-6373071	N2	bugz-1(tm578)	NOTEST	0.336249	0	-1.79769e+308	-1.79769e+308	0.42196	1	no	0
Y75B12A.2	Y75B12A.2	Y75B12A.2	chrV:15109552-15110321	N2	bugz-1(tm578)	NOTEST	0.106899	0	-1.79769e+308	-1.79769e+308	0.172252	1	no	0
Y75B8A.10	Y75B8A.10	Y75B8A.10	chrIII:12180839-12182893	N2	bugz-1(tm578)	NOTEST	0.481859	0	-1.79769e+308	-1.79769e+308	0.0433696	1	no	0
Y76B12C.1	Y76B12C.1	Y76B12C.1	chrIV:2037243-2043190	N2	bugz-1(tm578)	NOTEST	0.0249895	0	-1.79769e+308	-1.79769e+308	0.172252	1	no	0
Y82E9BL.6	Y82E9BL.6	Y82E9BL.6	chrIII:1344967-1345784	N2	bugz-1(tm578)	NOTEST	0.197455	0	-1.79769e+308	-1.79769e+308	0.110325	1	no	0
Y92H12BM.1	Y92H12BM.1	Y92H12BM.1	chrI:1386257-1392760	N2	bugz-1(tm578)	NOTEST	0.452571	0	-1.79769e+308	-1.79769e+308	0.0630559	1	no	0
Y94H6A.2	Y94H6A.2	Y94H6A.2	chrIV:2730487-2732401	N2	bugz-1(tm578)	NOTEST	0.125705	0	-1.79769e+308	-1.79769e+308	0.110325	1	no	0
Y94H6A.7	Y94H6A.7	Y94H6A.7	chrIV:2714025-2715881	N2	bugz-1(tm578)	OK	0.81236	0	-1.79769e+308	-1.79769e+308	0.110325	0.8142	no	0
Y95B8A.8	Y95B8A.8	Y95B8A.8	chrI:853460-854133	N2	bugz-1(tm578)	NOTEST	0.476678	0	-1.79769e+308	-1.79769e+308	0.110325	1	no	0
Y9C9A.13	Y9C9A.13	Y9C9A.13	chrIV:4966086-4969509	N2	bugz-1(tm578)	NOTEST	0.153452	0	-1.79769e+308	-1.79769e+308	0.0515098	1	no	0
Y9C9A.5	Y9C9A.5	Y9C9A.5	chrIV:4941970-4944578	N2	bugz-1(tm578)	NOTEST	0.0681596	0	-1.79769e+308	-1.79769e+308	0.172252	1	no	0
Y9D1A.1	Y9D1A.1	Y9D1A.1	chrII:7446126-7448480	N2	bugz-1(tm578)	NOTEST	0.291153	0	-1.79769e+308	-1.79769e+308	0.0480866	1	no	0
ZC15.1	ZC15.1	ZC15.1	chrV:20301490-20304307	N2	bugz-1(tm578)	NOTEST	0.0236762	0	-1.79769e+308	-1.79769e+308	0.172252	1	no	0
ZC15.3	ZC15.3	ZC15.3	chrV:20298975-20300296	N2	bugz-1(tm578)	NOTEST	0.0586058	0	-1.79769e+308	-1.79769e+308	0.172252	1	no	0
ZC262.4	ZC262.4	ZC262.4	chrIII:8333581-8334152	N2	bugz-1(tm578)	OK	0.966319	0	-1.79769e+308	-1.79769e+308	0.0515098	0.709404	no	0
ZC404.1	ZC404.1	ZC404.1	chrV:6793918-6795113	N2	bugz-1(tm578)	NOTEST	0.152272	0	-1.79769e+308	-1.79769e+308	0.172252	1	no	0
ZC513.2	ZC513.2	ZC513.2	chrV:8055180-8056004	N2	bugz-1(tm578)	NOTEST	0.161135	0	-1.79769e+308	-1.79769e+308	0.172252	1	no	0
ZC84.1	ZC84.1	ZC84.1	chrIII:9199853-9206300	N2	bugz-1(tm578)	NOTEST	0.0129216	0	-1.79769e+308	-1.79769e+308	0.172252	1	no	0
ZK1055.5	ZK1055.5	ZK1055.5	chrV:6580862-6584373	N2	bugz-1(tm578)	NOTEST	0.0620471	0	-1.79769e+308	-1.79769e+308	0.172252	1	no	0
ZK112.3	ZK112.3	ZK112.3	chrIII:7726099-7727786	N2	bugz-1(tm578)	NOTEST	0.375307	0	-1.79769e+308	-1.79769e+308	0.110325	1	no	0
ZK1193.4	ZK1193.4	ZK1193.4	chrX:423307-426403	N2	bugz-1(tm578)	NOTEST	0.445153	0	-1.79769e+308	-1.79769e+308	0.0805867	1	no	0
ZK1236.9	ZK1236.9	ZK1236.9	chrIII:8432544-8433310	N2	bugz-1(tm578)	NOTEST	0.146514	0	-1.79769e+308	-1.79769e+308	0.172252	1	no	0
ZK1240.5	ZK1240.5	ZK1240.5	chrII:2174613-2381479	N2	bugz-1(tm578)	NOTEST	0.0823583	0	-1.79769e+308	-1.79769e+308	0.482154	1	no	0
ZK1248.1	ZK1248.1	ZK1248.1	chrII:5842210-5844543	N2	bugz-1(tm578)	NOTEST	0.0422774	0	-1.79769e+308	-1.79769e+308	0.172252	1	no	0
ZK177.9	ZK177.9	ZK177.9	chrII:5517242-5517711	N2	bugz-1(tm578)	NOTEST	0.300852	0	-1.79769e+308	-1.79769e+308	0.172252	1	no	0
ZK218.4	ZK218.4	ZK218.4	chrV:17099689-17100333	N2	bugz-1(tm578)	NOTEST	0.157213	0	-1.79769e+308	-1.79769e+308	0.172252	1	no	0
ZK353.10	ZK353.10	ZK353.10	chrIII:8389907-8390590	N2	bugz-1(tm578)	OK	10.0971	0	-1.79769e+308	-1.79769e+308	0.172252	0.886515	no	0
ZK353.2	ZK353.2	ZK353.2	chrIII:8398642-8399055	N2	bugz-1(tm578)	OK	1.35611	0	-1.79769e+308	-1.79769e+308	0.0805867	0.77988	no	0
ZK354.9	ZK354.9	ZK354.9	chrIV:5249381-5308850	N2	bugz-1(tm578)	NOTEST	0.229513	0	-1.79769e+308	-1.79769e+308	0.48476	1	no	0
ZK381.8	ZK381.8	ZK381.8	chrIV:6968192-6970354	N2	bugz-1(tm578)	NOTEST	0.116884	0	-1.79769e+308	-1.79769e+308	0.0805867	1	no	0
ZK488.6	ZK488.6	ZK488.6	chrV:590482-592464	N2	bugz-1(tm578)	NOTEST	0.0801802	0	-1.79769e+308	-1.79769e+308	0.110325	1	no	0
ZK643.6	ZK643.6	ZK643.6	chrIII:8957663-8958555	N2	bugz-1(tm578)	NOTEST	0.157213	0	-1.79769e+308	-1.79769e+308	0.172252	1	no	0
ZK666.12	ZK666.12	ZK666.12	chrII:10496132-10496624	N2	bugz-1(tm578)	NOTEST	0.182359	0	-1.79769e+308	-1.79769e+308	0.172252	1	no	0
ZK688.1	ZK688.1	ZK688.1	chrIII:7909572-7910687	N2	bugz-1(tm578)	NOTEST	0.143264	0	-1.79769e+308	-1.79769e+308	0.172252	1	no	0
ZK742.6	ZK742.6	ZK742.6	chrV:7731614-7916456	N2	bugz-1(tm578)	OK	3.55753	0	-1.79769e+308	-1.79769e+308	0.494724	0.999722	no	0
ZK757.1	ZK757.1	ZK757.1	chrIII:9868584-9871006	N2	bugz-1(tm578)	NOTEST	0.0724958	0	-1.79769e+308	-1.79769e+308	0.172252	1	no	0
ZK816.4	ZK816.4	ZK816.4	chrX:3348866-3350390	N2	bugz-1(tm578)	NOTEST	0.0953268	0	-1.79769e+308	-1.79769e+308	0.172252	1	no	0
ZK856.14	ZK856.14	ZK856.14	chrV:10217048-10218992	N2	bugz-1(tm578)	NOTEST	0.0900117	0	-1.79769e+308	-1.79769e+308	0.172252	1	no	0
ZK892.6	ZK892.6	ZK892.6	chrII:9979083-9979998	N2	bugz-1(tm578)	NOTEST	0.214985	0	-1.79769e+308	-1.79769e+308	0.110325	1	no	0
ZK899.3	ZK899.3	ZK899.3	chrX:9453891-9454593	N2	bugz-1(tm578)	NOTEST	0.146514	0	-1.79769e+308	-1.79769e+308	0.172252	1	no	0
ZK938.3	ZK938.3	ZK938.3	chrII:9831569-9834286	N2	bugz-1(tm578)	NOTEST	0.0321149	0	-1.79769e+308	-1.79769e+308	0.172252	1	no	0
ZK971.1	ZK971.1	ZK971.1	chrII:10278652-10280380	N2	bugz-1(tm578)	NOTEST	0.162486	0	-1.79769e+308	-1.79769e+308	0.172252	1	no	0
abu-2	abu-2	abu-2	chrX:1408831-1410648	N2	bugz-1(tm578)	NOTEST	0.0752003	0	-1.79769e+308	-1.79769e+308	0.110325	1	no	0
acr-10	acr-10	acr-10	chrX:4023290-4025561	N2	bugz-1(tm578)	NOTEST	0.0854876	0	-1.79769e+308	-1.79769e+308	0.110325	1	no	0
acr-24	acr-24	acr-24	chrIV:15503754-15510436	N2	bugz-1(tm578)	NOTEST	0.0400901	0	-1.79769e+308	-1.79769e+308	0.172252	1	no	0
acr-9	acr-9	acr-9	chrX:13642268-13646819	N2	bugz-1(tm578)	NOTEST	0.100452	0	-1.79769e+308	-1.79769e+308	0.0805867	1	no	0
ahr-1	ahr-1	ahr-1	chrI:9522568-9532822	N2	bugz-1(tm578)	NOTEST	0.0363162	0	-1.79769e+308	-1.79769e+308	0.450379	1	no	0
asic-2	asic-2	asic-2	chrI:7480130-7483388	N2	bugz-1(tm578)	NOTEST	0.158718	0	-1.79769e+308	-1.79769e+308	0.0630559	1	no	0
bath-23	bath-23	bath-23	chrII:3371304-3372140	N2	bugz-1(tm578)	NOTEST	0.208058	0	-1.79769e+308	-1.79769e+308	0.110325	1	no	0
bath-25	bath-25	bath-25	chrI:10876201-10879565	N2	bugz-1(tm578)	NOTEST	0.189171	0	-1.79769e+308	-1.79769e+308	0.42493	1	no	0
bath-35	bath-35	bath-35	chrI:12758512-12759458	N2	bugz-1(tm578)	NOTEST	0.0925931	0	-1.79769e+308	-1.79769e+308	0.172252	1	no	0
bath-46	bath-46	bath-46	chrII:1598033-1600719	N2	bugz-1(tm578)	NOTEST	0.225068	0	-1.79769e+308	-1.79769e+308	0.141189	1	no	0
cah-6	cah-6	cah-6	chrI:3629472-3630732	N2	bugz-1(tm578)	NOTEST	0.147756	0	-1.79769e+308	-1.79769e+308	0.110325	1	no	0
ceh-1	ceh-1	ceh-1	chrX:4653406-4654130	N2	bugz-1(tm578)	NOTEST	0.144331	0	-1.79769e+308	-1.79769e+308	0.172252	1	no	0
ceh-14	ceh-14	ceh-14	chrX:7528562-7532679	N2	bugz-1(tm578)	NOTEST	0.065843	0	-1.79769e+308	-1.79769e+308	0.172252	1	no	0
ceh-33	ceh-33	ceh-33	chrV:5323221-5324600	N2	bugz-1(tm578)	NOTEST	0.0948601	0	-1.79769e+308	-1.79769e+308	0.172252	1	no	0
clec-127	clec-127	clec-127	chrII:3568110-3569293	N2	bugz-1(tm578)	NOTEST	0.0672137	0	-1.79769e+308	-1.79769e+308	0.172252	1	no	0
clec-157	clec-157	clec-157	chrIII:4843455-4844373	N2	bugz-1(tm578)	NOTEST	0.222389	0	-1.79769e+308	-1.79769e+308	0.110325	1	no	0
clec-158	clec-158	clec-158	chrIII:6858730-6859509	N2	bugz-1(tm578)	NOTEST	0.251229	0	-1.79769e+308	-1.79769e+308	0.110325	1	no	0
clec-161	clec-161	clec-161	chrIII:9602930-9608588	N2	bugz-1(tm578)	NOTEST	0.0255386	0	-1.79769e+308	-1.79769e+308	0.172252	1	no	0
clec-167	clec-167	clec-167	chrIV:1253338-1255732	N2	bugz-1(tm578)	NOTEST	0.0512198	0	-1.79769e+308	-1.79769e+308	0.172252	1	no	0
clec-183	clec-183	clec-183	chrIV:9327986-9328722	N2	bugz-1(tm578)	NOTEST	0.12167	0	-1.79769e+308	-1.79769e+308	0.172252	1	no	0
clec-193	clec-193	clec-193	chrIV:16804985-16806399	N2	bugz-1(tm578)	NOTEST	0.131587	0	-1.79769e+308	-1.79769e+308	0.172252	1	no	0
clec-211	clec-211	clec-211	chrV:7560234-7561596	N2	bugz-1(tm578)	NOTEST	0.131587	0	-1.79769e+308	-1.79769e+308	0.172252	1	no	0
clec-232	clec-232	clec-232	chrV:15976124-15977542	N2	bugz-1(tm578)	NOTEST	0.0830646	0	-1.79769e+308	-1.79769e+308	0.172252	1	no	0
clec-236	clec-236	clec-236	chrV:16718388-16721964	N2	bugz-1(tm578)	NOTEST	0.232831	0	-1.79769e+308	-1.79769e+308	0.0433696	1	no	0
clec-245	clec-245	clec-245	chrV:18186075-18188225	N2	bugz-1(tm578)	NOTEST	0.28031	0	-1.79769e+308	-1.79769e+308	0.110325	1	no	0
clec-25	clec-25	clec-25	chrV:16843270-16844667	N2	bugz-1(tm578)	NOTEST	0.0662937	0	-1.79769e+308	-1.79769e+308	0.172252	1	no	0
clec-261	clec-261	clec-261	chrV:20285326-20289876	N2	bugz-1(tm578)	NOTEST	0.111836	0	-1.79769e+308	-1.79769e+308	0.172252	1	no	0
clec-35	clec-35	clec-35	chrV:16852261-16854024	N2	bugz-1(tm578)	NOTEST	0.12992	0	-1.79769e+308	-1.79769e+308	0.110325	1	no	0
clec-40	clec-40	clec-40	chrV:16839115-16840978	N2	bugz-1(tm578)	NOTEST	0.112886	0	-1.79769e+308	-1.79769e+308	0.110325	1	no	0
clec-44	clec-44	clec-44	chrII:919580-922708	N2	bugz-1(tm578)	NOTEST	0.0319034	0	-1.79769e+308	-1.79769e+308	0.172252	1	no	0
clec-55	clec-55	clec-55	chrV:14479261-14482173	N2	bugz-1(tm578)	OK	0.896259	0	-1.79769e+308	-1.79769e+308	0.0886649	0.786217	no	0
clec-74	clec-74	clec-74	chrIV:3957023-3960133	N2	bugz-1(tm578)	NOTEST	0.0944486	0	-1.79769e+308	-1.79769e+308	0.110325	1	no	0
clec-82	clec-82	clec-82	chrIV:2835660-2838592	N2	bugz-1(tm578)	OK	2.01722	0	-1.79769e+308	-1.79769e+308	0.00711476	0.369011	no	0
cng-1	cng-1	cng-1	chrV:15025715-15031609	N2	bugz-1(tm578)	NOTEST	0.0312851	0	-1.79769e+308	-1.79769e+308	0.279223	1	no	0
col-102	col-102	col-102	chrIV:604443-605876	N2	bugz-1(tm578)	NOTEST	0.0480441	0	-1.79769e+308	-1.79769e+308	0.172252	1	no	0
col-151	col-151	col-151	chrV:10393502-10395195	N2	bugz-1(tm578)	NOTEST	0.216677	0	-1.79769e+308	-1.79769e+308	0.0805867	1	no	0
col-164	col-164	col-164	chrX:2093469-2094776	N2	bugz-1(tm578)	NOTEST	0.0563335	0	-1.79769e+308	-1.79769e+308	0.172252	1	no	0
col-171	col-171	col-171	chrX:6334255-6335179	N2	bugz-1(tm578)	NOTEST	0.0774212	0	-1.79769e+308	-1.79769e+308	0.172252	1	no	0
col-86	col-86	col-86	chrII:13095916-13116709	N2	bugz-1(tm578)	NOTEST	0.0727724	0	-1.79769e+308	-1.79769e+308	0.456734	1	no	0
collagen	collagen	collagen	chrX:10542971-10543340	N2	bugz-1(tm578)	NOTEST	0.521876	0	-1.79769e+308	-1.79769e+308	0.172252	1	no	0
cut-1	cut-1	cut-1	chrII:11269040-11271516	N2	bugz-1(tm578)	NOTEST	0.276603	0	-1.79769e+308	-1.79769e+308	0.0433696	1	no	0
cut-5	cut-5	cut-5	chrX:10333945-10338121	N2	bugz-1(tm578)	NOTEST	0.0572773	0	-1.79769e+308	-1.79769e+308	0.279223	1	no	0
cutl-17	cutl-17	cutl-17	chrIV:9453624-9456949	N2	bugz-1(tm578)	NOTEST	0.0279052	0	-1.79769e+308	-1.79769e+308	0.172252	1	no	0
cutl-27	cutl-27	cutl-27	chrIV:11879201-11882953	N2	bugz-1(tm578)	NOTEST	0.0228119	0	-1.79769e+308	-1.79769e+308	0.172252	1	no	0
cutl-8	cutl-8	cutl-8	chrI:8270387-8273475	N2	bugz-1(tm578)	NOTEST	0.098116	0	-1.79769e+308	-1.79769e+308	0.110325	1	no	0
cwp-2	cwp-2	cwp-2	chrV:4841969-4842553	N2	bugz-1(tm578)	NOTEST	0.390247	0	-1.79769e+308	-1.79769e+308	0.172252	1	no	0
cya-2	cya-2	cya-2	chrII:2022878-2023303	N2	bugz-1(tm578)	NOTEST	0.291875	0	-1.79769e+308	-1.79769e+308	0.172252	1	no	0
cyp-13A11	cyp-13A11	cyp-13A11	chrIII:13020888-13023829	N2	bugz-1(tm578)	NOTEST	0.126281	0	-1.79769e+308	-1.79769e+308	0.0805867	1	no	0
cyp-14A3	cyp-14A3	cyp-14A3	chrX:13271798-13274120	N2	bugz-1(tm578)	NOTEST	0.219532	0	-1.79769e+308	-1.79769e+308	0.0515098	1	no	0
cyp-14A4	cyp-14A4	cyp-14A4	chrX:13282017-13284099	N2	bugz-1(tm578)	NOTEST	0.267685	0	-1.79769e+308	-1.79769e+308	0.0433696	1	no	0
cyp-33C1	cyp-33C1	cyp-33C1	chrV:2179585-2181759	N2	bugz-1(tm578)	NOTEST	0.0440061	0	-1.79769e+308	-1.79769e+308	0.172252	1	no	0
cyp-34A7	cyp-34A7	cyp-34A7	chrV:3961744-3963800	N2	bugz-1(tm578)	NOTEST	0.0876141	0	-1.79769e+308	-1.79769e+308	0.110325	1	no	0
cyp-35A1	cyp-35A1	cyp-35A1	chrV:7359978-7361755	N2	bugz-1(tm578)	NOTEST	0.141214	0	-1.79769e+308	-1.79769e+308	0.0805867	1	no	0
cyp-35B1	cyp-35B1	cyp-35B1	chrV:3939111-3941169	N2	bugz-1(tm578)	OK	0.670433	0	-1.79769e+308	-1.79769e+308	0.0157862	0.484395	no	0
cyp-35B2	cyp-35B2	cyp-35B2	chrV:3942199-3944442	N2	bugz-1(tm578)	NOTEST	0.131421	0	-1.79769e+308	-1.79769e+308	0.0805867	1	no	0
daf-11	daf-11	daf-11	chrV:11718066-11725630	N2	bugz-1(tm578)	NOTEST	0.0319004	0	-1.79769e+308	-1.79769e+308	0.110325	1	no	0
del-2	del-2	del-2	chrIV:9636956-9641980	N2	bugz-1(tm578)	NOTEST	0.0330838	0	-1.79769e+308	-1.79769e+308	0.172252	1	no	0
dod-20	dod-20	dod-20	chrV:422498-424167	N2	bugz-1(tm578)	NOTEST	0.28895	0	-1.79769e+308	-1.79769e+308	0.0515098	1	no	0
dpy-1	dpy-1	dpy-1	chrIII:2035023-2046989	N2	bugz-1(tm578)	NOTEST	0.0157599	0	-1.79769e+308	-1.79769e+308	0.172252	1	no	0
dyf-5	dyf-5	dyf-5	chrI:9359065-9363944	N2	bugz-1(tm578)	NOTEST	0.135402	0	-1.79769e+308	-1.79769e+308	0.0869511	1	no	0
egl-38	egl-38	egl-38	chrIV:10107006-10110384	N2	bugz-1(tm578)	NOTEST	0.166845	0	-1.79769e+308	-1.79769e+308	0.110325	1	no	0
egl-43	egl-43	egl-43	chrII:9955106-9967054	N2	bugz-1(tm578)	NOTEST	0.076952	0	-1.79769e+308	-1.79769e+308	0.353351	1	no	0
ets-5	ets-5	ets-5	chrX:5079747-5081592	N2	bugz-1(tm578)	NOTEST	0.128107	0	-1.79769e+308	-1.79769e+308	0.172252	1	no	0
exopolygalacturonase	exopolygalacturonase	exopolygalacturonase	chrX:5165363-5169139	N2	bugz-1(tm578)	NOTEST	0.224569	0	-1.79769e+308	-1.79769e+308	0.360048	1	no	0
exp-1	exp-1	exp-1	chrII:6157123-6160979	N2	bugz-1(tm578)	NOTEST	0.0768917	0	-1.79769e+308	-1.79769e+308	0.110325	1	no	0
fbxa-110	fbxa-110	fbxa-110	chrV:16937243-16938453	N2	bugz-1(tm578)	NOTEST	0.113143	0	-1.79769e+308	-1.79769e+308	0.172252	1	no	0
fbxa-134	fbxa-134	fbxa-134	chrV:17350354-17351287	N2	bugz-1(tm578)	NOTEST	0.149915	0	-1.79769e+308	-1.79769e+308	0.172252	1	no	0
fbxa-135	fbxa-135	fbxa-135	chrV:15402065-15403232	N2	bugz-1(tm578)	NOTEST	0.0672137	0	-1.79769e+308	-1.79769e+308	0.172252	1	no	0
fbxa-138	fbxa-138	fbxa-138	chrIII:1379129-1383572	N2	bugz-1(tm578)	NOTEST	0.0508167	0	-1.79769e+308	-1.79769e+308	0.236791	1	no	0
fbxa-183	fbxa-183	fbxa-183	chrV:5781299-5782542	N2	bugz-1(tm578)	NOTEST	0.0711643	0	-1.79769e+308	-1.79769e+308	0.172252	1	no	0
fbxa-188	fbxa-188	fbxa-188	chrV:17342903-17344870	N2	bugz-1(tm578)	NOTEST	0.188796	0	-1.79769e+308	-1.79769e+308	0.110325	1	no	0
fbxa-19	fbxa-19	fbxa-19	chrIII:1315253-1316655	N2	bugz-1(tm578)	NOTEST	0.268786	0	-1.79769e+308	-1.79769e+308	0.0805867	1	no	0
fbxa-223	fbxa-223	fbxa-223	chrV:8063226-8065125	N2	bugz-1(tm578)	NOTEST	0.0638887	0	-1.79769e+308	-1.79769e+308	0.172252	1	no	0
fbxa-52	fbxa-52	fbxa-52	chrX:1710288-1711208	N2	bugz-1(tm578)	NOTEST	0.08271	0	-1.79769e+308	-1.79769e+308	0.172252	1	no	0
fbxa-66	fbxa-66	fbxa-66	chrIII:2309910-2310955	N2	bugz-1(tm578)	NOTEST	0.0756082	0	-1.79769e+308	-1.79769e+308	0.172252	1	no	0
fbxa-9	fbxa-9	fbxa-9	chrIII:2266679-2272162	N2	bugz-1(tm578)	NOTEST	0.220792	0	-1.79769e+308	-1.79769e+308	0.0869511	1	no	0
fbxa-94	fbxa-94	fbxa-94	chrV:15572907-15574080	N2	bugz-1(tm578)	NOTEST	0.410402	0	-1.79769e+308	-1.79769e+308	0.0433696	1	no	0
fbxb-80	fbxb-80	fbxb-80	chrIV:4734751-4735899	N2	bugz-1(tm578)	NOTEST	0.115849	0	-1.79769e+308	-1.79769e+308	0.172252	1	no	0
fbxb-86	fbxb-86	fbxb-86	chrIII:13478440-13479509	N2	bugz-1(tm578)	NOTEST	0.301257	0	-1.79769e+308	-1.79769e+308	0.0630559	1	no	0
fbxc-17	fbxc-17	fbxc-17	chrII:976213-978957	N2	bugz-1(tm578)	NOTEST	0.316048	0	-1.79769e+308	-1.79769e+308	0.0805867	1	no	0
fbxc-53	fbxc-53	fbxc-53	chrII:3711286-3712973	N2	bugz-1(tm578)	NOTEST	0.0516293	0	-1.79769e+308	-1.79769e+308	0.172252	1	no	0
fbxc-7	fbxc-7	fbxc-7	chrII:954053-956343	N2	bugz-1(tm578)	NOTEST	0.0937629	0	-1.79769e+308	-1.79769e+308	0.110325	1	no	0
fibrillin	fibrillin	fibrillin	chrI:12661345-12661657	N2	bugz-1(tm578)	NOTEST	0.414623	0	-1.79769e+308	-1.79769e+308	0.172252	1	no	0
fip-3	fip-3	fip-3	chrIII:8589243-8589396	N2	bugz-1(tm578)	OK	5.59731	0	-1.79769e+308	-1.79769e+308	0.172252	0.886515	no	0
fip-7	fip-7	fip-7	chrIV:16626186-16626417	N2	bugz-1(tm578)	OK	3.95596	0	-1.79769e+308	-1.79769e+308	0.110325	0.8142	no	0
fipr-16	fipr-16	fipr-16	chrIII:8590740-8590890	N2	bugz-1(tm578)	OK	38.3388	0	-1.79769e+308	-1.79769e+308	0.0433696	0.66636	no	0
fipr-17	fipr-17	fipr-17	chrIII:11007296-11007502	N2	bugz-1(tm578)	OK	1.31615	0	-1.79769e+308	-1.79769e+308	0.172252	0.886515	no	0
fpn-1.3	fpn-1.3	fpn-1.3	chrV:3794718-3797707	N2	bugz-1(tm578)	NOTEST	0.0698807	0	-1.79769e+308	-1.79769e+308	0.172252	1	no	0
gbb-1	gbb-1	gbb-1	chrX:2957925-2968159	N2	bugz-1(tm578)	NOTEST	0.0405186	0	-1.79769e+308	-1.79769e+308	0.120939	1	no	0
gcy-2	gcy-2	gcy-2	chrII:9507525-9512017	N2	bugz-1(tm578)	NOTEST	0.0182548	0	-1.79769e+308	-1.79769e+308	0.172252	1	no	0
gcy-20	gcy-20	gcy-20	chrV:16248555-16253760	N2	bugz-1(tm578)	NOTEST	0.0184285	0	-1.79769e+308	-1.79769e+308	0.172252	1	no	0
gcy-25	gcy-25	gcy-25	chrIV:15872920-15882338	N2	bugz-1(tm578)	NOTEST	0.0392463	0	-1.79769e+308	-1.79769e+308	0.110325	1	no	0
glb-17	glb-17	glb-17	chrX:9573978-9575801	N2	bugz-1(tm578)	NOTEST	0.12167	0	-1.79769e+308	-1.79769e+308	0.172252	1	no	0
glb-3	glb-3	glb-3	chrV:11138930-11139889	N2	bugz-1(tm578)	NOTEST	0.127265	0	-1.79769e+308	-1.79769e+308	0.172252	1	no	0
glb-5	glb-5	glb-5	chrV:5558883-5564216	N2	bugz-1(tm578)	NOTEST	0.0924209	0	-1.79769e+308	-1.79769e+308	0.120939	1	no	0
glc-3	glc-3	glc-3	chrV:5449270-5453699	N2	bugz-1(tm578)	NOTEST	0.0679469	0	-1.79769e+308	-1.79769e+308	0.110325	1	no	0
glr-3	glr-3	glr-3	chrI:7117806-7121544	N2	bugz-1(tm578)	NOTEST	0.0248612	0	-1.79769e+308	-1.79769e+308	0.172252	1	no	0
glr-8	glr-8	glr-8	chrX:6506840-6509839	N2	bugz-1(tm578)	NOTEST	0.0884138	0	-1.79769e+308	-1.79769e+308	0.110325	1	no	0
gmd-2	gmd-2	gmd-2	chrI:12292258-12293926	N2	bugz-1(tm578)	NOTEST	0.297834	0	-1.79769e+308	-1.79769e+308	0.0515098	1	no	0
gnrr-7	gnrr-7	gnrr-7	chrX:11185738-11187398	N2	bugz-1(tm578)	NOTEST	0.179252	0	-1.79769e+308	-1.79769e+308	0.0805867	1	no	0
gpa-18	gpa-18	gpa-18	chrIV:5189091-5195589	N2	bugz-1(tm578)	NOTEST	0.0696296	0	-1.79769e+308	-1.79769e+308	0.279223	1	no	0
gpa-8	gpa-8	gpa-8	chrV:12638829-12640448	N2	bugz-1(tm578)	NOTEST	0.189171	0	-1.79769e+308	-1.79769e+308	0.0805867	1	no	0
grd-16	grd-16	grd-16	chrIV:2476697-2480216	N2	bugz-1(tm578)	NOTEST	0.0557927	0	-1.79769e+308	-1.79769e+308	0.172252	1	no	0
grd-7	grd-7	grd-7	chrX:7267937-7271007	N2	bugz-1(tm578)	NOTEST	0.0315912	0	-1.79769e+308	-1.79769e+308	0.172252	1	no	0
grl-3	grl-3	grl-3	chrV:11411585-11412746	N2	bugz-1(tm578)	NOTEST	0.0855089	0	-1.79769e+308	-1.79769e+308	0.172252	1	no	0
grl-31	grl-31	grl-31	chrV:3557202-3557775	N2	bugz-1(tm578)	NOTEST	0.195209	0	-1.79769e+308	-1.79769e+308	0.172252	1	no	0
gur-3	gur-3	gur-3	chrX:10397174-10406235	N2	bugz-1(tm578)	NOTEST	0.0419115	0	-1.79769e+308	-1.79769e+308	0.446605	1	no	0
haf-8	haf-8	haf-8	chrIV:14693993-14699902	N2	bugz-1(tm578)	NOTEST	0.0336197	0	-1.79769e+308	-1.79769e+308	0.172252	1	no	0
his-39	his-39	his-39	chrV:8536290-8536693	N2	bugz-1(tm578)	NOTEST	0.375476	0	-1.79769e+308	-1.79769e+308	0.172252	1	no	0
his-55	his-55	his-55	chrIV:11326527-11327061	N2	bugz-1(tm578)	NOTEST	0.488654	0	-1.79769e+308	-1.79769e+308	0.110325	1	no	0
his-57	his-57	his-57	chrIV:11401062-11401446	N2	bugz-1(tm578)	NOTEST	0.550826	0	-1.79769e+308	-1.79769e+308	0.110325	1	no	0
hot-3	hot-3	hot-3	chrII:13930551-13931901	N2	bugz-1(tm578)	NOTEST	0.139148	0	-1.79769e+308	-1.79769e+308	0.172252	1	no	0
ins-8	ins-8	ins-8	chrIV:9680363-9680726	N2	bugz-1(tm578)	NOTEST	0.40618	0	-1.79769e+308	-1.79769e+308	0.172252	1	no	0
irk-1	irk-1	irk-1	chrX:6767200-6771600	N2	bugz-1(tm578)	NOTEST	0.0864412	0	-1.79769e+308	-1.79769e+308	0.110325	1	no	0
jkk-1	jkk-1	jkk-1	chrX:5368432-5372021	N2	bugz-1(tm578)	NOTEST	0.0368375	0	-1.79769e+308	-1.79769e+308	0.172252	1	no	0
kgb-2	kgb-2	kgb-2	chrIV:3606790-3609114	N2	bugz-1(tm578)	NOTEST	0.124493	0	-1.79769e+308	-1.79769e+308	0.110325	1	no	0
lgc-12	lgc-12	lgc-12	chrIII:7562094-7564452	N2	bugz-1(tm578)	NOTEST	0.105222	0	-1.79769e+308	-1.79769e+308	0.110325	1	no	0
lgc-14	lgc-14	lgc-14	chrX:12111435-12113398	N2	bugz-1(tm578)	NOTEST	0.0564429	0	-1.79769e+308	-1.79769e+308	0.172252	1	no	0
lgc-18	lgc-18	lgc-18	chrX:12125530-12127923	N2	bugz-1(tm578)	NOTEST	0.0566079	0	-1.79769e+308	-1.79769e+308	0.172252	1	no	0
lgc-29	lgc-29	lgc-29	chrV:4139417-4143106	N2	bugz-1(tm578)	NOTEST	0.111585	0	-1.79769e+308	-1.79769e+308	0.110325	1	no	0
lgc-35	lgc-35	lgc-35	chrII:12836456-12840066	N2	bugz-1(tm578)	NOTEST	0.393792	0	-1.79769e+308	-1.79769e+308	0.166005	1	no	0
lgc-36	lgc-36	lgc-36	chrV:11256497-11258956	N2	bugz-1(tm578)	NOTEST	0.0404248	0	-1.79769e+308	-1.79769e+308	0.172252	1	no	0
lgc-41	lgc-41	lgc-41	chrX:10454240-10460273	N2	bugz-1(tm578)	NOTEST	0.0480439	0	-1.79769e+308	-1.79769e+308	0.266076	1	no	0
lgc-5	lgc-5	lgc-5	chrIV:8342666-8344104	N2	bugz-1(tm578)	NOTEST	0.0684003	0	-1.79769e+308	-1.79769e+308	0.172252	1	no	0
lgc-6	lgc-6	lgc-6	chrIV:8339890-8342237	N2	bugz-1(tm578)	NOTEST	0.047807	0	-1.79769e+308	-1.79769e+308	0.172252	1	no	0
lips-13	lips-13	lips-13	chrII:1115657-1118039	N2	bugz-1(tm578)	NOTEST	0.175141	0	-1.79769e+308	-1.79769e+308	0.110325	1	no	0
mab-23	mab-23	mab-23	chrV:10633031-10635385	N2	bugz-1(tm578)	NOTEST	0.16386	0	-1.79769e+308	-1.79769e+308	0.236791	1	no	0
math-38	math-38	math-38	chrII:1577483-1579977	N2	bugz-1(tm578)	NOTEST	0.21217	0	-1.79769e+308	-1.79769e+308	0.0876601	1	no	0
mec-14	mec-14	mec-14	chrIII:7190135-7192921	N2	bugz-1(tm578)	NOTEST	0.124924	0	-1.79769e+308	-1.79769e+308	0.0805867	1	no	0
med-1	med-1	med-1	chrX:12430532-12431192	N2	bugz-1(tm578)	NOTEST	0.250148	0	-1.79769e+308	-1.79769e+308	0.110325	1	no	0
mgl-2	mgl-2	mgl-2	chrI:10382756-10391306	N2	bugz-1(tm578)	NOTEST	0.0396074	0	-1.79769e+308	-1.79769e+308	0.203968	1	no	0
mps-4	mps-4	mps-4	chrIII:8270709-8272088	N2	bugz-1(tm578)	LOWDATA	1.85576	0	-1.79769e+308	0	1	1	no	0
nas-14	nas-14	nas-14	chrIV:13170552-13173663	N2	bugz-1(tm578)	NOTEST	0.0434143	0	-1.79769e+308	-1.79769e+308	0.172252	1	no	0
nas-17	nas-17	nas-17	chrV:11398892-11400505	N2	bugz-1(tm578)	NOTEST	0.0495178	0	-1.79769e+308	-1.79769e+308	0.172252	1	no	0
nas-33	nas-33	nas-33	chrX:6451319-6455091	N2	bugz-1(tm578)	NOTEST	0.362889	0	-1.79769e+308	-1.79769e+308	0.0389707	1	no	0
nhr-124	nhr-124	nhr-124	chrV:3880783-3886189	N2	bugz-1(tm578)	NOTEST	0.11581	0	-1.79769e+308	-1.79769e+308	0.120939	1	no	0
nhr-149	nhr-149	nhr-149	chrV:7348192-7350049	N2	bugz-1(tm578)	NOTEST	0.0490166	0	-1.79769e+308	-1.79769e+308	0.172252	1	no	0
nhr-227	nhr-227	nhr-227	chrV:2285278-2287515	N2	bugz-1(tm578)	NOTEST	0.179992	0	-1.79769e+308	-1.79769e+308	0.0805867	1	no	0
nhr-250	nhr-250	nhr-250	chrV:612645-614967	N2	bugz-1(tm578)	NOTEST	0.0604341	0	-1.79769e+308	-1.79769e+308	0.172252	1	no	0
nhr-253	nhr-253	nhr-253	chrV:396827-398757	N2	bugz-1(tm578)	NOTEST	0.0672137	0	-1.79769e+308	-1.79769e+308	0.172252	1	no	0
nhr-257	nhr-257	nhr-257	chrII:3852982-3854608	N2	bugz-1(tm578)	NOTEST	0.0706452	0	-1.79769e+308	-1.79769e+308	0.172252	1	no	0
nhr-270	nhr-270	nhr-270	chrV:802551-804743	N2	bugz-1(tm578)	NOTEST	0.259067	0	-1.79769e+308	-1.79769e+308	0.0515098	1	no	0
nhr-39	nhr-39	nhr-39	chrV:9303298-9304595	N2	bugz-1(tm578)	NOTEST	0.0592028	0	-1.79769e+308	-1.79769e+308	0.172252	1	no	0
nhr-75	nhr-75	nhr-75	chrII:3866790-3868236	N2	bugz-1(tm578)	NOTEST	0.0667505	0	-1.79769e+308	-1.79769e+308	0.172252	1	no	0
nhx-6	nhx-6	nhx-6	chrII:1670835-1674340	N2	bugz-1(tm578)	NOTEST	0.0660549	0	-1.79769e+308	-1.79769e+308	0.120939	1	no	0
nkat-1	nkat-1	nkat-1	chrX:14138021-14139992	N2	bugz-1(tm578)	NOTEST	0.152851	0	-1.79769e+308	-1.79769e+308	0.0805867	1	no	0
oac-12	oac-12	oac-12	chrV:4329024-4332536	N2	bugz-1(tm578)	NOTEST	0.0660924	0	-1.79769e+308	-1.79769e+308	0.110325	1	no	0
oac-16	oac-16	oac-16	chrI:12239149-12241798	N2	bugz-1(tm578)	NOTEST	0.0314885	0	-1.79769e+308	-1.79769e+308	0.172252	1	no	0
oac-2	oac-2	oac-2	chrV:3471867-3475119	N2	bugz-1(tm578)	NOTEST	0.0294314	0	-1.79769e+308	-1.79769e+308	0.172252	1	no	0
oac-4	oac-4	oac-4	chrII:3833242-3836008	N2	bugz-1(tm578)	NOTEST	0.028733	0	-1.79769e+308	-1.79769e+308	0.172252	1	no	0
oac-40	oac-40	oac-40	chrV:9016905-9019294	N2	bugz-1(tm578)	NOTEST	0.0329339	0	-1.79769e+308	-1.79769e+308	0.172252	1	no	0
oac-51	oac-51	oac-51	chrIV:4336826-4339043	N2	bugz-1(tm578)	NOTEST	0.379522	0	-1.79769e+308	-1.79769e+308	0.0515098	1	no	0
oac-52	oac-52	oac-52	chrIV:4342022-4346551	N2	bugz-1(tm578)	NOTEST	0.179313	0	-1.79769e+308	-1.79769e+308	0.0433696	1	no	0
oac-55	oac-55	oac-55	chrV:3761124-3766292	N2	bugz-1(tm578)	NOTEST	0.0850635	0	-1.79769e+308	-1.79769e+308	0.0805867	1	no	0
ocam-1	ocam-1	ocam-1	chrV:14167205-14167699	N2	bugz-1(tm578)	NOTEST	0.25062	0	-1.79769e+308	-1.79769e+308	0.172252	1	no	0
ocr-3	ocr-3	ocr-3	chrX:15168660-15173541	N2	bugz-1(tm578)	NOTEST	0.0498504	0	-1.79769e+308	-1.79769e+308	0.110325	1	no	0
odr-1	odr-1	odr-1	chrX:13544742-13550745	N2	bugz-1(tm578)	NOTEST	0.040476	0	-1.79769e+308	-1.79769e+308	0.151843	1	no	0
odr-3	odr-3	odr-3	chrV:13246863-13249515	N2	bugz-1(tm578)	NOTEST	0.0647428	0	-1.79769e+308	-1.79769e+308	0.172252	1	no	0
osm-5	osm-5	osm-5	chrX:2984269-2991367	N2	bugz-1(tm578)	NOTEST	0.150715	0	-1.79769e+308	-1.79769e+308	0.0433696	1	no	0
osm-9	osm-9	osm-9	chrIV:3551085-3557427	N2	bugz-1(tm578)	NOTEST	0.0860465	0	-1.79769e+308	-1.79769e+308	0.0630559	1	no	0
pqm-96	pqm-96	pqm-96	chrIII:9735164-9736769	N2	bugz-1(tm578)	NOTEST	1.85891e-05	0	-1.79769e+308	-1.79769e+308	0.49993	1	no	0
pqn-16	pqn-16	pqn-16	chrV:9174062-9175224	N2	bugz-1(tm578)	NOTEST	0.0714266	0	-1.79769e+308	-1.79769e+308	0.172252	1	no	0
pqn-66	pqn-66	pqn-66	chrII:2085408-2090619	N2	bugz-1(tm578)	NOTEST	0.0230289	0	-1.79769e+308	-1.79769e+308	0.172252	1	no	0
ptd-2	ptd-2	ptd-2	chrV:9250248-9254197	N2	bugz-1(tm578)	NOTEST	0.110168	0	-1.79769e+308	-1.79769e+308	0.0515098	1	no	0
ptr-19	ptr-19	ptr-19	chrIII:10781762-10791058	N2	bugz-1(tm578)	NOTEST	0.0204734	0	-1.79769e+308	-1.79769e+308	0.172252	1	no	0
rnt-1	rnt-1	rnt-1	chrI:5776099-5788613	N2	bugz-1(tm578)	NOTEST	0.124834	0	-1.79769e+308	-1.79769e+308	0.0805867	1	no	0
rog-1	rog-1	rog-1	chrII:1373694-1374991	N2	bugz-1(tm578)	NOTEST	0.420465	0	-1.79769e+308	-1.79769e+308	0.0805867	1	no	0
scl-10	scl-10	scl-10	chrIV:13048464-13049804	N2	bugz-1(tm578)	NOTEST	0.124805	0	-1.79769e+308	-1.79769e+308	0.172252	1	no	0
scl-15	scl-15	scl-15	chrII:3282648-3287148	N2	bugz-1(tm578)	OK	0.734634	0	-1.79769e+308	-1.79769e+308	0.148498	0.871825	no	0
scl-20	scl-20	scl-20	chrV:18732836-18734431	N2	bugz-1(tm578)	NOTEST	0.249611	0	-1.79769e+308	-1.79769e+308	0.110325	1	no	0
sdz-3	sdz-3	sdz-3	chrII:6299478-6301350	N2	bugz-1(tm578)	NOTEST	0.4717	0	-1.79769e+308	-1.79769e+308	0.0327578	1	no	0
ser-1	ser-1	ser-1	chrX:16579639-16587618	N2	bugz-1(tm578)	NOTEST	0.0543236	0	-1.79769e+308	-1.79769e+308	0.110325	1	no	0
sknr-1	sknr-1	sknr-1	chrV:2622054-2625459	N2	bugz-1(tm578)	NOTEST	0.0486473	0	-1.79769e+308	-1.79769e+308	0.172252	1	no	0
snf-8	snf-8	snf-8	chrIV:11965572-11968673	N2	bugz-1(tm578)	NOTEST	0.122309	0	-1.79769e+308	-1.79769e+308	0.0630559	1	no	0
sod-5	sod-5	sod-5	chrII:4417673-4419036	N2	bugz-1(tm578)	OK	3.36136	0	-1.79769e+308	-1.79769e+308	0.012082	0.442946	no	0
sprr-1	sprr-1	sprr-1	chrX:15466221-15468463	N2	bugz-1(tm578)	NOTEST	0.0619149	0	-1.79769e+308	-1.79769e+308	0.172252	1	no	0
sra-3	sra-3	sra-3	chrII:9539194-9540744	N2	bugz-1(tm578)	NOTEST	0.0672915	0	-1.79769e+308	-1.79769e+308	0.172252	1	no	0
sra-33	sra-33	sra-33	chrII:4534729-4537229	N2	bugz-1(tm578)	NOTEST	0.0709904	0	-1.79769e+308	-1.79769e+308	0.172252	1	no	0
srab-12	srab-12	srab-12	chrV:17780414-17783606	N2	bugz-1(tm578)	NOTEST	0.0669813	0	-1.79769e+308	-1.79769e+308	0.172252	1	no	0
srab-14	srab-14	srab-14	chrII:7497306-7499410	N2	bugz-1(tm578)	NOTEST	0.081664	0	-1.79769e+308	-1.79769e+308	0.236791	1	no	0
srb-1	srb-1	srb-1	chrII:5169707-5171014	N2	bugz-1(tm578)	NOTEST	0.0606865	0	-1.79769e+308	-1.79769e+308	0.172252	1	no	0
srb-17	srb-17	srb-17	chrIV:10454403-10456617	N2	bugz-1(tm578)	NOTEST	0.0681596	0	-1.79769e+308	-1.79769e+308	0.172252	1	no	0
srb-5	srb-5	srb-5	chrII:5161976-5163365	N2	bugz-1(tm578)	NOTEST	0.0672137	0	-1.79769e+308	-1.79769e+308	0.172252	1	no	0
srbc-19	srbc-19	srbc-19	chrV:2164825-2166779	N2	bugz-1(tm578)	NOTEST	0.0793233	0	-1.79769e+308	-1.79769e+308	0.172252	1	no	0
srbc-20	srbc-20	srbc-20	chrV:2147094-2148622	N2	bugz-1(tm578)	NOTEST	0.163328	0	-1.79769e+308	-1.79769e+308	0.110325	1	no	0
srbc-24	srbc-24	srbc-24	chrV:2151761-2153010	N2	bugz-1(tm578)	NOTEST	0.156721	0	-1.79769e+308	-1.79769e+308	0.110325	1	no	0
srbc-61	srbc-61	srbc-61	chrV:17476756-17478075	N2	bugz-1(tm578)	NOTEST	0.0856349	0	-1.79769e+308	-1.79769e+308	0.172252	1	no	0
srbc-67	srbc-67	srbc-67	chrV:3538926-3540327	N2	bugz-1(tm578)	NOTEST	0.0860151	0	-1.79769e+308	-1.79769e+308	0.172252	1	no	0
srd-1	srd-1	srd-1	chrII:10180120-10182656	N2	bugz-1(tm578)	NOTEST	0.123304	0	-1.79769e+308	-1.79769e+308	0.110325	1	no	0
srd-17	srd-17	srd-17	chrV:13430631-13432695	N2	bugz-1(tm578)	NOTEST	0.0686427	0	-1.79769e+308	-1.79769e+308	0.172252	1	no	0
srd-20	srd-20	srd-20	chrV:6055571-6056726	N2	bugz-1(tm578)	NOTEST	0.137285	0	-1.79769e+308	-1.79769e+308	0.110325	1	no	0
srd-28	srd-28	srd-28	chrV:15250579-15251647	N2	bugz-1(tm578)	NOTEST	0.220792	0	-1.79769e+308	-1.79769e+308	0.0805867	1	no	0
srd-32	srd-32	srd-32	chrV:4865649-4870341	N2	bugz-1(tm578)	NOTEST	0.192335	0	-1.79769e+308	-1.79769e+308	0.0630559	1	no	0
srd-65	srd-65	srd-65	chrIII:2222470-2223988	N2	bugz-1(tm578)	NOTEST	0.0722255	0	-1.79769e+308	-1.79769e+308	0.172252	1	no	0
srd-66	srd-66	srd-66	chrIII:1980810-1982635	N2	bugz-1(tm578)	NOTEST	0.0727681	0	-1.79769e+308	-1.79769e+308	0.172252	1	no	0
sre-1	sre-1	sre-1	chrII:7709712-7711368	N2	bugz-1(tm578)	NOTEST	0.0649599	0	-1.79769e+308	-1.79769e+308	0.172252	1	no	0
sre-2	sre-2	sre-2	chrII:8100304-8104982	N2	bugz-1(tm578)	NOTEST	0.0768073	0	-1.79769e+308	-1.79769e+308	0.37996	1	no	0
sre-3	sre-3	sre-3	chrII:7387099-7388954	N2	bugz-1(tm578)	NOTEST	0.0719573	0	-1.79769e+308	-1.79769e+308	0.172252	1	no	0
sre-31	sre-31	sre-31	chrII:12406842-12408732	N2	bugz-1(tm578)	NOTEST	0.0645271	0	-1.79769e+308	-1.79769e+308	0.172252	1	no	0
sre-43	sre-43	sre-43	chrII:13966437-13968983	N2	bugz-1(tm578)	NOTEST	0.0638887	0	-1.79769e+308	-1.79769e+308	0.172252	1	no	0
sre-51	sre-51	sre-51	chrII:12311774-12313575	N2	bugz-1(tm578)	NOTEST	0.065843	0	-1.79769e+308	-1.79769e+308	0.172252	1	no	0
srg-30	srg-30	srg-30	chrV:6716837-6718280	N2	bugz-1(tm578)	NOTEST	0.0799782	0	-1.79769e+308	-1.79769e+308	0.172252	1	no	0
srh-129	srh-129	srh-129	chrV:5142284-5143783	N2	bugz-1(tm578)	NOTEST	0.0698807	0	-1.79769e+308	-1.79769e+308	0.172252	1	no	0
srh-167	srh-167	srh-167	chrV:16333684-16335036	N2	bugz-1(tm578)	NOTEST	0.0706452	0	-1.79769e+308	-1.79769e+308	0.172252	1	no	0
srh-170	srh-170	srh-170	chrV:15386898-15388846	N2	bugz-1(tm578)	NOTEST	0.0756082	0	-1.79769e+308	-1.79769e+308	0.172252	1	no	0
srh-192	srh-192	srh-192	chrV:4311978-4315143	N2	bugz-1(tm578)	NOTEST	0.0676834	0	-1.79769e+308	-1.79769e+308	0.172252	1	no	0
srh-212	srh-212	srh-212	chrV:3595177-3597132	N2	bugz-1(tm578)	NOTEST	0.212711	0	-1.79769e+308	-1.79769e+308	0.0805867	1	no	0
srh-213	srh-213	srh-213	chrV:3592754-3594960	N2	bugz-1(tm578)	NOTEST	0.0709038	0	-1.79769e+308	-1.79769e+308	0.172252	1	no	0
srh-217	srh-217	srh-217	chrV:20188850-20190634	N2	bugz-1(tm578)	NOTEST	0.0706452	0	-1.79769e+308	-1.79769e+308	0.172252	1	no	0
srh-240	srh-240	srh-240	chrV:2865197-2867283	N2	bugz-1(tm578)	NOTEST	0.0709038	0	-1.79769e+308	-1.79769e+308	0.172252	1	no	0
srh-250	srh-250	srh-250	chrII:3878622-3879884	N2	bugz-1(tm578)	NOTEST	0.0724958	0	-1.79769e+308	-1.79769e+308	0.172252	1	no	0
srh-269	srh-269	srh-269	chrV:16590072-16592014	N2	bugz-1(tm578)	NOTEST	0.0719573	0	-1.79769e+308	-1.79769e+308	0.172252	1	no	0
srh-27	srh-27	srh-27	chrII:12448455-12449802	N2	bugz-1(tm578)	NOTEST	0.0643129	0	-1.79769e+308	-1.79769e+308	0.172252	1	no	0
srh-30	srh-30	srh-30	chrV:6769644-6771687	N2	bugz-1(tm578)	NOTEST	0.119501	0	-1.79769e+308	-1.79769e+308	0.110325	1	no	0
srh-303	srh-303	srh-303	chrV:17831616-17833385	N2	bugz-1(tm578)	NOTEST	0.0706452	0	-1.79769e+308	-1.79769e+308	0.172252	1	no	0
srh-38	srh-38	srh-38	chrV:2920598-2922693	N2	bugz-1(tm578)	NOTEST	0.0672137	0	-1.79769e+308	-1.79769e+308	0.172252	1	no	0
srh-4	srh-4	srh-4	chrV:4010454-4011951	N2	bugz-1(tm578)	NOTEST	0.0703885	0	-1.79769e+308	-1.79769e+308	0.172252	1	no	0
srh-69	srh-69	srh-69	chrII:12513546-12514630	N2	bugz-1(tm578)	NOTEST	0.0714266	0	-1.79769e+308	-1.79769e+308	0.172252	1	no	0
srh-71	srh-71	srh-71	chrII:3123500-3124894	N2	bugz-1(tm578)	NOTEST	0.133043	0	-1.79769e+308	-1.79769e+308	0.110325	1	no	0
srh-74	srh-74	srh-74	chrV:11047203-11048721	N2	bugz-1(tm578)	NOTEST	0.0698807	0	-1.79769e+308	-1.79769e+308	0.172252	1	no	0
srh-87	srh-87	srh-87	chrV:2944377-2945681	N2	bugz-1(tm578)	NOTEST	0.065843	0	-1.79769e+308	-1.79769e+308	0.172252	1	no	0
sri-1	sri-1	sri-1	chrV:15966217-15967615	N2	bugz-1(tm578)	NOTEST	0.0679207	0	-1.79769e+308	-1.79769e+308	0.172252	1	no	0
sri-20	sri-20	sri-20	chrV:10368527-10369840	N2	bugz-1(tm578)	NOTEST	0.0649599	0	-1.79769e+308	-1.79769e+308	0.172252	1	no	0
sri-21	sri-21	sri-21	chrV:3549850-3551267	N2	bugz-1(tm578)	NOTEST	0.0709904	0	-1.79769e+308	-1.79769e+308	0.172252	1	no	0
sri-46	sri-46	sri-46	chrII:669511-671131	N2	bugz-1(tm578)	NOTEST	0.0676834	0	-1.79769e+308	-1.79769e+308	0.172252	1	no	0
sri-5	sri-5	sri-5	chrI:10954061-11481796	N2	bugz-1(tm578)	NOTEST	0.0746388	0	-1.79769e+308	-1.79769e+308	0.488851	1	no	0
sri-63	sri-63	sri-63	chrII:3287368-3289027	N2	bugz-1(tm578)	NOTEST	0.139761	0	-1.79769e+308	-1.79769e+308	0.110325	1	no	0
sri-65	sri-65	sri-65	chrV:16386634-16388341	N2	bugz-1(tm578)	NOTEST	0.0722255	0	-1.79769e+308	-1.79769e+308	0.172252	1	no	0
sri-7	sri-7	sri-7	chrV:15400302-15401796	N2	bugz-1(tm578)	NOTEST	0.0676834	0	-1.79769e+308	-1.79769e+308	0.172252	1	no	0
srm-5	srm-5	srm-5	chrV:14335206-14338786	N2	bugz-1(tm578)	NOTEST	0.0396254	0	-1.79769e+308	-1.79769e+308	0.236791	1	no	0
srsx-18	srsx-18	srsx-18	chrV:5922527-5924280	N2	bugz-1(tm578)	NOTEST	0.076504	0	-1.79769e+308	-1.79769e+308	0.172252	1	no	0
srsx-21	srsx-21	srsx-21	chrV:9837950-9839560	N2	bugz-1(tm578)	NOTEST	0.0692149	0	-1.79769e+308	-1.79769e+308	0.172252	1	no	0
srt-38	srt-38	srt-38	chrV:4269471-4271344	N2	bugz-1(tm578)	NOTEST	0.071691	0	-1.79769e+308	-1.79769e+308	0.172252	1	no	0
srt-43	srt-43	srt-43	chrV:12769246-12770824	N2	bugz-1(tm578)	NOTEST	0.139259	0	-1.79769e+308	-1.79769e+308	0.110325	1	no	0
srt-53	srt-53	srt-53	chrV:7938820-7940363	N2	bugz-1(tm578)	NOTEST	0.074161	0	-1.79769e+308	-1.79769e+308	0.172252	1	no	0
srt-59	srt-59	srt-59	chrIV:599448-602676	N2	bugz-1(tm578)	NOTEST	0.0496871	0	-1.79769e+308	-1.79769e+308	0.172252	1	no	0
sru-40	sru-40	sru-40	chrV:9832721-9833972	N2	bugz-1(tm578)	NOTEST	0.143915	0	-1.79769e+308	-1.79769e+308	0.110325	1	no	0
srv-36	srv-36	srv-36	chrV:16320769-16327450	N2	bugz-1(tm578)	NOTEST	0.0747332	0	-1.79769e+308	-1.79769e+308	0.172252	1	no	0
srw-142	srw-142	srw-142	chrV:2957014-2958301	N2	bugz-1(tm578)	NOTEST	0.0636787	0	-1.79769e+308	-1.79769e+308	0.172252	1	no	0
srx-108	srx-108	srx-108	chrII:3705613-3707059	N2	bugz-1(tm578)	NOTEST	0.076504	0	-1.79769e+308	-1.79769e+308	0.172252	1	no	0
srx-111	srx-111	srx-111	chrII:3757792-3759246	N2	bugz-1(tm578)	NOTEST	0.0777318	0	-1.79769e+308	-1.79769e+308	0.172252	1	no	0
srx-12	srx-12	srx-12	chrIV:1046031-1049506	N2	bugz-1(tm578)	NOTEST	0.113106	0	-1.79769e+308	-1.79769e+308	0.110325	1	no	0
srx-129	srx-129	srx-129	chrV:13834854-13836560	N2	bugz-1(tm578)	NOTEST	0.0753143	0	-1.79769e+308	-1.79769e+308	0.172252	1	no	0
srx-134	srx-134	srx-134	chrV:13855364-13856455	N2	bugz-1(tm578)	NOTEST	0.0774212	0	-1.79769e+308	-1.79769e+308	0.172252	1	no	0
srx-22	srx-22	srx-22	chrV:679964-681411	N2	bugz-1(tm578)	NOTEST	0.0834223	0	-1.79769e+308	-1.79769e+308	0.172252	1	no	0
srz-75	srz-75	srz-75	chrIV:16286614-16287785	N2	bugz-1(tm578)	NOTEST	0.0735975	0	-1.79769e+308	-1.79769e+308	0.172252	1	no	0
stdh-4	stdh-4	stdh-4	chrV:8550035-8551142	N2	bugz-1(tm578)	NOTEST	0.150629	0	-1.79769e+308	-1.79769e+308	0.110325	1	no	0
stg-1	stg-1	stg-1	chrII:10056232-10060504	N2	bugz-1(tm578)	NOTEST	0.125298	0	-1.79769e+308	-1.79769e+308	0.120939	1	no	0
str-114	str-114	str-114	chrV:3649759-3651444	N2	bugz-1(tm578)	NOTEST	0.0665213	0	-1.79769e+308	-1.79769e+308	0.172252	1	no	0
str-162	str-162	str-162	chrIV:4992398-4993847	N2	bugz-1(tm578)	NOTEST	0.0688868	0	-1.79769e+308	-1.79769e+308	0.172252	1	no	0
str-171	str-171	str-171	chrV:15130472-15132492	N2	bugz-1(tm578)	NOTEST	0.0679207	0	-1.79769e+308	-1.79769e+308	0.172252	1	no	0
str-182	str-182	str-182	chrV:10231790-10233400	N2	bugz-1(tm578)	NOTEST	0.065843	0	-1.79769e+308	-1.79769e+308	0.172252	1	no	0
str-243	str-243	str-243	chrV:1522785-1524225	N2	bugz-1(tm578)	NOTEST	0.0703885	0	-1.79769e+308	-1.79769e+308	0.172252	1	no	0
str-4	str-4	str-4	chrV:13337972-13339700	N2	bugz-1(tm578)	NOTEST	0.0616522	0	-1.79769e+308	-1.79769e+308	0.172252	1	no	0
str-7	str-7	str-7	chrV:16097969-16099507	N2	bugz-1(tm578)	NOTEST	0.135367	0	-1.79769e+308	-1.79769e+308	0.110325	1	no	0
str-87	str-87	str-87	chrV:8986668-8987940	N2	bugz-1(tm578)	NOTEST	0.141808	0	-1.79769e+308	-1.79769e+308	0.110325	1	no	0
tag-68	tag-68	tag-68	chrI:10501588-10505435	N2	bugz-1(tm578)	NOTEST	0.382456	0	-1.79769e+308	-1.79769e+308	0.0327578	1	no	0
tbc-4	tbc-4	tbc-4	chrX:16406124-16413224	N2	bugz-1(tm578)	NOTEST	0.290184	0	-1.79769e+308	-1.79769e+308	0.0433696	1	no	0
tbx-31	tbx-31	tbx-31	chrX:1671143-1674161	N2	bugz-1(tm578)	NOTEST	0.0279455	0	-1.79769e+308	-1.79769e+308	0.172252	1	no	0
tbx-32	tbx-32	tbx-32	chrX:1655517-1656932	N2	bugz-1(tm578)	NOTEST	0.15126	0	-1.79769e+308	-1.79769e+308	0.0805867	1	no	0
tbx-40	tbx-40	tbx-40	chrIV:15326899-15328147	N2	bugz-1(tm578)	NOTEST	0.0599355	0	-1.79769e+308	-1.79769e+308	0.172252	1	no	0
thn-3	thn-3	thn-3	chrIV:12381559-12382307	N2	bugz-1(tm578)	NOTEST	0.109312	0	-1.79769e+308	-1.79769e+308	0.172252	1	no	0
thn-6	thn-6	thn-6	chrIV:5228907-5230072	N2	bugz-1(tm578)	NOTEST	0.109312	0	-1.79769e+308	-1.79769e+308	0.172252	1	no	0
trp-4	trp-4	trp-4	chrI:13899155-13913841	N2	bugz-1(tm578)	NOTEST	0.0726248	0	-1.79769e+308	-1.79769e+308	0.0373561	1	no	0
tsp-17	tsp-17	tsp-17	chrX:3681313-3684002	N2	bugz-1(tm578)	NOTEST	0.312088	0	-1.79769e+308	-1.79769e+308	0.0869511	1	no	0
tsp-5	tsp-5	tsp-5	chrIV:13590574-13591713	N2	bugz-1(tm578)	NOTEST	0.105159	0	-1.79769e+308	-1.79769e+308	0.172252	1	no	0
twk-2	twk-2	twk-2	chrII:4441255-4453142	N2	bugz-1(tm578)	NOTEST	0.0244721	0	-1.79769e+308	-1.79769e+308	0.110325	1	no	0
ubc-22	ubc-22	ubc-22	chrX:8867757-8869070	N2	bugz-1(tm578)	NOTEST	0.154703	0	-1.79769e+308	-1.79769e+308	0.172252	1	no	0
ugt-10	ugt-10	ugt-10	chrV:4898202-4900068	N2	bugz-1(tm578)	NOTEST	0.0404248	0	-1.79769e+308	-1.79769e+308	0.172252	1	no	0
ugt-3	ugt-3	ugt-3	chrV:12798305-12800172	N2	bugz-1(tm578)	NOTEST	0.0412863	0	-1.79769e+308	-1.79769e+308	0.172252	1	no	0
ugt-35	ugt-35	ugt-35	chrV:10651968-10654239	N2	bugz-1(tm578)	NOTEST	0.0808495	0	-1.79769e+308	-1.79769e+308	0.110325	1	no	0
unc-7	unc-7	unc-7	chrX:15121153-15147660	N2	bugz-1(tm578)	NOTEST	0.0282031	0	-1.79769e+308	-1.79769e+308	0.236791	1	no	0
wee-1.1	wee-1.1	wee-1.1	chrII:9581885-9583469	N2	bugz-1(tm578)	NOTEST	0.0942189	0	-1.79769e+308	-1.79769e+308	0.110325	1	no	0
F44E5.4	F44E5.4,F44E5.5	F44E5.4,F44E5.5	chrII:11759567-11761771	N2	bugz-1(tm578)	NOTEST	0.181459	0.000112323	-10.6578	0.0277962	0.977825	1	no	0.000618999
R09E10.4	R09E10.4	R09E10.4	chrIV:10304817-10307851	N2	bugz-1(tm578)	LOWDATA	0.020838	4.66075e-05	-8.80444	0	1	1	no	0.00223666
ssp-9	ssp-9	ssp-9	chrIV:4994314-4994729	N2	bugz-1(tm578)	OK	51.1844	0.229439	-7.80145	4.73689	2.17026e-06	0.00238571	yes	0.0044826
K03A1.4	K03A1.4	K03A1.4	chrX:7296300-7301301	N2	bugz-1(tm578)	OK	16.3207	0.0890817	-7.51736	2.45114	0.0142404	0.466405	no	0.0054582
fmo-2	fmo-2	fmo-2	chrIV:10682495-10684357	N2	bugz-1(tm578)	OK	11.4792	0.0736042	-7.28501	5.53604	3.09391e-08	9.35288e-05	yes	0.00641196
lat-2	lat-2	lat-2	chrII:4359076-4368276	N2	bugz-1(tm578)	OK	0.577265	0.0131849	-5.45227	2.3527	0.0186378	0.523947	no	0.0228403
set-26	set-26	set-26	chrIV:16647083-16655979	N2	bugz-1(tm578)	NOTEST	0.430439	0.0113808	-5.24114	3.14007	0.00168906	1	no	0.02644
C56C10.12	C56C10.12	C56C10.12	chrII:6603389-6609305	N2	bugz-1(tm578)	NOTEST	0.37684	0.0119565	-4.97809	2.97302	0.00294881	1	no	0.0317283
R10E8.6	R10E8.6	R10E8.6	chrV:18259234-18266329	N2	bugz-1(tm578)	NOTEST	0.340576	0.0111784	-4.9292	2.94198	0.00326122	1	no	0.032822
asm-3	asm-3	asm-3	chrIV:520213-523757	N2	bugz-1(tm578)	OK	32.8374	1.21387	-4.75766	5.59065	2.26223e-08	9.1183e-05	yes	0.0369661
Y48G1C.8	Y48G1C.8	Y48G1C.8	chrI:101414-108161	N2	bugz-1(tm578)	OK	3.31711	0.142608	-4.5398	4.63116	3.63625e-06	0.0029752	yes	0.0429916
M02B7.5	M02B7.5	M02B7.5	chrIV:3807660-3819318	N2	bugz-1(tm578)	OK	7.44037	0.358008	-4.37731	4.94031	7.79974e-07	0.00134735	yes	0.048117
ZK180.2	ZK180.2	ZK180.2	chrIV:4502088-4506602	N2	bugz-1(tm578)	OK	1.33738	0.0670511	-4.31801	2.5542	0.0106432	0.421959	no	0.0501362
lin-41	lin-41	lin-41	chrI:9335955-9342487	N2	bugz-1(tm578)	OK	5.30072	0.288324	-4.20043	4.81866	1.44529e-06	0.00194183	yes	0.0543934
F53A3.6	F53A3.6	F53A3.6	chrIII:1927665-1931327	N2	bugz-1(tm578)	OK	1.84902	0.103587	-4.15785	3.0958	0.00196283	0.19945	no	0.0560226
Y54G2A.28	Y54G2A.28	Y54G2A.28	chrIV:3002503-3011196	N2	bugz-1(tm578)	OK	2.06742	0.119345	-4.11462	3.06118	0.00220468	0.209913	no	0.0577265
C36A4.5	C36A4.5	C36A4.5	chrIII:3844253-3848241	N2	bugz-1(tm578)	OK	8.18319	0.472749	-4.11352	4.85176	1.22369e-06	0.00184961	yes	0.0577707
cnt-1	cnt-1	cnt-1	chrII:12072216-12088776	N2	bugz-1(tm578)	OK	2.78337	0.161496	-4.10726	3.83935	0.000123362	0.041436	yes	0.0580218
ctl-3	ctl-3	ctl-3	chrII:14307755-14310681	N2	bugz-1(tm578)	OK	2.03169	0.118445	-4.10039	3.42787	0.000608337	0.10533	no	0.0582988
pde-6	pde-6	pde-6	chrI:873482-882715	N2	bugz-1(tm578)	OK	2.77152	0.166962	-4.05309	3.81533	0.000136002	0.0432771	yes	0.060242
F31D5.4	F31D5.4	F31D5.4	chrII:4155765-4208485	N2	bugz-1(tm578)	OK	1.23024	0.0767948	-4.00179	0.959117	0.3375	0.999722	no	0.0624226
cyp-32B1	cyp-32B1	cyp-32B1	chrV:2198058-2201415	N2	bugz-1(tm578)	OK	2.50955	0.156696	-4.00138	3.59599	0.000323161	0.0766209	no	0.0624399
oac-31	oac-31	oac-31	chrV:1538368-1541825	N2	bugz-1(tm578)	OK	0.848152	0.053832	-3.97779	2.95161	0.00316126	0.253106	no	0.0634698
Y46D2A.2	Y46D2A.2	Y46D2A.2	chrII:3321055-3323176	N2	bugz-1(tm578)	OK	5.95963	0.378449	-3.97705	3.91564	9.01633e-05	0.0325404	yes	0.0635021
K03H6.2	K03H6.2	K03H6.2	chrIV:1510562-1515226	N2	bugz-1(tm578)	OK	22.6172	1.45737	-3.95598	4.67834	2.892e-06	0.00269001	yes	0.0644364
R02F2.2	R02F2.2	R02F2.2	chrIII:5487599-5498901	N2	bugz-1(tm578)	NOTEST	0.472955	0.0321576	-3.87847	1.56314	0.11802	1	no	0.0679929
rle-1	rle-1	rle-1	chrIII:10936127-10946381	N2	bugz-1(tm578)	NOTEST	0.534645	0.0363531	-3.87843	2.87217	0.00407667	1	no	0.0679948
taf-3	taf-3	taf-3	chrX:16332367-16335858	N2	bugz-1(tm578)	NOTEST	0.462647	0.0314635	-3.87816	2.27493	0.0229104	1	no	0.0680076
mcd-1	mcd-1	mcd-1	chrII:13888562-13894592	N2	bugz-1(tm578)	OK	1.78969	0.123464	-3.85754	3.64474	0.000267667	0.0688645	no	0.0689862
gfi-1	gfi-1	gfi-1	chrV:6392522-6399904	N2	bugz-1(tm578)	OK	10.1329	0.703604	-3.84814	4.68261	2.83239e-06	0.00269001	yes	0.0694376
Y54G2A.17	Y54G2A.17	Y54G2A.17	chrIV:2872220-2891542	N2	bugz-1(tm578)	OK	5.9812	0.429333	-3.80027	1.1711	0.241557	0.965981	no	0.0717804
set-9	set-9	set-9	chrIV:4307751-4316757	N2	bugz-1(tm578)	OK	5.28801	0.380295	-3.79754	4.59656	4.29519e-06	0.0031831	yes	0.0719165
F53H2.3	F53H2.3	F53H2.3	chrV:20392495-20405869	N2	bugz-1(tm578)	NOTEST	0.412705	0.0302255	-3.77127	2.20701	0.0273136	1	no	0.0732375
T27E9.6	T27E9.6	T27E9.6	chrIII:13475285-13475987	N2	bugz-1(tm578)	OK	1.55246	0.113833	-3.76957	2.20601	0.0273832	0.599335	no	0.0733243
egl-30	egl-30	egl-30	chrI:1835679-1841192	N2	bugz-1(tm578)	OK	57.6721	4.23502	-3.76743	3.87436	0.000106904	0.0369339	yes	0.0734327
sodh-1	sodh-1	sodh-1	chrV:11888212-11889611	N2	bugz-1(tm578)	OK	748.981	55.1197	-3.76429	3.712	0.000205627	0.0552544	no	0.0735929
T12D8.5	T12D8.5	T12D8.5	chrIII:13625898-13626411	N2	bugz-1(tm578)	OK	122.807	9.29091	-3.72442	4.54724	5.4353e-06	0.00365131	yes	0.0756546
F49F1.1	F49F1.1	F49F1.1	chrIV:4117780-4119172	N2	bugz-1(tm578)	OK	8.93913	0.678288	-3.72016	3.94449	7.99698e-05	0.0322331	yes	0.0758785
F09C8.1	F09C8.1	F09C8.1	chrX:16159566-16163467	N2	bugz-1(tm578)	OK	113.477	8.6478	-3.71392	4.40738	1.0463e-05	0.00665888	yes	0.0762075
unc-54	unc-54	unc-54	chrI:14846464-14863527	N2	bugz-1(tm578)	OK	141.756	10.8477	-3.70795	1.7192	0.0855776	0.783859	no	0.0765237
C01F1.6	C01F1.6	C01F1.6	chrII:4282582-4288203	N2	bugz-1(tm578)	OK	1.73742	0.13415	-3.69503	3.06451	0.00218027	0.209869	no	0.0772122
F18A12.7	F18A12.7	F18A12.7	chrII:3411419-3414464	N2	bugz-1(tm578)	NOTEST	0.381583	0.0302752	-3.65579	2.1336	0.0328753	1	no	0.0793411
Y59C2A.2	Y59C2A.2	Y59C2A.2	chrII:2174613-2381479	N2	bugz-1(tm578)	NOTEST	0.42742	0.0339137	-3.65572	0.105015	0.916364	1	no	0.0793451
T22F7.5	T22F7.5	T22F7.5	chrIII:513756-516612	N2	bugz-1(tm578)	NOTEST	0.523711	0.0415583	-3.65556	2.13347	0.0328862	1	no	0.0793535
Y54F10BM.6	Y54F10BM.6	Y54F10BM.6	chrIII:2263235-2266563	N2	bugz-1(tm578)	OK	1.04143	0.0826891	-3.65472	2.13298	0.0329263	0.631983	no	0.0793996
try-9	try-9	try-9	chrII:4368484-4369613	N2	bugz-1(tm578)	OK	1.04612	0.0830616	-3.65472	2.13298	0.0329266	0.631983	no	0.0793997
R06B9.5	R06B9.5	R06B9.5	chrII:13736257-13736842	N2	bugz-1(tm578)	OK	12.9655	1.0307	-3.65298	2.69251	0.00709173	0.369011	no	0.0794956
Y53C12B.7	Y53C12B.7	Y53C12B.7	chrII:9750432-9752226	N2	bugz-1(tm578)	OK	6.09332	0.484899	-3.65147	2.69139	0.00711549	0.369011	no	0.0795788
shc-1	shc-1	shc-1	chrI:969681-973139	N2	bugz-1(tm578)	OK	4.98062	0.399606	-3.63967	3.47486	0.00051112	0.100765	no	0.0802322
K11D2.4	K11D2.4	K11D2.4	chrI:12523507-12527542	N2	bugz-1(tm578)	OK	2.58316	0.211945	-3.60738	2.74857	0.00598558	0.338213	no	0.0820487
let-805	let-805	let-805	chrIII:2658072-2681101	N2	bugz-1(tm578)	OK	5.75319	0.475257	-3.59758	1.41004	0.158528	0.883221	no	0.0826076
Y48G8AL.10	Y48G8AL.10	Y48G8AL.10	chrI:1142031-1154388	N2	bugz-1(tm578)	OK	1.93677	0.160323	-3.5946	3.72554	0.000194901	0.0552544	no	0.0827785
lad-2	lad-2	lad-2	chrIV:2960119-2978477	N2	bugz-1(tm578)	NOTEST	0.179592	0.0155412	-3.53056	1.30097	0.193269	1	no	0.0865361
Y43F8C.3	Y43F8C.3	Y43F8C.3	chrV:19614520-19622423	N2	bugz-1(tm578)	OK	1.11634	0.0966149	-3.53038	3.14384	0.00166744	0.181995	no	0.0865461
T11F9.10	T11F9.10	T11F9.10	chrV:11485834-11488252	N2	bugz-1(tm578)	OK	0.794481	0.0688027	-3.52948	1.57681	0.114838	0.815966	no	0.0866008
W02G9.5	W02G9.5	W02G9.5	chrV:2658031-2660776	N2	bugz-1(tm578)	OK	0.903381	0.0782439	-3.52928	2.05321	0.0400521	0.648313	no	0.0866123
K03H4.2	K03H4.2	K03H4.2	chrV:13152900-13154005	N2	bugz-1(tm578)	OK	1.02835	0.0890817	-3.52906	2.05308	0.0400646	0.648313	no	0.0866259
Y73B3A.1	Y73B3A.1	Y73B3A.1	chrX:42874-47060	N2	bugz-1(tm578)	OK	7.67894	0.669926	-3.51883	4.18508	2.85068e-05	0.0156684	yes	0.087242
clec-150	clec-150	clec-150	chrIII:1002693-1006233	N2	bugz-1(tm578)	OK	138.182	12.1523	-3.50726	4.13968	3.47789e-05	0.0182846	yes	0.0879442
T10C6.7	T10C6.7	T10C6.7	chrV:16029548-16031640	N2	bugz-1(tm578)	OK	5.33605	0.472788	-3.49651	3.61873	0.000296057	0.0745816	no	0.0886026
hmit-1.1	hmit-1.1	hmit-1.1	chrV:18516753-18523819	N2	bugz-1(tm578)	OK	26.5664	2.36304	-3.49089	4.30704	1.65451e-05	0.0095268	yes	0.0889484
F07C6.4	F07C6.4	F07C6.4	chrIV:12817029-12830068	N2	bugz-1(tm578)	OK	0.692396	0.0627842	-3.46312	2.54126	0.0110454	0.426373	no	0.0906767
gsa-1	gsa-1	gsa-1	chrI:1068592-1075012	N2	bugz-1(tm578)	OK	7.08304	0.655231	-3.43429	4.1007	4.11905e-05	0.020156	yes	0.092507
sago-2	sago-2	sago-2	chrI:614725-629447	N2	bugz-1(tm578)	OK	1.98001	0.188491	-3.39294	1.58184	0.113685	0.8142	no	0.095197
C09H10.7	C09H10.7	C09H10.7	chrII:11108147-11109507	N2	bugz-1(tm578)	OK	0.722255	0.0688027	-3.39197	1.96586	0.0493143	0.700339	no	0.095261
Y39H10A.6	Y39H10A.6	Y39H10A.6	chrV:3749480-3756930	N2	bugz-1(tm578)	OK	5.26668	0.525033	-3.32641	3.91481	9.04766e-05	0.0325404	yes	0.0996896
gck-1	gck-1	gck-1	chrV:8947774-8955477	N2	bugz-1(tm578)	OK	13.5237	1.34837	-3.32619	3.7167	0.000201844	0.0552544	no	0.0997042
C46E10.8	C46E10.8	C46E10.8	chrII:3724253-3727453	N2	bugz-1(tm578)	OK	2.77124	0.280791	-3.30296	1.89396	0.05823	0.730925	no	0.101323
ubxn-3	ubxn-3	ubxn-3	chrII:217297-220640	N2	bugz-1(tm578)	OK	0.935432	0.0948764	-3.30151	2.42744	0.0152056	0.475292	no	0.101425
egl-13	egl-13	egl-13	chrX:5663796-5673346	N2	bugz-1(tm578)	OK	1.91269	0.196392	-3.2838	2.45138	0.014231	0.466405	no	0.102678
F32B4.4	F32B4.4	F32B4.4	chrI:11517662-11526552	N2	bugz-1(tm578)	OK	0.786587	0.0811031	-3.27778	1.68518	0.0919532	0.794958	no	0.103108
F54A3.1	F54A3.1	F54A3.1	chrII:2174613-2381479	N2	bugz-1(tm578)	OK	2.4201	0.250521	-3.27206	0.208006	0.835224	0.999722	no	0.103517
C38D4.7	C38D4.7	C38D4.7	chrIII:4809993-4811125	N2	bugz-1(tm578)	OK	3.47346	0.359673	-3.27161	3.05547	0.00224707	0.210446	no	0.103549
asah-1	asah-1	asah-1	chrI:12505086-12507610	N2	bugz-1(tm578)	OK	474.662	49.1795	-3.27077	3.35439	0.000795396	0.117292	no	0.10361
lec-1	lec-1	lec-1	chrII:13195456-13199386	N2	bugz-1(tm578)	OK	256.691	26.7616	-3.2618	3.46516	0.000529917	0.10171	no	0.104256
Y51H1A.2	Y51H1A.2	Y51H1A.2	chrII:13862544-13872200	N2	bugz-1(tm578)	OK	2.81213	0.293871	-3.25841	3.43274	0.00059752	0.10533	no	0.104501
Y24D9A.1	Y24D9A.1	Y24D9A.1	chrIV:4408598-4414672	N2	bugz-1(tm578)	OK	7.68808	0.804722	-3.25606	3.774	0.00016065	0.0498099	yes	0.104671
col-166	col-166	col-166	chrX:6279633-6280974	N2	bugz-1(tm578)	OK	65.5447	6.8963	-3.24859	3.42412	0.00061679	0.10533	no	0.105215
C09F9.3	C09F9.3	C09F9.3	chrII:14721251-14727952	N2	bugz-1(tm578)	NOTEST	0.23395	0.0247356	-3.24154	1.44001	0.149865	1	no	0.10573
nhr-41	nhr-41	nhr-41	chrIV:1386161-1399352	N2	bugz-1(tm578)	NOTEST	0.268555	0.0284091	-3.24079	1.86976	0.0615165	1	no	0.105785
ZC412.1	ZC412.1	ZC412.1	chrV:14852822-14858543	N2	bugz-1(tm578)	NOTEST	0.386971	0.040943	-3.24054	1.86962	0.061537	1	no	0.105804
C25H3.1	C25H3.1	C25H3.1	chrII:5699802-5701378	N2	bugz-1(tm578)	NOTEST	0.519077	0.0549312	-3.24025	1.86945	0.0615598	1	no	0.105825
gbb-2	gbb-2	gbb-2	chrIV:4495927-4499706	N2	bugz-1(tm578)	OK	1.0722	0.113469	-3.24021	2.36433	0.0180629	0.52128	no	0.105828
F31E9.3	F31E9.3	F31E9.3	chrV:17322810-17324486	N2	bugz-1(tm578)	OK	0.577538	0.0611231	-3.24013	1.86938	0.0615699	0.740911	no	0.105834
F19B6.3	F19B6.3	F19B6.3	chrIV:12327329-12328481	N2	bugz-1(tm578)	OK	0.594608	0.0629313	-3.24009	1.86936	0.0615729	0.740911	no	0.105837
Y47H10A.3	Y47H10A.3	Y47H10A.3	chrI:12088150-12089959	N2	bugz-1(tm578)	OK	0.631203	0.0668081	-3.24001	1.86931	0.0615792	0.740911	no	0.105842
C18H9.2	C18H9.2	C18H9.2	chrII:6689998-6691788	N2	bugz-1(tm578)	OK	1.631	0.172893	-3.23781	1.86804	0.0617558	0.741702	no	0.106004
cyp-13B1	cyp-13B1	cyp-13B1	chrX:13406609-13409567	N2	bugz-1(tm578)	OK	7.22522	0.768677	-3.23259	3.3446	0.000824014	0.118847	no	0.106388
math-34	math-34	math-34	chrII:1026891-1033603	N2	bugz-1(tm578)	NOTEST	0.269425	0.0287637	-3.22756	1.42813	0.153255	1	no	0.10676
moc-2	moc-2	moc-2	chrV:6499206-6504164	N2	bugz-1(tm578)	OK	6.86532	0.740945	-3.21189	0.729015	0.465992	0.999722	no	0.107926
twk-31	twk-31	twk-31	chrIII:11410592-11424519	N2	bugz-1(tm578)	OK	0.842587	0.0921594	-3.19262	2.93764	0.00330718	0.258002	no	0.109377
col-98	col-98	col-98	chrIII:13018814-13020106	N2	bugz-1(tm578)	OK	1070.26	119.478	-3.16314	3.00503	0.00265559	0.228965	no	0.111635
Y69H2.10	Y69H2.10	Y69H2.10	chrV:18670279-18684325	N2	bugz-1(tm578)	OK	0.600726	0.0672909	-3.15822	2.16214	0.0306073	0.618394	no	0.112016
Y54G2A.50	Y54G2A.50	Y54G2A.50	chrIV:2918729-2919456	N2	bugz-1(tm578)	OK	2.69449	0.302331	-3.15581	2.29756	0.0215868	0.558916	no	0.112203
F40H6.6	F40H6.6	F40H6.6	chrIII:6065466-6066163	N2	bugz-1(tm578)	OK	3.609	0.405247	-3.15473	2.29677	0.0216319	0.558916	no	0.112288
pif-1	pif-1	pif-1	chrI:720013-731077	N2	bugz-1(tm578)	OK	19.9854	2.25108	-3.15026	3.93068	8.47074e-05	0.0325404	yes	0.112636
cyp-33C4	cyp-33C4	cyp-33C4	chrV:2236178-2237937	N2	bugz-1(tm578)	OK	1.11024	0.126867	-3.12948	2.56049	0.0104524	0.41918	no	0.11427
Y40B10A.6	Y40B10A.6	Y40B10A.6	chrV:2049334-2050172	N2	bugz-1(tm578)	OK	2.84519	0.325424	-3.12813	2.55939	0.0104856	0.41918	no	0.114377
W05B5.1	W05B5.1	W05B5.1	chrI:13042680-13045105	N2	bugz-1(tm578)	OK	11.5811	1.33456	-3.11734	3.39094	0.000696539	0.107981	no	0.115236
gck-4	gck-4	gck-4	chrX:13677180-13681999	N2	bugz-1(tm578)	NOTEST	0.545831	0.0629787	-3.11552	2.74684	0.00601718	1	no	0.115381
Y39E4B.6	Y39E4B.6	Y39E4B.6	chrIII:13070639-13074580	N2	bugz-1(tm578)	OK	8.4633	0.98369	-3.10494	3.73901	0.000184743	0.0544856	no	0.11623
F47G3.1	F47G3.1	F47G3.1	chrX:2385759-2392690	N2	bugz-1(tm578)	OK	2.14457	0.252565	-3.08597	3.40156	0.000670022	0.107981	no	0.11777
pde-4	pde-4	pde-4	chrII:7627182-7651165	N2	bugz-1(tm578)	OK	10.5544	1.25038	-3.0774	1.98602	0.0470315	0.678579	no	0.11847
K10E9.1	K10E9.1	K10E9.1	chrI:189653-202489	N2	bugz-1(tm578)	NOTEST	0.555791	0.0661295	-3.07118	2.85417	0.00431493	1	no	0.118983
F45E1.5	F45E1.5	F45E1.5	chrX:7976644-7980476	N2	bugz-1(tm578)	NOTEST	0.264821	0.0315173	-3.0708	1.76199	0.078071	1	no	0.119014
F41G3.3	F41G3.3	F41G3.3	chrII:6756415-6758861	N2	bugz-1(tm578)	NOTEST	0.29791	0.0354573	-3.07072	1.76194	0.0780788	1	no	0.11902
nhr-202	nhr-202	nhr-202	chrV:462600-464857	N2	bugz-1(tm578)	NOTEST	0.433847	0.0516483	-3.07039	1.76175	0.0781108	1	no	0.119047
Y111B2A.9	Y111B2A.9	Y111B2A.9	chrIII:12559581-12575246	N2	bugz-1(tm578)	OK	0.887571	0.105665	-3.07037	2.09647	0.0360403	0.64541	no	0.11905
W10C4.1	W10C4.1	W10C4.1	chrIII:201334-207091	N2	bugz-1(tm578)	NOTEST	0.45419	0.0540719	-3.07034	1.76173	0.0781156	1	no	0.119051
Y49G5B.1	Y49G5B.1	Y49G5B.1	chrV:5226989-5229671	N2	bugz-1(tm578)	OK	0.713464	0.0849758	-3.06972	1.76137	0.0781766	0.779566	no	0.119103
Y24F12A.3	Y24F12A.3	Y24F12A.3	chrIV:11608869-11610233	N2	bugz-1(tm578)	OK	0.82339	0.0980866	-3.06945	1.76121	0.0782024	0.779566	no	0.119125
Y82E9BR.5	Y82E9BR.5	Y82E9BR.5	chrIII:1387456-1388127	N2	bugz-1(tm578)	OK	1.8035	0.215206	-3.06701	1.75981	0.0784396	0.77988	no	0.119327
Y66H1B.5	Y66H1B.5	Y66H1B.5	chrIV:367122-369032	N2	bugz-1(tm578)	OK	7.26679	0.871101	-3.06041	3.55925	0.000371913	0.0848523	no	0.119874
ser-7	ser-7	ser-7	chrX:2673464-2682355	N2	bugz-1(tm578)	OK	2.38052	0.288091	-3.04668	2.87066	0.00409613	0.284392	no	0.12102
ZK616.5	ZK616.5	ZK616.5	chrIV:5392160-5393031	N2	bugz-1(tm578)	OK	8.70383	1.05381	-3.04604	3.12716	0.00176504	0.187218	no	0.121074
dyf-3	dyf-3	dyf-3	chrIV:3396583-3399120	N2	bugz-1(tm578)	OK	4.12266	0.500593	-3.04186	2.94962	0.00318162	0.253106	no	0.121425
R05D8.9	R05D8.9	R05D8.9	chrV:2766269-2767502	N2	bugz-1(tm578)	OK	4.06074	0.493919	-3.0394	2.94072	0.00327448	0.257111	no	0.121633
phospholipase	phospholipase	phospholipase	chrV:12077825-12080351	N2	bugz-1(tm578)	OK	3.4036	0.418264	-3.02458	3.10359	0.00191188	0.19806	no	0.122889
Y9C9A.16	Y9C9A.16	Y9C9A.16	chrIV:4973611-4975494	N2	bugz-1(tm578)	OK	1.97404	0.242616	-3.02441	2.66013	0.00781113	0.380856	no	0.122903
pod-1	pod-1	pod-1	chrIII:13514820-13523973	N2	bugz-1(tm578)	OK	32.0718	3.98481	-3.00872	3.58849	0.000332597	0.0773416	no	0.124247
gbf-1	gbf-1	gbf-1	chrIII:11751508-11773542	N2	bugz-1(tm578)	OK	5.84685	0.738228	-2.98552	3.74699	0.000178969	0.0541024	no	0.126261
unc-11	unc-11	unc-11	chrI:3799125-3805720	N2	bugz-1(tm578)	OK	3.54739	0.448363	-2.98402	2.69121	0.0071193	0.369011	no	0.126392
C05C9.3	C05C9.3	C05C9.3	chrX:11142896-11152746	N2	bugz-1(tm578)	NOTEST	0.206154	0.026164	-2.97807	2.15674	0.0310261	1	no	0.126915
clec-67	clec-67	clec-67	chrIV:3922158-3925039	N2	bugz-1(tm578)	OK	7.87176	0.999272	-2.97774	3.65419	0.000257997	0.0678196	no	0.126944
F15D4.5	F15D4.5	F15D4.5	chrII:13245337-13247552	N2	bugz-1(tm578)	OK	0.669212	0.0849681	-2.97747	2.1563	0.0310599	0.618394	no	0.126967
ZK896.9	ZK896.9	ZK896.9	chrIV:12855525-12859343	N2	bugz-1(tm578)	OK	0.872052	0.110742	-2.97721	2.15611	0.0310747	0.618394	no	0.12699
C15C7.4	C15C7.4	C15C7.4	chrX:3146564-3147080	N2	bugz-1(tm578)	OK	2.9579	0.376343	-2.97445	2.15412	0.0312307	0.618637	no	0.127233
col-131	col-131	col-131	chrIV:13065734-13067257	N2	bugz-1(tm578)	OK	4.47255	0.587707	-2.92793	2.99799	0.00271764	0.23142	no	0.131403
C38D4.1	C38D4.1	C38D4.1	chrIII:4783160-4785226	N2	bugz-1(tm578)	OK	41.8398	5.50185	-2.92689	2.02889	0.0424698	0.66636	no	0.131498
tag-293	tag-293	tag-293	chrV:7354457-7356766	N2	bugz-1(tm578)	OK	1.87363	0.247827	-2.91843	2.70135	0.00690591	0.369011	no	0.132271
Y55F3AM.3	Y55F3AM.3	Y55F3AM.3	chrIV:1012651-1019687	N2	bugz-1(tm578)	OK	83.5775	11.0949	-2.91322	2.72736	0.00638435	0.354936	no	0.13275
carboxylesterases	carboxylesterases	carboxylesterases	chrI:173411-175988	N2	bugz-1(tm578)	OK	2.97696	0.395353	-2.91263	2.88622	0.00389905	0.278978	no	0.132804
Y57G11C.36	Y57G11C.36	Y57G11C.36	chrIV:14769535-14773496	N2	bugz-1(tm578)	OK	18.8479	2.50488	-2.91159	2.37243	0.0176716	0.519915	no	0.1329
R04E5.8	R04E5.8	R04E5.8	chrX:8801563-8806051	N2	bugz-1(tm578)	OK	3.26249	0.435765	-2.90435	2.18291	0.0290427	0.615027	no	0.133568
cdh-1	cdh-1	cdh-1	chrIII:2910959-2935547	N2	bugz-1(tm578)	NOTEST	0.0498147	0.0067732	-2.87866	1.26813	0.204751	1	no	0.135968
ver-4	ver-4	ver-4	chrX:10982354-10987819	N2	bugz-1(tm578)	NOTEST	0.118722	0.0161445	-2.87847	1.64042	0.100917	1	no	0.135986
gcy-21	gcy-21	gcy-21	chrII:2659670-2665023	N2	bugz-1(tm578)	NOTEST	0.127663	0.0173607	-2.87845	1.64041	0.10092	1	no	0.135989
lam-1	lam-1	lam-1	chrIV:5173321-5179261	N2	bugz-1(tm578)	NOTEST	0.402704	0.0547637	-2.87843	2.33859	0.0193565	1	no	0.13599
F54B11.11	F54B11.11	F54B11.11	chrX:13578703-13581649	N2	bugz-1(tm578)	OK	1.47607	0.200774	-2.87812	2.77315	0.00555167	0.322744	no	0.136019
Y38F2AR.5	Y38F2AR.5	Y38F2AR.5	chrIV:2358929-2376114	N2	bugz-1(tm578)	NOTEST	0.526743	0.0716495	-2.87807	2.07779	0.037729	1	no	0.136024
C46E10.9	C46E10.9	C46E10.9	chrII:3727765-3729439	N2	bugz-1(tm578)	OK	0.929759	0.126481	-2.87794	2.3382	0.019377	0.533301	no	0.136036
mab-9	mab-9	mab-9	chrII:516022-521604	N2	bugz-1(tm578)	NOTEST	0.350507	0.0476852	-2.87783	1.64006	0.100993	1	no	0.136046
cutl-10	cutl-10	cutl-10	chrI:10954061-11481796	N2	bugz-1(tm578)	OK	0.762077	0.103684	-2.87775	0.0880685	0.929822	0.999722	no	0.136054
F26B1.5	F26B1.5	F26B1.5	chrI:6309115-6310783	N2	bugz-1(tm578)	NOTEST	0.41569	0.0565602	-2.87765	1.63995	0.101015	1	no	0.136063
sdz-12	sdz-12	sdz-12	chrII:3730145-3731542	N2	bugz-1(tm578)	NOTEST	0.496327	0.0675424	-2.87742	1.63983	0.101041	1	no	0.136084
K02H8.1	K02H8.1	K02H8.1	chrX:17001647-17008278	N2	bugz-1(tm578)	OK	0.778362	0.10598	-2.87664	1.26724	0.205069	0.913329	no	0.136158
R01H10.5	R01H10.5	R01H10.5	chrIII:10254745-10258630	N2	bugz-1(tm578)	OK	0.890856	0.121324	-2.87633	0.584852	0.558647	0.999722	no	0.136188
Y50D7A.5	Y50D7A.5	Y50D7A.5	chrIII:230433-235051	N2	bugz-1(tm578)	OK	2.16009	0.294289	-2.87579	2.07614	0.0378811	0.647981	no	0.136239
elc-1	elc-1	elc-1	chrIII:1415535-1417177	N2	bugz-1(tm578)	OK	1.21553	0.165648	-2.87539	1.63867	0.101282	0.808081	no	0.136276
unc-116	unc-116	unc-116	chrIII:8351167-8355093	N2	bugz-1(tm578)	OK	7.38524	1.00704	-2.87452	3.45089	0.000558743	0.104377	no	0.136358
Y71G12A.2	Y71G12A.2	Y71G12A.2	chrI:1895161-1904607	N2	bugz-1(tm578)	OK	2.4628	0.339229	-2.85997	2.43086	0.015063	0.47379	no	0.137741
C34G6.1	C34G6.1	C34G6.1	chrI:5906713-5917784	N2	bugz-1(tm578)	OK	5.69436	0.786609	-2.85582	3.59745	0.000321356	0.0766209	no	0.138138
rme-2	rme-2	rme-2	chrIV:5469981-5473160	N2	bugz-1(tm578)	OK	405.739	56.0631	-2.85543	2.65614	0.00790405	0.38341	no	0.138175
ZC317.7	ZC317.7	ZC317.7	chrV:5468668-5470981	N2	bugz-1(tm578)	OK	5.91864	0.818518	-2.85418	3.43881	0.000584277	0.10533	no	0.138295
Y43F8B.16	Y43F8B.16	Y43F8B.16	chrV:19544445-19546131	N2	bugz-1(tm578)	OK	3.08638	0.42756	-2.85172	2.91471	0.00356021	0.272469	no	0.138531
Y105E8A.25	Y105E8A.25	Y105E8A.25	chrI:14585398-14604126	N2	bugz-1(tm578)	OK	0.586936	0.0815471	-2.8475	0.875785	0.381147	0.999722	no	0.138937
zyg-8	zyg-8	zyg-8	chrIII:12061619-12072157	N2	bugz-1(tm578)	OK	7.18762	1.01207	-2.82821	3.52954	0.000416283	0.0908417	no	0.140807
B0353.1	B0353.1	B0353.1	chrIII:557514-572134	N2	bugz-1(tm578)	OK	3.35534	0.473861	-2.82392	2.41204	0.0158634	0.484395	no	0.141226
K06A9.2	K06A9.2	K06A9.2	chrX:1536412-1540280	N2	bugz-1(tm578)	OK	1.61947	0.229651	-2.81801	2.80155	0.00508573	0.310589	no	0.141806
snf-5	snf-5	snf-5	chrII:12856103-12865730	N2	bugz-1(tm578)	OK	16.2206	2.30259	-2.8165	3.40721	0.000656304	0.107244	no	0.141955
Y68A4A.13	Y68A4A.13	Y68A4A.13	chrV:17207553-17208084	N2	bugz-1(tm578)	OK	17.6532	2.51455	-2.81156	1.58838	0.1122	0.8142	no	0.142442
fozi-1	fozi-1	fozi-1	chrIII:9285955-9296533	N2	bugz-1(tm578)	NOTEST	0.434251	0.0620085	-2.80799	2.27656	0.0228123	1	no	0.142794
tub-2	tub-2	tub-2	chrI:1874147-1883473	N2	bugz-1(tm578)	NOTEST	0.471221	0.0672893	-2.80795	2.27653	0.0228141	1	no	0.142798
nhr-178	nhr-178	nhr-178	chrV:1603976-1607816	N2	bugz-1(tm578)	OK	1.06377	0.151965	-2.80738	2.27607	0.0228419	0.569018	no	0.142855
kcc-2	kcc-2	kcc-2	chrIV:6066947-6074485	N2	bugz-1(tm578)	OK	4.00977	0.5778	-2.79488	3.42916	0.000605457	0.10533	no	0.144098
T28B11.1	T28B11.1	T28B11.1	chrV:10713105-10732397	N2	bugz-1(tm578)	OK	6.32812	0.921885	-2.77912	3.3689	0.00075469	0.114071	no	0.145681
Y20C6A.1	Y20C6A.1	Y20C6A.1	chrV:17371511-17376705	N2	bugz-1(tm578)	NOTEST	0.262639	0.0384641	-2.77149	1.99371	0.0461838	1	no	0.146452
clec-76	clec-76	clec-76	chrIV:3965239-3969017	N2	bugz-1(tm578)	NOTEST	0.499136	0.0731177	-2.77114	1.99346	0.0462115	1	no	0.146489
C35A5.9	C35A5.9	C35A5.9	chrV:10526280-10528367	N2	bugz-1(tm578)	OK	0.908449	0.133134	-2.77053	1.99302	0.0462596	0.676004	no	0.146551
epc-1	epc-1	epc-1	chrIII:12599183-12608347	N2	bugz-1(tm578)	OK	15.8698	2.32772	-2.7693	3.44976	0.000561075	0.104377	no	0.146676
K12D12.5	K12D12.5	K12D12.5	chrII:11860953-11863218	N2	bugz-1(tm578)	OK	4.88224	0.717539	-2.76642	3.29456	0.00098577	0.133932	no	0.146969
F21A10.2	F21A10.2	F21A10.2	chrX:10181742-10194309	N2	bugz-1(tm578)	OK	5.57089	0.828637	-2.7491	3.35818	0.000784563	0.117123	no	0.148744
F53A9.8	F53A9.8	F53A9.8	chrX:8718505-8718848	N2	bugz-1(tm578)	OK	377.045	56.3577	-2.74205	3.39236	0.000692932	0.107981	no	0.149472
fipr-20	fipr-20	fipr-20	chrIII:7462191-7462320	N2	bugz-1(tm578)	OK	90.3672	13.5372	-2.73887	1.50466	0.132411	0.847016	no	0.149802
B0399.1	B0399.1	B0399.1	chrV:19565348-19606078	N2	bugz-1(tm578)	OK	1.28552	0.192725	-2.73773	2.45669	0.0140222	0.466405	no	0.14992
F57A8.1	F57A8.1	F57A8.1	chrV:10037311-10047756	N2	bugz-1(tm578)	OK	2.55412	0.384144	-2.73311	2.62302	0.00871538	0.394706	no	0.150402
col-147	col-147	col-147	chrV:9632245-9633310	N2	bugz-1(tm578)	OK	244.201	37.0243	-2.72152	3.0885	0.00201173	0.202715	no	0.151614
nhr-48	nhr-48	nhr-48	chrX:15708142-15716791	N2	bugz-1(tm578)	OK	2.3578	0.359631	-2.71285	2.98886	0.00280019	0.231917	no	0.152528
ZK1067.2	ZK1067.2	ZK1067.2	chrII:9215133-9222774	N2	bugz-1(tm578)	OK	1.66083	0.254964	-2.70354	3.29534	0.000983031	0.133932	no	0.153516
Y6G8.2	Y6G8.2	Y6G8.2	chrV:17594315-17598700	N2	bugz-1(tm578)	OK	0.678411	0.104165	-2.70329	2.48691	0.0128858	0.454571	no	0.153543
Y51H4A.13	Y51H4A.13	Y51H4A.13	chrIV:16640208-16646298	N2	bugz-1(tm578)	OK	1.08685	0.166907	-2.70303	2.48668	0.0128943	0.454571	no	0.153569
F11F1.1	F11F1.1	F11F1.1	chrIII:13395603-13400400	N2	bugz-1(tm578)	OK	2.39417	0.368754	-2.69879	2.52446	0.0115875	0.439235	no	0.154022
Y41D4A.4	Y41D4A.4	Y41D4A.4	chrIV:1745951-1751699	N2	bugz-1(tm578)	OK	53.1355	8.23332	-2.69013	3.21043	0.00132538	0.158679	no	0.15495
klp-19	klp-19	klp-19	chrIII:13299254-13307139	N2	bugz-1(tm578)	OK	89.0176	14.0096	-2.66768	2.31442	0.0206445	0.550265	no	0.15738
F28C1.3	F28C1.3	F28C1.3	chrV:12468659-12472687	N2	bugz-1(tm578)	OK	1.59214	0.252298	-2.65776	2.72368	0.00645581	0.356455	no	0.158465
hum-7	hum-7	hum-7	chrI:585833-607574	N2	bugz-1(tm578)	OK	0.94762	0.150327	-2.6562	3.00339	0.00266987	0.228965	no	0.158636
F53H4.6	F53H4.6	F53H4.6	chrX:15852855-15860522	N2	bugz-1(tm578)	NOTEST	0.132654	0.0210471	-2.65598	0.121003	0.903688	1	no	0.158662
blmp-1	blmp-1	blmp-1	chrI:10409348-10413836	N2	bugz-1(tm578)	NOTEST	0.152895	0.0242597	-2.65591	1.50045	0.133498	1	no	0.158669
osm-12	osm-12	osm-12	chrIII:12190935-12202330	N2	bugz-1(tm578)	NOTEST	0.174993	0.0277673	-2.65584	1.50041	0.133508	1	no	0.158677
hsp-70	hsp-70	hsp-70	chrI:9317726-9327203	N2	bugz-1(tm578)	OK	1.32683	0.210543	-2.65579	2.00698	0.0447516	0.676004	no	0.158681
egl-20	egl-20	egl-20	chrIV:9812417-9815500	N2	bugz-1(tm578)	NOTEST	0.208347	0.0330622	-2.65573	1.50035	0.133524	1	no	0.158688
Y52B11A.7	Y52B11A.7	Y52B11A.7	chrI:10954061-11481796	N2	bugz-1(tm578)	NOTEST	0.217171	0.0344632	-2.65571	0.05662	0.954848	1	no	0.158692
Y39G10AR.17	Y39G10AR.17	Y39G10AR.17	chrI:2377089-2381852	N2	bugz-1(tm578)	NOTEST	0.223004	0.0353892	-2.65569	1.50032	0.133531	1	no	0.158693
exc-7	exc-7	exc-7	chrII:9575892-9580999	N2	bugz-1(tm578)	OK	1.59053	0.252408	-2.65567	2.62862	0.00857311	0.394083	no	0.158694
F55C10.4	F55C10.4	F55C10.4	chrV:11386674-11388655	N2	bugz-1(tm578)	NOTEST	0.234397	0.0371981	-2.65565	1.5003	0.133536	1	no	0.158697
H25K10.1	H25K10.1	H25K10.1	chrIV:16202354-16206968	N2	bugz-1(tm578)	NOTEST	0.471966	0.0748999	-2.65564	1.90253	0.0571015	1	no	0.158698
cyp-13A12	cyp-13A12	cyp-13A12	chrIII:13024511-13027892	N2	bugz-1(tm578)	OK	1.43042	0.227005	-2.65564	2.54297	0.0109915	0.426373	no	0.158698
eat-2	eat-2	eat-2	chrII:14166784-14171551	N2	bugz-1(tm578)	NOTEST	0.245278	0.038926	-2.65561	1.50028	0.133541	1	no	0.158702
clec-60	clec-60	clec-60	chrII:10480072-10481738	N2	bugz-1(tm578)	OK	0.998517	0.158497	-2.65533	2.1425	0.0321529	0.629144	no	0.158732
F36H12.10	F36H12.10	F36H12.10	chrIV:5249381-5308850	N2	bugz-1(tm578)	OK	0.681285	0.108144	-2.65531	1.90229	0.0571332	0.727351	no	0.158735
K07B1.8	K07B1.8	K07B1.8	chrV:9339113-9340907	N2	bugz-1(tm578)	OK	1.01993	0.161899	-2.65531	2.14249	0.0321544	0.629144	no	0.158735
C25G4.7	C25G4.7	C25G4.7	chrIV:12456929-12458531	N2	bugz-1(tm578)	NOTEST	0.397762	0.0631469	-2.65512	1.5	0.133614	1	no	0.158755
C31B8.12	C31B8.12	C31B8.12	chrV:2925191-2927014	N2	bugz-1(tm578)	NOTEST	0.413321	0.0656192	-2.65507	1.49998	0.133621	1	no	0.158761
F15A4.9	F15A4.9	F15A4.9	chrII:12479504-12480825	N2	bugz-1(tm578)	NOTEST	0.455427	0.0723108	-2.65494	1.4999	0.133641	1	no	0.158776
F22H10.1	F22H10.1	F22H10.1	chrX:16702358-16703357	N2	bugz-1(tm578)	NOTEST	0.510052	0.0809939	-2.65476	1.4998	0.133667	1	no	0.158795
Y37F4.1	Y37F4.1	Y37F4.1	chrI:10859540-10860762	N2	bugz-1(tm578)	NOTEST	0.56916	0.090392	-2.65457	1.49969	0.133695	1	no	0.158817
ins-31	ins-31	ins-31	chrII:3127035-3127785	N2	bugz-1(tm578)	OK	0.720964	0.11454	-2.65408	1.49941	0.133767	0.850688	no	0.158871
Y69A2AR.17	Y69A2AR.17	Y69A2AR.17	chrIV:2497814-2502050	N2	bugz-1(tm578)	OK	1.74498	0.277321	-2.65358	1.90105	0.0572953	0.727351	no	0.158925
Y47D7A.2	Y47D7A.2	Y47D7A.2	chrV:4420260-4420732	N2	bugz-1(tm578)	OK	1.42421	0.22663	-2.65175	1.4981	0.134107	0.850688	no	0.159127
F41C3.1	F41C3.1	F41C3.1	chrII:4752374-4752929	N2	bugz-1(tm578)	OK	1.60709	0.255821	-2.65125	1.49782	0.134181	0.850688	no	0.159183
W02B8.2	W02B8.2	W02B8.2	chrII:13908828-13915095	N2	bugz-1(tm578)	OK	2.83486	0.452256	-2.64806	3.22764	0.00124815	0.154006	no	0.159534
T22F3.3	T22F3.3	T22F3.3	chrV:3579043-3585036	N2	bugz-1(tm578)	OK	439.595	70.7427	-2.63552	2.32516	0.0200633	0.546214	no	0.160927
F25D7.4	F25D7.4	F25D7.4	chrI:10418224-10422467	N2	bugz-1(tm578)	OK	36.5313	5.88092	-2.63502	2.88749	0.00388331	0.278978	no	0.160983
pzf-1	pzf-1	pzf-1	chrV:15926645-15928345	N2	bugz-1(tm578)	OK	11.739	1.89743	-2.62919	3.2905	0.00100011	0.134371	no	0.161635
lin-59	lin-59	lin-59	chrI:3713519-3721159	N2	bugz-1(tm578)	OK	3.49382	0.565495	-2.62722	3.27388	0.00106083	0.13793	no	0.161856
Y39B6A.42	Y39B6A.42	Y39B6A.42	chrV:18968017-18969581	N2	bugz-1(tm578)	OK	16.8844	2.73374	-2.62674	2.78436	0.00536331	0.320464	no	0.161909
F46C5.1	F46C5.1	F46C5.1	chrII:8820080-8821125	N2	bugz-1(tm578)	OK	4.77818	0.775071	-2.62406	2.66652	0.00766417	0.378368	no	0.162211
W05F2.4	W05F2.4	W05F2.4	chrI:3374790-3402865	N2	bugz-1(tm578)	OK	4.4046	0.717032	-2.6189	2.98998	0.00278993	0.231917	no	0.162792
col-141	col-141	col-141	chrV:6829686-6830676	N2	bugz-1(tm578)	OK	11.3725	1.86545	-2.60795	3.13915	0.00169441	0.182936	no	0.164032
klp-16	klp-16	klp-16	chrI:9512442-9514746	N2	bugz-1(tm578)	OK	129.613	21.3121	-2.60446	2.86283	0.0041988	0.286476	no	0.164429
gnrr-4	gnrr-4	gnrr-4	chrX:5738748-5743267	N2	bugz-1(tm578)	NOTEST	0.43209	0.0710498	-2.60443	1.50263	0.132933	1	no	0.164433
col-103	col-103	col-103	chrIV:762419-763678	N2	bugz-1(tm578)	OK	438.024	72.0392	-2.60416	2.6902	0.00714096	0.369011	no	0.164464
F27D4.6	F27D4.6	F27D4.6	chrI:7731143-7737988	N2	bugz-1(tm578)	NOTEST	0.485714	0.0800909	-2.6004	2.22332	0.0261941	1	no	0.164893
sod-3	sod-3	sod-3	chrX:17092633-17094139	N2	bugz-1(tm578)	OK	28.4568	4.70087	-2.59777	3.27645	0.00105121	0.13793	no	0.165193
W03G11.4	W03G11.4	W03G11.4	chrX:12076482-12093006	N2	bugz-1(tm578)	OK	1.57753	0.261219	-2.59434	2.63408	0.00843651	0.391208	no	0.165587
math-45	math-45	math-45	chrII:1510297-1517398	N2	bugz-1(tm578)	OK	2.28366	0.378221	-2.59404	2.63378	0.00844403	0.391208	no	0.165621
ZK849.1	ZK849.1	ZK849.1	chrI:14182773-14185624	N2	bugz-1(tm578)	OK	1.54592	0.256096	-2.5937	2.25282	0.0242707	0.584624	no	0.165659
Y67D8A.3	Y67D8A.3	Y67D8A.3	chrIV:3253500-3254539	N2	bugz-1(tm578)	OK	3.45595	0.576239	-2.58434	2.5529	0.010683	0.422154	no	0.166738
F20G4.2	F20G4.2	F20G4.2	chrI:7906819-7918335	N2	bugz-1(tm578)	OK	1.27302	0.212731	-2.58116	0.693104	0.488244	0.999722	no	0.167107
clec-227	clec-227	clec-227	chrV:14472512-14474349	N2	bugz-1(tm578)	OK	10.8753	1.81815	-2.58052	3.16853	0.00153212	0.178138	no	0.167182
dapk-1	dapk-1	dapk-1	chrI:1305575-1328229	N2	bugz-1(tm578)	NOTEST	0.236268	0.0396872	-2.57368	2.07091	0.0383668	1	no	0.167975
C17H12.6	C17H12.6	C17H12.6	chrIV:6821325-6822472	N2	bugz-1(tm578)	OK	2.78833	0.468801	-2.57235	2.4572	0.0140023	0.466405	no	0.16813
unc-22	unc-22	unc-22	chrIV:11972677-12010977	N2	bugz-1(tm578)	OK	1.12899	0.190032	-2.57071	2.57905	0.00990722	0.417733	no	0.16832
T27F6.4	T27F6.4	T27F6.4	chrI:12484169-12486449	N2	bugz-1(tm578)	OK	292.631	49.4761	-2.56428	2.83676	0.00455743	0.294697	no	0.169073
fzr-1	fzr-1	fzr-1	chrII:9640916-9644388	N2	bugz-1(tm578)	OK	6.93528	1.17508	-2.5612	3.19371	0.00140456	0.166509	no	0.169435
C14C11.2	C14C11.2	C14C11.2	chrV:5660911-5663357	N2	bugz-1(tm578)	OK	17.3577	2.95003	-2.55677	3.24576	0.00117139	0.150686	no	0.169955
T19C9.8	T19C9.8	T19C9.8	chrV:17238388-17240624	N2	bugz-1(tm578)	OK	1.57125	0.267225	-2.55578	2.34077	0.0192442	0.532497	no	0.170072
Y66D12A.5	Y66D12A.5	Y66D12A.5	chrIII:11581532-11588819	N2	bugz-1(tm578)	OK	12.665	2.16	-2.55174	3.24008	0.00119494	0.152097	no	0.170549
zip-5	zip-5	zip-5	chrV:13264526-13269801	N2	bugz-1(tm578)	OK	7.52364	1.29425	-2.53932	1.23037	0.218559	0.937501	no	0.172024
Y71G12B.11	Y71G12B.11	Y71G12B.11	chrI:1721592-1751056	N2	bugz-1(tm578)	OK	7.27119	1.25278	-2.53705	1.37112	0.170338	0.886515	no	0.172294
Y111B2A.10	Y111B2A.10	Y111B2A.10	chrIII:12595899-12598490	N2	bugz-1(tm578)	OK	61.3755	10.5747	-2.53705	2.51201	0.0120044	0.442946	no	0.172295
T09B4.5	T09B4.5	T09B4.5	chrI:6154076-6159124	N2	bugz-1(tm578)	OK	37.2696	6.44037	-2.53279	1.43883	0.150199	0.871825	no	0.172805
C12D12.1	C12D12.1	C12D12.1	chrX:3499240-3505225	N2	bugz-1(tm578)	OK	43.7678	7.56349	-2.53274	2.56221	0.0104009	0.41918	no	0.172809
F44F1.3	F44F1.3	F44F1.3	chrI:13254128-13257655	N2	bugz-1(tm578)	OK	0.723315	0.125213	-2.53024	2.19319	0.0282939	0.60554	no	0.17311
F02H6.1	F02H6.1	F02H6.1	chrIV:14199230-14201748	N2	bugz-1(tm578)	NOTEST	0.443746	0.0768246	-2.53009	1.80391	0.0712455	1	no	0.173127
T16G1.4	T16G1.4	T16G1.4	chrV:12940016-12941826	N2	bugz-1(tm578)	NOTEST	0.532447	0.0921911	-2.52994	1.8038	0.071263	1	no	0.173146
ptp-3	ptp-3	ptp-3	chrII:10968307-11012163	N2	bugz-1(tm578)	OK	4.49154	0.777897	-2.52956	2.80545	0.00502461	0.308496	no	0.173192
F15G9.5	F15G9.5	F15G9.5	chrX:9717559-9753698	N2	bugz-1(tm578)	OK	0.947569	0.164151	-2.52921	0.340647	0.733369	0.999722	no	0.173234
Y111B2A.21	Y111B2A.21	Y111B2A.21	chrIII:12746330-12747488	N2	bugz-1(tm578)	OK	1.16306	0.201534	-2.52883	1.80301	0.0713874	0.757205	no	0.173279
Y105C5B.20	Y105C5B.20	Y105C5B.20	chrIV:15993642-15994403	N2	bugz-1(tm578)	OK	1.28977	0.223525	-2.5286	1.80285	0.0714125	0.757205	no	0.173306
F38G1.3	F38G1.3	F38G1.3	chrX:476562-478013	N2	bugz-1(tm578)	OK	1.47757	0.256132	-2.52827	1.80261	0.0714498	0.757205	no	0.173347
Y71H2AM.16	Y71H2AM.16	Y71H2AM.16	chrIII:2757157-2760806	N2	bugz-1(tm578)	OK	6.01517	1.04524	-2.52477	3.02562	0.00248122	0.223641	no	0.173767
cyp-35A5	cyp-35A5	cyp-35A5	chrV:3936358-3938481	N2	bugz-1(tm578)	OK	3.84782	0.669755	-2.52234	2.8933	0.00381219	0.278826	no	0.174061
cpr-1	cpr-1	cpr-1	chrV:11975491-11976732	N2	bugz-1(tm578)	OK	618.057	108.04	-2.51617	2.50507	0.0122427	0.444559	no	0.174806
rig-1	rig-1	rig-1	chrX:8661234-8671727	N2	bugz-1(tm578)	OK	3.20901	0.567905	-2.49841	2.51578	0.0118769	0.442946	no	0.176972
ugt-44	ugt-44	ugt-44	chrIV:10469734-10471862	N2	bugz-1(tm578)	OK	27.6618	4.8977	-2.49772	3.14623	0.00165392	0.181995	no	0.177056
R10D12.14	R10D12.14	R10D12.14	chrV:13962394-13965383	N2	bugz-1(tm578)	OK	19.7783	3.5029	-2.4973	1.90106	0.0572943	0.727351	no	0.177108
Y69H2.14	Y69H2.14	Y69H2.14	chrV:18638446-18639553	N2	bugz-1(tm578)	OK	217.477	38.5579	-2.49577	2.80974	0.00495816	0.308496	no	0.177296
abt-4	abt-4	abt-4	chrV:323797-330725	N2	bugz-1(tm578)	OK	3.1402	0.558482	-2.49127	3.14375	0.00166798	0.181995	no	0.177849
clec-169	clec-169	clec-169	chrIV:1261325-1264543	N2	bugz-1(tm578)	OK	1.47171	0.262776	-2.48559	2.36797	0.0178858	0.521281	no	0.178551
Y43F8B.13	Y43F8B.13	Y43F8B.13	chrV:19455980-19463723	N2	bugz-1(tm578)	OK	0.75929	0.135575	-2.48556	1.90083	0.0573243	0.727351	no	0.178555
F21A9.2	F21A9.2	F21A9.2	chrI:3706098-3708742	N2	bugz-1(tm578)	OK	0.837225	0.1495	-2.48547	1.99386	0.0461679	0.676004	no	0.178566
clec-61	clec-61	clec-61	chrII:10488667-10490435	N2	bugz-1(tm578)	OK	1.73215	0.309312	-2.48543	2.36782	0.0178931	0.521281	no	0.178571
Y46H3A.4	Y46H3A.4	Y46H3A.4	chrV:1809649-1812521	N2	bugz-1(tm578)	OK	4.04882	0.723089	-2.48526	2.70851	0.00675862	0.368132	no	0.178593
mab-20	mab-20	mab-20	chrI:1644588-1651381	N2	bugz-1(tm578)	OK	17.0696	3.05481	-2.48227	3.14328	0.00167065	0.181995	no	0.178962
unc-15	unc-15	unc-15	chrI:7376618-7383194	N2	bugz-1(tm578)	OK	316.756	56.783	-2.47984	2.21864	0.0265111	0.59582	no	0.179264
Y48B6A.10	Y48B6A.10	Y48B6A.10	chrII:14214311-14217042	N2	bugz-1(tm578)	OK	1.46116	0.263219	-2.47278	2.43457	0.0149094	0.473187	no	0.180144
Y43F4B.9	Y43F4B.9	Y43F4B.9	chrIII:13314967-13316874	N2	bugz-1(tm578)	OK	0.722738	0.131074	-2.4631	2.13028	0.0331488	0.634632	no	0.181358
klp-15	klp-15	klp-15	chrI:5577057-5579302	N2	bugz-1(tm578)	OK	108.041	19.5962	-2.46294	2.75838	0.00580886	0.331104	no	0.181377
ZC53.1	ZC53.1	ZC53.1	chrX:1911395-1913251	N2	bugz-1(tm578)	OK	1.03987	0.188627	-2.4628	2.13002	0.0331697	0.634632	no	0.181395
chaperone	chaperone	chaperone	chrI:2599979-2602628	N2	bugz-1(tm578)	OK	2.82112	0.516209	-2.45024	2.45685	0.0140163	0.466405	no	0.18298
Y54G2A.26	Y54G2A.26	Y54G2A.26	chrIV:2986093-2995571	N2	bugz-1(tm578)	OK	14.0991	2.59637	-2.44104	3.08462	0.0020381	0.203676	no	0.184151
T04A8.7	T04A8.7	T04A8.7	chrIII:4695324-4700188	N2	bugz-1(tm578)	OK	27.8129	5.12693	-2.43959	1.77393	0.0760755	0.768508	no	0.184336
ani-2	ani-2	ani-2	chrII:6361137-6365255	N2	bugz-1(tm578)	OK	41.4862	7.64941	-2.43921	2.83488	0.00458427	0.294856	no	0.184384
sams-1	sams-1	sams-1	chrX:11965903-11969707	N2	bugz-1(tm578)	OK	220.944	40.9454	-2.43191	2.63413	0.00843543	0.391208	no	0.18532
lea-1	lea-1	lea-1	chrV:10020514-10031065	N2	bugz-1(tm578)	OK	423.869	78.66	-2.42992	2.07931	0.0375889	0.647981	no	0.185576
T25G12.6	T25G12.6	T25G12.6	chrX:17225150-17229964	N2	bugz-1(tm578)	OK	1.92966	0.35844	-2.42854	2.75885	0.00580054	0.331104	no	0.185753
F35E12.5	F35E12.5	F35E12.5	chrV:13737071-13738451	N2	bugz-1(tm578)	OK	2.77502	0.515775	-2.42768	2.45318	0.0141598	0.466405	no	0.185864
ida-1	ida-1	ida-1	chrIII:5755488-5765765	N2	bugz-1(tm578)	OK	2.09222	0.389198	-2.42646	2.77859	0.00545957	0.322035	no	0.186022
mab-3	mab-3	mab-3	chrII:9733343-9737933	N2	bugz-1(tm578)	NOTEST	0.557847	0.103879	-2.42497	1.48538	0.137443	1	no	0.186214
F17B5.1	F17B5.1	F17B5.1	chrI:13184899-13188165	N2	bugz-1(tm578)	OK	1.14313	0.21292	-2.4246	2.43333	0.0149607	0.473573	no	0.186261
eor-1	eor-1	eor-1	chrIV:4793192-4799347	N2	bugz-1(tm578)	OK	15.9608	2.97311	-2.42449	3.05342	0.00226248	0.210446	no	0.186276
rsa-2	rsa-2	rsa-2	chrIII:11063410-11068635	N2	bugz-1(tm578)	OK	28.3249	5.27812	-2.42397	2.89132	0.00383632	0.278826	no	0.186342
W04A4.2	W04A4.2	W04A4.2	chrI:13682408-13684327	N2	bugz-1(tm578)	OK	14.0161	2.63411	-2.41169	3.01864	0.00253909	0.225755	no	0.187935
stau-1	stau-1	stau-1	chrX:1027670-1035242	N2	bugz-1(tm578)	OK	9.51866	1.79438	-2.40727	3.0671	0.00216147	0.209869	no	0.188512
nkcc-1	nkcc-1	nkcc-1	chrIV:14107698-14116002	N2	bugz-1(tm578)	OK	21.867	4.12299	-2.40699	2.83977	0.00451465	0.294697	no	0.188548
F40F4.6	F40F4.6	F40F4.6	chrX:3235758-3243614	N2	bugz-1(tm578)	OK	30.4397	5.77942	-2.39696	2.67755	0.0074162	0.373812	no	0.189865
kin-1	kin-1	kin-1	chrI:14919517-14951554	N2	bugz-1(tm578)	OK	13.5031	2.56832	-2.3944	2.44306	0.0145634	0.470856	no	0.190202
B0348.2	B0348.2	B0348.2	chrV:45466-46880	N2	bugz-1(tm578)	OK	6.33725	1.20633	-2.39323	1.69666	0.0897603	0.78911	no	0.190355
pgp-8	pgp-8	pgp-8	chrX:10859277-10864349	N2	bugz-1(tm578)	NOTEST	0.155574	0.0296176	-2.39307	1.69655	0.0897819	1	no	0.190376
gcy-9	gcy-9	gcy-9	chrX:11332515-11337999	N2	bugz-1(tm578)	NOTEST	0.091274	0.0173771	-2.39302	1.33633	0.181442	1	no	0.190384
C26D10.4	C26D10.4	C26D10.4	chrII:8329689-8333398	N2	bugz-1(tm578)	NOTEST	0.246608	0.0469541	-2.39289	1.69642	0.0898055	1	no	0.1904
K02F6.3	K02F6.3	K02F6.3	chrII:2546289-2549515	N2	bugz-1(tm578)	NOTEST	0.123829	0.0235771	-2.39289	1.33626	0.181465	1	no	0.1904
W04A8.6	W04A8.6	W04A8.6	chrI:13853065-13859538	N2	bugz-1(tm578)	NOTEST	0.14198	0.0270344	-2.39282	1.33622	0.181478	1	no	0.19041
Y39D8B.3	Y39D8B.3	Y39D8B.3	chrV:374408-379673	N2	bugz-1(tm578)	NOTEST	0.143665	0.0273553	-2.39282	1.33621	0.181479	1	no	0.19041
F23A7.5	F23A7.5	F23A7.5	chrX:16229379-16236773	N2	bugz-1(tm578)	NOTEST	0.165513	0.0315173	-2.39273	1.33617	0.181494	1	no	0.190422
cutl-12	cutl-12	cutl-12	chrII:8630714-8634246	N2	bugz-1(tm578)	NOTEST	0.175404	0.0334016	-2.39269	1.33615	0.181501	1	no	0.190427
sel-7	sel-7	sel-7	chrX:14332714-14340402	N2	bugz-1(tm578)	NOTEST	0.183258	0.034898	-2.39266	1.04013	0.29828	1	no	0.190431
cyp-13A10	cyp-13A10	cyp-13A10	chrII:9660771-9662868	N2	bugz-1(tm578)	NOTEST	0.559657	0.106577	-2.39265	1.91289	0.0557625	1	no	0.190433
ctl-1	ctl-1	ctl-1	chrII:14303461-14306195	N2	bugz-1(tm578)	NOTEST	0.408797	0.0778519	-2.39258	1.6962	0.0898477	1	no	0.190441
cdc-25.2	cdc-25.2	cdc-25.2	chrV:1577690-1584935	N2	bugz-1(tm578)	OK	3.08744	0.588002	-2.39252	2.66506	0.00769752	0.378368	no	0.19045
C38C6.5	C38C6.5	C38C6.5	chrII:14630455-14632539	N2	bugz-1(tm578)	NOTEST	0.224623	0.0427798	-2.3925	1.33604	0.181536	1	no	0.190452
C03F11.1	C03F11.1	C03F11.1	chrX:5390696-5394107	N2	bugz-1(tm578)	NOTEST	0.233841	0.0445366	-2.39247	1.33602	0.181543	1	no	0.190457
Y4C6A.1	Y4C6A.1	Y4C6A.1	chrIV:5458867-5460722	N2	bugz-1(tm578)	NOTEST	0.247589	0.0471567	-2.39241	1.33599	0.181553	1	no	0.190464
R151.1	R151.1	R151.1	chrIII:7216454-7219545	N2	bugz-1(tm578)	NOTEST	0.251445	0.0478917	-2.3924	1.33598	0.181555	1	no	0.190466
Y17G7B.13	Y17G7B.13	Y17G7B.13	chrII:12042824-12047911	N2	bugz-1(tm578)	NOTEST	0.512198	0.0975573	-2.39238	1.69606	0.0898747	1	no	0.190468
lin-31	lin-31	lin-31	chrII:3982566-3986958	N2	bugz-1(tm578)	OK	1.03905	0.197907	-2.39237	2.06417	0.0390015	0.647981	no	0.190469
col-172	col-172	col-172	chrX:6672785-6674363	N2	bugz-1(tm578)	OK	1.30464	0.248495	-2.39236	2.16204	0.0306153	0.618394	no	0.19047
lact-7	lact-7	lact-7	chrX:11761390-11764168	N2	bugz-1(tm578)	OK	0.577899	0.110081	-2.39225	1.69597	0.0898918	0.78911	no	0.190485
cutl-11	cutl-11	cutl-11	chrX:11648281-11650842	N2	bugz-1(tm578)	NOTEST	0.296014	0.0563872	-2.39223	1.33588	0.181587	1	no	0.190488
R07A4.4	R07A4.4	R07A4.4	chrX:10751693-10754706	N2	bugz-1(tm578)	NOTEST	0.302485	0.0576208	-2.3922	1.33587	0.181591	1	no	0.190491
Y55D5A.3	Y55D5A.3	Y55D5A.3	chrIII:2970666-2975775	N2	bugz-1(tm578)	NOTEST	0.324799	0.0618753	-2.39211	1.33582	0.181607	1	no	0.190503
try-5	try-5	try-5	chrV:9347109-9348624	N2	bugz-1(tm578)	NOTEST	0.353226	0.0672958	-2.392	1.33576	0.181627	1	no	0.190518
col-116	col-116	col-116	chrIV:8356757-8357836	N2	bugz-1(tm578)	OK	1.13412	0.216085	-2.39191	1.91229	0.0558386	0.720598	no	0.190531
C01F1.5	C01F1.5	C01F1.5	chrII:4279781-4281821	N2	bugz-1(tm578)	OK	0.77113	0.146927	-2.39188	1.6957	0.0899421	0.78911	no	0.190535
C17F4.3	C17F4.3	C17F4.3	chrII:3240539-3241722	N2	bugz-1(tm578)	NOTEST	0.441176	0.0840717	-2.39166	1.33557	0.18169	1	no	0.190563
F41G4.1	F41G4.1	F41G4.1	chrX:16841021-16842835	N2	bugz-1(tm578)	NOTEST	0.45216	0.0861673	-2.39162	1.33555	0.181697	1	no	0.190568
F58A4.1	F58A4.1	F58A4.1	chrIII:9598375-9600646	N2	bugz-1(tm578)	OK	0.924458	0.176177	-2.39158	0.552039	0.580922	0.999722	no	0.190573
W03D8.11	W03D8.11	W03D8.11	chrI:2818766-2820689	N2	bugz-1(tm578)	NOTEST	0.511899	0.0975675	-2.39139	1.33542	0.18174	1	no	0.190599
F21H12.7	F21H12.7	F21H12.7	chrII:6091777-6092713	N2	bugz-1(tm578)	NOTEST	0.525793	0.100219	-2.39133	1.33539	0.18175	1	no	0.190605
cyp-33E3	cyp-33E3	cyp-33E3	chrIV:8615003-8615853	N2	bugz-1(tm578)	NOTEST	0.540462	0.103019	-2.39128	1.33536	0.18176	1	no	0.190613
clec-208	clec-208	clec-208	chrV:2097952-2099140	N2	bugz-1(tm578)	NOTEST	0.550704	0.104975	-2.39124	1.33533	0.181767	1	no	0.19062
fipr-23	fipr-23	fipr-23	chrI:14153289-14154155	N2	bugz-1(tm578)	OK	0.580403	0.110645	-2.39112	1.33527	0.181788	0.893536	no	0.190635
W03D8.7	W03D8.7	W03D8.7	chrI:2796383-2797262	N2	bugz-1(tm578)	OK	0.653498	0.124604	-2.39084	1.33511	0.18184	0.893536	no	0.190672
T02H6.9	T02H6.9	T02H6.9	chrII:679030-679681	N2	bugz-1(tm578)	OK	0.685889	0.130791	-2.39071	1.33504	0.181864	0.893536	no	0.190688
Y71F9AL.11	Y71F9AL.11	Y71F9AL.11	chrI:2862403-2864447	N2	bugz-1(tm578)	OK	0.695742	0.132674	-2.39067	1.33502	0.181871	0.893536	no	0.190694
F32H2.6	F32H2.6	F32H2.6	chrI:8998598-8999556	N2	bugz-1(tm578)	OK	0.743821	0.141861	-2.39047	1.33491	0.181907	0.893536	no	0.190719
C47E8.1	C47E8.1	C47E8.1	chrV:14666080-14667083	N2	bugz-1(tm578)	OK	1.49915	0.285923	-2.39045	1.69469	0.0901339	0.789782	no	0.190723
R06A10.1	R06A10.1	R06A10.1	chrI:1085969-1088453	N2	bugz-1(tm578)	OK	4.23989	0.808868	-2.39005	2.17757	0.0294382	0.618394	no	0.190776
C14C6.12	C14C6.12	C14C6.12	chrV:570571-571178	N2	bugz-1(tm578)	OK	0.850458	0.162248	-2.39004	1.33466	0.181986	0.893536	no	0.190777
K10C2.6	K10C2.6	K10C2.6	chrX:6451319-6455091	N2	bugz-1(tm578)	OK	0.897722	0.171288	-2.38985	0.974489	0.329814	0.999722	no	0.190803
C16C8.9	C16C8.9	C16C8.9	chrII:3462604-3463189	N2	bugz-1(tm578)	OK	0.966319	0.184411	-2.38957	1.3344	0.182072	0.893536	no	0.190839
F31E3.6	F31E3.6	F31E3.6	chrIII:6982445-6982998	N2	bugz-1(tm578)	OK	1.00643	0.192087	-2.38941	1.33431	0.182101	0.893536	no	0.19086
C29G2.1	C29G2.1	C29G2.1	chrV:2591174-2591757	N2	bugz-1(tm578)	OK	1.22163	0.233293	-2.3886	1.33386	0.18225	0.893536	no	0.190969
shn-1	shn-1	shn-1	chrII:11384510-11390778	N2	bugz-1(tm578)	OK	1.39701	0.266896	-2.38799	2.21468	0.026782	0.599335	no	0.191048
Y25C1A.5	Y25C1A.5	Y25C1A.5	chrII:3078790-3087673	N2	bugz-1(tm578)	OK	25.7807	4.92689	-2.38754	2.91561	0.00354988	0.272469	no	0.191108
fbf-1	fbf-1	fbf-1	chrII:6078375-6080771	N2	bugz-1(tm578)	OK	22.5217	4.31765	-2.383	3.01007	0.00261191	0.228965	no	0.191711
clec-205	clec-205	clec-205	chrV:1760893-1765302	N2	bugz-1(tm578)	OK	3.64923	0.701946	-2.37816	2.77642	0.00549609	0.322615	no	0.192355
K07E3.4	K07E3.4	K07E3.4	chrX:8080817-8083961	N2	bugz-1(tm578)	OK	88.2341	17.0289	-2.37335	2.44334	0.0145519	0.470856	no	0.192997
cids-2	cids-2	cids-2	chrI:8804794-8808041	N2	bugz-1(tm578)	OK	45.0909	8.70805	-2.37242	2.54956	0.010786	0.42225	no	0.193122
Y18D10A.8	Y18D10A.8	Y18D10A.8	chrI:12844311-12858251	N2	bugz-1(tm578)	OK	11.2867	2.19181	-2.36442	1.89576	0.0579924	0.730925	no	0.194194
oac-14	oac-14	oac-14	chrX:10139312-10141946	N2	bugz-1(tm578)	OK	4.00484	0.778669	-2.36266	2.86734	0.00413935	0.284392	no	0.194432
W03G9.3	W03G9.3	W03G9.3	chrI:4959398-4961520	N2	bugz-1(tm578)	OK	8.796	1.71148	-2.3616	2.96723	0.00300492	0.244691	no	0.194575
T23F4.3	T23F4.3	T23F4.3	chrII:1169845-1172115	N2	bugz-1(tm578)	OK	6.5304	1.27857	-2.35264	2.64483	0.00817328	0.390638	no	0.195787
F54D12.5	F54D12.5	F54D12.5	chrII:1369051-1372618	N2	bugz-1(tm578)	OK	2.37309	0.465408	-2.3502	2.30515	0.0211584	0.556784	no	0.196119
col-92	col-92	col-92	chrIII:10982047-10983135	N2	bugz-1(tm578)	OK	81.0218	15.9331	-2.34629	2.89925	0.00374051	0.278826	no	0.196652
cogc-8	cogc-8	cogc-8	chrIV:240551-244129	N2	bugz-1(tm578)	OK	26.9466	5.31663	-2.34152	2.90096	0.00372023	0.278826	no	0.197302
F22G12.5	F22G12.5	F22G12.5	chrI:13162486-13182647	N2	bugz-1(tm578)	OK	5.73654	1.13687	-2.33512	2.95162	0.0031611	0.253106	no	0.19818
C34D4.14	C34D4.14	C34D4.14	chrIV:7134329-7144547	N2	bugz-1(tm578)	OK	10.6088	2.10411	-2.33398	2.80774	0.00498908	0.308496	no	0.198336
cyp-33A1	cyp-33A1	cyp-33A1	chrV:7679318-7681455	N2	bugz-1(tm578)	OK	15.3476	3.06426	-2.3244	2.96619	0.00301513	0.244691	no	0.199657
ZK337.1	ZK337.1	ZK337.1	chrI:14993807-15001440	N2	bugz-1(tm578)	OK	2.81254	0.561775	-2.32381	2.70089	0.00691532	0.369011	no	0.199739
C55C3.3	C55C3.3	C55C3.3	chrIV:5685277-5688245	N2	bugz-1(tm578)	OK	3.97014	0.795883	-2.31856	2.70413	0.00684841	0.369011	no	0.200467
vab-1	vab-1	vab-1	chrII:4571987-4601342	N2	bugz-1(tm578)	OK	9.09255	1.8262	-2.31584	0.902495	0.366794	0.999722	no	0.200846
Y54E2A.6	Y54E2A.6	Y54E2A.6	chrII:14758020-14778039	N2	bugz-1(tm578)	OK	7.63711	1.53449	-2.31527	2.87177	0.00408174	0.284392	no	0.200925
H04D03.2	H04D03.2	H04D03.2	chrIII:10437965-10442292	N2	bugz-1(tm578)	OK	8.51241	1.71182	-2.31404	1.58724	0.112457	0.8142	no	0.201097
K09C4.5	K09C4.5	K09C4.5	chrX:3282600-3285709	N2	bugz-1(tm578)	OK	6.74352	1.36311	-2.3066	2.86145	0.00421707	0.286476	no	0.202136
F36H1.3	F36H1.3	F36H1.3	chrIV:11050556-11052402	N2	bugz-1(tm578)	OK	2.275	0.460955	-2.30317	2.42015	0.0155141	0.480204	no	0.202618
ZK131.11	ZK131.11	ZK131.11	chrII:13792137-13817561	N2	bugz-1(tm578)	OK	3.4776	0.704624	-2.30317	2.40539	0.0161554	0.487159	no	0.202618
Y54F10BM.9	Y54F10BM.9	Y54F10BM.9	chrIII:2295330-2304902	N2	bugz-1(tm578)	OK	2.09731	0.42547	-2.30141	2.76198	0.00574523	0.331104	no	0.202865
C40H1.7	C40H1.7	C40H1.7	chrIII:9324950-9327038	N2	bugz-1(tm578)	OK	16.5212	3.35246	-2.30102	2.92464	0.0034486	0.267311	no	0.202919
F25B5.2	F25B5.2	F25B5.2	chrIII:5958724-5962267	N2	bugz-1(tm578)	OK	49.5251	10.0506	-2.30087	2.6922	0.00709822	0.369011	no	0.20294
C33D12.2	C33D12.2	C33D12.2	chrX:3041969-3045784	N2	bugz-1(tm578)	OK	0.611915	0.124863	-2.29299	1.82622	0.0678177	0.748911	no	0.204053
eel-1	eel-1	eel-1	chrIV:3032729-3049968	N2	bugz-1(tm578)	OK	14.4605	2.951	-2.29285	2.5764	0.00998342	0.417733	no	0.204073
Y48G1C.11	Y48G1C.11	Y48G1C.11	chrI:86840-90607	N2	bugz-1(tm578)	OK	0.759232	0.154945	-2.29279	1.82605	0.0678422	0.748911	no	0.204081
M02B7.4	M02B7.4	M02B7.4	chrIV:3801596-3803367	N2	bugz-1(tm578)	OK	1.14814	0.2344	-2.29225	1.82562	0.0679068	0.748911	no	0.204156
Y47G6A.4	Y47G6A.4	Y47G6A.4	chrI:3547092-3559811	N2	bugz-1(tm578)	OK	16.9487	3.46614	-2.28978	2.1977	0.0279703	0.605038	no	0.204508
R07B1.3	R07B1.3	R07B1.3	chrX:9858298-9862889	N2	bugz-1(tm578)	OK	2.95893	0.606272	-2.28704	0.950823	0.341694	0.999722	no	0.204896
C03B1.13	C03B1.13	C03B1.13	chrX:6335299-6337713	N2	bugz-1(tm578)	OK	1.89013	0.389199	-2.27991	2.29341	0.0218243	0.561489	no	0.205911
F29G6.3	F29G6.3	F29G6.3	chrX:11511483-11518991	N2	bugz-1(tm578)	OK	48.448	9.987	-2.27831	1.83056	0.0671667	0.748911	no	0.206139
F59F4.2	F59F4.2	F59F4.2	chrX:15841492-15842293	N2	bugz-1(tm578)	OK	110.374	22.7911	-2.27585	2.89912	0.00374212	0.278826	no	0.20649
nhl-1	nhl-1	nhl-1	chrIII:9147313-9153800	N2	bugz-1(tm578)	OK	3.51685	0.727781	-2.27271	2.82954	0.00466143	0.296664	no	0.206941
cutl-20	cutl-20	cutl-20	chrI:963701-969428	N2	bugz-1(tm578)	OK	3.94436	0.816668	-2.27197	2.54951	0.0107874	0.42225	no	0.207047
hmit-1.2	hmit-1.2	hmit-1.2	chrV:18524724-18529119	N2	bugz-1(tm578)	OK	6.94049	1.43876	-2.27021	2.87285	0.00406785	0.284392	no	0.207299
F23H11.2	F23H11.2	F23H11.2	chrIII:895772-901431	N2	bugz-1(tm578)	OK	11.4675	2.38185	-2.26739	0.826089	0.408754	0.999722	no	0.207704
klp-7	klp-7	klp-7	chrIII:10805811-10810881	N2	bugz-1(tm578)	OK	44.9896	9.34985	-2.26658	2.38778	0.0169503	0.508512	no	0.207822
F22G12.4	F22G12.4	F22G12.4	chrI:13155259-13159315	N2	bugz-1(tm578)	OK	11.3916	2.37361	-2.26282	2.89013	0.0038508	0.278826	no	0.208365
let-2	let-2	let-2	chrX:16380517-16389409	N2	bugz-1(tm578)	OK	73.3568	15.2852	-2.2628	2.04542	0.0408139	0.652734	no	0.208368
vbh-1	vbh-1	vbh-1	chrI:3158514-3162377	N2	bugz-1(tm578)	OK	10.3884	2.16911	-2.2598	2.8539	0.00431861	0.288512	no	0.208801
M60.2	M60.2	M60.2	chrX:8241996-8247808	N2	bugz-1(tm578)	OK	49.4751	10.3456	-2.25768	2.56562	0.0102991	0.41918	no	0.209107
D2096.3	D2096.3	D2096.3	chrIV:8366520-8375353	N2	bugz-1(tm578)	OK	16.1067	3.37241	-2.25581	2.70135	0.00690583	0.369011	no	0.209379
smk-1	smk-1	smk-1	chrV:8607776-8615056	N2	bugz-1(tm578)	OK	9.581	2.00741	-2.25484	2.68404	0.0072739	0.371123	no	0.20952
D1044.6	D1044.6	D1044.6	chrIII:5535621-5543124	N2	bugz-1(tm578)	OK	11.8864	2.4928	-2.25348	2.85497	0.00430408	0.288512	no	0.209719
Y37E3.13	Y37E3.13	Y37E3.13	chrI:2085674-2093824	N2	bugz-1(tm578)	OK	2.6964	0.565764	-2.25276	2.47263	0.0134123	0.462251	no	0.209822
toca-2	toca-2	toca-2	chrIII:13755821-13759307	N2	bugz-1(tm578)	OK	26.8414	5.63314	-2.25245	2.83708	0.00455276	0.294697	no	0.209868
C36E6.1	C36E6.1	C36E6.1	chrX:17434360-17437996	N2	bugz-1(tm578)	OK	19.5673	4.13299	-2.24319	2.09626	0.036059	0.64541	no	0.211219
meg-2	meg-2	meg-2	chrX:13922994-13926042	N2	bugz-1(tm578)	OK	1.59352	0.337122	-2.24088	2.48722	0.0128744	0.454571	no	0.211558
BE10.3	BE10.3	BE10.3	chrIII:12807970-12812503	N2	bugz-1(tm578)	NOTEST	0.320369	0.0677858	-2.24068	1.57782	0.114608	1	no	0.211587
K01C8.2	K01C8.2	K01C8.2	chrII:8264592-8269846	N2	bugz-1(tm578)	NOTEST	0.344418	0.0728768	-2.24063	0.262494	0.792941	1	no	0.211594
Y71F9B.6	Y71F9B.6	Y71F9B.6	chrI:2722519-2726652	N2	bugz-1(tm578)	OK	1.46139	0.309231	-2.24058	2.25102	0.0243845	0.585075	no	0.211601
Y34D9A.2	Y34D9A.2	Y34D9A.2	chrI:1053922-1066901	N2	bugz-1(tm578)	OK	0.796937	0.168641	-2.24051	0.993229	0.320598	0.999722	no	0.211611
gnrr-8	gnrr-8	gnrr-8	chrIV:15820019-15825578	N2	bugz-1(tm578)	NOTEST	0.412939	0.0873844	-2.24048	1.57768	0.11464	1	no	0.211616
Y69H2.15	Y69H2.15	Y69H2.15	chrV:18623197-18626817	N2	bugz-1(tm578)	NOTEST	0.436729	0.0924221	-2.24043	1.57764	0.114648	1	no	0.211623
fos-1	fos-1	fos-1	chrV:6003583-6015677	N2	bugz-1(tm578)	OK	3.50141	0.741068	-2.24026	2.23092	0.0256865	0.593806	no	0.211648
F49F1.7	F49F1.7	F49F1.7	chrIV:4123520-4125750	N2	bugz-1(tm578)	OK	3.16206	0.66952	-2.23967	2.2501	0.0244429	0.585274	no	0.211735
C40A11.7	C40A11.7	C40A11.7	chrII:2148806-2150311	N2	bugz-1(tm578)	OK	1.06819	0.226268	-2.23907	1.57668	0.114869	0.815966	no	0.211824
B0416.2	B0416.2	B0416.2	chrX:9299103-9300064	N2	bugz-1(tm578)	OK	1.12809	0.238978	-2.23894	1.57659	0.11489	0.815966	no	0.211843
W03F9.11	W03F9.11	W03F9.11	chrV:137659-141302	N2	bugz-1(tm578)	OK	1.2006	0.254365	-2.23878	1.30621	0.19148	0.904831	no	0.211865
F55A12.1	F55A12.1	F55A12.1	chrI:5368480-5372474	N2	bugz-1(tm578)	OK	6.14649	1.30275	-2.2382	2.84282	0.00447162	0.294697	no	0.21195
Y18H1A.3	Y18H1A.3	Y18H1A.3	chrI:700291-715853	N2	bugz-1(tm578)	OK	7.65345	1.62514	-2.23555	2.85495	0.00430433	0.288512	no	0.212341
lin-42	lin-42	lin-42	chrII:1233955-1244041	N2	bugz-1(tm578)	NOTEST	0.258553	0.0551503	-2.22902	0.947403	0.343433	1	no	0.213304
lpr-2	lpr-2	lpr-2	chrIV:11779264-11792563	N2	bugz-1(tm578)	OK	0.938426	0.200183	-2.22892	1.508	0.131555	0.846483	no	0.213318
Y54E2A.8	Y54E2A.8	Y54E2A.8	chrII:14778267-14782621	N2	bugz-1(tm578)	OK	18.8679	4.02552	-2.22869	2.84942	0.00437996	0.291003	no	0.213353
T23B5.3	T23B5.3	T23B5.3	chrIV:12688639-12703969	N2	bugz-1(tm578)	OK	18.1233	3.86678	-2.22864	2.48916	0.0128046	0.454571	no	0.21336
cpr-3	cpr-3	cpr-3	chrV:15296825-15298652	N2	bugz-1(tm578)	OK	8.29769	1.77199	-2.22734	2.75706	0.00583239	0.331104	no	0.213552
ccch-1	ccch-1	ccch-1	chrV:11527808-11541192	N2	bugz-1(tm578)	OK	11.9315	2.55518	-2.22328	2.49259	0.0126814	0.454571	no	0.214154
afd-1	afd-1	afd-1	chrI:2160043-2209630	N2	bugz-1(tm578)	OK	10.0841	2.16572	-2.21917	1.9509	0.0510689	0.709404	no	0.214766
F54D11.2	F54D11.2	F54D11.2	chrV:4617932-4628495	N2	bugz-1(tm578)	OK	6.1736	1.32648	-2.21851	2.83926	0.00452189	0.294697	no	0.214863
K02F6.9	K02F6.9	K02F6.9	chrII:2557829-2563678	N2	bugz-1(tm578)	OK	0.932202	0.200408	-2.2177	2.16578	0.0303283	0.618394	no	0.214983
T11F8.2	T11F8.2	T11F8.2	chrIV:5477200-5478763	N2	bugz-1(tm578)	OK	3.0806	0.662453	-2.21732	2.45966	0.013907	0.466405	no	0.21504
C40H1.8	C40H1.8	C40H1.8	chrIII:9314620-9317065	N2	bugz-1(tm578)	OK	4.93284	1.06269	-2.2147	2.56205	0.0104057	0.41918	no	0.215432
F45E10.2	F45E10.2	F45E10.2	chrII:11050183-11055227	N2	bugz-1(tm578)	OK	4.11599	0.887383	-2.21361	2.3039	0.0212284	0.556784	no	0.215594
C08F8.4	C08F8.4	C08F8.4	chrIV:11157120-11159433	N2	bugz-1(tm578)	OK	0.881983	0.190869	-2.20817	1.99924	0.0455822	0.676004	no	0.216409
F25E2.3	F25E2.3	F25E2.3	chrX:811173-813126	N2	bugz-1(tm578)	OK	2.79268	0.60455	-2.20772	2.31331	0.0207055	0.550265	no	0.216477
Y65B4A.6	Y65B4A.6	Y65B4A.6	chrI:631096-636353	N2	bugz-1(tm578)	OK	12.7085	2.76047	-2.20281	2.78491	0.00535421	0.320464	no	0.217214
W03D8.2	W03D8.2	W03D8.2	chrI:2798213-2800941	N2	bugz-1(tm578)	OK	0.900179	0.195882	-2.20023	2.20757	0.0272744	0.599335	no	0.217603
unc-30	unc-30	unc-30	chrIV:13119064-13124356	N2	bugz-1(tm578)	OK	1.96216	0.427158	-2.1996	2.11317	0.0345863	0.637527	no	0.217698
Y37D8A.12	Y37D8A.12	Y37D8A.12	chrIII:12878394-12880578	N2	bugz-1(tm578)	OK	6.08031	1.3278	-2.19511	1.5142	0.129975	0.843615	no	0.218377
cpg-4	cpg-4	cpg-4	chrV:5996339-5999266	N2	bugz-1(tm578)	OK	52.7253	11.5254	-2.19368	2.56873	0.0102072	0.41918	no	0.218593
F01D5.8	F01D5.8	F01D5.8	chrII:14011105-14013720	N2	bugz-1(tm578)	OK	5.96121	1.30626	-2.19016	2.62457	0.00867595	0.394397	no	0.219127
cin-4	cin-4	cin-4	chrII:7038232-7041097	N2	bugz-1(tm578)	OK	3.17211	0.695199	-2.18994	2.67741	0.00741935	0.373812	no	0.21916
F58G1.7	F58G1.7	F58G1.7	chrII:12939899-12948052	N2	bugz-1(tm578)	NOTEST	0.400455	0.0879841	-2.18632	0.951396	0.341404	1	no	0.21971
Y111B2A.19	Y111B2A.19	Y111B2A.19	chrIII:12688206-12697426	N2	bugz-1(tm578)	NOTEST	0.49521	0.108813	-2.18618	1.7336	0.0829882	1	no	0.219731
ZK546.7	ZK546.7	ZK546.7	chrII:4930964-4932100	N2	bugz-1(tm578)	OK	0.870757	0.191407	-2.18562	1.73316	0.0830671	0.77988	no	0.219817
F44E7.5	F44E7.5	F44E7.5	chrV:5778800-5780905	N2	bugz-1(tm578)	OK	32.0275	7.04068	-2.18553	2.45595	0.0140511	0.466405	no	0.219832
T26F2.2	T26F2.2	T26F2.2	chrV:13981525-13982949	N2	bugz-1(tm578)	OK	1.15055	0.252984	-2.18521	1.73283	0.083126	0.77988	no	0.219881
Y105E8A.3	Y105E8A.3	Y105E8A.3	chrI:14358510-14367578	N2	bugz-1(tm578)	OK	46.5829	10.2481	-2.18445	2.57493	0.010026	0.417733	no	0.219997
pad-1	pad-1	pad-1	chrI:12878583-12902770	N2	bugz-1(tm578)	OK	4.57931	1.0075	-2.18436	2.78336	0.00537994	0.320464	no	0.220011
F53G12.9	F53G12.9	F53G12.9	chrI:112364-112915	N2	bugz-1(tm578)	OK	2.64414	0.582318	-2.18292	1.73101	0.0834492	0.77988	no	0.22023
cln-3.3	cln-3.3	cln-3.3	chrV:8682941-8686807	N2	bugz-1(tm578)	OK	6.74467	1.48554	-2.18276	2.34087	0.0192389	0.532497	no	0.220254
spd-2	spd-2	spd-2	chrI:8966976-8970120	N2	bugz-1(tm578)	OK	49.4146	10.892	-2.18166	2.54942	0.0107902	0.42225	no	0.220421
F55G11.8	F55G11.8	F55G11.8	chrIV:12962776-12964592	N2	bugz-1(tm578)	OK	13.7394	3.02866	-2.18156	2.76092	0.00576382	0.331104	no	0.220436
lin-36	lin-36	lin-36	chrIII:8016576-8020802	N2	bugz-1(tm578)	OK	1.72932	0.381218	-2.18152	2.56664	0.0102689	0.41918	no	0.220444
unc-115	unc-115	unc-115	chrX:10146824-10153073	N2	bugz-1(tm578)	OK	17.5915	3.87833	-2.18137	2.73273	0.00628111	0.351626	no	0.220466
K01G5.3	K01G5.3	K01G5.3	chrIII:10750347-10751776	N2	bugz-1(tm578)	OK	4.77199	1.05311	-2.17994	2.52014	0.0117307	0.440521	no	0.220686
plc-2	plc-2	plc-2	chrV:15192643-15197637	N2	bugz-1(tm578)	OK	2.44367	0.540031	-2.17794	2.60403	0.00921336	0.407808	no	0.220992
col-167	col-167	col-167	chrX:6323254-6324475	N2	bugz-1(tm578)	OK	61.8585	13.6738	-2.17756	2.71771	0.00657361	0.361309	no	0.22105
fem-1	fem-1	fem-1	chrIV:5533132-5537917	N2	bugz-1(tm578)	OK	35.6945	7.92402	-2.1714	2.60228	0.00926067	0.407808	no	0.221996
Y41D4B.17	Y41D4B.17	Y41D4B.17	chrIV:1560227-1561809	N2	bugz-1(tm578)	OK	1.56839	0.34852	-2.16997	2.11579	0.0343624	0.636059	no	0.222215
ent-3	ent-3	ent-3	chrV:14232298-14236030	N2	bugz-1(tm578)	OK	2.6434	0.588999	-2.16606	2.54777	0.0108415	0.42289	no	0.222819
Y16B4A.2	Y16B4A.2	Y16B4A.2	chrX:14761886-14771772	N2	bugz-1(tm578)	OK	13.2552	2.96043	-2.16267	2.6107	0.00903563	0.403169	no	0.223341
H18N23.2	H18N23.2	H18N23.2	chrX:17622630-17640656	N2	bugz-1(tm578)	OK	8.53336	1.90638	-2.16227	2.2756	0.0228699	0.569018	no	0.223403
W03A5.1	W03A5.1	W03A5.1	chrIII:5408067-5413135	N2	bugz-1(tm578)	NOTEST	0.400051	0.0896101	-2.15845	1.84652	0.0648168	1	no	0.223997
kin-31	kin-31	kin-31	chrIII:8670455-8674958	N2	bugz-1(tm578)	OK	2.45228	0.549483	-2.15798	0.797736	0.425024	0.999722	no	0.22407
F53C3.1	F53C3.1	F53C3.1	chrII:3912039-3913364	N2	bugz-1(tm578)	OK	1.21425	0.272164	-2.15752	1.84572	0.0649322	0.744961	no	0.224142
spe-9	spe-9	spe-9	chrI:11582732-11586037	N2	bugz-1(tm578)	NOTEST	0.53634	0.121038	-2.14769	1.41256	0.157786	1	no	0.225674
xpo-1	xpo-1	xpo-1	chrV:7731614-7916456	N2	bugz-1(tm578)	OK	39.7463	8.97311	-2.14714	0.0253161	0.979803	0.999722	no	0.22576
zyx-1	zyx-1	zyx-1	chrII:13056721-13070877	N2	bugz-1(tm578)	OK	116.272	26.2905	-2.14489	1.63734	0.10156	0.808081	no	0.226112
sdha-1	sdha-1	sdha-1	chrX:8542806-8545961	N2	bugz-1(tm578)	OK	22.4873	5.0973	-2.1413	2.69496	0.0070398	0.369011	no	0.226675
C07A9.8	C07A9.8	C07A9.8	chrIII:9686890-9690154	N2	bugz-1(tm578)	OK	0.966577	0.219154	-2.14094	1.93371	0.0531489	0.711789	no	0.226732
zfp-1	zfp-1	zfp-1	chrIII:8792753-8805532	N2	bugz-1(tm578)	OK	13.4113	3.05058	-2.13629	2.0948	0.0361887	0.646198	no	0.227463
cyp-25A1	cyp-25A1	cyp-25A1	chrIII:3832577-3834500	N2	bugz-1(tm578)	OK	3.86143	0.879267	-2.13476	2.50955	0.0120883	0.442946	no	0.227705
fkh-6	fkh-6	fkh-6	chrII:4378829-4386281	N2	bugz-1(tm578)	OK	3.34733	0.762521	-2.13416	2.00266	0.0452135	0.676004	no	0.2278
E02H9.5	E02H9.5	E02H9.5	chrIII:2446210-2448621	N2	bugz-1(tm578)	OK	4.12464	0.940993	-2.13201	2.51893	0.0117712	0.440673	no	0.228139
W04A8.1	W04A8.1	W04A8.1	chrI:13835278-13840034	N2	bugz-1(tm578)	OK	10.5711	2.41323	-2.13109	2.69641	0.00700918	0.369011	no	0.228286
D2045.2	D2045.2	D2045.2	chrIII:10452605-10460335	N2	bugz-1(tm578)	OK	5.25392	1.20091	-2.12927	2.259	0.0238832	0.579912	no	0.228574
vab-10	vab-10	vab-10	chrI:11747418-11792108	N2	bugz-1(tm578)	OK	6.55109	1.50437	-2.12257	2.05054	0.0403121	0.648313	no	0.229637
F33H2.2	F33H2.2	F33H2.2	chrI:15023126-15030537	N2	bugz-1(tm578)	OK	35.0954	8.06774	-2.12104	2.40349	0.0162394	0.488475	no	0.22988
cog-1	cog-1	cog-1	chrII:14902394-14907435	N2	bugz-1(tm578)	OK	0.70782	0.163173	-2.11698	1.27511	0.202269	0.912919	no	0.230529
C37A5.1	C37A5.1	C37A5.1	chrI:14158496-14161705	N2	bugz-1(tm578)	OK	1.34242	0.309881	-2.11505	2.11614	0.0343328	0.636059	no	0.230838
F39B2.8	F39B2.8	F39B2.8	chrI:14760634-14768967	N2	bugz-1(tm578)	OK	6.75212	1.55946	-2.1143	2.66648	0.00766503	0.378368	no	0.230959
ketn-1	ketn-1	ketn-1	chrV:2781952-2801026	N2	bugz-1(tm578)	OK	4.68414	1.08237	-2.11359	2.31035	0.0208687	0.553388	no	0.231071
C12D8.1	C12D8.1	C12D8.1	chrV:10236131-10238832	N2	bugz-1(tm578)	OK	102.126	23.6087	-2.11296	2.12317	0.0337396	0.636059	no	0.231172
unc-73	unc-73	unc-73	chrI:3999349-4031628	N2	bugz-1(tm578)	OK	7.7481	1.79603	-2.10903	2.06957	0.0384926	0.647981	no	0.231803
let-526	let-526	let-526	chrI:5300983-5310917	N2	bugz-1(tm578)	OK	12.9827	3.01015	-2.10869	2.24622	0.0246898	0.590019	no	0.231859
Y66D12A.19	Y66D12A.19	Y66D12A.19	chrIII:11509007-11509668	N2	bugz-1(tm578)	OK	6.3868	1.48196	-2.10759	2.15814	0.0309171	0.618394	no	0.232035
ZK1010.5	ZK1010.5	ZK1010.5	chrIII:12984381-12993584	N2	bugz-1(tm578)	OK	3.37386	0.784032	-2.10542	0.652914	0.513812	0.999722	no	0.232384
B0511.11	B0511.11	B0511.11	chrI:10648594-10650163	N2	bugz-1(tm578)	OK	2.70547	0.629892	-2.1027	2.23446	0.0254526	0.593806	no	0.232822
vhp-1	vhp-1	vhp-1	chrII:5322979-5340220	N2	bugz-1(tm578)	OK	3.39974	0.791591	-2.1026	2.18859	0.0286267	0.610502	no	0.232839
EGF-repeats	EGF-repeats	EGF-repeats	chrX:11491020-11499924	N2	bugz-1(tm578)	OK	22.6485	5.28918	-2.0983	2.40765	0.0160557	0.485363	no	0.233533
tag-140	tag-140	tag-140	chrV:11462989-11466710	N2	bugz-1(tm578)	OK	1.15179	0.269259	-2.09681	1.85651	0.063381	0.744961	no	0.233774
Y69A2AR.32	Y69A2AR.32	Y69A2AR.32	chrIV:2610418-2612427	N2	bugz-1(tm578)	OK	25.6313	6.00037	-2.09478	2.25099	0.0243862	0.585075	no	0.234103
gamma-glutamyltranspeptidase	gamma-glutamyltranspeptidase	gamma-glutamyltranspeptidase	chrIV:16197007-16201377	N2	bugz-1(tm578)	OK	7.53889	1.7659	-2.09395	2.66873	0.00761376	0.378368	no	0.234239
tag-310	tag-310	tag-310	chrIII:4276177-4280189	N2	bugz-1(tm578)	OK	9.89269	2.32053	-2.09191	2.41245	0.0158457	0.484395	no	0.23457
B0035.18	B0035.18	B0035.18	chrIV:11320290-11320614	N2	bugz-1(tm578)	OK	36.721	8.61819	-2.09115	2.35822	0.0183627	0.523947	no	0.234694
C50D2.10	C50D2.10	C50D2.10	chrII:99822-100096	N2	bugz-1(tm578)	OK	3.68368	0.867152	-2.08679	1.14643	0.251618	0.968141	no	0.235404
unc-89	unc-89	unc-89	chrI:4035893-4090875	N2	bugz-1(tm578)	OK	6.71428	1.58222	-2.08528	1.36519	0.172192	0.886515	no	0.23565
R08C7.12	R08C7.12	R08C7.12	chrIV:4450047-4459727	N2	bugz-1(tm578)	OK	6.63537	1.56499	-2.08403	2.4273	0.0152115	0.475292	no	0.235856
col-144	col-144	col-144	chrV:9159615-9160637	N2	bugz-1(tm578)	OK	42.8985	10.1646	-2.07738	2.65086	0.0080286	0.38678	no	0.236945
F36D1.12	F36D1.12	F36D1.12	chrI:10954061-11481796	N2	bugz-1(tm578)	OK	2.8788	0.683136	-2.07522	0.0421681	0.966365	0.999722	no	0.237299
osm-1	osm-1	osm-1	chrX:16541246-16551130	N2	bugz-1(tm578)	NOTEST	0.357874	0.0851585	-2.07123	2.06918	0.0385295	1	no	0.237957
frm-3	frm-3	frm-3	chrX:11576179-11581651	N2	bugz-1(tm578)	NOTEST	0.229448	0.054601	-2.07117	1.76576	0.0774358	1	no	0.237967
gcy-15	gcy-15	gcy-15	chrII:3192414-3197061	N2	bugz-1(tm578)	NOTEST	0.0732262	0.0174263	-2.07109	1.1378	0.255203	1	no	0.237979
egl-2	egl-2	egl-2	chrV:1289373-1299333	N2	bugz-1(tm578)	NOTEST	0.0739248	0.0175926	-2.07109	1.1378	0.255204	1	no	0.23798
nmr-1	nmr-1	nmr-1	chrII:5437863-5446678	N2	bugz-1(tm578)	NOTEST	0.0755341	0.0179757	-2.07108	0.395084	0.692781	1	no	0.237981
F43C1.1	F43C1.1	F43C1.1	chrIII:4210534-4216678	N2	bugz-1(tm578)	NOTEST	0.0791338	0.0188326	-2.07106	1.13779	0.255209	1	no	0.237984
K02E10.7	K02E10.7	K02E10.7	chrX:2500996-2508543	N2	bugz-1(tm578)	NOTEST	0.203148	0.0483497	-2.07095	1.44645	0.14805	1	no	0.238002
C10C5.1	C10C5.1	C10C5.1	chrIV:9359417-9366431	N2	bugz-1(tm578)	NOTEST	0.208524	0.0496295	-2.07094	1.44644	0.148053	1	no	0.238004
fbxc-8	fbxc-8	fbxc-8	chrIV:909414-913147	N2	bugz-1(tm578)	NOTEST	0.111567	0.0265542	-2.0709	0.884041	0.376674	1	no	0.238011
snf-6	snf-6	snf-6	chrIII:1520213-1532758	N2	bugz-1(tm578)	NOTEST	0.353715	0.0841895	-2.07087	1.63399	0.102262	1	no	0.238015
calpain	calpain	calpain	chrV:9882247-9885932	N2	bugz-1(tm578)	NOTEST	0.234383	0.0557867	-2.07088	1.4464	0.148065	1	no	0.238015
Y47G6A.5	Y47G6A.5	Y47G6A.5	chrI:3533995-3539158	N2	bugz-1(tm578)	OK	1.19912	0.28541	-2.07087	2.13955	0.0323908	0.629999	no	0.238016
Y75B8A.19	Y75B8A.19	Y75B8A.19	chrIII:12226547-12231998	N2	bugz-1(tm578)	NOTEST	0.121225	0.0288537	-2.07086	1.13767	0.255256	1	no	0.238018
F52D10.6	F52D10.6	F52D10.6	chrX:11581674-11584884	N2	bugz-1(tm578)	NOTEST	0.130625	0.0310921	-2.07081	1.13765	0.255267	1	no	0.238026
T27C4.2	T27C4.2	T27C4.2	chrV:3727468-3731755	N2	bugz-1(tm578)	NOTEST	0.132185	0.0314635	-2.0708	1.13765	0.255268	1	no	0.238026
Y54E2A.1	Y54E2A.1	Y54E2A.1	chrII:14734328-14739145	N2	bugz-1(tm578)	NOTEST	0.132185	0.0314635	-2.0708	1.13765	0.255268	1	no	0.238026
F36H12.9	F36H12.9,R13H9.6	F36H12.9,R13H9.6	chrIV:5249381-5308850	N2	bugz-1(tm578)	LOWDATA	0.239718	0.0570592	-2.0708	0	1	1	no	0.238026
otpl-7	otpl-7	otpl-7	chrV:8521736-8524533	N2	bugz-1(tm578)	NOTEST	0.136854	0.0325754	-2.07078	1.13763	0.255274	1	no	0.23803
T03F6.8	T03F6.8	T03F6.8	chrIII:13361174-13364641	N2	bugz-1(tm578)	NOTEST	0.138815	0.0330425	-2.07077	1.13763	0.255276	1	no	0.238033
M151.4	M151.4	M151.4	chrII:3624191-3626876	N2	bugz-1(tm578)	NOTEST	0.145051	0.0345276	-2.07074	1.13761	0.255283	1	no	0.238038
lgc-40	lgc-40	lgc-40	chrX:2360090-2364812	N2	bugz-1(tm578)	OK	0.773008	0.18401	-2.0707	1.8654	0.0621253	0.743781	no	0.238044
Y37E11AL.5	Y37E11AL.5	Y37E11AL.5	chrIV:3658951-3662763	N2	bugz-1(tm578)	NOTEST	0.323398	0.076985	-2.07066	1.44625	0.148107	1	no	0.23805
Y6E2A.4	Y6E2A.4	Y6E2A.4	chrV:15712221-15715618	N2	bugz-1(tm578)	NOTEST	0.16306	0.0388167	-2.07065	1.13756	0.255303	1	no	0.238052
ZK185.2	ZK185.2	ZK185.2	chrIV:4536545-4541761	N2	bugz-1(tm578)	OK	0.650871	0.154941	-2.07066	1.76533	0.0775089	0.777571	no	0.238052
lgc-30	lgc-30	lgc-30	chrIV:924935-939562	N2	bugz-1(tm578)	NOTEST	0.164096	0.0390634	-2.07065	0.864214	0.387471	1	no	0.238052
E02H4.4	E02H4.4	E02H4.4	chrX:14257890-14262357	N2	bugz-1(tm578)	NOTEST	0.329588	0.0784593	-2.07065	1.44624	0.14811	1	no	0.238053
cyp-13A3	cyp-13A3	cyp-13A3	chrII:9788819-9793206	N2	bugz-1(tm578)	NOTEST	0.167284	0.0398228	-2.07063	1.13755	0.255307	1	no	0.238055
F36D4.4	F36D4.4	F36D4.4	chrV:9401902-9406333	N2	bugz-1(tm578)	NOTEST	0.170599	0.0406123	-2.07062	1.13754	0.255311	1	no	0.238057
cyp-33C2	cyp-33C2	cyp-33C2	chrV:2183520-2186535	N2	bugz-1(tm578)	NOTEST	0.176828	0.042096	-2.07059	1.13753	0.255318	1	no	0.238062
Y110A2AL.2	Y110A2AL.2	Y110A2AL.2	chrII:2867991-2870756	N2	bugz-1(tm578)	NOTEST	0.178868	0.0425822	-2.07058	1.13752	0.25532	1	no	0.238065
Y53F4B.1	Y53F4B.1	Y53F4B.1	chrII:14954179-14958091	N2	bugz-1(tm578)	NOTEST	0.572272	0.136243	-2.07052	1.63371	0.10232	1	no	0.238074
F31D5.1	F31D5.1	F31D5.1	chrII:4219372-4222297	N2	bugz-1(tm578)	NOTEST	0.196066	0.0466791	-2.07049	1.13748	0.255339	1	no	0.238079
T10B10.5	T10B10.5	T10B10.5	chrX:15195842-15199057	N2	bugz-1(tm578)	NOTEST	0.19673	0.0468372	-2.07049	1.13747	0.25534	1	no	0.238079
grl-18	grl-18	grl-18	chrV:5485680-5488850	N2	bugz-1(tm578)	NOTEST	0.199602	0.0475213	-2.07048	1.13747	0.255343	1	no	0.23808
Y71F9B.14	Y71F9B.14	Y71F9B.14	chrI:2780850-2782772	N2	bugz-1(tm578)	OK	0.622872	0.148298	-2.07044	1.63364	0.102334	0.808081	no	0.238087
F08F3.9	F08F3.9	F08F3.9	chrV:5437269-5439145	N2	bugz-1(tm578)	NOTEST	0.419746	0.099937	-2.07043	1.36192	0.173223	1	no	0.238089
sro-1	sro-1	sro-1	chrII:7460046-7463551	N2	bugz-1(tm578)	NOTEST	0.210443	0.0501043	-2.07042	1.13744	0.255355	1	no	0.23809
tsg-101	tsg-101	tsg-101	chrIV:3510470-3514550	N2	bugz-1(tm578)	NOTEST	0.210443	0.0501043	-2.07042	1.13744	0.255355	1	no	0.23809
F21H7.10	F21H7.10	F21H7.10	chrV:16254289-16256301	N2	bugz-1(tm578)	NOTEST	0.211592	0.0503781	-2.07042	1.13743	0.255357	1	no	0.238091
aqp-3	aqp-3	aqp-3	chrIV:10961324-10963785	N2	bugz-1(tm578)	NOTEST	0.212754	0.0506549	-2.07041	1.13743	0.255358	1	no	0.238091
nhr-231	nhr-231	nhr-231	chrV:18791027-18794745	N2	bugz-1(tm578)	NOTEST	0.218761	0.052086	-2.07038	1.13742	0.255365	1	no	0.238095
W09H1.1	W09H1.1	W09H1.1	chrII:13175836-13181469	N2	bugz-1(tm578)	NOTEST	0.229109	0.0545514	-2.07035	0.763084	0.445413	1	no	0.238102
M02F4.1	M02F4.1	M02F4.1	chrX:3027244-3030754	N2	bugz-1(tm578)	NOTEST	0.226431	0.0539138	-2.07035	1.13739	0.255373	1	no	0.238103
W07B8.4	W07B8.4	W07B8.4	chrV:1130089-1131932	N2	bugz-1(tm578)	NOTEST	0.243	0.057862	-2.07027	1.13735	0.255392	1	no	0.238115
K04G11.3	K04G11.3	K04G11.3	chrX:14345291-14347495	N2	bugz-1(tm578)	NOTEST	0.248986	0.0592885	-2.07024	1.13733	0.255398	1	no	0.23812
F21D9.1	F21D9.1	F21D9.1	chrV:19264560-19269625	N2	bugz-1(tm578)	NOTEST	0.249788	0.0594798	-2.07023	1.13733	0.255399	1	no	0.238121
C03F11.2	C03F11.2	C03F11.2	chrX:5394529-5396895	N2	bugz-1(tm578)	NOTEST	0.25388	0.060455	-2.07021	1.13732	0.255404	1	no	0.238124
H35N09.2	H35N09.2	H35N09.2	chrX:8603463-8606162	N2	bugz-1(tm578)	NOTEST	0.255555	0.0608541	-2.07021	1.13732	0.255406	1	no	0.238125
fut-2	fut-2	fut-2	chrV:6573965-6575780	N2	bugz-1(tm578)	NOTEST	0.25984	0.0618753	-2.07019	1.13731	0.25541	1	no	0.238128
F40F11.4	F40F11.4	F40F11.4	chrIV:11585193-11592210	N2	bugz-1(tm578)	NOTEST	0.26427	0.0629313	-2.07016	0.152283	0.878964	1	no	0.238133
W03B1.6	W03B1.6	W03B1.6	chrIV:4339499-4341257	N2	bugz-1(tm578)	NOTEST	0.266085	0.0633639	-2.07016	1.13729	0.255417	1	no	0.238134
K06A4.2	K06A4.2	K06A4.2	chrV:9487534-9488989	N2	bugz-1(tm578)	NOTEST	0.270104	0.0643219	-2.07014	1.13728	0.255422	1	no	0.238138
Y75B8A.33	Y75B8A.33	Y75B8A.33	chrIII:12361738-12367253	N2	bugz-1(tm578)	NOTEST	0.272639	0.0649259	-2.07012	1.13727	0.255425	1	no	0.238139
fbxb-102	fbxb-102	fbxb-102	chrII:12482845-12484142	N2	bugz-1(tm578)	NOTEST	0.280535	0.0668081	-2.07009	1.13725	0.255434	1	no	0.238145
ZC196.2	ZC196.2	ZC196.2	chrV:8739413-8741972	N2	bugz-1(tm578)	NOTEST	0.291073	0.0693201	-2.07003	1.13722	0.255445	1	no	0.238154
K08H2.5	K08H2.5	K08H2.5	chrX:13241030-13242200	N2	bugz-1(tm578)	NOTEST	0.303618	0.0723108	-2.06997	1.13719	0.255459	1	no	0.238164
col-85	col-85	col-85	chrII:12493714-12495009	N2	bugz-1(tm578)	NOTEST	0.303618	0.0723108	-2.06997	1.13719	0.255459	1	no	0.238164
Y46E12A.4	Y46E12A.4	Y46E12A.4	chrIII:1765446-1770080	N2	bugz-1(tm578)	OK	0.93654	0.223056	-2.06993	1.63324	0.102418	0.808081	no	0.23817
R04A9.3	R04A9.3	R04A9.3	chrX:377390-380569	N2	bugz-1(tm578)	NOTEST	0.317293	0.0755712	-2.06991	1.13715	0.255474	1	no	0.238175
bath-13	bath-13	bath-13	chrII:2520965-2522045	N2	bugz-1(tm578)	NOTEST	0.317293	0.0755712	-2.06991	1.13715	0.255474	1	no	0.238175
C41H7.1	C41H7.1	C41H7.1	chrII:3016062-3017466	N2	bugz-1(tm578)	OK	0.802083	0.19109	-2.0695	1.44544	0.148335	0.871825	no	0.238242
W01C9.1	W01C9.1	W01C9.1	chrII:8533131-8534294	N2	bugz-1(tm578)	OK	0.88448	0.210749	-2.0693	1.4453	0.148374	0.871825	no	0.238274
F34D6.9	F34D6.9	F34D6.9	chrII:2689908-2690180	N2	bugz-1(tm578)	OK	2.28054	0.543527	-2.06895	1.13663	0.255695	0.97168	no	0.238333
C11H1.8	C11H1.8	C11H1.8	chrX:14295742-14296577	N2	bugz-1(tm578)	OK	0.577326	0.137626	-2.06864	1.13645	0.255766	0.97168	no	0.238385
F32D8.13	F32D8.13	F32D8.13	chrV:10894828-10896519	N2	bugz-1(tm578)	OK	1.17211	0.279423	-2.06859	0.18052	0.856744	0.999722	no	0.238393
fbxa-18	fbxa-18	fbxa-18	chrV:16143587-16144626	N2	bugz-1(tm578)	OK	0.595057	0.141861	-2.06855	1.13641	0.255787	0.97168	no	0.238399
T18D3.9	T18D3.9	T18D3.9	chrX:12451278-12454239	N2	bugz-1(tm578)	OK	1.24758	0.297454	-2.0684	1.44467	0.148551	0.871825	no	0.238425
T22F3.12	T22F3.12	T22F3.12	chrV:3589015-3592131	N2	bugz-1(tm578)	OK	0.661029	0.157626	-2.06821	1.13622	0.255864	0.97168	no	0.238455
F37D6.3	F37D6.3	F37D6.3	chrI:10486704-10487313	N2	bugz-1(tm578)	OK	0.690465	0.164662	-2.06806	1.13614	0.255899	0.97168	no	0.23848
Y37H9A.5	Y37H9A.5	Y37H9A.5	chrI:13796167-13796877	N2	bugz-1(tm578)	OK	0.702985	0.167655	-2.068	1.1361	0.255913	0.97168	no	0.23849
Y52B11B.1	Y52B11B.1	Y52B11B.1	chrI:10954061-11481796	N2	bugz-1(tm578)	OK	2.14213	0.510914	-2.06789	0.0420192	0.966483	0.999722	no	0.238507
F45E1.1	F45E1.1	F45E1.1	chrX:8007752-8008819	N2	bugz-1(tm578)	OK	2.14212	0.510913	-2.06789	1.13604	0.255938	0.97168	no	0.238508
Y6B3B.7	Y6B3B.7	Y6B3B.7	chrI:13734959-13751111	N2	bugz-1(tm578)	OK	1.50123	0.358089	-2.06776	0.47696	0.633391	0.999722	no	0.23853
C06A1.6	C06A1.6	C06A1.6	chrII:10564095-10564599	N2	bugz-1(tm578)	OK	0.807935	0.192755	-2.06747	1.13581	0.256035	0.97168	no	0.238577
F27B3.7	F27B3.7	F27B3.7	chrIII:6562961-6563599	N2	bugz-1(tm578)	OK	0.908782	0.216889	-2.06698	1.13554	0.256148	0.97168	no	0.238659
Y40H7A.11	Y40H7A.11	Y40H7A.11	chrIV:15219646-15220307	N2	bugz-1(tm578)	OK	2.30064	0.549437	-2.06601	1.443	0.14902	0.871825	no	0.238819
K02A6.2	K02A6.2	K02A6.2	chrX:8224331-8224741	N2	bugz-1(tm578)	OK	1.42096	0.339474	-2.0655	1.13473	0.256488	0.97168	no	0.238905
chc-1	chc-1	chc-1	chrIII:10203714-10209598	N2	bugz-1(tm578)	OK	32.9448	7.88181	-2.06345	2.32278	0.0201908	0.546214	no	0.239243
ZK1321.2	ZK1321.2	ZK1321.2	chrII:9758155-9768187	N2	bugz-1(tm578)	OK	2.36977	0.567667	-2.06163	2.05033	0.0403319	0.648313	no	0.239545
wht-2	wht-2	wht-2	chrIV:11470155-11479222	N2	bugz-1(tm578)	OK	25.7188	6.17633	-2.058	1.38702	0.165437	0.886515	no	0.240148
B0393.6	B0393.6	B0393.6	chrIII:4780402-4781945	N2	bugz-1(tm578)	OK	17.413	4.18575	-2.0566	2.63803	0.00833898	0.391208	no	0.240381
C06B8.7	C06B8.7	C06B8.7	chrV:15498717-15511387	N2	bugz-1(tm578)	OK	0.589633	0.141775	-2.05622	2.43767	0.0147825	0.471635	no	0.240446
ani-3	ani-3	ani-3	chrV:19692961-19700580	N2	bugz-1(tm578)	OK	21.3426	5.14475	-2.05256	2.57613	0.00999118	0.417733	no	0.241055
T28D6.5	T28D6.5	T28D6.5	chrIII:11326535-11342989	N2	bugz-1(tm578)	OK	2.62567	0.634492	-2.04901	0.242337	0.808519	0.999722	no	0.24165
haf-4	haf-4	haf-4	chrI:489986-496153	N2	bugz-1(tm578)	OK	19.64	4.75116	-2.04745	2.58143	0.00983925	0.417733	no	0.241912
clec-52	clec-52	clec-52	chrIV:8167144-8168755	N2	bugz-1(tm578)	OK	92.0986	22.29	-2.04678	2.49302	0.0126662	0.454571	no	0.242023
inx-18	inx-18	inx-18	chrIV:606360-614021	N2	bugz-1(tm578)	OK	1.83311	0.444774	-2.04315	1.92462	0.0542774	0.713894	no	0.242634
tag-333	tag-333	tag-333	chrV:14784157-14815578	N2	bugz-1(tm578)	OK	9.3748	2.28008	-2.03971	2.32147	0.0202615	0.546214	no	0.243214
fbxa-74	fbxa-74	fbxa-74	chrIII:1697111-1698972	N2	bugz-1(tm578)	OK	1.75906	0.428487	-2.03748	2.16074	0.0307153	0.618394	no	0.243589
Y95B8A.11	Y95B8A.11	Y95B8A.11	chrI:889933-895101	N2	bugz-1(tm578)	OK	18.0552	4.40244	-2.03604	2.61488	0.00892576	0.402725	no	0.243832
W03F9.1	W03F9.1	W03F9.1	chrV:124045-126745	N2	bugz-1(tm578)	OK	11.3178	2.76225	-2.03468	2.61181	0.00900652	0.403169	no	0.244062
mpz-1	mpz-1	mpz-1	chrII:10738907-10774983	N2	bugz-1(tm578)	OK	0.632083	0.15439	-2.03354	2.28614	0.0222463	0.563945	no	0.244256
sea-2	sea-2	sea-2	chrII:3961682-3972128	N2	bugz-1(tm578)	OK	2.23123	0.545021	-2.03345	2.58679	0.00968735	0.417733	no	0.244269
gei-7	gei-7	gei-7	chrV:724208-728105	N2	bugz-1(tm578)	OK	122.908	30.0731	-2.03104	1.8213	0.0685614	0.748911	no	0.24468
K02F3.2	K02F3.2	K02F3.2	chrIII:845837-850264	N2	bugz-1(tm578)	OK	1.03534	0.253469	-2.03023	2.07338	0.0381367	0.647981	no	0.244817
K09C6.7	K09C6.7	K09C6.7	chrV:835804-838351	N2	bugz-1(tm578)	OK	1.26133	0.308821	-2.0301	2.07326	0.0381485	0.647981	no	0.244838
col-96	col-96	col-96	chrIII:11705593-11706525	N2	bugz-1(tm578)	OK	32.4513	7.94808	-2.0296	2.60856	0.00909227	0.404205	no	0.244923
vab-19	vab-19	vab-19	chrII:2443292-2450913	N2	bugz-1(tm578)	OK	1.3004	0.318852	-2.02799	2.30271	0.021295	0.556784	no	0.245195
F41H10.6	F41H10.6	F41H10.6	chrIV:5354476-5364257	N2	bugz-1(tm578)	OK	40.2915	9.90432	-2.02435	1.91898	0.0549867	0.718337	no	0.245817
lst-1	lst-1	lst-1	chrI:10588165-10590436	N2	bugz-1(tm578)	OK	68.6566	16.9044	-2.022	1.96284	0.0496649	0.701575	no	0.246217
pqn-48	pqn-48	pqn-48	chrII:4038864-4044331	N2	bugz-1(tm578)	OK	28.4868	7.03019	-2.01866	0.792004	0.428358	0.999722	no	0.246788
Y37F4.5	Y37F4.5	Y37F4.5	chrI:10861251-10863446	N2	bugz-1(tm578)	OK	1.36134	0.336115	-2.018	1.95727	0.0503163	0.704474	no	0.2469
C11E4.7	C11E4.7	C11E4.7	chrX:9617181-9618743	N2	bugz-1(tm578)	OK	1.83386	0.452887	-2.01766	1.95694	0.050355	0.704474	no	0.246958
F47B10.2	F47B10.2	F47B10.2	chrX:10892116-10896346	N2	bugz-1(tm578)	OK	33.1072	8.17962	-2.01704	2.43033	0.0150851	0.47379	no	0.247065
ram-2	ram-2	ram-2	chrII:11015510-11016765	N2	bugz-1(tm578)	OK	53.3282	13.1767	-2.01691	2.54155	0.0110362	0.426373	no	0.247087
fpn-1.2	fpn-1.2	fpn-1.2	chrV:1462063-1464778	N2	bugz-1(tm578)	OK	1.95989	0.485207	-2.0141	2.19604	0.028089	0.605438	no	0.247568
nlp-20	nlp-20	nlp-20	chrIV:7642037-7643080	N2	bugz-1(tm578)	OK	13.6148	3.37355	-2.01283	2.33396	0.019598	0.537367	no	0.247785
hrp-1	hrp-1	hrp-1	chrIV:3336922-3338863	N2	bugz-1(tm578)	OK	117.913	29.2181	-2.01279	1.95936	0.0500708	0.704019	no	0.247794
Y79H2A.3	Y79H2A.3	Y79H2A.3	chrIII:12031403-12052184	N2	bugz-1(tm578)	OK	4.76977	1.18269	-2.01185	2.57558	0.0100073	0.417733	no	0.247955
acs-13	acs-13	acs-13	chrI:511019-516459	N2	bugz-1(tm578)	OK	158.234	39.2628	-2.01083	2.05956	0.0394405	0.647981	no	0.248131
lit-1	lit-1	lit-1	chrIII:13701872-13724281	N2	bugz-1(tm578)	OK	11.5038	2.85516	-2.01047	2.03547	0.0418033	0.66276	no	0.248193
Y53F4B.27	Y53F4B.27	Y53F4B.27	chrII:15145849-15151819	N2	bugz-1(tm578)	OK	0.798667	0.198374	-2.00937	1.80651	0.0708387	0.754815	no	0.248381
T13F2.6	T13F2.6	T13F2.6	chrIV:9778261-9784652	N2	bugz-1(tm578)	OK	23.2945	5.78665	-2.00919	2.49186	0.0127075	0.454571	no	0.248413
R04E5.9	R04E5.9	R04E5.9	chrX:8806055-8810975	N2	bugz-1(tm578)	OK	2.34372	0.582262	-2.00906	2.16126	0.0306751	0.618394	no	0.248435
ncr-1	ncr-1	ncr-1	chrX:4472258-4480051	N2	bugz-1(tm578)	OK	1.75927	0.437386	-2.008	2.47014	0.0135062	0.463969	no	0.248618
ssl-1	ssl-1	ssl-1	chrIII:12714445-12743809	N2	bugz-1(tm578)	OK	1.07369	0.267274	-2.00619	2.46149	0.0138362	0.466037	no	0.24893
glucosylceramidase	glucosylceramidase	glucosylceramidase	chrII:2174613-2381479	N2	bugz-1(tm578)	OK	5.97735	1.49289	-2.00139	0.221478	0.82472	0.999722	no	0.249758
mrp-4	mrp-4	mrp-4	chrX:9884256-9892262	N2	bugz-1(tm578)	OK	18.0322	4.50534	-2.00087	2.3017	0.0213519	0.556784	no	0.24985
R148.3	R148.3	R148.3	chrIII:3175327-3183596	N2	bugz-1(tm578)	OK	9.29442	2.32662	-1.99813	2.43107	0.0150545	0.47379	no	0.250324
Y75B8A.24	Y75B8A.24	Y75B8A.24	chrIII:12251371-12273560	N2	bugz-1(tm578)	OK	6.45881	1.61685	-1.99808	2.53279	0.0113158	0.431545	no	0.250332
pgp-1	pgp-1	pgp-1	chrIV:12591665-12599139	N2	bugz-1(tm578)	OK	3.09412	0.775056	-1.99716	2.53521	0.011238	0.430033	no	0.250493
F54C4.3	F54C4.3	F54C4.3	chrIII:70526-86383	N2	bugz-1(tm578)	OK	0.624092	0.156334	-1.99713	2.07862	0.0376525	0.647981	no	0.250498
ama-1	ama-1	ama-1	chrIV:4248062-4258156	N2	bugz-1(tm578)	OK	17.3893	4.35611	-1.99709	2.36609	0.0179769	0.521281	no	0.250505
H39E23.3	H39E23.3	H39E23.3	chrV:14107788-14110129	N2	bugz-1(tm578)	NOTEST	0.509408	0.127624	-1.99692	1.79387	0.0728343	1	no	0.250534
ugt-33	ugt-33	ugt-33	chrV:10493377-10496440	N2	bugz-1(tm578)	OK	0.751858	0.188398	-1.99668	1.79365	0.0728698	0.762713	no	0.250577
spat-3	spat-3	spat-3	chrX:4596048-4605869	N2	bugz-1(tm578)	OK	4.52459	1.13414	-1.99619	2.30144	0.0213665	0.556784	no	0.250661
F08A8.2	F08A8.2	F08A8.2	chrI:12942267-12946547	N2	bugz-1(tm578)	OK	12.5076	3.13524	-1.99616	2.56673	0.0102663	0.41918	no	0.250667
K01G5.10	K01G5.10	K01G5.10	chrIII:10757557-10758400	N2	bugz-1(tm578)	OK	1.92487	0.482728	-1.99548	1.79257	0.0730418	0.762713	no	0.250785
gcy-28	gcy-28	gcy-28	chrI:4491701-4508362	N2	bugz-1(tm578)	OK	3.70108	0.930113	-1.99247	1.87266	0.0611151	0.740911	no	0.251309
cls-2	cls-2	cls-2	chrIII:9054961-9058763	N2	bugz-1(tm578)	OK	18.2183	4.57969	-1.99207	2.47741	0.013234	0.459845	no	0.251379
nhr-168	nhr-168	nhr-168	chrV:13331098-13333853	N2	bugz-1(tm578)	OK	1.91476	0.481583	-1.99131	2.19546	0.0281305	0.605438	no	0.251511
col-95	col-95	col-95	chrIII:11703859-11704866	N2	bugz-1(tm578)	OK	70.0952	17.6426	-1.99025	2.48003	0.0131372	0.459845	no	0.251695
F32E10.9	F32E10.9	F32E10.9	chrIV:7562203-7563098	N2	bugz-1(tm578)	OK	6.51673	1.64094	-1.98963	2.1936	0.0282639	0.60554	no	0.251804
Y34D9A.3	Y34D9A.3	Y34D9A.3	chrI:1034473-1040870	N2	bugz-1(tm578)	OK	7.6435	1.92617	-1.9885	2.5545	0.0106339	0.421959	no	0.252001
C29F3.7	C29F3.7	C29F3.7	chrV:15354808-15357548	N2	bugz-1(tm578)	OK	20.4481	5.17247	-1.98304	2.27018	0.0231965	0.571268	no	0.252956
Y54G11A.3	Y54G11A.3	Y54G11A.3	chrII:14276552-14283861	N2	bugz-1(tm578)	OK	129.909	32.9099	-1.9809	2.19377	0.0282521	0.60554	no	0.25333
Y57A10A.31	Y57A10A.31	Y57A10A.31	chrII:12289319-12298999	N2	bugz-1(tm578)	OK	5.43322	1.37674	-1.98055	2.54042	0.0110719	0.426373	no	0.253393
Y111B2A.3	Y111B2A.3	Y111B2A.3	chrIII:12495965-12498902	N2	bugz-1(tm578)	OK	11.5719	2.93253	-1.9804	2.20085	0.0277463	0.60127	no	0.253418
W05F2.2	W05F2.2	W05F2.2	chrI:3363820-3365858	N2	bugz-1(tm578)	OK	0.619294	0.157253	-1.97754	1.67948	0.0930579	0.794958	no	0.253923
C56G2.5	C56G2.5	C56G2.5	chrIII:6322239-6324179	N2	bugz-1(tm578)	OK	0.776509	0.197202	-1.97733	1.67931	0.0930915	0.794958	no	0.25396
F40B5.1	F40B5.1	F40B5.1	chrX:8376020-8377320	N2	bugz-1(tm578)	OK	0.935701	0.237664	-1.97713	1.67914	0.0931256	0.794958	no	0.253996
tag-141	tag-141	tag-141	chrIV:17364956-17366412	N2	bugz-1(tm578)	OK	0.958331	0.243417	-1.9771	1.67911	0.0931304	0.794958	no	0.254001
Y37B11A.3	Y37B11A.3	Y37B11A.3	chrIII:5782686-5785085	N2	bugz-1(tm578)	OK	1.02964	0.261546	-1.977	1.67903	0.0931457	0.794958	no	0.254017
W04B5.3	W04B5.3	W04B5.3	chrIII:2418332-2423898	N2	bugz-1(tm578)	OK	25.4508	6.46989	-1.9759	2.29542	0.021709	0.559712	no	0.254212
C46G7.5	C46G7.5	C46G7.5	chrIV:6010277-6010865	N2	bugz-1(tm578)	OK	2.10233	0.534542	-1.97561	1.67785	0.0933765	0.794958	no	0.254262
col-34	col-34	col-34	chrIV:4243540-4244603	N2	bugz-1(tm578)	OK	37.5562	9.55932	-1.97407	2.53177	0.0113489	0.431545	no	0.254534
dpy-21	dpy-21	dpy-21	chrV:17936726-17948995	N2	bugz-1(tm578)	OK	5.80048	1.47817	-1.97236	1.96428	0.0494978	0.700339	no	0.254836
scpl-3	scpl-3	scpl-3	chrI:4298259-4302238	N2	bugz-1(tm578)	OK	14.0313	3.57801	-1.97142	2.02068	0.0433133	0.66636	no	0.255002
pab-1	pab-1	pab-1	chrI:10432804-10435866	N2	bugz-1(tm578)	OK	1415.48	360.97	-1.97134	1.07061	0.284345	0.997677	no	0.255016
F25B3.4	F25B3.4	F25B3.4	chrV:9565600-9570266	N2	bugz-1(tm578)	OK	1.95417	0.500918	-1.96391	1.42076	0.155386	0.882375	no	0.256333
snf-9	snf-9	snf-9	chrIV:17312114-17315393	N2	bugz-1(tm578)	OK	6.35185	1.629	-1.96319	2.51091	0.012042	0.442946	no	0.256461
rfs-1	rfs-1	rfs-1	chrIII:8226397-8235449	N2	bugz-1(tm578)	OK	1.30376	0.334904	-1.96086	0.216333	0.828728	0.999722	no	0.256875
frm-1	frm-1	frm-1	chrI:14875827-14900314	N2	bugz-1(tm578)	OK	16.353	4.21501	-1.95594	1.3672	0.171564	0.886515	no	0.257751
K09E3.7	K09E3.7	K09E3.7	chrX:17131400-17134408	N2	bugz-1(tm578)	OK	1.15912	0.298859	-1.9555	2.12836	0.0333069	0.636059	no	0.257833
F30F8.1	F30F8.1	F30F8.1	chrI:7832707-7835398	N2	bugz-1(tm578)	OK	45.848	11.8507	-1.95188	2.32537	0.0200521	0.546214	no	0.258478
ZK1053.6	ZK1053.6	ZK1053.6	chrI:13238527-13240714	N2	bugz-1(tm578)	OK	0.963755	0.25029	-1.94506	1.81907	0.0689007	0.749107	no	0.259703
C15C7.6	C15C7.6	C15C7.6	chrX:3165787-3170500	N2	bugz-1(tm578)	NOTEST	0.541925	0.14075	-1.94496	0.515547	0.606171	1	no	0.259722
Y54G11A.14	Y54G11A.14	Y54G11A.14	chrII:14318059-14320819	N2	bugz-1(tm578)	OK	1.08385	0.2815	-1.94496	1.81897	0.0689159	0.749107	no	0.259722
cgef-1	cgef-1	cgef-1	chrX:2785594-2799237	N2	bugz-1(tm578)	OK	11.6855	3.03564	-1.94464	1.93131	0.0534444	0.711789	no	0.259778
col-107	col-107	col-107	chrIV:1547038-1550239	N2	bugz-1(tm578)	OK	32.563	8.46036	-1.94444	2.47761	0.0132265	0.459845	no	0.259815
Y54E2A.10	Y54E2A.10	Y54E2A.10	chrII:14791002-14792456	N2	bugz-1(tm578)	OK	0.84937	0.220683	-1.94442	1.52531	0.127181	0.837352	no	0.25982
C39F7.1	C39F7.1	C39F7.1	chrV:1260110-1262589	N2	bugz-1(tm578)	OK	0.879761	0.228588	-1.94436	1.52527	0.127192	0.837352	no	0.25983
col-93	col-93	col-93	chrIII:10984436-10985490	N2	bugz-1(tm578)	OK	1682.91	437.295	-1.94428	1.70711	0.087802	0.786217	no	0.259845
F45C12.2	F45C12.2	F45C12.2	chrII:1732278-1733201	N2	bugz-1(tm578)	OK	1.13821	0.295834	-1.94391	1.52491	0.127281	0.837352	no	0.259912
ekl-6	ekl-6	ekl-6	chrIII:10063176-10069074	N2	bugz-1(tm578)	OK	20.9006	5.43303	-1.94372	2.36561	0.0180006	0.521281	no	0.259946
K06A9.1	K06A9.1	K06A9.1	chrX:1547504-1560120	N2	bugz-1(tm578)	OK	0.829469	0.215774	-1.94267	1.94178	0.0521635	0.711789	no	0.260135
F15E11.13	F15E11.13,Y19D10B.7	F15E11.13,Y19D10B.7	chrV:2330401-2330930	N2	bugz-1(tm578)	LOWDATA	4.52209	1.17698	-1.9419	0	1	1	no	0.260273
C37C3.10	C37C3.10	C37C3.10	chrV:7731614-7916456	N2	bugz-1(tm578)	OK	3.21062	0.836518	-1.94038	0.0325514	0.974032	0.999722	no	0.260547
F58A3.4	F58A3.4	F58A3.4	chrX:11009732-11010566	N2	bugz-1(tm578)	OK	3.97922	1.03708	-1.93996	1.52182	0.128055	0.837382	no	0.260624
W07G4.3	W07G4.3	W07G4.3	chrV:13036975-13041701	N2	bugz-1(tm578)	OK	6.80766	1.77772	-1.93713	2.48952	0.0127917	0.454571	no	0.261135
din-1	din-1	din-1	chrII:11614552-11633525	N2	bugz-1(tm578)	OK	7.36379	1.92342	-1.93677	1.88627	0.0592583	0.73342	no	0.2612
gpdh-1	gpdh-1	gpdh-1	chrI:14075822-14082368	N2	bugz-1(tm578)	OK	23.07	6.02729	-1.93644	2.22639	0.0259881	0.593806	no	0.261261
F59B1.2	F59B1.2	F59B1.2	chrV:3633327-3634662	N2	bugz-1(tm578)	OK	164.022	42.9214	-1.93412	2.3524	0.0186528	0.523947	no	0.261681
nas-9	nas-9	nas-9	chrV:4836016-4839996	N2	bugz-1(tm578)	OK	12.6247	3.30398	-1.93398	2.32436	0.020106	0.546214	no	0.261708
Y46G5A.4	Y46G5A.4	Y46G5A.4	chrII:12726866-12736783	N2	bugz-1(tm578)	OK	16.6371	4.35823	-1.93259	2.26856	0.0232952	0.572532	no	0.261959
tag-218	tag-218	tag-218	chrII:4004882-4016063	N2	bugz-1(tm578)	OK	2.73658	0.717665	-1.93099	1.81594	0.0693791	0.752406	no	0.262249
F54A3.6	F54A3.6	F54A3.6	chrII:2174613-2381479	N2	bugz-1(tm578)	OK	16.7051	4.38278	-1.93037	0.553635	0.579828	0.999722	no	0.262362
B0334.3	B0334.3	B0334.3	chrII:11489520-11492937	N2	bugz-1(tm578)	OK	97.0115	25.4697	-1.92937	1.97173	0.0486404	0.694399	no	0.262543
F09G8.10	F09G8.10	F09G8.10	chrIII:8270709-8272088	N2	bugz-1(tm578)	NOTEST	0.283681	0.0745526	-1.92794	0.772773	0.439657	1	no	0.262804
rbg-1	rbg-1	rbg-1	chrX:14983444-14987275	N2	bugz-1(tm578)	OK	5.08109	1.33573	-1.92751	2.46621	0.0136551	0.465119	no	0.262883
F13D12.10	F13D12.10	F13D12.10	chrII:11713929-11716703	N2	bugz-1(tm578)	OK	3.52106	0.925907	-1.92707	1.9156	0.0554159	0.720042	no	0.262963
W05G11.6	W05G11.6	W05G11.6	chrIII:62886-66261	N2	bugz-1(tm578)	OK	142.272	37.4265	-1.92652	1.73671	0.0824388	0.77988	no	0.263063
ppn-1	ppn-1	ppn-1	chrV:7731614-7916456	N2	bugz-1(tm578)	OK	45.5403	11.9818	-1.9263	0.219589	0.826191	0.999722	no	0.263103
nsy-1	nsy-1	nsy-1	chrII:5022747-5031693	N2	bugz-1(tm578)	OK	3.25329	0.857528	-1.92365	1.98609	0.0470233	0.678579	no	0.263588
nos-3	nos-3	nos-3	chrII:9746639-9749894	N2	bugz-1(tm578)	OK	13.8813	3.66269	-1.92217	2.17334	0.0297544	0.618394	no	0.263858
Y67H2A.10	Y67H2A.10	Y67H2A.10	chrIV:13282969-13289467	N2	bugz-1(tm578)	OK	12.82	3.38421	-1.9215	2.47248	0.013418	0.462251	no	0.263979
hda-4	hda-4	hda-4	chrX:16729475-16744615	N2	bugz-1(tm578)	NOTEST	0.30953	0.0818454	-1.91911	1.71866	0.0856772	1	no	0.264418
M04G7.3	M04G7.3	M04G7.3	chrIV:461327-481167	N2	bugz-1(tm578)	OK	1.42457	0.376796	-1.91867	1.97436	0.0483413	0.69141	no	0.264498
Y56A3A.33	Y56A3A.33	Y56A3A.33	chrIII:11990041-12002831	N2	bugz-1(tm578)	OK	2.23837	0.592138	-1.91844	0.471561	0.63724	0.999722	no	0.26454
F10E7.11	F10E7.11	F10E7.11	chrII:7120527-7121721	N2	bugz-1(tm578)	OK	1.25634	0.332434	-1.91809	1.71774	0.0858438	0.783859	no	0.264605
W02H5.9	W02H5.9	W02H5.9	chrV:2642791-2645242	N2	bugz-1(tm578)	OK	1.55518	0.411599	-1.91777	1.71745	0.0858964	0.783859	no	0.264663
R05H10.1	R05H10.1	R05H10.1	chrII:14852331-14853464	N2	bugz-1(tm578)	OK	1.61024	0.426189	-1.91771	1.7174	0.0859061	0.783859	no	0.264674
par-1	par-1	par-1	chrV:14112016-14141097	N2	bugz-1(tm578)	OK	12.1178	3.20874	-1.91705	2.08658	0.0369265	0.647981	no	0.264796
lim-8	lim-8	lim-8	chrIII:6802724-6816064	N2	bugz-1(tm578)	OK	1.9241	0.509925	-1.91583	2.00284	0.0451941	0.676004	no	0.26502
F10D7.5	F10D7.5	F10D7.5	chrX:17383051-17391529	N2	bugz-1(tm578)	OK	8.12602	2.1573	-1.91332	2.12289	0.0337627	0.636059	no	0.265481
ZC477.5	ZC477.5	ZC477.5	chrIV:7101419-7103245	N2	bugz-1(tm578)	OK	14.8637	3.94671	-1.91307	2.44408	0.0145223	0.470856	no	0.265527
rgs-7	rgs-7	rgs-7	chrX:3542545-3557583	N2	bugz-1(tm578)	OK	20.1618	5.35377	-1.913	1.54765	0.121707	0.829071	no	0.26554
eft-2	eft-2	eft-2	chrI:9163522-9166803	N2	bugz-1(tm578)	OK	2300.47	610.919	-1.91287	1.35931	0.174047	0.886515	no	0.265563
fbxa-69	fbxa-69	fbxa-69	chrV:15814206-15815835	N2	bugz-1(tm578)	OK	1.93475	0.514153	-1.91187	2.0504	0.0403254	0.648313	no	0.265746
tsn-1	tsn-1	tsn-1	chrII:4706800-4710154	N2	bugz-1(tm578)	OK	70.4665	18.7327	-1.91138	2.09601	0.0360815	0.64541	no	0.265838
F54D5.9	F54D5.9	F54D5.9	chrII:11538818-11551996	N2	bugz-1(tm578)	OK	69.0315	18.364	-1.91037	0.85842	0.39066	0.999722	no	0.266023
Y54E10BR.1	Y54E10BR.1	Y54E10BR.1	chrI:3059251-3070141	N2	bugz-1(tm578)	OK	6.22759	1.65675	-1.91032	1.64721	0.0995146	0.807053	no	0.266034
C24A1.3	C24A1.3	C24A1.3	chrIII:688732-715834	N2	bugz-1(tm578)	OK	2.69632	0.717657	-1.90962	1.80411	0.0712134	0.756689	no	0.266162
larp-5	larp-5	larp-5	chrI:3731353-3740481	N2	bugz-1(tm578)	OK	21.9867	5.85258	-1.90948	2.22164	0.0263079	0.593806	no	0.266187
rsks-1	rsks-1	rsks-1	chrIII:11245070-11251067	N2	bugz-1(tm578)	OK	0.858876	0.228972	-1.90728	1.84244	0.0654104	0.744961	no	0.266595
Y41C4A.2	Y41C4A.2	Y41C4A.2	chrIII:11650351-11656066	N2	bugz-1(tm578)	OK	0.971428	0.258993	-1.90719	1.84236	0.0654227	0.744961	no	0.266611
R04E5.2	R04E5.2	R04E5.2	chrX:8812096-8816745	N2	bugz-1(tm578)	OK	2.18239	0.582767	-1.90492	2.24095	0.0250294	0.590568	no	0.267032
clec-79	clec-79	clec-79	chrIV:3973342-3975707	N2	bugz-1(tm578)	OK	7.26615	1.94261	-1.9032	2.42115	0.0154716	0.480204	no	0.267351
oac-20	oac-20	oac-20	chrV:15978697-15981639	N2	bugz-1(tm578)	OK	0.936117	0.250661	-1.90095	1.93269	0.0532746	0.711789	no	0.267767
F11C1.3	F11C1.3	F11C1.3	chrX:12981735-12987140	N2	bugz-1(tm578)	OK	11.9915	3.21432	-1.89943	2.25915	0.0238742	0.579912	no	0.26805
mes-6	mes-6	mes-6	chrIV:8511265-8513898	N2	bugz-1(tm578)	OK	44.845	12.0415	-1.89693	2.15681	0.0310208	0.618394	no	0.268514
F13H8.5	F13H8.5	F13H8.5	chrII:6251363-6256026	N2	bugz-1(tm578)	OK	1.60447	0.430915	-1.89662	0.223333	0.823277	0.999722	no	0.268572
ZK896.5	ZK896.5	ZK896.5	chrIV:12876952-12879636	N2	bugz-1(tm578)	OK	1.69316	0.45475	-1.89657	2.00209	0.0452753	0.676004	no	0.268581
F09G8.7	F09G8.7	F09G8.7	chrIII:8267866-8268274	N2	bugz-1(tm578)	OK	28.2939	7.60205	-1.89603	2.16279	0.0305573	0.618394	no	0.268682
bath-40	bath-40	bath-40	chrI:14647768-14651427	N2	bugz-1(tm578)	OK	23.8708	6.41865	-1.8949	2.41983	0.0155276	0.480204	no	0.268891
fasn-1	fasn-1	fasn-1	chrI:8975371-8986514	N2	bugz-1(tm578)	OK	20.7288	5.58802	-1.89123	2.12024	0.0339862	0.636059	no	0.269578
clec-166	clec-166	clec-166	chrIV:1247385-1251448	N2	bugz-1(tm578)	OK	8.92587	2.40801	-1.89015	2.37126	0.0177274	0.520291	no	0.269779
T22B3.2	T22B3.2	T22B3.2	chrIV:11704334-11708207	N2	bugz-1(tm578)	OK	3.49113	0.942492	-1.88914	2.27165	0.0231074	0.571268	no	0.269968
ZK512.5	ZK512.5	ZK512.5	chrIII:9126132-9130703	N2	bugz-1(tm578)	OK	11.4534	3.09625	-1.88719	2.38535	0.0170629	0.509444	no	0.270335
dli-1	dli-1	dli-1	chrIV:13095730-13098782	N2	bugz-1(tm578)	OK	108.953	29.4645	-1.88666	1.59694	0.11028	0.8142	no	0.270433
C56C10.11	C56C10.11	C56C10.11	chrII:6598297-6601068	N2	bugz-1(tm578)	OK	12.6898	3.43448	-1.8855	2.42137	0.0154622	0.480204	no	0.270649
tpxl-1	tpxl-1	tpxl-1	chrI:2293132-2304396	N2	bugz-1(tm578)	OK	42.1839	11.4329	-1.8835	1.06227	0.288115	0.998746	no	0.271025
fibronectin	fibronectin	fibronectin	chrIV:12478980-12482396	N2	bugz-1(tm578)	NOTEST	0.115421	0.031391	-1.87848	1.22372	0.22106	1	no	0.27197
ifta-1	ifta-1	ifta-1	chrX:5545648-5552598	N2	bugz-1(tm578)	NOTEST	0.118722	0.032289	-1.87847	1.29888	0.193984	1	no	0.271971
C05D12.3	C05D12.3	C05D12.3	chrII:11424745-11432682	N2	bugz-1(tm578)	OK	8.63732	2.34915	-1.87845	2.08242	0.0373042	0.647981	no	0.271977
sel-8	sel-8	sel-8	chrIII:3613199-3627122	N2	bugz-1(tm578)	OK	0.578419	0.157365	-1.878	1.58809	0.112267	0.8142	no	0.272061
M03A8.3	M03A8.3	M03A8.3	chrX:6800642-6803660	N2	bugz-1(tm578)	NOTEST	0.323216	0.0879402	-1.8779	1.29849	0.194118	1	no	0.272079
gsk-3	gsk-3	gsk-3	chrI:12819204-12824794	N2	bugz-1(tm578)	OK	2.70838	0.736914	-1.87786	2.10561	0.0352383	0.638464	no	0.272087
C34B4.3	C34B4.3	C34B4.3	chrV:13066689-13071132	N2	bugz-1(tm578)	OK	0.696215	0.189434	-1.87784	1.58795	0.112298	0.8142	no	0.272091
F13H10.5	F13H10.5	F13H10.5	chrIV:10991008-10994107	N2	bugz-1(tm578)	NOTEST	0.348406	0.0947983	-1.87783	1.29844	0.194135	1	no	0.272091
Y50D4B.4	Y50D4B.4	Y50D4B.4	chrV:1092680-1095118	N2	bugz-1(tm578)	OK	0.726683	0.19773	-1.87779	1.58791	0.112306	0.8142	no	0.272099
pqn-42	pqn-42	pqn-42	chrII:2452970-2458982	N2	bugz-1(tm578)	OK	1.08118	0.294225	-1.87761	1.69672	0.0897496	0.78911	no	0.272133
W04C9.5	W04C9.5	W04C9.5	chrI:462659-467134	N2	bugz-1(tm578)	NOTEST	0.43433	0.118197	-1.8776	1.29828	0.194191	1	no	0.272136
F36H9.5	F36H9.5	F36H9.5	chrV:1779872-1782018	N2	bugz-1(tm578)	NOTEST	0.45934	0.125009	-1.87753	1.29823	0.194208	1	no	0.272149
bath-28	bath-28	bath-28	chrII:3343731-3344962	N2	bugz-1(tm578)	OK	6.79115	1.8483	-1.87746	2.25365	0.0242184	0.584624	no	0.272163
asna-2	asna-2	asna-2	chrX:2382685-2384270	N2	bugz-1(tm578)	NOTEST	0.487407	0.132655	-1.87745	1.29818	0.194226	1	no	0.272165
Y51B9A.3	Y51B9A.3	Y51B9A.3	chrII:9405515-9407037	N2	bugz-1(tm578)	OK	1.58984	0.432733	-1.87733	1.75122	0.0799084	0.77988	no	0.272187
pqn-37	pqn-37	pqn-37	chrX:3247206-3248950	N2	bugz-1(tm578)	OK	0.77392	0.210749	-1.87666	1.29763	0.194415	0.909095	no	0.272314
ZC373.1	ZC373.1	ZC373.1	chrX:10054214-10057458	N2	bugz-1(tm578)	OK	7.21418	1.96608	-1.87552	2.4098	0.0159614	0.48517	no	0.27253
atx-2	atx-2	atx-2	chrIII:10461513-10467936	N2	bugz-1(tm578)	OK	26.0191	7.09118	-1.87547	1.9295	0.0536687	0.711789	no	0.272537
F38A1.9	F38A1.9	F38A1.9	chrIV:1244388-1245344	N2	bugz-1(tm578)	OK	1.28863	0.351272	-1.87518	1.29661	0.194765	0.909095	no	0.272593
Y69H2.3	Y69H2.3	Y69H2.3	chrV:18650307-18664083	N2	bugz-1(tm578)	OK	78.9635	21.5278	-1.87499	1.8799	0.0601213	0.737076	no	0.27263
W08E12.1	W08E12.1	W08E12.1	chrIV:3311271-3313176	N2	bugz-1(tm578)	OK	9.36965	2.55703	-1.87353	2.36299	0.0181282	0.52192	no	0.272906
F47D12.10	F47D12.10	F47D12.10	chrIII:6321329-6321929	N2	bugz-1(tm578)	OK	2.10596	0.574855	-1.87321	1.29525	0.195236	0.909095	no	0.272966
Y39B6A.43	Y39B6A.43	Y39B6A.43	chrV:18961064-18967787	N2	bugz-1(tm578)	OK	5.29746	1.45034	-1.86891	2.08535	0.0370376	0.647981	no	0.27378
mtl-1	mtl-1	mtl-1	chrV:6691353-6691846	N2	bugz-1(tm578)	OK	215.499	59.0962	-1.86654	2.36053	0.0182488	0.523947	no	0.27423
B0393.3	B0393.3	B0393.3	chrIII:4757211-4759685	N2	bugz-1(tm578)	OK	88.5936	24.2962	-1.86647	2.02936	0.0424214	0.66636	no	0.274243
Y48G9A.3	Y48G9A.3	Y48G9A.3	chrIII:2151955-2197890	N2	bugz-1(tm578)	OK	10.5339	2.89091	-1.86544	2.18153	0.0291441	0.615027	no	0.274439
Y65B4A.8	Y65B4A.8	Y65B4A.8	chrI:659562-663597	N2	bugz-1(tm578)	OK	7.09968	1.94993	-1.86433	2.37782	0.0174152	0.517406	no	0.27465
C27C12.3	C27C12.3	C27C12.3	chrX:14863598-14865765	N2	bugz-1(tm578)	OK	2.97924	0.81945	-1.86222	2.21928	0.0264679	0.59582	no	0.275053
T04H1.2	T04H1.2	T04H1.2	chrV:12242306-12245036	N2	bugz-1(tm578)	OK	17.1829	4.73926	-1.85824	2.38693	0.0169896	0.508512	no	0.275813
ntl-3	ntl-3	ntl-3	chrIII:11830855-11846342	N2	bugz-1(tm578)	OK	36.6176	10.1107	-1.85665	2.03895	0.0414552	0.658707	no	0.276116
W08A12.1	W08A12.1	W08A12.1	chrV:3687107-3701863	N2	bugz-1(tm578)	OK	33.3318	9.20412	-1.85655	1.92857	0.0537843	0.711789	no	0.276136
R01H2.7	R01H2.7	R01H2.7	chrIII:7035383-7045656	N2	bugz-1(tm578)	OK	3.46693	0.959338	-1.85355	1.88141	0.059916	0.736119	no	0.276711
PDB1.1	PDB1.1	PDB1.1	chrX:7556744-7558999	N2	bugz-1(tm578)	OK	51.7041	14.3408	-1.85015	1.47225	0.140953	0.860808	no	0.277363
K08H10.2	K08H10.2	K08H10.2	chrV:10020514-10031065	N2	bugz-1(tm578)	OK	45.3135	12.5735	-1.84956	0.206995	0.836014	0.999722	no	0.277478
C50A2.2	C50A2.2	C50A2.2	chrIV:1170705-1176675	N2	bugz-1(tm578)	OK	0.926993	0.257443	-1.8483	1.78154	0.0748238	0.765683	no	0.277718
cyp-34A2	cyp-34A2	cyp-34A2	chrV:15289000-15291062	N2	bugz-1(tm578)	OK	1.04428	0.290036	-1.84821	1.78145	0.0748387	0.765683	no	0.277738
pbrm-1	pbrm-1	pbrm-1	chrI:7495432-7505576	N2	bugz-1(tm578)	OK	24.0189	6.6846	-1.84526	1.52336	0.127668	0.837357	no	0.278306
sptl-2	sptl-2	sptl-2	chrV:8017926-8021693	N2	bugz-1(tm578)	OK	27.1603	7.57858	-1.8415	1.95117	0.0510366	0.709404	no	0.279032
M01A10.1	M01A10.1	M01A10.1	chrI:5563832-5566242	N2	bugz-1(tm578)	OK	22.7696	6.36487	-1.8389	2.33765	0.0194056	0.533301	no	0.279534
C01G12.8	C01G12.8	C01G12.8	chrII:14593426-14597520	N2	bugz-1(tm578)	OK	5.57644	1.55911	-1.83862	2.36875	0.0178483	0.521281	no	0.279589
wapl-1	wapl-1	wapl-1	chrIV:4442395-4445834	N2	bugz-1(tm578)	OK	53.1832	14.8737	-1.83821	1.72872	0.0838591	0.77988	no	0.279669
clec-53	clec-53	clec-53	chrI:3871475-3873418	N2	bugz-1(tm578)	OK	15.2776	4.27641	-1.83694	2.34659	0.0189462	0.527875	no	0.279914
C16C8.2	C16C8.2	C16C8.2	chrII:3431281-3436507	N2	bugz-1(tm578)	NOTEST	0.419055	0.117335	-1.8365	1.63912	0.101189	1	no	0.279999
sulp-6	sulp-6	sulp-6	chrI:3287382-3293128	N2	bugz-1(tm578)	NOTEST	0.412408	0.115474	-1.83651	1.63912	0.101188	1	no	0.279999
nep-2	nep-2	nep-2	chrII:2717614-2725541	N2	bugz-1(tm578)	NOTEST	0.484865	0.135769	-1.83643	1.63905	0.101203	1	no	0.280014
clec-210	clec-210	clec-210	chrV:3118375-3121842	N2	bugz-1(tm578)	OK	0.979507	0.274383	-1.83586	1.62387	0.104403	0.814173	no	0.280124
F31C3.3	F31C3.3	F31C3.3	chrI:15041433-15050666	N2	bugz-1(tm578)	OK	6.72428	1.88435	-1.83531	2.31545	0.0205884	0.550265	no	0.280231
dsc-4	dsc-4	dsc-4	chrIV:315057-320576	N2	bugz-1(tm578)	OK	24.0065	6.72765	-1.83525	2.2568	0.0240208	0.582084	no	0.280243
F49E8.7	F49E8.7	F49E8.7	chrIV:7554472-7556431	N2	bugz-1(tm578)	OK	30.652	8.60813	-1.83221	2.17343	0.0297481	0.618394	no	0.280834
Y66D12A.18	Y66D12A.18	Y66D12A.18	chrIII:11510450-11511311	N2	bugz-1(tm578)	OK	10.3107	2.8988	-1.83062	2.25292	0.0242641	0.584624	no	0.281145
F02H6.3	F02H6.3	F02H6.3	chrIV:14203428-14204418	N2	bugz-1(tm578)	OK	2.58533	0.728011	-1.82831	1.23391	0.217238	0.934487	no	0.281593
F54F11.2	F54F11.2	F54F11.2	chrII:13507726-13516387	N2	bugz-1(tm578)	OK	34.7077	9.78896	-1.82603	2.05263	0.0401088	0.648313	no	0.28204
F54A3.4	F54A3.4	F54A3.4	chrII:2174613-2381479	N2	bugz-1(tm578)	OK	0.749124	0.211317	-1.82579	0.136476	0.891445	0.999722	no	0.282085
T05E11.3	T05E11.3	T05E11.3	chrIV:11119315-11124819	N2	bugz-1(tm578)	OK	189.952	53.5834	-1.82578	1.72337	0.0848215	0.78355	no	0.282089
sedl-1	sedl-1	sedl-1	chrX:1439271-1440244	N2	bugz-1(tm578)	OK	12.1834	3.43745	-1.82551	2.12061	0.0339544	0.636059	no	0.282142
ZC412.4	ZC412.4	ZC412.4	chrV:14868627-14869637	N2	bugz-1(tm578)	OK	3.14675	0.888713	-1.82407	1.80641	0.0708544	0.754815	no	0.282422
F33H2.5	F33H2.5	F33H2.5	chrI:15005605-15013861	N2	bugz-1(tm578)	OK	10.4365	2.94778	-1.82394	2.23682	0.0252978	0.592004	no	0.282449
C33A11.2	C33A11.2	C33A11.2	chrX:15365914-15377606	N2	bugz-1(tm578)	OK	6.61269	1.87091	-1.8215	1.9492	0.0512713	0.709404	no	0.282927
pqn-51	pqn-51	pqn-51	chrV:5049538-5052199	N2	bugz-1(tm578)	OK	96.181	27.2189	-1.82114	2.07194	0.0382708	0.647981	no	0.282997
Y66H1B.3	Y66H1B.3	Y66H1B.3	chrIV:370292-376064	N2	bugz-1(tm578)	OK	2.01363	0.569863	-1.82111	2.22268	0.0262375	0.593806	no	0.283003
H34I24.2	H34I24.2	H34I24.2	chrIII:2842033-2845187	N2	bugz-1(tm578)	OK	100.2	28.3796	-1.81996	2.07071	0.0383862	0.647981	no	0.28323
T07A5.1	T07A5.1	T07A5.1	chrIII:10303300-10306036	N2	bugz-1(tm578)	OK	4.96797	1.40824	-1.81876	2.15627	0.0310622	0.618394	no	0.283464
chs-1	chs-1	chs-1	chrI:7554995-7559530	N2	bugz-1(tm578)	OK	55.0623	15.6624	-1.81376	1.98061	0.0476353	0.684093	no	0.284449
F25E5.1	F25E5.1	F25E5.1	chrV:7465877-7471174	N2	bugz-1(tm578)	OK	3.71182	1.05669	-1.81258	2.31886	0.0204029	0.548247	no	0.284682
nhr-71	nhr-71	nhr-71	chrX:13747237-13751718	N2	bugz-1(tm578)	OK	5.24798	1.49493	-1.81168	2.07613	0.0378824	0.647981	no	0.284858
mca-3	mca-3	mca-3	chrIV:3103156-3133138	N2	bugz-1(tm578)	OK	18.1188	5.16151	-1.81162	1.66567	0.0957799	0.799235	no	0.28487
set-31	set-31	set-31	chrV:14417932-14421418	N2	bugz-1(tm578)	OK	28.3801	8.08831	-1.81097	1.35772	0.174552	0.886515	no	0.284999
C18H2.1	C18H2.1	C18H2.1	chrIII:7662355-7672081	N2	bugz-1(tm578)	NOTEST	0.113076	0.0322886	-1.80819	1.40874	0.158912	1	no	0.285548
unc-93	unc-93	unc-93	chrIII:3644353-3650811	N2	bugz-1(tm578)	NOTEST	0.300687	0.085865	-1.80812	0.363096	0.716533	1	no	0.285563
ptr-13	ptr-13	ptr-13	chrII:11157214-11162255	N2	bugz-1(tm578)	NOTEST	0.243917	0.0696624	-1.80794	1.40854	0.158971	1	no	0.285599
F32B6.10	F32B6.10	F32B6.10	chrIV:9887161-9890031	N2	bugz-1(tm578)	NOTEST	0.368142	0.105158	-1.8077	1.40835	0.159026	1	no	0.285645
T21B4.17	T21B4.17	T21B4.17	chrII:12520126-12524392	N2	bugz-1(tm578)	OK	0.859936	0.245658	-1.80758	1.68147	0.0926707	0.794958	no	0.28567
Y47G6A.27	Y47G6A.27	Y47G6A.27	chrI:3547092-3559811	N2	bugz-1(tm578)	NOTEST	0.531886	0.151965	-1.80738	0.255125	0.798626	1	no	0.28571
fbxb-106	fbxb-106	fbxb-106	chrII:2762416-2764015	N2	bugz-1(tm578)	OK	1.16976	0.334234	-1.80728	1.6812	0.092725	0.794958	no	0.285729
M01G12.9	M01G12.9	M01G12.9	chrI:12111183-12112429	N2	bugz-1(tm578)	OK	0.81664	0.233411	-1.80683	1.40768	0.159227	0.883221	no	0.285819
K06H6.2	K06H6.2	K06H6.2	chrV:585848-587251	N2	bugz-1(tm578)	OK	0.837831	0.239475	-1.80679	1.40765	0.159236	0.883221	no	0.285827
F09B9.5	F09B9.5	F09B9.5	chrX:10154755-10156789	N2	bugz-1(tm578)	OK	1.3279	0.3798	-1.80583	1.4069	0.159456	0.883221	no	0.286016
Y69A2AR.12	Y69A2AR.12	Y69A2AR.12	chrIV:2570986-2572028	N2	bugz-1(tm578)	OK	1.45415	0.415982	-1.80558	1.40671	0.159515	0.883221	no	0.286065
C01B10.6	C01B10.6	C01B10.6	chrIV:6640144-6645336	N2	bugz-1(tm578)	OK	29.4571	8.42749	-1.80544	2.06091	0.0393119	0.647981	no	0.286094
D1086.18	D1086.18	D1086.18	chrV:14086175-14087130	N2	bugz-1(tm578)	OK	1.55948	0.446181	-1.80537	1.40654	0.159564	0.883221	no	0.286109
glh-2	glh-2	glh-2	chrI:6514021-6517508	N2	bugz-1(tm578)	OK	31.5034	9.01551	-1.80503	2.14725	0.0317734	0.625739	no	0.286176
F19F10.12	F19F10.12	F19F10.12	chrV:7575744-7587579	N2	bugz-1(tm578)	OK	19.2439	5.50807	-1.80478	1.36971	0.170778	0.886515	no	0.286224
C49C8.5	C49C8.5	C49C8.5	chrIV:8648647-8653659	N2	bugz-1(tm578)	OK	22.855	6.54743	-1.80351	2.30815	0.0209908	0.555406	no	0.286477
col-10	col-10	col-10	chrV:9164270-9165281	N2	bugz-1(tm578)	OK	69.5049	19.9621	-1.79985	2.23936	0.0251327	0.591255	no	0.287204
F19F10.10	F19F10.10	F19F10.10	chrV:7575744-7587579	N2	bugz-1(tm578)	OK	11.6792	3.35483	-1.79963	1.2365	0.216274	0.93333	no	0.287248
Y47D3A.22	Y47D3A.22	Y47D3A.22	chrIII:11279016-11290581	N2	bugz-1(tm578)	OK	6.82253	1.96108	-1.79866	2.23662	0.0253114	0.592004	no	0.287442
F01G4.4	F01G4.4	F01G4.4	chrIV:11143316-11145895	N2	bugz-1(tm578)	OK	10.8694	3.12543	-1.79814	2.32109	0.020282	0.546214	no	0.287544
dhs-17	dhs-17	dhs-17	chrV:6026336-6034797	N2	bugz-1(tm578)	OK	6.32392	1.81926	-1.79746	1.9188	0.0550099	0.718337	no	0.287679
immt-2	immt-2	immt-2	chrV:16789300-16794978	N2	bugz-1(tm578)	OK	34.5924	9.95224	-1.79736	1.76218	0.0780393	0.779233	no	0.2877
ect-2	ect-2	ect-2	chrII:10778320-10783210	N2	bugz-1(tm578)	OK	17.4638	5.03251	-1.79501	1.97668	0.0480775	0.688807	no	0.288168
puf-11	puf-11	puf-11	chrIV:6421587-6423480	N2	bugz-1(tm578)	OK	113.762	32.7917	-1.79462	2.00166	0.0453209	0.676004	no	0.288248
Y46G5A.18	Y46G5A.18	Y46G5A.18	chrII:12800543-12810720	N2	bugz-1(tm578)	OK	17.7684	5.12526	-1.79362	1.65544	0.0978344	0.802587	no	0.288448
F53H4.4	F53H4.4	F53H4.4	chrX:15866331-15868618	N2	bugz-1(tm578)	OK	1.78296	0.514561	-1.79286	1.85293	0.0638929	0.744961	no	0.288599
bus-8	bus-8	bus-8	chrX:5492941-5495965	N2	bugz-1(tm578)	OK	1.36421	0.395291	-1.78708	1.95806	0.0502234	0.704474	no	0.289758
F35B3.7	F35B3.7	F35B3.7	chrX:17035122-17042872	N2	bugz-1(tm578)	OK	0.7846	0.227358	-1.78699	1.7184	0.0857231	0.783859	no	0.289776
pptr-2	pptr-2	pptr-2	chrV:11027489-11030822	N2	bugz-1(tm578)	OK	23.0585	6.69229	-1.78473	1.99713	0.0458111	0.676004	no	0.290231
eat-20	eat-20	eat-20	chrX:15516576-15523930	N2	bugz-1(tm578)	OK	3.03676	0.88167	-1.78422	2.02548	0.0428184	0.66636	no	0.290332
Y55F3C.3	Y55F3C.3	Y55F3C.3	chrIV:742082-753320	N2	bugz-1(tm578)	OK	1.98743	0.577604	-1.78276	1.75671	0.0789665	0.77988	no	0.290629
D1069.3	D1069.3	D1069.3	chrII:340537-347860	N2	bugz-1(tm578)	OK	12.1699	3.5374	-1.78255	2.1487	0.0316582	0.624488	no	0.290668
2013-09-01	2013-09-01	2013-09-01	chrI:3433157-3438544	N2	bugz-1(tm578)	OK	19.1839	5.57806	-1.78206	2.1678	0.0301739	0.618394	no	0.290768
F52C12.4	F52C12.4	F52C12.4	chrIV:1923569-1946202	N2	bugz-1(tm578)	NOTEST	0.441893	0.12852	-1.7817	1.87337	0.0610176	1	no	0.29084
Y41D4A.5	Y41D4A.5	Y41D4A.5	chrIV:1728048-1737882	N2	bugz-1(tm578)	OK	10.7338	3.12347	-1.78093	2.30065	0.0214112	0.556784	no	0.290994
sri-40	sri-40	sri-40	chrII:3177960-3180463	N2	bugz-1(tm578)	OK	47.612	13.8825	-1.77806	2.21794	0.0265586	0.59582	no	0.291576
vit-5	vit-5	vit-5	chrX:3403458-3408593	N2	bugz-1(tm578)	OK	1272.09	371.115	-1.77726	1.25822	0.208311	0.920536	no	0.291736
wht-5	wht-5	wht-5	chrIV:12337557-12340387	N2	bugz-1(tm578)	OK	1.8266	0.53293	-1.77714	2.03531	0.0418199	0.66276	no	0.291761
Y71G12B.30	Y71G12B.30	Y71G12B.30	chrI:1818989-1822932	N2	bugz-1(tm578)	OK	5.78348	1.68966	-1.77521	2.08259	0.0372887	0.647981	no	0.292153
Y54G2A.4	Y54G2A.4	Y54G2A.4	chrIV:2931405-2936822	N2	bugz-1(tm578)	OK	13.0667	3.81901	-1.77462	2.29136	0.0219425	0.562137	no	0.29227
ima-3	ima-3	ima-3	chrIV:7556651-7561650	N2	bugz-1(tm578)	OK	45.9155	13.4409	-1.77235	1.88131	0.0599304	0.736119	no	0.292731
lem-2	lem-2	lem-2	chrII:14063357-14065761	N2	bugz-1(tm578)	OK	13.5058	3.95398	-1.7722	2.28876	0.0220935	0.563618	no	0.292762
ZC123.3	ZC123.3	ZC123.3	chrI:803369-835286	N2	bugz-1(tm578)	OK	0.988781	0.289583	-1.77167	2.12464	0.0336168	0.636059	no	0.292869
T24B8.4	T24B8.4	T24B8.4	chrII:9063606-9070760	N2	bugz-1(tm578)	OK	3.3779	0.989403	-1.7715	2.24209	0.0249555	0.590568	no	0.292905
Y39A3CR.3	Y39A3CR.3	Y39A3CR.3	chrIII:1824907-1877104	N2	bugz-1(tm578)	OK	0.787368	0.230625	-1.77149	0.413152	0.679495	0.999722	no	0.292906
Y57G11A.2	Y57G11A.2	Y57G11A.2	chrIV:14517004-14519502	N2	bugz-1(tm578)	OK	24.9207	7.30045	-1.77129	2.2272	0.0259338	0.593806	no	0.292947
gck-3	gck-3	gck-3	chrV:17954087-17966814	N2	bugz-1(tm578)	OK	0.887982	0.260144	-1.77122	1.7505	0.080032	0.77988	no	0.292961
F43G6.6	F43G6.6	F43G6.6	chrII:11806482-11808721	N2	bugz-1(tm578)	NOTEST	0.49782	0.14585	-1.77114	1.49041	0.136116	1	no	0.292977
klf-1	klf-1	klf-1	chrIII:2874806-2880414	N2	bugz-1(tm578)	OK	1.62285	0.475477	-1.77108	1.8905	0.0586912	0.731446	no	0.292989
K09D9.12	K09D9.12	K09D9.12	chrV:4002311-4005168	N2	bugz-1(tm578)	NOTEST	0.553228	0.162092	-1.77106	1.49034	0.136134	1	no	0.292993
F40A3.5	F40A3.5	F40A3.5	chrV:7731614-7916456	N2	bugz-1(tm578)	NOTEST	0.542892	0.159066	-1.77104	0.0336559	0.973152	1	no	0.292998
pph-5	pph-5	pph-5	chrV:19190510-19198887	N2	bugz-1(tm578)	OK	1.70976	0.500958	-1.77103	1.89045	0.0586974	0.731446	no	0.292999
T02B11.6	T02B11.6	T02B11.6	chrV:884882-889276	N2	bugz-1(tm578)	OK	0.595527	0.174493	-1.771	1.49029	0.136148	0.85214	no	0.293006
nhr-99	nhr-99	nhr-99	chrV:474809-477104	N2	bugz-1(tm578)	OK	0.697194	0.204304	-1.77084	1.49016	0.136181	0.85214	no	0.293038
C09G5.7	C09G5.7	C09G5.7	chrII:10714834-10716259	N2	bugz-1(tm578)	OK	0.744605	0.218208	-1.77077	1.4901	0.136197	0.85214	no	0.293052
K03H1.13	K03H1.13	K03H1.13	chrIII:9947306-9950176	N2	bugz-1(tm578)	OK	0.744605	0.218208	-1.77077	0.574967	0.565313	0.999722	no	0.293052
W06A11.4	W06A11.4	W06A11.4	chrII:4055932-4057647	N2	bugz-1(tm578)	OK	0.867757	0.25433	-1.77059	1.48995	0.136238	0.85214	no	0.293089
K04H8.3	K04H8.3	K04H8.3	chrI:14255670-14256957	N2	bugz-1(tm578)	OK	1.52427	0.44705	-1.76961	1.48912	0.136455	0.852195	no	0.293288
M03D4.3	M03D4.3	M03D4.3	chrIV:6110692-6112356	N2	bugz-1(tm578)	OK	6.87539	2.01708	-1.76917	0.947838	0.343212	0.999722	no	0.293377
clec-223	clec-223	clec-223	chrV:11273124-11278111	N2	bugz-1(tm578)	OK	3.19893	0.941234	-1.76497	2.23099	0.0256815	0.593806	no	0.294234
C44B9.2	C44B9.2	C44B9.2	chrIII:10875340-10877896	N2	bugz-1(tm578)	OK	3.23637	0.952755	-1.7642	1.98901	0.0466996	0.677088	no	0.29439
dnj-28	dnj-28	dnj-28	chrI:2996406-3001299	N2	bugz-1(tm578)	OK	13.8903	4.09023	-1.76383	2.2794	0.0226431	0.566874	no	0.294467
T22H9.3	T22H9.3	T22H9.3	chrV:343460-347624	N2	bugz-1(tm578)	OK	0.81509	0.240163	-1.76295	1.90698	0.0565228	0.72611	no	0.294646
F10G7.10	F10G7.10	F10G7.10	chrII:4710281-4726127	N2	bugz-1(tm578)	OK	2.9793	0.881009	-1.75774	1.08485	0.27799	0.99721	no	0.29571
W07E11.1	W07E11.1	W07E11.1	chrX:10083938-10103996	N2	bugz-1(tm578)	OK	10.3159	3.05839	-1.75402	2.0323	0.0421232	0.665457	no	0.296473
rnp-8	rnp-8	rnp-8	chrI:364521-371636	N2	bugz-1(tm578)	OK	39.7964	11.8297	-1.75022	2.02603	0.0427617	0.66636	no	0.297256
R09A8.2	R09A8.2	R09A8.2	chrX:12619394-12623227	N2	bugz-1(tm578)	OK	1.11466	0.331605	-1.74907	1.93482	0.0530124	0.711789	no	0.297494
Y51F10.3	Y51F10.3	Y51F10.3	chrI:1967819-1973884	N2	bugz-1(tm578)	OK	0.902211	0.268522	-1.74842	1.55467	0.120024	0.825097	no	0.297627
K10C3.4	K10C3.4	K10C3.4	chrI:9860492-9862289	N2	bugz-1(tm578)	OK	0.989584	0.294548	-1.74832	1.55458	0.120047	0.825097	no	0.297648
H05C05.1	H05C05.1	H05C05.1	chrIII:2947080-2960564	N2	bugz-1(tm578)	OK	1.61996	0.482306	-1.74793	1.60789	0.10786	0.8142	no	0.297727
K11D2.1	K11D2.1	K11D2.1	chrI:12504116-12504904	N2	bugz-1(tm578)	OK	1.81028	0.539201	-1.74732	1.55369	0.120258	0.825097	no	0.297855
Y57G11C.45	Y57G11C.45	Y57G11C.45	chrIV:14783347-14784180	N2	bugz-1(tm578)	OK	3.0318	0.903992	-1.74579	1.55233	0.120583	0.825097	no	0.29817
Y71G12B.23	Y71G12B.23	Y71G12B.23	chrI:1670080-1676431	N2	bugz-1(tm578)	OK	1.7156	0.512454	-1.74322	1.88908	0.0588809	0.731745	no	0.298702
W09C5.7	W09C5.7	W09C5.7	chrI:13654015-13658150	N2	bugz-1(tm578)	OK	29.8389	8.91371	-1.74309	2.12381	0.033686	0.636059	no	0.298728
col-146	col-146	col-146	chrV:9629915-9630979	N2	bugz-1(tm578)	OK	113.685	33.9633	-1.74299	2.08514	0.0370563	0.647981	no	0.298749
wip-1	wip-1	wip-1	chrIII:5018610-5021093	N2	bugz-1(tm578)	OK	15.8747	4.74304	-1.74284	2.10961	0.0348919	0.638464	no	0.29878
shc-2	shc-2	shc-2	chrII:4969187-4988911	N2	bugz-1(tm578)	OK	2.24276	0.671002	-1.74088	1.82046	0.0686891	0.749107	no	0.299186
xpo-2	xpo-2	xpo-2	chrI:318546-323353	N2	bugz-1(tm578)	OK	27.0635	8.12067	-1.73668	2.09408	0.0362524	0.646198	no	0.30006
H28O16.1	H28O16.1	H28O16.1	chrI:12652265-12654635	N2	bugz-1(tm578)	OK	1954.03	586.448	-1.73638	1.0923	0.274703	0.993335	no	0.300122
ZK930.1	ZK930.1	ZK930.1	chrII:11908639-11915761	N2	bugz-1(tm578)	OK	8.71041	2.61826	-1.73413	2.15741	0.030974	0.618394	no	0.30059
permease	permease	permease	chrV:7184890-7193645	N2	bugz-1(tm578)	OK	0.75237	0.226232	-1.73364	1.60785	0.107869	0.8142	no	0.300692
T07A9.10	T07A9.10	T07A9.10	chrIV:390511-393153	N2	bugz-1(tm578)	OK	21.2295	6.38473	-1.73338	2.21	0.0271048	0.599335	no	0.300748
lip-1	lip-1	lip-1	chrIV:6842947-6844810	N2	bugz-1(tm578)	OK	3.53668	1.06377	-1.73321	1.96808	0.0490592	0.69791	no	0.300782
T04C12.7	T04C12.7	T04C12.7	chrV:11054113-11055058	N2	bugz-1(tm578)	OK	2.53459	0.763094	-1.73182	1.60616	0.108239	0.8142	no	0.301072
Y54E10BR.2	Y54E10BR.2	Y54E10BR.2	chrI:3032967-3034762	N2	bugz-1(tm578)	OK	10.3833	3.13282	-1.72873	2.13501	0.0327605	0.631983	no	0.301717
tbc-17	tbc-17	tbc-17	chrII:12694319-12725391	N2	bugz-1(tm578)	OK	4.51358	1.36438	-1.72603	2.05282	0.0400905	0.648313	no	0.302283
F53C11.4	F53C11.4	F53C11.4	chrV:13782380-13796201	N2	bugz-1(tm578)	OK	10.3009	3.11473	-1.72558	0.43237	0.665472	0.999722	no	0.302375
scd-2	scd-2	scd-2	chrV:6633251-6639641	N2	bugz-1(tm578)	NOTEST	0.290212	0.0878943	-1.72327	1.65296	0.0983386	1	no	0.302862
dnj-20	dnj-20	dnj-20	chrII:9618561-9624098	N2	bugz-1(tm578)	OK	1.4196	0.430239	-1.72227	1.65201	0.0985331	0.804768	no	0.303071
C18D4.6	C18D4.6	C18D4.6	chrV:17535798-17538340	N2	bugz-1(tm578)	OK	1.49077	0.45183	-1.72221	1.5988	0.109865	0.8142	no	0.303085
fbxb-100	fbxb-100	fbxb-100	chrI:14090724-14096333	N2	bugz-1(tm578)	OK	1.61098	0.4883	-1.7221	1.65185	0.0985661	0.804768	no	0.303107
srx-125	srx-125	srx-125	chrV:13365735-13369972	N2	bugz-1(tm578)	OK	3.38963	1.02757	-1.7219	1.08211	0.279205	0.997677	no	0.303151
dpy-28	dpy-28	dpy-28	chrIII:10763028-10777225	N2	bugz-1(tm578)	OK	5.03644	1.52798	-1.72078	2.22282	0.026228	0.593806	no	0.303385
F52C9.1	F52C9.1	F52C9.1	chrIII:5326581-5333570	N2	bugz-1(tm578)	OK	2.22903	0.6763	-1.72068	2.10924	0.034924	0.638464	no	0.303406
Y51H4A.7	Y51H4A.7	Y51H4A.7	chrIV:16535691-16542853	N2	bugz-1(tm578)	OK	14.6625	4.46067	-1.7168	2.20414	0.0275148	0.599335	no	0.304223
Y66H1B.2	Y66H1B.2	Y66H1B.2	chrIV:359238-364340	N2	bugz-1(tm578)	OK	82.4785	25.1153	-1.71545	1.57647	0.114918	0.815966	no	0.304507
gld-2	gld-2	gld-2	chrI:6369966-6386145	N2	bugz-1(tm578)	OK	11.0054	3.35138	-1.71538	1.66397	0.0961188	0.799235	no	0.304521
unc-49	unc-49	unc-49	chrIII:10520559-10532582	N2	bugz-1(tm578)	OK	11.5057	3.50614	-1.7144	1.0434	0.296764	0.999468	no	0.304731
unc-14	unc-14	unc-14	chrI:7122610-7128422	N2	bugz-1(tm578)	OK	9.28997	2.83262	-1.71354	2.21383	0.0268405	0.599335	no	0.304912
C54G10.4	C54G10.4	C54G10.4	chrV:14653519-14658152	N2	bugz-1(tm578)	OK	3.20339	0.976799	-1.71347	1.61488	0.106336	0.8142	no	0.304927
T08B1.1	T08B1.1	T08B1.1	chrV:1982695-1987029	N2	bugz-1(tm578)	OK	18.9821	5.78857	-1.71336	2.19534	0.0281389	0.605438	no	0.304949
F58G1.1	F58G1.1	F58G1.1	chrII:12919485-12923286	N2	bugz-1(tm578)	OK	26.6047	8.11604	-1.71283	2.05223	0.0401471	0.648313	no	0.30506
nlp-28	nlp-28	nlp-28	chrV:3987884-3988297	N2	bugz-1(tm578)	OK	104.371	31.8466	-1.71251	2.2126	0.026925	0.599335	no	0.305129
F07A11.2	F07A11.2	F07A11.2	chrII:11592305-11596375	N2	bugz-1(tm578)	OK	138.004	42.1092	-1.7125	1.61571	0.106156	0.8142	no	0.30513
myo-3	myo-3	myo-3	chrV:12226792-12234320	N2	bugz-1(tm578)	OK	29.1288	8.89664	-1.71111	1.90601	0.0566493	0.72611	no	0.305424
tag-260	tag-260	tag-260	chrV:13370090-13380171	N2	bugz-1(tm578)	OK	9.91769	3.03134	-1.71005	1.84763	0.064656	0.744961	no	0.30565
kin-4	kin-4	kin-4	chrIV:11436617-11447021	N2	bugz-1(tm578)	OK	9.90299	3.02979	-1.70865	2.14099	0.0322746	0.629999	no	0.305947
npp-9	npp-9	npp-9	chrIII:3400626-3404465	N2	bugz-1(tm578)	OK	77.5639	23.7343	-1.70841	1.6377	0.101484	0.808081	no	0.305997
puf-5	puf-5	puf-5	chrII:8575471-8577653	N2	bugz-1(tm578)	OK	269.687	82.5762	-1.70749	1.68755	0.091497	0.79404	no	0.306193
dmd-6	dmd-6	dmd-6	chrIV:14616567-14623923	N2	bugz-1(tm578)	OK	9.06437	2.77873	-1.70578	2.18498	0.0288903	0.61288	no	0.306555
Y37E11AM.3	Y37E11AM.3	Y37E11AM.3	chrIV:3715780-3722787	N2	bugz-1(tm578)	OK	13.0143	3.99199	-1.70492	2.20433	0.0275011	0.599335	no	0.306739
wht-4	wht-4	wht-4	chrII:3279482-3281671	N2	bugz-1(tm578)	OK	1.17703	0.361526	-1.70298	1.75424	0.0793888	0.77988	no	0.307151
M162.5	M162.5	M162.5	chrV:19756437-19762148	N2	bugz-1(tm578)	OK	1.38516	0.425494	-1.70285	1.75411	0.0794118	0.77988	no	0.30718
F53B1.8	F53B1.8	F53B1.8	chrX:2123411-2130236	N2	bugz-1(tm578)	OK	3.00115	0.922156	-1.70243	2.15128	0.031454	0.621473	no	0.307268
F49E8.6	F49E8.6	F49E8.6	chrIV:7553515-7554472	N2	bugz-1(tm578)	OK	10.8918	3.35265	-1.69987	2.11681	0.0342756	0.636059	no	0.307814
C27F2.7	C27F2.7	C27F2.7	chrIII:4980606-4984438	N2	bugz-1(tm578)	OK	5.62604	1.73353	-1.69841	2.06879	0.0385658	0.647981	no	0.308126
rpn-1	rpn-1	rpn-1	chrIV:6906398-6909904	N2	bugz-1(tm578)	OK	53.0644	16.36	-1.69758	1.90622	0.0566211	0.72611	no	0.308305
ulp-2	ulp-2	ulp-2	chrII:4955631-4959861	N2	bugz-1(tm578)	OK	15.0721	4.65024	-1.6965	2.14	0.0323545	0.629999	no	0.308533
Y48G1C.7	Y48G1C.7	Y48G1C.7	chrI:96478-100613	N2	bugz-1(tm578)	OK	24.8019	7.65448	-1.69607	2.11914	0.0340784	0.636059	no	0.308625
thioredoxin	thioredoxin	thioredoxin	chrV:1533892-1534416	N2	bugz-1(tm578)	OK	54.0262	16.6843	-1.69517	1.59915	0.109786	0.8142	no	0.308819
Y55F3BR.1	Y55F3BR.1	Y55F3BR.1	chrIV:874911-881909	N2	bugz-1(tm578)	OK	23.703	7.33393	-1.69241	2.11325	0.0345793	0.637527	no	0.309409
Y48E1B.8	Y48E1B.8	Y48E1B.8	chrII:13585634-13588940	N2	bugz-1(tm578)	OK	31.2088	9.65742	-1.69224	2.16961	0.0300361	0.618394	no	0.309445
dlk-1	dlk-1	dlk-1	chrI:12566117-12572790	N2	bugz-1(tm578)	OK	3.35121	1.0376	-1.69143	2.12194	0.0338427	0.636059	no	0.30962
F08G5.6	F08G5.6	F08G5.6	chrIV:12435796-12438244	N2	bugz-1(tm578)	OK	22.048	6.82913	-1.69087	2.18753	0.0287037	0.611066	no	0.309739
B0563.6	B0563.6	B0563.6	chrX:9137862-9145530	N2	bugz-1(tm578)	OK	1.01309	0.31406	-1.68965	1.50433	0.132497	0.847016	no	0.310002
H22K11.2	H22K11.2	H22K11.2	chrX:6784388-6789507	N2	bugz-1(tm578)	OK	7.0635	2.1903	-1.68925	1.85792	0.06318	0.744961	no	0.310087
F13D12.6	F13D12.6	F13D12.6	chrII:11739371-11747734	N2	bugz-1(tm578)	OK	480.748	149.156	-1.68846	1.46406	0.143177	0.865544	no	0.310258
F22B3.4	F22B3.4	F22B3.4	chrIV:11410455-11412972	N2	bugz-1(tm578)	OK	154.425	48.0594	-1.68402	1.74238	0.0814422	0.77988	no	0.311215
clec-65	clec-65	clec-65	chrII:12901202-12903244	N2	bugz-1(tm578)	OK	44.7115	13.9237	-1.6831	2.11798	0.0341771	0.636059	no	0.311412
tag-51	tag-51	tag-51	chrIII:854206-856519	N2	bugz-1(tm578)	OK	14.3864	4.49191	-1.6793	2.17299	0.0297812	0.618394	no	0.312233
emb-9	emb-9	emb-9	chrIII:9336789-9344349	N2	bugz-1(tm578)	OK	51.268	16.0179	-1.67838	1.57301	0.115716	0.819225	no	0.312435
puf-3	puf-3	puf-3	chrIV:13509192-13521840	N2	bugz-1(tm578)	OK	126.196	39.4387	-1.67798	1.70696	0.0878286	0.786217	no	0.312519
puf-7	puf-7	puf-7	chrIV:5486671-5490318	N2	bugz-1(tm578)	OK	52.5439	16.4383	-1.67647	1.99546	0.0459923	0.676004	no	0.312849
sdz-24	sdz-24	sdz-24	chrII:658674-659873	N2	bugz-1(tm578)	OK	10.4896	3.28337	-1.67571	2.10142	0.0356039	0.641613	no	0.313012
T02D1.7	T02D1.7	T02D1.7	chrIV:17406855-17407080	N2	bugz-1(tm578)	OK	2.92078	0.914592	-1.67516	0.897469	0.369469	0.999722	no	0.313133
ani-1	ani-1	ani-1	chrIII:12446235-12453082	N2	bugz-1(tm578)	OK	28.4551	8.91231	-1.67482	1.96538	0.0493706	0.700339	no	0.313206
cyp-37B1	cyp-37B1	cyp-37B1	chrV:16278163-16280585	N2	bugz-1(tm578)	OK	3.09454	0.96976	-1.67403	1.98741	0.0468772	0.678037	no	0.313378
mel-11	mel-11	mel-11	chrII:9358456-9369011	N2	bugz-1(tm578)	OK	10.0703	3.156	-1.67394	1.76665	0.0772869	0.776207	no	0.313397
T10C6.10	T10C6.10	T10C6.10	chrV:16036385-16038266	N2	bugz-1(tm578)	OK	10.9419	3.42949	-1.6738	1.79948	0.0719435	0.758449	no	0.313427
Y50D4C.3	Y50D4C.3	Y50D4C.3	chrV:939499-945246	N2	bugz-1(tm578)	OK	2.66285	0.834794	-1.67348	1.99508	0.0460337	0.676004	no	0.313496
cam-1	cam-1	cam-1	chrII:9295841-9310226	N2	bugz-1(tm578)	OK	14.6011	4.57957	-1.67279	2.10582	0.0352196	0.638464	no	0.313646
pcaf-1	pcaf-1	pcaf-1	chrI:3516479-3529958	N2	bugz-1(tm578)	OK	10.7713	3.37873	-1.67264	1.53239	0.125425	0.833779	no	0.313679
ced-8	ced-8	ced-8	chrX:8411637-8416859	N2	bugz-1(tm578)	OK	3.90588	1.22657	-1.67102	1.13816	0.255053	0.97168	no	0.314032
cdk-8	cdk-8	cdk-8	chrI:8702470-8724272	N2	bugz-1(tm578)	OK	20.8977	6.57789	-1.66765	1.34466	0.178736	0.888342	no	0.314766
rps-29	rps-29	rps-29	chrIII:794291-795053	N2	bugz-1(tm578)	OK	1843.6	580.328	-1.66759	1.77965	0.0751336	0.766033	no	0.31478
ncl-1	ncl-1	ncl-1	chrIII:7731314-7737999	N2	bugz-1(tm578)	OK	12.9632	4.08693	-1.66533	2.06767	0.0386709	0.647981	no	0.315272
hmr-1	hmr-1	hmr-1	chrI:10954061-11481796	N2	bugz-1(tm578)	OK	10.9678	3.46363	-1.66291	0.213629	0.830837	0.999722	no	0.3158
C45G9.8	C45G9.8	C45G9.8	chrIII:5052624-5053282	N2	bugz-1(tm578)	OK	2.08882	0.661427	-1.65904	0.888833	0.374093	0.999722	no	0.316651
dpf-5	dpf-5	dpf-5	chrIV:4802699-4806578	N2	bugz-1(tm578)	OK	48.03	15.2166	-1.65829	1.94313	0.0520004	0.711789	no	0.316814
Y41E3.11	Y41E3.11	Y41E3.11	chrIV:15042396-15049324	N2	bugz-1(tm578)	OK	14.1595	4.48761	-1.65775	2.0711	0.0383496	0.647981	no	0.316933
H12I13.6	H12I13.6	H12I13.6	chrII:6077659-6078193	N2	bugz-1(tm578)	OK	1.94014	0.615296	-1.65681	0.700124	0.48385	0.999722	no	0.31714
dyf-2	dyf-2	dyf-2	chrIII:13674796-13686325	N2	bugz-1(tm578)	NOTEST	0.219108	0.0695209	-1.65612	0.712923	0.475893	1	no	0.317291
tag-168	tag-168	tag-168	chrIII:1789135-1806610	N2	bugz-1(tm578)	NOTEST	0.0940239	0.0298333	-1.6561	1.13058	0.25823	1	no	0.317295
tbc-19	tbc-19	tbc-19	chrX:14001823-14011604	N2	bugz-1(tm578)	NOTEST	0.4681	0.148526	-1.6561	0.40739	0.683722	1	no	0.317295
R155.3	R155.3	R155.3	chrIII:1971219-1975502	N2	bugz-1(tm578)	NOTEST	0.262209	0.0831997	-1.65607	1.46642	0.142533	1	no	0.317303
tat-6	tat-6	tat-6	chrV:3129123-3133248	N2	bugz-1(tm578)	NOTEST	0.0577005	0.0183089	-1.65603	0.887225	0.374958	1	no	0.317309
csb-1	csb-1	csb-1	chrX:15861280-15865833	N2	bugz-1(tm578)	OK	1.95277	0.619633	-1.65604	2.02162	0.0432154	0.66636	no	0.31731
F27C1.11	F27C1.11	F27C1.11	chrI:5436800-5443029	N2	bugz-1(tm578)	NOTEST	0.0592898	0.0188134	-1.65602	0.887219	0.374961	1	no	0.317313
Y73F8A.33	Y73F8A.33	Y73F8A.33	chrIV:15515455-15521144	N2	bugz-1(tm578)	NOTEST	0.0617028	0.0195793	-1.65601	0.887211	0.374965	1	no	0.317316
T10E10.4	T10E10.4	T10E10.4	chrX:6311672-6322777	N2	bugz-1(tm578)	NOTEST	0.247512	0.0785396	-1.65601	1.35239	0.176249	1	no	0.317316
Y48G1BM.5	Y48G1BM.5	Y48G1BM.5	chrI:229089-234973	N2	bugz-1(tm578)	NOTEST	0.12402	0.0393536	-1.65601	1.13052	0.258258	1	no	0.317317
C44B9.1	C44B9.1	C44B9.1	chrIII:10869273-10874410	N2	bugz-1(tm578)	NOTEST	0.129549	0.0411086	-1.65599	1.13051	0.258263	1	no	0.317321
Y69H2.2	Y69H2.2	Y69H2.2	chrV:18628644-18636138	N2	bugz-1(tm578)	NOTEST	0.067248	0.0213394	-1.65597	0.887192	0.374976	1	no	0.317324
C09B9.7	C09B9.7	C09B9.7	chrIV:5056962-5059841	N2	bugz-1(tm578)	NOTEST	0.271505	0.0861553	-1.65597	1.38569	0.165842	1	no	0.317325
T14B1.1	T14B1.1	T14B1.1	chrX:9664436-9668690	N2	bugz-1(tm578)	OK	0.91628	0.290762	-1.65595	1.7847	0.07431	0.765683	no	0.317329
Y50D7A.1	Y50D7A.1	Y50D7A.1	chrIII:292647-314265	N2	bugz-1(tm578)	NOTEST	0.369912	0.117385	-1.65593	0.166709	0.867599	1	no	0.317332
F15D3.4	F15D3.4	F15D3.4	chrI:11565227-11570793	N2	bugz-1(tm578)	NOTEST	0.303001	0.096153	-1.65592	1.38564	0.165855	1	no	0.317336
tag-319	tag-319	tag-319	chrII:6198684-6208141	N2	bugz-1(tm578)	OK	44.8467	14.2316	-1.6559	1.86238	0.0625489	0.744961	no	0.317339
ncx-8	ncx-8	ncx-8	chrV:4983734-4987183	N2	bugz-1(tm578)	NOTEST	0.244342	0.0775405	-1.65588	1.27961	0.200683	1	no	0.317344
unc-9	unc-9	unc-9	chrX:13212311-13216656	N2	bugz-1(tm578)	OK	0.720214	0.228564	-1.65583	1.62918	0.103275	0.811617	no	0.317356
C04E7.4	C04E7.4	C04E7.4	chrX:325961-341232	N2	bugz-1(tm578)	NOTEST	0.168564	0.053495	-1.65582	0.4815	0.630161	1	no	0.317357
ztf-14	ztf-14	ztf-14	chrX:14496005-14499355	N2	bugz-1(tm578)	NOTEST	0.0938048	0.02977	-1.6558	0.8871	0.375025	1	no	0.317361
E02C12.10	E02C12.10	E02C12.10	chrV:9375071-9378377	N2	bugz-1(tm578)	NOTEST	0.0955527	0.030325	-1.65579	0.887094	0.375029	1	no	0.317364
T15B7.14	T15B7.14	T15B7.14	chrV:6832272-6835325	N2	bugz-1(tm578)	NOTEST	0.0979688	0.0310921	-1.65577	0.887085	0.375033	1	no	0.317367
F01E11.3	F01E11.3	F01E11.3	chrX:6967320-6983084	N2	bugz-1(tm578)	NOTEST	0.199983	0.0634687	-1.65576	1.13035	0.258329	1	no	0.31737
T03E6.8	T03E6.8	T03E6.8	chrV:16598960-16603341	N2	bugz-1(tm578)	NOTEST	0.302053	0.095863	-1.65576	1.21956	0.22263	1	no	0.317371
F52F10.2	F52F10.2	F52F10.2	chrV:1548143-1550702	N2	bugz-1(tm578)	NOTEST	0.101742	0.0322901	-1.65575	0.887072	0.37504	1	no	0.317372
F26A10.2	F26A10.2	F26A10.2	chrX:7632035-7637030	N2	bugz-1(tm578)	NOTEST	0.103187	0.032749	-1.65574	0.887067	0.375043	1	no	0.317375
tag-19	tag-19	tag-19	chrIV:8874251-8876958	N2	bugz-1(tm578)	OK	0.943765	0.29953	-1.65573	1.66821	0.0952744	0.798377	no	0.317378
ZK662.5	ZK662.5	ZK662.5	chrX:15721191-15723698	N2	bugz-1(tm578)	NOTEST	0.107382	0.0340808	-1.65571	0.887053	0.375051	1	no	0.317379
F59C6.8	F59C6.8	F59C6.8	chrI:10507081-10515495	N2	bugz-1(tm578)	NOTEST	0.108114	0.0343134	-1.65571	0.0920759	0.926638	1	no	0.317382
gab-1	gab-1	gab-1	chrIII:12771757-12779606	N2	bugz-1(tm578)	NOTEST	0.219081	0.0695327	-1.6557	1.13031	0.258347	1	no	0.317384
F58F9.1	F58F9.1	F58F9.1	chrIV:6250314-6253067	N2	bugz-1(tm578)	NOTEST	0.221728	0.0703732	-1.65569	1.1303	0.258349	1	no	0.317385
Y57A10A.24	Y57A10A.24	Y57A10A.24	chrII:12242859-12247525	N2	bugz-1(tm578)	NOTEST	0.224007	0.0710969	-1.65568	1.1303	0.258351	1	no	0.317387
T22H9.4	T22H9.4	T22H9.4	chrV:334646-336862	N2	bugz-1(tm578)	NOTEST	0.111288	0.0353214	-1.65569	0.887039	0.375058	1	no	0.317387
ZK105.5	ZK105.5	ZK105.5	chrV:7712219-7717300	N2	bugz-1(tm578)	NOTEST	0.113461	0.0360114	-1.65567	0.232761	0.815947	1	no	0.31739
Y4C6B.6	Y4C6B.6	Y4C6B.6	chrIV:5344579-5350918	N2	bugz-1(tm578)	OK	32.1245	10.196	-1.65567	2.0733	0.0381441	0.647981	no	0.31739
Y38F2AR.6	Y38F2AR.6	Y38F2AR.6	chrIV:2349269-2355730	N2	bugz-1(tm578)	NOTEST	0.228708	0.0725899	-1.65567	1.13029	0.258355	1	no	0.317391
clec-204	clec-204	clec-204	chrV:1757218-1760246	N2	bugz-1(tm578)	OK	1.99909	0.634501	-1.65565	1.86051	0.0628127	0.744961	no	0.317395
F22F7.4	F22F7.4	F22F7.4	chrV:2103657-2106076	N2	bugz-1(tm578)	NOTEST	0.122038	0.0387351	-1.65562	0.887002	0.375078	1	no	0.317402
pqn-18	pqn-18	pqn-18	chrX:12907752-12919459	N2	bugz-1(tm578)	NOTEST	0.245278	0.0778519	-1.65561	1.13025	0.258371	1	no	0.317403
tba-8	tba-8	tba-8	chrX:9455449-9458259	N2	bugz-1(tm578)	NOTEST	0.129952	0.0412484	-1.65557	0.886974	0.375093	1	no	0.317413
cyp-34A5	cyp-34A5	cyp-34A5	chrV:3955750-3957667	N2	bugz-1(tm578)	NOTEST	0.131421	0.041715	-1.65556	0.886969	0.375095	1	no	0.317415
Y40B1A.3	Y40B1A.3	Y40B1A.3	chrI:13354057-13358366	N2	bugz-1(tm578)	NOTEST	0.393966	0.125051	-1.65556	1.27936	0.200771	1	no	0.317416
T01D3.1	T01D3.1	T01D3.1	chrV:13689872-13692664	N2	bugz-1(tm578)	OK	0.801209	0.254318	-1.65554	1.53038	0.125923	0.835251	no	0.317418
C05C9.1	C05C9.1	C05C9.1	chrX:11160906-11163612	N2	bugz-1(tm578)	NOTEST	0.137973	0.043796	-1.65552	0.886947	0.375108	1	no	0.317424
tsp-18	tsp-18	tsp-18	chrII:5904558-5906274	N2	bugz-1(tm578)	NOTEST	0.418892	0.132967	-1.65551	1.27932	0.200785	1	no	0.317425
C14A4.13	C14A4.13	C14A4.13	chrII:10618392-10620385	N2	bugz-1(tm578)	OK	0.982133	0.311756	-1.6555	1.58367	0.113268	0.8142	no	0.317427
T08D2.7	T08D2.7	T08D2.7	chrX:182690-190559	N2	bugz-1(tm578)	NOTEST	0.140985	0.0447528	-1.6555	0.886936	0.375113	1	no	0.31743
clec-200	clec-200	clec-200	chrIV:17353135-17357850	N2	bugz-1(tm578)	NOTEST	0.288265	0.0915047	-1.65548	1.13016	0.258411	1	no	0.317433
clec-174	clec-174	clec-174	chrIV:3940252-3941696	N2	bugz-1(tm578)	NOTEST	0.145576	0.0462111	-1.65547	0.88692	0.375122	1	no	0.317436
ser-5	ser-5	ser-5	chrI:8375482-8392731	N2	bugz-1(tm578)	NOTEST	0.438928	0.139332	-1.65546	0.19878	0.842435	1	no	0.317437
F52H2.4	F52H2.4	F52H2.4	chrX:2544761-2548023	N2	bugz-1(tm578)	NOTEST	0.298633	0.0947983	-1.65544	1.13013	0.25842	1	no	0.317441
2RSSE.1	2RSSE.1	2RSSE.1	chrII:15268113-15273216	N2	bugz-1(tm578)	NOTEST	0.154613	0.0490816	-1.65541	0.886889	0.375139	1	no	0.317448
Y116F11B.7	Y116F11B.7	Y116F11B.7	chrV:19843970-19846281	N2	bugz-1(tm578)	NOTEST	0.156136	0.0495655	-1.6554	0.886884	0.375141	1	no	0.317451
R13A1.9	R13A1.9	R13A1.9	chrIV:7193502-7195761	N2	bugz-1(tm578)	NOTEST	0.159566	0.0506549	-1.65538	0.886872	0.375148	1	no	0.317454
C09F12.3	C09F12.3	C09F12.3	chrX:11040958-11042783	N2	bugz-1(tm578)	NOTEST	0.161637	0.0513129	-1.65536	0.886865	0.375152	1	no	0.317458
C49A1.2	C49A1.2	C49A1.2	chrI:14209201-14212488	N2	bugz-1(tm578)	NOTEST	0.329381	0.104566	-1.65534	1.13006	0.258449	1	no	0.317462
folt-3	folt-3	folt-3	chrV:7603814-7609719	N2	bugz-1(tm578)	NOTEST	0.165472	0.0525313	-1.65534	0.699503	0.484237	1	no	0.317463
fbxc-20	fbxc-20	fbxc-20	chrII:2419472-2420795	N2	bugz-1(tm578)	NOTEST	0.332522	0.105564	-1.65533	1.13006	0.258452	1	no	0.317465
gnrr-1	gnrr-1	gnrr-1	chrI:4800098-4804172	N2	bugz-1(tm578)	NOTEST	0.168837	0.0536003	-1.65532	0.88684	0.375165	1	no	0.317468
pqn-84	pqn-84	pqn-84	chrIII:11700165-11702737	N2	bugz-1(tm578)	NOTEST	0.168023	0.0533419	-1.65532	0.886843	0.375164	1	no	0.317468
T02H6.5	T02H6.5	T02H6.5	chrII:685239-689020	N2	bugz-1(tm578)	NOTEST	0.336371	0.106787	-1.65532	1.13005	0.258456	1	no	0.317468
T01B6.1	T01B6.1	T01B6.1	chrX:2335677-2348616	N2	bugz-1(tm578)	NOTEST	0.169824	0.0539138	-1.65531	0.475855	0.634178	1	no	0.317469
tag-329	tag-329	tag-329	chrV:9534898-9536377	N2	bugz-1(tm578)	NOTEST	0.343326	0.108996	-1.6553	1.13003	0.258462	1	no	0.317471
F35E12.4	F35E12.4	F35E12.4	chrV:13731485-13733367	N2	bugz-1(tm578)	NOTEST	0.175464	0.0557057	-1.65527	0.886817	0.375178	1	no	0.317477
T04D1.2	T04D1.2	T04D1.2	chrI:4679671-4682756	N2	bugz-1(tm578)	NOTEST	0.537755	0.170728	-1.65525	1.27912	0.200855	1	no	0.317483
ZC477.2	ZC477.2	ZC477.2	chrIV:7108204-7109896	N2	bugz-1(tm578)	OK	0.717007	0.227638	-1.65525	1.38508	0.166027	0.886515	no	0.317484
nhr-147	nhr-147	nhr-147	chrV:7346671-7348117	N2	bugz-1(tm578)	NOTEST	0.179806	0.0570856	-1.65525	0.886802	0.375186	1	no	0.317484
F20A1.2	F20A1.2	F20A1.2	chrV:7046293-7049063	N2	bugz-1(tm578)	NOTEST	0.180926	0.0574413	-1.65524	0.699461	0.484264	1	no	0.317485
K11H12.9	K11H12.9	K11H12.9	chrIV:649664-651792	N2	bugz-1(tm578)	NOTEST	0.18187	0.0577412	-1.65523	0.886795	0.375189	1	no	0.317486
F28G4.2	F28G4.2	F28G4.2	chrV:16280608-16282237	N2	bugz-1(tm578)	NOTEST	0.183207	0.0581662	-1.65522	0.88679	0.375192	1	no	0.317489
K08B5.1	K08B5.1	K08B5.1	chrX:16558360-16562226	N2	bugz-1(tm578)	NOTEST	0.55136	0.175051	-1.65522	1.2791	0.200863	1	no	0.317489
F27C8.2	F27C8.2	F27C8.2	chrIV:9597115-9598656	N2	bugz-1(tm578)	NOTEST	0.185547	0.0589097	-1.65521	0.886782	0.375196	1	no	0.317492
C34B4.7	C34B4.7	C34B4.7	chrV:13092645-13094426	N2	bugz-1(tm578)	NOTEST	0.189171	0.0600611	-1.65518	0.886769	0.375203	1	no	0.317496
Y75B8A.28	Y75B8A.28	Y75B8A.28	chrIII:12318987-12322783	N2	bugz-1(tm578)	NOTEST	0.569365	0.180772	-1.65518	1.27907	0.200874	1	no	0.317498
fbxa-5	fbxa-5	fbxa-5	chrIII:1336696-1340323	N2	bugz-1(tm578)	NOTEST	0.191036	0.0606539	-1.65517	0.886763	0.375207	1	no	0.3175
F20C5.4	F20C5.4	F20C5.4	chrIV:8764861-8767288	N2	bugz-1(tm578)	NOTEST	0.573108	0.181962	-1.65517	1.27906	0.200876	1	no	0.3175
str-148	str-148	str-148	chrII:1046510-1048282	N2	bugz-1(tm578)	NOTEST	0.193797	0.0615311	-1.65515	0.886753	0.375212	1	no	0.317503
fbxa-137	fbxa-137	fbxa-137	chrV:2279441-2281387	N2	bugz-1(tm578)	NOTEST	0.193581	0.0614627	-1.65516	0.886754	0.375211	1	no	0.317504
klf-2	klf-2	klf-2	chrV:20680910-20684158	N2	bugz-1(tm578)	NOTEST	0.195535	0.0620837	-1.65514	0.886747	0.375215	1	no	0.317507
grl-1	grl-1	grl-1	chrV:5530855-5533829	N2	bugz-1(tm578)	NOTEST	0.399128	0.126728	-1.65512	1.12991	0.258514	1	no	0.317512
Y20F4.8	Y20F4.8	Y20F4.8	chrI:2049141-2050179	N2	bugz-1(tm578)	NOTEST	0.201641	0.064024	-1.6551	0.886726	0.375226	1	no	0.317515
srv-32	srv-32	srv-32	chrIV:6280130-6282227	N2	bugz-1(tm578)	NOTEST	0.203762	0.0646981	-1.65509	0.886719	0.37523	1	no	0.317518
F25E2.1	F25E2.1	F25E2.1	chrX:802795-804193	N2	bugz-1(tm578)	NOTEST	0.204239	0.0648498	-1.65509	0.886717	0.375231	1	no	0.317519
F22E5.13	F22E5.13	F22E5.13	chrII:2647696-2649640	N2	bugz-1(tm578)	NOTEST	0.205443	0.0652322	-1.65508	0.886713	0.375233	1	no	0.31752
F56C4.1	F56C4.1	F56C4.1	chrIV:10637031-10639181	N2	bugz-1(tm578)	NOTEST	0.205201	0.0651554	-1.65508	0.886714	0.375233	1	no	0.31752
srp-8	srp-8	srp-8	chrV:8184374-8185528	N2	bugz-1(tm578)	NOTEST	0.206416	0.0655414	-1.65507	0.88671	0.375235	1	no	0.317521
srd-53	srd-53	srd-53	chrI:7294035-7295685	N2	bugz-1(tm578)	NOTEST	0.208141	0.0660896	-1.65506	0.886704	0.375238	1	no	0.317523
K08D9.4	K08D9.4	K08D9.4	chrV:3198671-3200531	N2	bugz-1(tm578)	NOTEST	0.209642	0.0665669	-1.65505	0.886698	0.375241	1	no	0.317527
Y18D10A.22	Y18D10A.22	Y18D10A.22	chrI:12932024-12933739	N2	bugz-1(tm578)	NOTEST	0.210401	0.0668081	-1.65505	0.886696	0.375243	1	no	0.317527
ztf-21	ztf-21	ztf-21	chrIII:11117116-11119081	N2	bugz-1(tm578)	NOTEST	0.211166	0.0670511	-1.65504	0.886693	0.375244	1	no	0.317528
Y39A3A.4	Y39A3A.4	Y39A3A.4	chrIII:2072996-2076508	N2	bugz-1(tm578)	NOTEST	0.211936	0.0672958	-1.65504	0.886691	0.375246	1	no	0.317529
ssr-2	ssr-2	ssr-2	chrX:2823572-2826821	N2	bugz-1(tm578)	NOTEST	0.216408	0.0687172	-1.65501	0.886675	0.375254	1	no	0.317535
ZK596.3	ZK596.3	ZK596.3	chrIV:10902052-10904327	N2	bugz-1(tm578)	NOTEST	0.438255	0.139163	-1.65499	1.12982	0.25855	1	no	0.317539
R03C1.1	R03C1.1	R03C1.1	chrII:14907500-14910303	N2	bugz-1(tm578)	NOTEST	0.219957	0.0698453	-1.65499	0.886663	0.375261	1	no	0.317541
Y73B3A.9	Y73B3A.9	Y73B3A.9	chrX:150364-154445	N2	bugz-1(tm578)	NOTEST	0.225068	0.0714699	-1.65495	0.886645	0.37527	1	no	0.317548
R09A8.1	R09A8.1	R09A8.1	chrX:12613683-12617803	N2	bugz-1(tm578)	OK	0.784633	0.249159	-1.65495	1.53638	0.124446	0.831379	no	0.317548
K08F8.5	K08F8.5	K08F8.5	chrII:8767346-8769234	N2	bugz-1(tm578)	OK	0.683139	0.216932	-1.65494	1.15154	0.249508	0.968141	no	0.317552
fbxb-8	fbxb-8	fbxb-8	chrI:14298741-14299750	N2	bugz-1(tm578)	NOTEST	0.455427	0.144622	-1.65494	1.12979	0.258566	1	no	0.317553
fbxa-120	fbxa-120	fbxa-120	chrX:17302666-17303744	N2	bugz-1(tm578)	NOTEST	0.234135	0.0743522	-1.65489	0.886614	0.375287	1	no	0.317561
fbxb-21	fbxb-21	fbxb-21	chrII:1647910-1648868	N2	bugz-1(tm578)	NOTEST	0.23797	0.0755712	-1.65487	0.8866	0.375294	1	no	0.317566
ZC53.6	ZC53.6	ZC53.6	chrX:1917463-1919704	N2	bugz-1(tm578)	NOTEST	0.239935	0.0761959	-1.65486	0.886594	0.375298	1	no	0.317569
gst-44	gst-44	gst-44	chrV:16390906-16392379	N2	bugz-1(tm578)	OK	2.66495	0.846316	-1.65484	1.73213	0.08325	0.77988	no	0.317573
fbxa-125	fbxa-125	fbxa-125	chrI:10646750-10647766	N2	bugz-1(tm578)	OK	1.0054	0.3193	-1.65478	1.38469	0.166146	0.886515	no	0.317585
F36D1.6	F36D1.6	F36D1.6	chrI:10954061-11481796	N2	bugz-1(tm578)	NOTEST	0.252443	0.0801722	-1.65478	0.0321825	0.974327	1	no	0.317585
F31F6.3	F31F6.3	F31F6.3	chrX:14871756-14872782	N2	bugz-1(tm578)	NOTEST	0.254653	0.0808754	-1.65476	0.886543	0.375325	1	no	0.317591
Y71G12B.2	Y71G12B.2	Y71G12B.2	chrI:1816150-1818497	N2	bugz-1(tm578)	NOTEST	0.259196	0.0823199	-1.65473	0.886527	0.375334	1	no	0.317597
fbxb-56	fbxb-56	fbxb-56	chrI:14084509-14087338	N2	bugz-1(tm578)	NOTEST	0.527808	0.167634	-1.6547	1.12963	0.258634	1	no	0.317604
M116.2	M116.2	M116.2	chrIV:8398844-8399775	N2	bugz-1(tm578)	OK	2.38235	0.756645	-1.6547	1.66717	0.0954812	0.798578	no	0.317604
ceh-8	ceh-8	ceh-8	chrI:8245847-8250889	N2	bugz-1(tm578)	NOTEST	0.265108	0.0841997	-1.65469	0.886506	0.375345	1	no	0.317605
B0403.3	B0403.3	B0403.3	chrX:7061798-7063280	N2	bugz-1(tm578)	NOTEST	0.540908	0.171799	-1.65466	1.1296	0.258646	1	no	0.317612
Y53G8AR.1	Y53G8AR.1	Y53G8AR.1	chrIII:3333024-3333946	N2	bugz-1(tm578)	NOTEST	0.270035	0.0857665	-1.65466	0.886489	0.375354	1	no	0.317613
T01A4.2	T01A4.2	T01A4.2	chrI:4481238-4484425	N2	bugz-1(tm578)	NOTEST	0.28182	0.0895143	-1.65459	0.886448	0.375376	1	no	0.317629
pax-1	pax-1	pax-1	chrV:8224944-8226017	N2	bugz-1(tm578)	NOTEST	0.290266	0.0922002	-1.65453	0.886419	0.375392	1	no	0.31764
B0348.5	B0348.5	B0348.5	chrV:5689-6511	N2	bugz-1(tm578)	NOTEST	0.294681	0.0936046	-1.6545	0.886404	0.3754	1	no	0.317647
scrm-3	scrm-3	scrm-3	chrV:3355977-3357191	N2	bugz-1(tm578)	NOTEST	0.299233	0.0950524	-1.65447	0.886388	0.375408	1	no	0.317653
T25B9.3	T25B9.3	T25B9.3	chrIV:10744752-10748247	N2	bugz-1(tm578)	NOTEST	0.304457	0.0967134	-1.65445	0.601437	0.547549	1	no	0.317659
F22G12.8	F22G12.8	F22G12.8	chrI:13145587-13146441	N2	bugz-1(tm578)	OK	0.61105	0.194108	-1.65443	1.12944	0.258711	0.971881	no	0.317663
F22H10.4	F22H10.4	F22H10.4	chrX:16684330-16685624	N2	bugz-1(tm578)	NOTEST	0.310421	0.0986112	-1.6544	0.886349	0.375429	1	no	0.317669
C46H11.7	C46H11.7	C46H11.7	chrI:5042194-5043055	N2	bugz-1(tm578)	NOTEST	0.317198	0.100767	-1.65436	0.886326	0.375442	1	no	0.317679
F46A8.3	F46A8.3	F46A8.3	chrI:10954061-11481796	N2	bugz-1(tm578)	NOTEST	0.330425	0.104975	-1.65428	0.0321726	0.974334	1	no	0.317697
W02D7.5	W02D7.5	W02D7.5	chrV:8297800-8299212	N2	bugz-1(tm578)	OK	0.995039	0.316124	-1.65426	1.27836	0.201123	0.912919	no	0.3177
F58E1.13	F58E1.13	F58E1.13	chrII:1694856-1695830	N2	bugz-1(tm578)	OK	0.674915	0.214426	-1.65423	1.1293	0.258771	0.971881	no	0.317708
R102.6	R102.6	R102.6	chrIV:10699870-10701335	N2	bugz-1(tm578)	OK	0.678857	0.21568	-1.65421	1.12929	0.258774	0.971881	no	0.317711
Y113G7A.12	Y113G7A.12	Y113G7A.12	chrV:20139634-20142193	N2	bugz-1(tm578)	NOTEST	0.348242	0.110645	-1.65416	0.886218	0.3755	1	no	0.317724
W08F4.7	W08F4.7	W08F4.7	chrII:574935-577730	N2	bugz-1(tm578)	NOTEST	0.349639	0.111089	-1.65415	0.886213	0.375503	1	no	0.317725
R11.2	R11.2	R11.2	chrX:16184310-16185202	N2	bugz-1(tm578)	OK	0.748833	0.23795	-1.65399	1.12914	0.258839	0.971881	no	0.317761
Y47D7A.12	Y47D7A.12	Y47D7A.12	chrV:4428985-4429662	N2	bugz-1(tm578)	OK	1.15042	0.365575	-1.65393	1.2781	0.201215	0.912919	no	0.317775
clec-126	clec-126	clec-126	chrII:3519488-3520416	N2	bugz-1(tm578)	NOTEST	0.399282	0.126891	-1.65382	0.886041	0.375596	1	no	0.317798
scl-27	scl-27	scl-27	chrV:400257-401603	N2	bugz-1(tm578)	NOTEST	0.405787	0.128962	-1.65378	0.886018	0.375608	1	no	0.317807
Y73B6BL.23	Y73B6BL.23	Y73B6BL.23	chrIV:6418186-6419062	N2	bugz-1(tm578)	OK	6.63149	2.10761	-1.65372	1.84186	0.0654958	0.744961	no	0.317818
F59E12.3	F59E12.3	F59E12.3	chrII:5638357-5639023	N2	bugz-1(tm578)	OK	0.872488	0.277321	-1.65358	1.12886	0.258957	0.971881	no	0.317851
Y57G11C.44	Y57G11C.44	Y57G11C.44	chrIV:14769535-14773496	N2	bugz-1(tm578)	NOTEST	0.45922	0.14598	-1.65342	0.132775	0.894372	1	no	0.317887
F57A10.2	F57A10.2	F57A10.2	chrV:15766548-15767234	N2	bugz-1(tm578)	NOTEST	0.47164	0.149936	-1.65334	0.885779	0.375736	1	no	0.317903
clec-246	clec-246	clec-246	chrV:18189524-18191012	N2	bugz-1(tm578)	NOTEST	0.479419	0.152415	-1.65328	0.885751	0.375752	1	no	0.317916
wwp-1	wwp-1	wwp-1	chrI:537124-542200	N2	bugz-1(tm578)	OK	22.7988	7.24812	-1.65328	1.87178	0.0612364	0.740911	no	0.317917
M04B2.6	M04B2.6	M04B2.6	chrIV:11509866-11510716	N2	bugz-1(tm578)	OK	1.6496	0.524438	-1.65327	0.885744	0.375755	0.999722	no	0.317918
grl-26	grl-26	grl-26	chrIV:321570-322776	N2	bugz-1(tm578)	NOTEST	0.497185	0.158076	-1.65316	0.885686	0.375787	1	no	0.317942
ZC239.17	ZC239.17	ZC239.17	chrII:3225456-3225963	N2	bugz-1(tm578)	NOTEST	0.522502	0.166145	-1.65299	0.885594	0.375836	1	no	0.31798
F38E9.5	F38E9.5	F38E9.5	chrX:16446114-16451252	N2	bugz-1(tm578)	OK	45.9545	14.6127	-1.65298	2.02688	0.0426744	0.66636	no	0.317982
C04G6.5	C04G6.5	C04G6.5	chrII:5083836-5091620	N2	bugz-1(tm578)	OK	25.931	8.24559	-1.65298	0.57547	0.564973	0.999722	no	0.317982
C04E6.11	C04E6.11	C04E6.11	chrV:5914089-5917831	N2	bugz-1(tm578)	OK	7.54651	2.4008	-1.6523	2.13807	0.0325107	0.629999	no	0.318134
Y32G9A.3	Y32G9A.3	Y32G9A.3	chrV:1912951-1913470	N2	bugz-1(tm578)	OK	0.681586	0.216889	-1.65194	0.88503	0.37614	0.999722	no	0.318212
K05F1.10	K05F1.10	K05F1.10	chrII:5804684-5805430	N2	bugz-1(tm578)	OK	6.97905	2.22097	-1.65184	1.69856	0.0894021	0.78911	no	0.318234
F36G3.3	F36G3.3	F36G3.3	chrX:9799607-9800972	N2	bugz-1(tm578)	OK	0.703518	0.223889	-1.6518	0.884959	0.376179	0.999722	no	0.318242
C03B8.3	C03B8.3	C03B8.3	chrIII:7712379-7712874	N2	bugz-1(tm578)	OK	0.814737	0.259393	-1.65119	0.884631	0.376356	0.999722	no	0.318376
C55B7.10	C55B7.10	C55B7.10	chrI:6502694-6503119	N2	bugz-1(tm578)	OK	0.826239	0.263065	-1.65114	0.884602	0.376372	0.999722	no	0.318389
C04H5.1	C04H5.1	C04H5.1	chrII:14534202-14535018	N2	bugz-1(tm578)	OK	0.850227	0.270723	-1.65103	0.884543	0.376403	0.999722	no	0.318413
C35B8.4	C35B8.4	C35B8.4	chrX:9211170-9212080	N2	bugz-1(tm578)	OK	5.30511	1.68935	-1.65092	1.38146	0.167137	0.886515	no	0.318438
F59D6.1	F59D6.1	F59D6.1	chrV:3051586-3051986	N2	bugz-1(tm578)	OK	0.946134	0.301336	-1.65067	0.884353	0.376506	0.999722	no	0.318492
T08A9.6	T08A9.6	T08A9.6	chrX:7312122-7312513	N2	bugz-1(tm578)	OK	1.01105	0.322045	-1.65053	0.884273	0.376549	0.999722	no	0.318525
Y54G2A.19	Y54G2A.19	Y54G2A.19	chrIV:2894166-2894705	N2	bugz-1(tm578)	OK	4.59269	1.46294	-1.65047	1.38108	0.167253	0.886515	no	0.318537
F22H10.2	F22H10.2	F22H10.2	chrX:16678404-16679740	N2	bugz-1(tm578)	OK	11.7937	3.75675	-1.65046	1.72754	0.0840699	0.77988	no	0.318539
Y110A2AL.10	Y110A2AL.10	Y110A2AL.10	chrII:2871375-2871909	N2	bugz-1(tm578)	OK	1.06572	0.339474	-1.65046	0.884239	0.376567	0.999722	no	0.31854
clh-3	clh-3	clh-3	chrII:7217894-7225588	N2	bugz-1(tm578)	OK	1.60858	0.512446	-1.65031	1.99274	0.0462894	0.676004	no	0.31857
cgh-1	cgh-1	cgh-1	chrIII:7495243-7497758	N2	bugz-1(tm578)	OK	359.129	114.416	-1.65022	1.43425	0.151501	0.874858	no	0.318593
npp-7	npp-7	npp-7	chrI:5691840-5697505	N2	bugz-1(tm578)	OK	8.41731	2.68236	-1.64986	2.09371	0.0362858	0.646198	no	0.318672
aqp-1	aqp-1	aqp-1	chrII:7232792-7238289	N2	bugz-1(tm578)	OK	35.7284	11.4043	-1.64749	0.993359	0.320535	0.999722	no	0.319194
C27D9.1	C27D9.1	C27D9.1	chrII:4753442-4756772	N2	bugz-1(tm578)	OK	18.0969	5.77848	-1.64698	2.0216	0.0432174	0.66636	no	0.319308
rps-27	rps-27	rps-27	chrV:103384-104070	N2	bugz-1(tm578)	OK	1752.38	560.177	-1.64536	1.69105	0.0908265	0.79268	no	0.319666
Y37D8A.2	Y37D8A.2	Y37D8A.2	chrIII:12818603-12825528	N2	bugz-1(tm578)	OK	52.1651	16.6755	-1.64535	1.87047	0.0614186	0.740911	no	0.319668
acs-1	acs-1	acs-1	chrV:6524971-6533053	N2	bugz-1(tm578)	OK	55.7561	17.8258	-1.64516	1.80514	0.0710526	0.755645	no	0.31971
W02H5.8	W02H5.8	W02H5.8	chrV:2647065-2652656	N2	bugz-1(tm578)	OK	8.25457	2.64182	-1.64366	2.12078	0.03394	0.636059	no	0.320043
C16C10.3	C16C10.3	C16C10.3	chrIII:4172307-4176132	N2	bugz-1(tm578)	OK	25.7634	8.25146	-1.6426	1.95988	0.0500094	0.704019	no	0.320278
T02G5.11	T02G5.11	T02G5.11	chrII:7078705-7081862	N2	bugz-1(tm578)	OK	53.9041	17.2804	-1.64126	2.12553	0.0335423	0.636059	no	0.320577
cka-2	cka-2	cka-2	chrX:4286712-4294326	N2	bugz-1(tm578)	OK	2.78038	0.892754	-1.63895	1.14374	0.25273	0.968932	no	0.321091
tag-30	tag-30	tag-30	chrIV:11850921-11854906	N2	bugz-1(tm578)	OK	19.5731	6.28484	-1.63893	2.03429	0.0419228	0.663522	no	0.321096
Y53G8AR.2	Y53G8AR.2	Y53G8AR.2	chrIII:3322958-3331655	N2	bugz-1(tm578)	OK	7.23594	2.32476	-1.6381	1.9433	0.0519793	0.711789	no	0.32128
uaf-1	uaf-1	uaf-1	chrIII:1062780-1076543	N2	bugz-1(tm578)	OK	28.1738	9.0518	-1.63808	1.93397	0.053117	0.711789	no	0.321284
vps-33.2	vps-33.2	vps-33.2	chrII:6601171-6603367	N2	bugz-1(tm578)	OK	22.6957	7.29399	-1.63764	2.07318	0.0381552	0.647981	no	0.321382
clec-222	clec-222	clec-222	chrV:11271327-11272441	N2	bugz-1(tm578)	OK	14.0232	4.51065	-1.63641	2.07238	0.0382302	0.647981	no	0.321656
Y48G1C.1	Y48G1C.1	Y48G1C.1	chrI:93030-94881	N2	bugz-1(tm578)	OK	29.8842	9.62826	-1.63404	2.06513	0.038911	0.647981	no	0.322186
T05F1.2	T05F1.2	T05F1.2	chrI:9622538-9624881	N2	bugz-1(tm578)	OK	109.581	35.3322	-1.63295	1.77527	0.0758527	0.767504	no	0.32243
C49C3.9	C49C3.9	C49C3.9	chrIV:17339614-17342269	N2	bugz-1(tm578)	OK	4.79346	1.54724	-1.63137	2.02121	0.0432578	0.66636	no	0.322781
fmo-3	fmo-3	fmo-3	chrIII:10694528-10698718	N2	bugz-1(tm578)	OK	10.9244	3.53066	-1.62955	2.10865	0.0349744	0.638464	no	0.32319
C27C12.4	C27C12.4	C27C12.4	chrX:14854051-14856439	N2	bugz-1(tm578)	OK	12.3859	4.00329	-1.62944	2.10852	0.0349859	0.638464	no	0.323213
prg-2	prg-2	prg-2	chrIV:6526712-6529786	N2	bugz-1(tm578)	OK	9.7637	3.15937	-1.62779	2.10562	0.0352369	0.638464	no	0.323583
Y71H2AM.7	Y71H2AM.7	Y71H2AM.7	chrIII:2726073-2734001	N2	bugz-1(tm578)	OK	18.285	5.91673	-1.62779	1.85501	0.063595	0.744961	no	0.323584
Y69A2AR.31	Y69A2AR.31	Y69A2AR.31	chrIV:2650380-2664569	N2	bugz-1(tm578)	OK	0.808381	0.261627	-1.62752	1.82728	0.0676576	0.748911	no	0.323643
F57F5.1	F57F5.1	F57F5.1	chrV:12003003-12004577	N2	bugz-1(tm578)	OK	2845.3	921.774	-1.62609	1.24041	0.214822	0.931051	no	0.323964
tag-76	tag-76	tag-76	chrIII:9887107-9891334	N2	bugz-1(tm578)	OK	3.23746	1.05044	-1.62386	1.90457	0.0568364	0.727265	no	0.324464
cpr-5	cpr-5	cpr-5	chrV:1132598-1133995	N2	bugz-1(tm578)	OK	3294.14	1069.12	-1.62347	1.25387	0.209889	0.922158	no	0.324552
R10D12.8	R10D12.8	R10D12.8	chrV:13950714-13953199	N2	bugz-1(tm578)	OK	1.54356	0.501025	-1.62331	1.78838	0.0737154	0.765683	no	0.324591
adr-1	adr-1	adr-1	chrI:7773411-7777651	N2	bugz-1(tm578)	OK	2.99005	0.97059	-1.62324	1.64966	0.0990116	0.807053	no	0.324607
hlh-30	hlh-30	hlh-30	chrIV:4014771-4028123	N2	bugz-1(tm578)	OK	7.16937	2.32942	-1.62187	1.79022	0.0734178	0.764658	no	0.324913
nmy-2	nmy-2	nmy-2	chrI:7926628-7934571	N2	bugz-1(tm578)	OK	21.0685	6.84801	-1.62133	1.85222	0.0639948	0.744961	no	0.325035
mxl-2	mxl-2	mxl-2	chrIII:187012-188130	N2	bugz-1(tm578)	OK	26.6777	8.6782	-1.62017	2.08436	0.037127	0.647981	no	0.325298
dhc-1	dhc-1	dhc-1	chrI:4386787-4401981	N2	bugz-1(tm578)	OK	10.2326	3.332	-1.61871	1.83788	0.0660794	0.745366	no	0.325626
C02B10.5	C02B10.5	C02B10.5	chrIV:5083319-5088854	N2	bugz-1(tm578)	OK	10.6832	3.48253	-1.61713	0.545788	0.585212	0.999722	no	0.325982
acr-20	acr-20	acr-20	chrII:14365636-14377792	N2	bugz-1(tm578)	NOTEST	0.104548	0.0341207	-1.61545	0.138376	0.889943	1	no	0.326364
Y38H8A.4	Y38H8A.4	Y38H8A.4	chrIV:13470533-13472231	N2	bugz-1(tm578)	OK	4.4673	1.45889	-1.61453	1.89646	0.0578997	0.730925	no	0.326571
pyc-1	pyc-1	pyc-1	chrV:11817759-11822506	N2	bugz-1(tm578)	OK	41.2622	13.4774	-1.61428	1.81023	0.0702597	0.753843	no	0.326628
K08D8.4	K08D8.4	K08D8.4	chrIV:12907437-12909967	N2	bugz-1(tm578)	OK	7.94586	2.59967	-1.61187	1.62606	0.103936	0.813855	no	0.327173
W02C12.1	W02C12.1	W02C12.1	chrIV:4008012-4014188	N2	bugz-1(tm578)	NOTEST	0.444952	0.145589	-1.61174	1.68424	0.0921348	1	no	0.327202
spe-15	spe-15	spe-15	chrI:1446666-1465341	N2	bugz-1(tm578)	OK	3.08872	1.01067	-1.6117	2.03952	0.0413982	0.658668	no	0.327213
smd-1	smd-1	smd-1	chrI:14048071-14050990	N2	bugz-1(tm578)	OK	28.2903	9.25887	-1.6114	2.00722	0.0447263	0.676004	no	0.327281
clec-73	clec-73	clec-73	chrIV:3953928-3956200	N2	bugz-1(tm578)	OK	10.777	3.5272	-1.61136	2.08833	0.0367685	0.647981	no	0.32729
F47G6.2	F47G6.2	F47G6.2	chrI:1471297-1479921	N2	bugz-1(tm578)	OK	2.29505	0.751167	-1.61132	1.87242	0.0611483	0.740911	no	0.327299
rig-5	rig-5	rig-5	chrI:9565384-9574368	N2	bugz-1(tm578)	NOTEST	0.4893	0.160335	-1.60963	0.919899	0.357626	1	no	0.327682
cacn-1	cacn-1	cacn-1	chrII:14133299-14142100	N2	bugz-1(tm578)	OK	22.0653	7.23193	-1.60933	1.60808	0.107819	0.8142	no	0.327751
immt-1	immt-1	immt-1	chrX:2682819-2687178	N2	bugz-1(tm578)	OK	19.6665	6.45098	-1.60815	2.02957	0.0424008	0.66636	no	0.328019
ifc-2	ifc-2	ifc-2	chrX:642160-650092	N2	bugz-1(tm578)	OK	33.8557	11.11	-1.60754	1.47537	0.140112	0.858351	no	0.328157
Y53F4B.13	Y53F4B.13	Y53F4B.13	chrII:15026081-15036934	N2	bugz-1(tm578)	OK	0.64165	0.210631	-1.60707	1.64946	0.0990538	0.807053	no	0.328265
AH10.1	AH10.1	AH10.1	chrV:14146486-14148762	N2	bugz-1(tm578)	OK	7.4356	2.44132	-1.60679	2.06511	0.0389127	0.647981	no	0.328329
C39D10.7	C39D10.7	C39D10.7	chrX:7907904-7914069	N2	bugz-1(tm578)	OK	57.8193	18.9881	-1.60646	1.75598	0.0790915	0.77988	no	0.328404
dhs-13	dhs-13	dhs-13	chrV:1765837-1771728	N2	bugz-1(tm578)	OK	2.8059	0.922002	-1.60562	1.64797	0.0993583	0.807053	no	0.328594
sem-4	sem-4	sem-4	chrI:7038896-7048833	N2	bugz-1(tm578)	OK	1.19642	0.393456	-1.60446	1.82855	0.0674675	0.748911	no	0.328861
Y71F9AL.4	Y71F9AL.4	Y71F9AL.4	chrI:2903596-2924716	N2	bugz-1(tm578)	OK	2.02992	0.667696	-1.60416	0.619768	0.535411	0.999722	no	0.328927
F13H8.11	F13H8.11	F13H8.11	chrII:6257585-6259950	N2	bugz-1(tm578)	OK	2.10755	0.693243	-1.60413	1.82818	0.0675224	0.748911	no	0.328933
Y65B4BL.4	Y65B4BL.4	Y65B4BL.4	chrI:502957-506253	N2	bugz-1(tm578)	OK	20.2592	6.666	-1.60369	2.07869	0.0376462	0.647981	no	0.329036
W05F2.3	W05F2.3	W05F2.3	chrI:3367650-3368553	N2	bugz-1(tm578)	OK	349.178	115.047	-1.60173	1.73592	0.0825775	0.77988	no	0.32948
pqn-20	pqn-20	pqn-20	chrI:6791025-6797471	N2	bugz-1(tm578)	OK	1.61883	0.533403	-1.60166	1.96428	0.0494979	0.700339	no	0.329499
Y47H9C.1	Y47H9C.1	Y47H9C.1	chrI:11831014-11833156	N2	bugz-1(tm578)	OK	3.14584	1.03718	-1.60079	1.81055	0.0702099	0.753843	no	0.329699
C50E3.13	C50E3.13	C50E3.13	chrV:7622315-7624195	N2	bugz-1(tm578)	OK	18.2166	6.0066	-1.60063	2.07262	0.038208	0.647981	no	0.329732
gei-3	gei-3	gei-3	chrX:12705543-12813868	N2	bugz-1(tm578)	OK	3.05486	1.00934	-1.59769	0.279009	0.780238	0.999722	no	0.330405
Y77E11A.12	Y77E11A.12	Y77E11A.12	chrIV:1461920-1475108	N2	bugz-1(tm578)	OK	1.05897	0.350087	-1.59688	1.50765	0.131644	0.846483	no	0.330592
ZK355.2	ZK355.2	ZK355.2	chrII:2923912-2926518	N2	bugz-1(tm578)	OK	10.0319	3.31779	-1.59629	1.88971	0.0587964	0.731446	no	0.330724
T07C4.3	T07C4.3	T07C4.3	chrIII:10352047-10355008	N2	bugz-1(tm578)	OK	42.6325	14.1082	-1.59542	1.67363	0.0942037	0.796581	no	0.330926
M70.1	M70.1	M70.1	chrIV:2245895-2252360	N2	bugz-1(tm578)	NOTEST	0.500885	0.165852	-1.59458	1.56509	0.117562	1	no	0.331118
sym-5	sym-5	sym-5	chrX:14578008-14580832	N2	bugz-1(tm578)	OK	1.8874	0.624997	-1.59448	1.87193	0.0612158	0.740911	no	0.331142
Y22D7AR.6	Y22D7AR.6	Y22D7AR.6	chrIII:1672505-1676710	N2	bugz-1(tm578)	OK	1.21224	0.401562	-1.59398	1.5645	0.1177	0.822491	no	0.331256
T22B11.5	T22B11.5	T22B11.5	chrIV:4696907-4704002	N2	bugz-1(tm578)	OK	57.099	18.9327	-1.59259	1.74801	0.0804623	0.77988	no	0.331577
C40H1.2	C40H1.2	C40H1.2	chrIII:9317947-9319175	N2	bugz-1(tm578)	OK	2.94646	0.977019	-1.59252	1.56306	0.118037	0.822491	no	0.331591
D1005.1	D1005.1	D1005.1	chrX:1479537-1484394	N2	bugz-1(tm578)	OK	16.1091	5.34399	-1.59189	1.97073	0.0487549	0.694399	no	0.331737
Y46E12BL.2	Y46E12BL.2	Y46E12BL.2	chrII:15233054-15251400	N2	bugz-1(tm578)	OK	13.249	4.39675	-1.59138	1.9566	0.0503945	0.704474	no	0.331855
rig-6	rig-6	rig-6	chrII:4798145-4812126	N2	bugz-1(tm578)	OK	2.2017	0.730943	-1.59079	1.6349	0.102069	0.808081	no	0.33199
cutl-26	cutl-26	cutl-26	chrIV:698760-707719	N2	bugz-1(tm578)	OK	1.8022	0.598635	-1.59001	1.74045	0.0817807	0.77988	no	0.332169
mbtr-1	mbtr-1	mbtr-1	chrI:343117-348367	N2	bugz-1(tm578)	OK	10.9228	3.62846	-1.58992	0.834943	0.40375	0.999722	no	0.332191
scd-1	scd-1	scd-1	chrX:12503815-12513970	N2	bugz-1(tm578)	OK	5.00051	1.66218	-1.589	1.85636	0.0634028	0.744961	no	0.332402
C47G2.4	C47G2.4	C47G2.4	chrII:11290771-11293489	N2	bugz-1(tm578)	OK	31.4684	10.4706	-1.58756	1.94871	0.0513304	0.709404	no	0.332734
dod-23	dod-23	dod-23	chrII:8398315-8399085	N2	bugz-1(tm578)	OK	77.8528	25.9187	-1.58676	2.04937	0.0404257	0.648313	no	0.332919
R05D7.1	R05D7.1	R05D7.1	chrI:12162386-12163523	N2	bugz-1(tm578)	OK	11.2765	3.7567	-1.58578	1.84161	0.0655315	0.744961	no	0.333144
srp-3	srp-3	srp-3	chrV:1908895-1910692	N2	bugz-1(tm578)	OK	2.25553	0.751862	-1.58492	1.72484	0.0845557	0.782286	no	0.333342
F15D3.6	F15D3.6	F15D3.6	chrI:11572110-11577478	N2	bugz-1(tm578)	OK	1.48133	0.493907	-1.58458	1.51141	0.130683	0.844778	no	0.333421
clec-84	clec-84	clec-84	chrIV:2842470-2845592	N2	bugz-1(tm578)	OK	3.61728	1.20634	-1.58426	0.966576	0.333756	0.999722	no	0.333494
F53E10.4	F53E10.4	F53E10.4	chrV:2592571-2595055	N2	bugz-1(tm578)	OK	67.8971	22.6676	-1.58271	2.01384	0.0440261	0.673027	no	0.333852
C14C11.4	C14C11.4	C14C11.4	chrV:5647547-5651017	N2	bugz-1(tm578)	OK	2.89147	0.965392	-1.58262	1.88305	0.0596938	0.736036	no	0.333876
F28B4.3	F28B4.3	F28B4.3	chrX:3227495-3235398	N2	bugz-1(tm578)	OK	20.002	6.70835	-1.57612	1.80057	0.0717707	0.758449	no	0.335384
Y53G8AM.8	Y53G8AM.8	Y53G8AM.8	chrIII:3267247-3278687	N2	bugz-1(tm578)	OK	2.50745	0.841159	-1.57577	1.93622	0.0528411	0.711789	no	0.335464
clh-1	clh-1	clh-1	chrII:11846423-11854659	N2	bugz-1(tm578)	OK	6.6754	2.23958	-1.57562	1.73053	0.0835362	0.77988	no	0.335497
C35C5.8	C35C5.8	C35C5.8	chrX:11533978-11536482	N2	bugz-1(tm578)	OK	5.04046	1.69144	-1.57531	1.93564	0.0529115	0.711789	no	0.335573
ZK524.4	ZK524.4	ZK524.4	chrI:7461360-7466417	N2	bugz-1(tm578)	OK	3.83723	1.2881	-1.57482	2.02042	0.0433403	0.66636	no	0.335685
F28B3.1	F28B3.1	F28B3.1	chrI:4943630-4949329	N2	bugz-1(tm578)	OK	7.33791	2.4644	-1.57413	2.02219	0.0431567	0.66636	no	0.335845
gld-1	gld-1	gld-1	chrI:7695675-7698218	N2	bugz-1(tm578)	OK	33.8765	11.3815	-1.5736	1.91356	0.0556766	0.720153	no	0.33597
F36H5.8	F36H5.8	F36H5.8	chrII:1748380-1751600	N2	bugz-1(tm578)	NOTEST	0.555781	0.186763	-1.57331	1.44912	0.147303	1	no	0.336037
JC8.11	JC8.11	JC8.11	chrIV:13228287-13232030	N2	bugz-1(tm578)	OK	0.600116	0.201752	-1.57266	0.985997	0.324134	0.999722	no	0.336188
inx-19	inx-19	inx-19	chrI:2451908-2464638	N2	bugz-1(tm578)	NOTEST	0.366767	0.123469	-1.57072	1.13825	0.255015	1	no	0.336642
spe-41	spe-41	spe-41	chrIII:3438997-3444196	N2	bugz-1(tm578)	OK	1.50823	0.508056	-1.5698	1.83227	0.0669114	0.748911	no	0.336856
unc-70	unc-70	unc-70	chrV:6881325-6891385	N2	bugz-1(tm578)	OK	1.30999	0.441421	-1.56933	1.80886	0.0704732	0.754438	no	0.336965
knl-2	knl-2	knl-2	chrI:6460434-6464265	N2	bugz-1(tm578)	OK	23.5627	7.94086	-1.56914	1.91496	0.0554978	0.720042	no	0.33701
K10C2.1	K10C2.1	K10C2.1	chrX:6420992-6430567	N2	bugz-1(tm578)	OK	15.1401	5.1036	-1.56878	1.83185	0.066974	0.748911	no	0.337092
egl-4	egl-4	egl-4	chrIV:1847965-1880586	N2	bugz-1(tm578)	OK	24.9541	8.41467	-1.5683	1.34897	0.177347	0.886515	no	0.337206
puf-6	puf-6	puf-6	chrII:13039320-13043384	N2	bugz-1(tm578)	OK	28.6515	9.66724	-1.56744	1.92769	0.0538942	0.711789	no	0.337408
deps-1	deps-1	deps-1	chrI:506479-510840	N2	bugz-1(tm578)	OK	51.7451	17.4594	-1.56742	1.76469	0.0776157	0.777571	no	0.337412
F43E2.7	F43E2.7	F43E2.7	chrII:7372548-7374110	N2	bugz-1(tm578)	OK	431.231	145.533	-1.56712	0.545426	0.58546	0.999722	no	0.337483
Y53G8B.2	Y53G8B.2	Y53G8B.2	chrIII:3101282-3103945	N2	bugz-1(tm578)	OK	8.39893	2.83671	-1.56599	1.97407	0.0483736	0.69141	no	0.337747
tra-1	tra-1	tra-1	chrIII:11171973-11195082	N2	bugz-1(tm578)	OK	0.827609	0.279534	-1.56593	1.29944	0.193793	0.909095	no	0.337761
W09D6.1	W09D6.1	W09D6.1	chrIII:11068739-11072863	N2	bugz-1(tm578)	OK	1.43119	0.483456	-1.56576	1.78141	0.074846	0.765683	no	0.3378
ndx-1	ndx-1	ndx-1	chrI:12679199-12681768	N2	bugz-1(tm578)	OK	1.94842	0.658527	-1.56499	1.63256	0.102561	0.808453	no	0.33798
T21H8.1	T21H8.1	T21H8.1	chrX:13864960-13873280	N2	bugz-1(tm578)	OK	4.8671	1.64507	-1.56492	2.02225	0.043151	0.66636	no	0.337998
C25H3.6	C25H3.6	C25H3.6	chrII:5661138-5665216	N2	bugz-1(tm578)	OK	26.1068	8.82411	-1.5649	0.724896	0.468516	0.999722	no	0.338
ZK1128.1	ZK1128.1	ZK1128.1	chrIII:10113038-10114707	N2	bugz-1(tm578)	OK	30.3912	10.274	-1.56465	1.99356	0.0462	0.676004	no	0.338058
sax-2	sax-2	sax-2	chrIII:5109659-5130632	N2	bugz-1(tm578)	OK	12.6261	4.26858	-1.56458	1.50146	0.133238	0.850081	no	0.338076
npp-16	npp-16	npp-16	chrIII:11915771-11918602	N2	bugz-1(tm578)	OK	80.7457	27.3079	-1.56406	1.33326	0.182446	0.893536	no	0.338196
F58H1.3	F58H1.3	F58H1.3	chrV:11933857-11936483	N2	bugz-1(tm578)	OK	3.89786	1.31879	-1.56347	0.428847	0.668034	0.999722	no	0.338337
cul-3	cul-3	cul-3	chrV:177421-185039	N2	bugz-1(tm578)	OK	7.67791	2.59787	-1.56338	2.02605	0.0427598	0.66636	no	0.338356
Y41D4A.6	Y41D4A.6	Y41D4A.6	chrIV:1741070-1745522	N2	bugz-1(tm578)	OK	31.3824	10.6218	-1.56292	1.98555	0.047083	0.678579	no	0.338464
[truncated: 17,864 more rows]
