# Supplementary material for: A Systematic RNAi Screen Reveals a Novel Role of a Spindle Assembly Checkpoint Protein BuGZ in Synaptic Transmission in C. elegans
Source: Front Mol Neurosci. 2017 May 11;10:141. doi: 10.3389/fnmol.2017.00141 (PMC5425591; doi:10.3389/fnmol.2017.00141)
Supplement: Supplementary file 6 [file DataSheet6.XLSX]

## Sheet: TARGET CALLS
					closest overall element								closest coding																				closest noncoding
chromosome	start	stop	enrichment value	peak offset	type	name	gene	notes	source	location of element	strand	distance from peak	name	source	location of element	strand	distance from peak	name	source	location of element	strand	distance from peak	name	source	location of element	strand	distance from peak	name	source	location of element	strand	distance from peak	name	source	location of element	strand	distance from peak	name	source	location of element	strand	distance from peak	name	source	location of element	strand	distance from peak	name	source
III	3867323	3867747	586.785	214	AG1201	F13B10.2			AGmRNA	5p	+	75	F13B10.2	WBcoding	5p	+	296	C36A4.9	WBcoding	3p	+	457	F13B10.2	WBcoding	3p	+	1990	F13B10.1	WBcoding	3p	-	2036	F13B10.2b	WBnc	5p	+	309	C36A4.7	WBte	5p	-	7130	C36A4.12	WBps	3p	+	10624	C36A4.14a	WBps
X	11093866	11094330	473.992	259	ncRNA	W02H3.t1			WBtRNA	5p	+	1482	W02H3.3	WBcoding	3p	-	2890	W04G3.11	WBcoding	3p	+	3320	W02H3.3	WBcoding	5p	-	3986	W04G3.11	WBcoding	5p	+	4975	W02H3.t1	WBtRNA	5p	+	1482	W02H3.2	WBps	3p	-	1967	frag6445	LUncRNA	5p	-	7670	W04G3.17	WBps
X	6296289	6296785	459.645	233	CDS	T07H6.2			WBcoding	3p	+	1639	T07H6.2	WBcoding	3p	+	1639	T07H6.1	WBcoding	5p	+	3582	T07H6.5	WBcoding	5p	-	4826	T07H6.1	WBcoding	3p	+	8660	T07H6.t2	WBtRNA	5p	-	4209	frag5703	LUncRNA	3p	+	4871	T07H6.t1	WBtRNA	3p	+	10166	frag5704	LUncRNA
III	10758974	10759355	451.144	164	CDS	K01G5.9			WBcoding	5p	+	113	K01G5.9	WBcoding	5p	+	113	K01G5.10	WBcoding	5p	-	713	K01G5.1	WBcoding	5p	-	1595	K01G5.10	WBcoding	3p	-	1597	frag2304	LUncRNA	5p	-	11086	frag2303	LUncRNA	3p	+	11098	frag2304	LUncRNA	3p	-	11308	frag2303	LUncRNA
X	14525449	14526028	445.337	367	CDS	D1025.11			WBcoding	3p	-	223	D1025.11	WBcoding	3p	-	223	D1025.8	WBcoding	5p	-	705	D1025.7	WBcoding	3p	-	1285	D1025.6	WBcoding	3p	+	1889	linc-54	WBlnc	5p	-	20018	frag6849	LUncRNA	3p	+	21369	frag6850	LUncRNA	3p	-	23629	frag6851	LUncRNA
II	5844616	5845001	412.247	194	ncRNA	ZK1248.18			WBsnRNA	5p	+	34	ZK1248.1	WBcoding	3p	+	189	ZK1248.17	WBcoding	3p	-	423	H41C03.3	WBcoding	5p	+	946	ZK1248.1	WBcoding	5p	+	2588	ZK1248.18	WBsnRNA	5p	+	34	frag1024	LUncRNA	3p	+	3330	frag1025	LUncRNA	5p	+	13760	frag1026	LUncRNA
X	9465606	9465943	400.316	172	CDS	ZK899.6			WBcoding	3p	+	1112	ZK899.6	WBcoding	3p	+	1112	ZK899.5	WBcoding	5p	-	4901	ZK899.8	WBcoding	5p	+	6632	ZK899.4	WBcoding	5p	-	7511	frag6230	LUncRNA	5p	+	1871	ZK899.t1	WBtRNA	3p	-	1892	frag6230	LUncRNA	3p	+	1959	ZK899.t1	WBtRNA
X	13700556	13700964	378.834	239	ncRNA	frag6775			LUncRNA	3p	+	3087	C04A11.4	WBcoding	3p	+	5074	K02D3.1	WBcoding	5p	+	6063	K02D3.2	WBcoding	3p	-	7857	C04A11.4	WBcoding	5p	+	12892	frag6775	LUncRNA	3p	+	3087	frag6776	LUncRNA	5p	-	3087	frag6775	LUncRNA	5p	+	3183	frag6776	LUncRNA
I	4171968	4172659	351.517	417	AG1201	RIT1P.1709			AGncRNA	3p	+	54	R12E2.11	WBcoding	3p	-	81	R12E2.10	WBcoding	5p	-	794	R12E2.11	WBcoding	5p	-	1243	R12E2.12	WBcoding	3p	-	1367	R12E2.16	WBsnRNA	3p	+	68	frag133	LUncRNA	5p	-	78	R12E2.16	WBsnRNA	5p	+	177	frag133	LUncRNA
X	8036136	8036631	350.596	271	ncRNA	frag6035			LUncRNA	5p	+	208	C18A11.6	WBcoding	5p	-	1639	C18A11.5	WBcoding	5p	+	4871	C34D10.1	WBcoding	3p	+	4905	C18A11.5	WBcoding	3p	+	7953	frag6035	LUncRNA	5p	+	208	C18A11.t2	WBtRNA	3p	-	229	frag6035	LUncRNA	3p	+	296	C18A11.t2	WBtRNA
V	1151313	1151623	349.935	197	ncRNA	linc-128			WBlnc	5p	+	603	T21H3.3	WBcoding	5p	+	4760	T21H3.4	WBcoding	3p	+	5017	T21H3.3	WBcoding	3p	+	6251	T21H3.5	WBcoding	3p	-	6742	linc-128	WBlnc	5p	+	603	frag3399	LUncRNA	5p	-	10676	frag3400	LUncRNA	3p	-	12531	frag3401	LUncRNA
V	8500365	8500672	346.997	164	ncRNA	ZK994.7			WBsnoRNA	5p	+	29	ZK994.3	WBcoding	3p	+	1610	ZK994.6	WBcoding	3p	-	1898	ZK994.3	WBcoding	5p	+	5661	ZK994.1	WBcoding	5p	+	9687	ZK994.7	WBsnoRNA	5p	+	29	ZK994.t2	WBtRNA	5p	-	914	frag3793	LUncRNA	3p	+	1085	ZK994.t3	WBtRNA
IV	4749921	4750238	346.471	139	AG1201	Y17G9B.5			AGmRNA	5p	+	101	Y17G9B.5	WBcoding	5p	+	170	E04A4.8	WBcoding	5p	-	286	E04A4.7	WBcoding	5p	-	1056	E04A4.8	WBcoding	3p	-	1056	R11E3.3	WBte	5p	+	18611	K08F11.6	WBps	5p	-	22105	frag2645	LUncRNA	3p	-	23998	K08F11.6	WBps
V	12303406	12303737	331.058	200	ncRNA	C51F7.4			WBsnoRNA	5p	+	26	C51F7.1	WBcoding	5p	+	1141	C51F7.2	WBcoding	5p	+	3865	R04F11.1	WBcoding	3p	-	5224	F55C5.9	WBcoding	3p	+	9823	C51F7.4	WBsnoRNA	5p	+	26	C51F7.3	WBsnoRNA	5p	+	83	frag4348	LUncRNA	3p	+	3751	frag4347	LUncRNA
X	4209081	4209421	322.18	172	AG1201	F20B6.8			AGmRNA	3p	-	1347	F20B6.7	WBcoding	5p	-	1800	F20B6.8	WBcoding	3p	-	2433	F20B6.7	WBcoding	3p	-	2447	F20B6.9	WBcoding	5p	-	2833	frag5280	LUncRNA	5p	+	12341	frag5281	LUncRNA	3p	-	12341	frag5280	LUncRNA	3p	+	12422	frag5281	LUncRNA
X	2996902	2997278	319.077	216	AG1201	Y41G9A.6			AGmRNA	3p	-	1060	Y41G9A.6	WBcoding	3p	-	1175	Y41G9A.1	WBcoding	3p	+	5678	Y41G9A.6	WBcoding	5p	-	6675	Y48D7A.1	WBcoding	5p	+	12371	Y41G9A.9	WBmiRNA	5p	+	7163	Y41G9A.9a	WBmiRNA	5p	+	7224	Y41G9A.9	WBmiRNA	3p	+	7272	Y41G9A.11	WBmiRNA
X	12362893	12363320	318.815	240	AG1201	F19H6.6			AGmRNA	3p	+	86	F19H6.6	WBcoding	3p	+	91	F19H6.5	WBcoding	3p	-	512	F19H6.6	WBcoding	5p	+	804	F19H6.5	WBcoding	5p	-	1703	F19H6.t1	WBtRNA	3p	-	4441	frag6617	LUncRNA	5p	+	6579	F42F12.13	WBps	5p	-	9433	F42F12.t1	WBtRNA
II	10563371	10563633	316.88	130	AG1201	C06A1.1			AGmRNA	5p	-	38	C06A1.1	WBcoding	5p	-	152	C06A1.6	WBcoding	3p	-	614	C06A1.7	WBcoding	5p	+	1345	C06A1.1	WBcoding	3p	-	3543	C06A1.9	WBsnoRNA	5p	-	497	C06A1.8	WBsnoRNA	5p	-	2627	frag1449	LUncRNA	5p	+	3030	frag1450	LUncRNA
X	1626969	1627319	316.136	172	CDS	H11E01.1			WBcoding	5p	+	88	H11E01.1	WBcoding	5p	+	88	H11E01.2	WBcoding	3p	+	1858	H11E01.1	WBcoding	3p	+	2308	ZK380.2	WBcoding	5p	+	3469	ZK380.t1	WBtRNA	3p	-	2735	H11E01.t1	WBps	3p	+	6791	frag4878	LUncRNA	5p	-	7805	ZK380.3	WBps
III	7854492	7854757	307.987	121	AG1201	RIT3M.1178			AGmRNA	3p	-	116	ZK652.4	WBcoding	5p	+	438	ZK652.10	WBcoding	3p	-	986	ZK652.4	WBcoding	3p	+	1000	ZK652.10	WBcoding	5p	-	2562	frag2093	LUncRNA	3p	-	4845	ZK652.12	WBmiRNA	5p	+	5467	ZK652.13	WBmiRNA	3p	-	5486	ZK652.13a	WBmiRNA
I	7079205	7080012	302.863	433	AG1201	F22D6.2			AGmRNA	3p	-	39	F22D6.1	WBcoding	5p	-	157	F22D6.2	WBcoding	3p	-	272	F22D6.1	WBcoding	3p	-	3716	W01A8.6	WBcoding	5p	-	4906	F22D6.3b	WBnc	3p	-	8551	F22D6.16	WBsnoRNA	3p	-	11945	frag292	LUncRNA	5p	-	12495	W01A8.10	WBps
X	16681913	16682184	298.712	96	AG1201	F22H10.2			AGmRNA	3p	+	2211	F22H10.2	WBcoding	3p	+	2259	F22H10.4	WBcoding	3p	-	2332	F22H10.5	WBcoding	3p	-	3399	F22H10.2	WBcoding	5p	+	3594	frag7187	LUncRNA	5p	+	7881	F22H10.t1	WBtRNA	3p	-	7903	frag7187	LUncRNA	3p	+	7974	F22H10.t1	WBtRNA
X	16056307	16056727	298.048	186	AG1201	RIT6P.1154			AGmRNA	3p	+	145	T27A8.7	WBcoding	3p	+	283	T27A8.2	WBcoding	3p	-	1159	T27A8.1	WBcoding	3p	+	1924	T27A8.2	WBcoding	5p	-	2554	T27A8.8	WBsnoRNA	5p	+	809	frag7110	LUncRNA	3p	+	2589	B0395.t1	WBtRNA	5p	-	13876	frag7109	LUncRNA
X	11937322	11937654	295.043	164	AG1201	F55G7.5			AGmRNA	3p	-	631	F55G7.5	WBcoding	3p	-	633	F55G7.3	WBcoding	3p	-	2782	F55G7.2	WBcoding	5p	-	5908	T08D10.1	WBcoding	3p	-	6804	F55G7.t2	WBtRNA	5p	-	2403	frag6552	LUncRNA	3p	+	2409	F55G7.t2	WBtRNA	3p	-	2474	frag6552	LUncRNA
II	5543592	5544070	292.751	161	ncRNA	C17C3.16			WBsnRNA	3p	+	63	C17C3.18	WBcoding	3p	-	815	C17C3.12	WBcoding	3p	-	1037	C17C3.18	WBcoding	5p	-	1081	C17C3.24	WBcoding	5p	-	1948	C17C3.16	WBsnRNA	3p	+	63	frag992	LUncRNA	5p	-	84	C17C3.16	WBsnRNA	5p	+	172	frag992	LUncRNA
III	1619030	1619277	278.406	78	AG1201	RIT3P.1254			AGncRNA	3p	+	78	Y22D7AL.10	WBcoding	5p	-	163	Y22D7AL.5	WBcoding	5p	+	625	Y22D7AL.10	WBcoding	3p	-	1964	Y22D7AL.9	WBcoding	5p	-	5084	frag1780	LUncRNA	5p	+	8161	Y22D7AL.t4	WBtRNA	5p	-	14344	frag1779	LUncRNA	5p	-	14455	Y22D7AL.t3	WBtRNA
X	5429372	5429602	278.004	137	ncRNA	frag5472			LUncRNA	3p	-	9868	C41A3.1	WBcoding	3p	+	12414	C41A3.2	WBcoding	5p	-	15191	C25F6.7	WBcoding	5p	+	15620	C41A3.1	WBcoding	5p	+	15731	frag5472	LUncRNA	3p	-	9868	frag5471	LUncRNA	5p	-	12253	frag5470	LUncRNA	5p	-	12699	frag5473	LUncRNA
III	4899731	4900016	270.591	153	ncRNA	frag1943			LUncRNA	5p	-	29	F26F4.4	WBcoding	5p	+	153	F26F4.7	WBcoding	5p	-	835	F26F4.13	WBcoding	3p	-	3253	F26F4.4	WBcoding	3p	+	3259	frag1943	LUncRNA	5p	-	29	frag1942	LUncRNA	3p	+	21368	frag1941	LUncRNA	5p	-	23959	frag1944	LUncRNA
IV	654772	655068	265.506	153	AG1201	K11H12.2			AGmRNA	5p	-	68	K11H12.2	WBcoding	5p	-	343	K11H12.8	WBcoding	5p	+	459	K11H12.2	WBcoding	3p	-	1487	K11H12.1	WBcoding	5p	-	1504	K11H12.13	WBsnoRNA	5p	-	564	K11H12.12	WBsnoRNA	5p	-	895	K11H12.t1	WBtRNA	5p	+	3256	frag2445	LUncRNA
III	1419818	1420148	260.69	144	AG1201	gY82E9BR.16b			AGmRNA	3p	-	3	Y82E9BR.3	WBcoding	3p	+	56	Y82E9BR.16	WBcoding	3p	-	105	Y82E9BR.3	WBcoding	5p	+	781	Y82E9BR.15	WBcoding	5p	-	2783	frag1767	LUncRNA	3p	+	911	frag1766	LUncRNA	5p	-	983	frag1767	LUncRNA	5p	+	1127	Y82E9BR.t1	WBtRNA
X	806585	806831	250.483	114	AG1201	F25E2.2			AGmRNA	3p	-	294	F25E2.2	WBcoding	3p	-	295	F25E2.1	WBcoding	3p	+	2436	F25E2.2	WBcoding	5p	-	4082	F25E2.3	WBcoding	3p	-	4473	frag4850	LUncRNA	3p	+	29347	frag4849	LUncRNA	5p	-	31810	frag4851	LUncRNA	3p	-	45023	frag4852	LUncRNA
II	5844896	5845119	250.101	113	CDS	ZK1248.1			WBcoding	3p	+	10	ZK1248.1	WBcoding	3p	+	10	ZK1248.17	WBcoding	3p	-	224	H41C03.3	WBcoding	5p	+	747	ZK1248.1	WBcoding	5p	+	2787	ZK1248.18	WBsnRNA	3p	+	56	frag1024	LUncRNA	3p	+	3529	frag1025	LUncRNA	5p	+	13561	frag1026	LUncRNA
III	12904995	12905194	246.851	111	CDS	Y37D8A.14			WBcoding	5p	+	282	Y37D8A.14	WBcoding	5p	+	282	Y37D8A.15	WBcoding	5p	+	5022	Y37D8A.16	WBcoding	3p	-	9958	Y37D8A.13	WBcoding	5p	-	13469	Y37D8A.7	WBte	5p	-	38703	frag2394	LUncRNA	5p	-	46719	frag2395	LUncRNA	3p	-	78426	frag2393	LUncRNA
III	8043793	8044046	242.961	126	CDS	K12H4.5			WBcoding	5p	+	496	K12H4.5	WBcoding	5p	+	496	K12H4.4	WBcoding	5p	+	1030	K12H4.6	WBcoding	5p	-	1110	K12H4.4	WBcoding	3p	+	1968	frag2098	LUncRNA	5p	+	15188	frag2097	LUncRNA	5p	-	22883	frag2099	LUncRNA	3p	-	25348	K12H4.t1	WBtRNA
V	11314092	11314279	239.882	101	ncRNA	T03F7.8			WBsnoRNA	5p	+	47	T03F7.7	WBcoding	3p	+	758	F47G9.3	WBcoding	3p	-	811	T03F7.7	WBcoding	5p	+	2830	F47G9.4	WBcoding	3p	-	3003	T03F7.8	WBsnoRNA	5p	+	47	frag4141	LUncRNA	5p	-	71	T03F7.8	WBsnoRNA	3p	+	121	frag4141	LUncRNA
X	11605715	11606179	237.677	232	ncRNA	frag6513			LUncRNA	5p	-	36	F52D10.3	WBcoding	5p	-	593	F52D10.4	WBcoding	5p	+	11448	F52D10.5	WBcoding	3p	-	14033	F52D10.2	WBcoding	5p	-	14295	frag6513	LUncRNA	5p	-	36	frag6514	LUncRNA	3p	-	104	frag6513	LUncRNA	3p	-	172	frag6511	LUncRNA
II	11960640	11960877	234.902	137	ncRNA	W03C9.9			WBsnoRNA	5p	+	58	W03C9.6	WBcoding	3p	+	99	W03C9.1	WBcoding	3p	-	148	W03C9.2	WBcoding	5p	+	1270	W03C9.3	WBcoding	3p	-	4498	W03C9.9	WBsnoRNA	5p	+	58	W03C9.t1	WBtRNA	3p	+	1393	frag1582	LUncRNA	5p	-	1420	W03C9.t1	WBtRNA
III	13643491	13643733	232.102	167	CDS	T12D8.1			WBcoding	5p	+	159	T12D8.1	WBcoding	5p	+	159	T12D8.2	WBcoding	5p	-	183	T12D8.10	WBcoding	5p	-	1430	T12D8.3	WBcoding	5p	-	2069	frag2409	LUncRNA	5p	-	7780	frag2410	LUncRNA	5p	+	15410	frag2411	LUncRNA	3p	-	15410	frag2410	LUncRNA
V	15464940	15465404	231.79	232	ncRNA	T23F1.t1			WBtRNA	3p	+	32	T23F1.6	WBcoding	5p	+	487	T23F1.5	WBcoding	5p	-	765	T23F1.6	WBcoding	3p	+	1884	T23F1.5	WBcoding	3p	-	5780	T23F1.t1	WBtRNA	3p	+	32	T23F1.t2	WBtRNA	3p	-	35	frag4607	LUncRNA	3p	+	67	T23F1.t1	WBtRNA
V	9344133	9344317	229.738	117	CDS	K07B1.6			WBcoding	5p	-	56	K07B1.6	WBcoding	5p	-	56	K07B1.7	WBcoding	3p	-	779	K07B1.6	WBcoding	3p	-	997	K07B1.1	WBcoding	5p	+	1498	F44A2.t1	WBtRNA	3p	+	26001	frag3885	LUncRNA	5p	-	26164	anr-33	WBanr	5p	+	27459	frag3884	LUncRNA
IV	2602033	2602269	228.988	125	CDS	Y69A2AR.7			WBcoding	5p	+	1019	Y69A2AR.7	WBcoding	5p	+	1019	Y69A2AR.27	WBcoding	5p	-	4055	Y69A2AR.8	WBcoding	3p	+	5322	Y69A2AR.7	WBcoding	3p	+	5392	Y69A2AR.10	WBte	3p	+	10937	Y69A2AR.11	WBps	3p	+	14472	frag2530	LUncRNA	5p	+	37636	Y69A2AR.t2	WBtRNA
X	3036048	3036225	228.426	61	ncRNA	frag5062			LUncRNA	3p	+	7	M02F4.3	WBcoding	3p	-	314	M02F4.2	WBcoding	5p	-	1816	M02F4.7	WBcoding	3p	+	2916	M02F4.3	WBcoding	5p	-	4613	frag5062	LUncRNA	3p	+	7	M02F4.t1	WBtRNA	5p	+	45	M02F4.t2	WBtRNA	5p	-	72	M02F4.t1	WBtRNA
II	5661476	5662012	226.483	327	AG1201	gC25H3.6c			AGmRNA	3p	+	490	C25H3.6	WBcoding	5p	+	654	C25H3.12	WBcoding	5p	-	1035	F59E12.13	WBcoding	5p	-	1967	C25H3.6	WBcoding	3p	+	3422	frag999	LUncRNA	5p	-	12141	frag1000	LUncRNA	5p	+	16546	frag1001	LUncRNA	5p	+	17580	C25H3.18	WBps
IV	17278418	17278670	226.273	130	AG1201	F26D10.12			AGmRNA	3p	+	15	F26D10.3	WBcoding	5p	+	372	F26D10.12	WBcoding	3p	+	838	F26D10.11	WBcoding	3p	+	1821	F26D10.3	WBcoding	3p	+	2750	F26D10.24	WBsnoRNA	5p	+	1461	frag3369	LUncRNA	3p	+	10702	T28F3.7	WBps	3p	-	23657	frag3368	LUncRNA
X	8835985	8836170	223.617	49	ncRNA	C28G1.t1			WBtRNA	5p	+	26	C28G1.3	WBcoding	5p	-	372	C28G1.2	WBcoding	5p	+	557	C28G1.3	WBcoding	3p	-	4348	C28G1.6	WBcoding	5p	-	4893	C28G1.t1	WBtRNA	5p	+	26	frag6161	LUncRNA	3p	-	28	C28G1.t1	WBtRNA	3p	+	97	frag6161	LUncRNA
X	13665454	13665595	219.799	67	ncRNA	C04A11.t1			WBtRNA	5p	+	36	C04A11.5	WBcoding	3p	+	239	C04A11.2	WBcoding	3p	-	366	C04A11.5	WBcoding	5p	+	1004	C04A11.1	WBcoding	3p	+	2628	C04A11.t1	WBtRNA	5p	+	36	frag6773	LUncRNA	3p	-	6622	frag6772	LUncRNA	5p	-	7746	frag6771	LUncRNA
III	10989558	10989772	219.409	135	ncRNA	W05B2.8			WBsnRNA	3p	+	12	W05B2.7	WBcoding	5p	+	1659	W05B2.1	WBcoding	5p	-	1949	W05B2.7	WBcoding	3p	+	2127	Y48A6B.1	WBcoding	3p	-	2337	W05B2.8	WBsnRNA	3p	+	12	frag2317	LUncRNA	5p	+	5799	frag2318	LUncRNA	3p	-	5799	frag2317	LUncRNA
X	1344934	1345194	216.555	155	AG1201	F21E9.4			AGmRNA	5p	-	670	F21E9.4	WBcoding	5p	-	684	F21E9.3	WBcoding	5p	-	8179	F21E9.6	WBcoding	3p	-	10462	F56C3.3	WBcoding	3p	-	12677	F21E9.1	WBte	3p	+	1714	F21E9.5	WBte	3p	-	6270	frag4869	LUncRNA	5p	+	24484	frag4870	LUncRNA
III	13464379	13464888	216.095	203	CDS	T27E9.3			WBcoding	3p	-	1	T27E9.3	WBcoding	3p	-	1	T27E9.1	WBcoding	3p	+	26	T27E9.4	WBcoding	5p	+	146	T27E9.1	WBcoding	5p	+	1520	T28A8.8b	WBnc	5p	+	38156	frag2405	LUncRNA	5p	-	44136	frag2404	LUncRNA	3p	+	51206	F45G2.t1	WBtRNA
III	9765434	9765682	213.385	116	AG1201	RIT3P.1408			AGncRNA	5p	+	199	R10E11.1	WBcoding	5p	+	880	T05G5.9	WBcoding	5p	-	3492	T05G5.7	WBcoding	3p	+	5246	T05G5.9	WBcoding	3p	-	8014	frag2243	LUncRNA	3p	+	502	frag2242	LUncRNA	5p	-	541	frag2243	LUncRNA	5p	+	645	frag2242	LUncRNA
II	11759272	11759541	209.96	120	CDS	F44E5.4			WBcoding	5p	-	144	F44E5.4	WBcoding	5p	-	144	F44E5.5	WBcoding	5p	+	226	F44E5.4	WBcoding	3p	-	2349	F44E5.5	WBcoding	3p	+	2397	frag1564	LUncRNA	3p	+	5565	frag1562	LUncRNA	5p	-	6004	frag1563	LUncRNA	3p	+	6015	frag1562	LUncRNA
II	12944454	12944807	207.926	270	ncRNA	F58G1.10			WBsnRNA	3p	-	10	F58G1.6	WBcoding	3p	+	926	F58G1.7	WBcoding	3p	-	931	F58G1.6	WBcoding	5p	+	5924	Y38F1A.1	WBcoding	3p	-	7689	F58G1.10	WBsnRNA	3p	-	10	frag1608	LUncRNA	5p	+	162	frag1609	LUncRNA	3p	-	163	F58G1.10	WBsnRNA
I	13463843	13464002	206.342	130	AG1201	RIT1P.1447			AGncRNA	5p	+	32	Y48G10A.4	WBcoding	5p	-	6367	Y48G10A.3	WBcoding	3p	-	7591	Y48G10A.4	WBcoding	3p	-	8626	Y48G10A.3	WBcoding	5p	-	10204	Y48G10A.5	WBte	3p	+	6253	Y48G10A.9	WBte	3p	-	24204	frag654	LUncRNA	5p	-	33664	W05H12.3	WBps
I	7872085	7872547	204.986	263	CDS	R11A5.4			WBcoding	3p	+	273	R11A5.4	WBcoding	3p	+	273	R11A5.7	WBcoding	3p	-	769	R11A5.6	WBcoding	5p	-	4435	R11A5.4	WBcoding	5p	+	6221	R11A5.8	WBsnoRNA	5p	-	12248	frag310	LUncRNA	3p	-	14859	F55D12.7	WBmiRNA	5p	+	15018	F55D12.7a	WBmiRNA
III	4282017	4282206	204.237	130	AG1201	RIT3M.1318			AGncRNA	5p	-	1325	R10E4.2	WBcoding	5p	-	1955	R10E4.3	WBcoding	3p	-	3687	R10E4.2	WBcoding	3p	-	5955	R10E4.4	WBcoding	3p	-	6086	R10E4.8	WBte	3p	-	15989	B0285.11	WBps	3p	-	68650	frag1893	LUncRNA	5p	+	75822	frag1894	LUncRNA
I	9382908	9383372	202.936	232	ncRNA	frag388			LUncRNA	3p	+	20	F16A11.3	WBcoding	5p	-	6946	F16A11.2	WBcoding	3p	-	7687	F16A11.1	WBcoding	3p	-	10797	M04C9.5	WBcoding	3p	+	18968	frag388	LUncRNA	3p	+	20	frag389	LUncRNA	5p	-	20	frag388	LUncRNA	5p	+	170	frag389	LUncRNA
X	13306884	13307098	202.673	103	ncRNA	R04D3.t2			WBtRNA	5p	+	22	R04D3.10	WBcoding	3p	-	226	R04D3.9	WBcoding	5p	-	1212	R04D3.10	WBcoding	5p	-	1789	F46G10.1	WBcoding	3p	-	2994	R04D3.t2	WBtRNA	5p	+	22	R04D3.t3	WBtRNA	5p	+	974	F46G10.1b	WBnc	3p	-	3244	R04D3.11	WBps
III	5018142	5018365	201.569	148	AG1201	R144.4			AGmRNA	5p	+	70	R144.4	WBcoding	5p	+	322	R144.7	WBcoding	5p	-	629	R144.4	WBcoding	3p	+	2782	R144.9	WBcoding	5p	+	2900	linc-2	WBlnc	5p	+	6555	R144.18	WBsnoRNA	5p	-	8261	frag1952	LUncRNA	3p	-	13344	frag1951	LUncRNA
I	461664	461850	200.063	84	CDS	C07F11.1			WBcoding	3p	+	138	C07F11.1	WBcoding	3p	+	138	W04C9.4	WBcoding	5p	+	248	W04C9.5	WBcoding	3p	-	897	W04C9.4	WBcoding	3p	+	907	frag5	LUncRNA	5p	+	50272	frag6	LUncRNA	5p	+	52619	frag7	LUncRNA	3p	-	64303	frag8	LUncRNA
X	15841116	15841336	200.001	81	AG1201	F59F4.2			AGmRNA	5p	+	301	F59F4.2	WBcoding	5p	+	306	F59F4.3	WBcoding	3p	-	1092	F59F4.2	WBcoding	3p	+	1207	F59F4.1	WBcoding	5p	-	2720	linc-140	WBlnc	3p	+	8021	frag7095	LUncRNA	5p	-	12444	Y7A5A.21	WBps	3p	+	20801	Y7A5A.11	WBps
V	14685648	14685818	198.708	108	AG1201	RIT5M.2538			AGncRNA	3p	-	70	C47E8.4	WBcoding	5p	-	243	C47E8.5	WBcoding	5p	+	853	C47E8.3	WBcoding	3p	+	2020	C47E8.4	WBcoding	3p	-	2100	C47E8.t1	WBtRNA	5p	+	3761	frag4579	LUncRNA	5p	+	4719	frag4577	LUncRNA	3p	+	11628	frag4578	LUncRNA
V	13556615	13557079	197.981	232	AG1201	C56A3.7			AGmRNA	5p	+	19	C56A3.7	WBcoding	5p	+	301	C56A3.6	WBcoding	5p	-	451	C56A3.7	WBcoding	3p	+	3063	C56A3.5	WBcoding	3p	+	3267	C56A3.8b	WBnc	5p	+	3635	frag4506	LUncRNA	5p	+	5744	frag4507	LUncRNA	5p	+	6238	frag4508	LUncRNA
V	15190979	15191199	197.348	116	ncRNA	Y75B12B.12			WBsnoRNA	5p	-	19	Y75B12B.5	WBcoding	3p	+	185	Y75B12B.11	WBcoding	5p	+	197	Y75B12B.5	WBcoding	5p	+	1187	Y75B12B.4	WBcoding	3p	+	1524	Y75B12B.12	WBsnoRNA	5p	-	19	T09F5.14	WBps	5p	-	11628	Y75B12B.9	WBps	5p	+	11913	Y75B12B.14	WBps
V	9970213	9970340	197.254	80	ncRNA	C27H6.5			WBsnoRNA	5p	-	46	C27H6.1	WBcoding	3p	-	3913	T07C12.11	WBcoding	5p	-	7843	C27H6.2	WBcoding	3p	-	8474	T07C12.11	WBcoding	3p	-	9445	C27H6.5	WBsnoRNA	5p	-	46	frag3931	LUncRNA	3p	+	4111	frag3930	LUncRNA	3p	+	7197	frag3932	LUncRNA
X	6207604	6208068	196.89	232	ncRNA	frag5675			LUncRNA	5p	+	43	T13C5.6	WBcoding	5p	-	183	C14F11.7	WBcoding	3p	-	290	C14F11.2	WBcoding	3p	-	895	T13C5.8	WBcoding	5p	-	1225	frag5675	LUncRNA	5p	+	43	frag5676	LUncRNA	5p	+	3250	frag5677	LUncRNA	5p	+	3877	frag5678	LUncRNA
I	8224348	8224495	196.562	93	ncRNA	T02E1.9			WBsnoRNA	5p	+	27	T02E1.1	WBcoding	3p	-	161	T02E1.2	WBcoding	5p	-	1438	T02E1.1	WBcoding	5p	-	1852	ZK265.1	WBcoding	3p	-	2062	T02E1.9	WBsnoRNA	5p	+	27	frag325	LUncRNA	5p	+	1441	frag326	LUncRNA	3p	-	1441	frag325	LUncRNA
I	8259309	8259773	194.903	232	ncRNA	ZK265.10			WBsnoRNA	5p	-	49	ZK265.5	WBcoding	5p	-	608	ZK265.7	WBcoding	5p	+	2492	ZK265.6	WBcoding	3p	+	3232	ZK265.5	WBcoding	3p	-	3246	ZK265.10	WBsnoRNA	5p	-	49	frag327	LUncRNA	3p	-	4652	frag325	LUncRNA	3p	+	33595	frag326	LUncRNA
II	10541913	10542244	193.704	194	AG1201	R166.4			AGmRNA	5p	-	120	R166.4	WBcoding	5p	-	169	R166.5	WBcoding	3p	-	2043	R166.4	WBcoding	3p	-	2729	R166.3	WBcoding	5p	-	2835	R166.7	WBsnoRNA	3p	-	3032	frag1448	LUncRNA	3p	+	12395	frag1447	LUncRNA	5p	-	12419	frag1448	LUncRNA
I	9788456	9788920	192.691	232	CDS	F26E4.9			WBcoding	5p	+	52	F26E4.9	WBcoding	5p	+	52	F26E4.8	WBcoding	5p	-	1073	F26E4.9	WBcoding	3p	+	1268	F26E4.8	WBcoding	3p	-	2919	frag437	LUncRNA	5p	+	521	frag436	LUncRNA	3p	+	4588	frag438	LUncRNA	3p	-	9153	frag435	LUncRNA
I	9625842	9626306	192.52	232	CDS	T05F1.3			WBcoding	5p	-	76	T05F1.3	WBcoding	5p	-	76	T05F1.6	WBcoding	5p	+	178	T05F1.3	WBcoding	3p	-	1026	T05F1.2	WBcoding	3p	+	1357	frag420	LUncRNA	5p	-	20240	K07A1.t1	WBtRNA	3p	+	20245	frag420	LUncRNA	3p	-	20333	K07A1.14	WBps
III	12612322	12612786	191.87	232	AG1201	RIT3M.1713			AGmRNA	3p	-	381	Y111B2A.12	WBcoding	5p	+	3368	Y111B2A.11	WBcoding	5p	-	4188	Y111B2A.12	WBcoding	3p	+	10030	Y111B2A.13	WBcoding	5p	+	12109	frag2391	LUncRNA	5p	+	30203	frag2390	LUncRNA	5p	-	62785	frag2389	LUncRNA	3p	+	62793	frag2390	LUncRNA
X	13046163	13046627	191.775	232	ncRNA	C53C7.t2			WBtRNA	5p	-	17	C53C7.3	WBcoding	5p	+	2094	K03A11.1	WBcoding	5p	+	5332	K03A11.6	WBcoding	5p	+	9396	K03A11.5	WBcoding	5p	+	17818	C53C7.t2	WBtRNA	5p	-	17	C53C7.t1	WBtRNA	5p	+	114	C53C7.5a	WBps	3p	+	244	C53C7.5b	WBps
X	12106005	12106228	191.572	144	ncRNA	W03G11.t1			WBtRNA	5p	-	2	W03G11.1	WBcoding	3p	+	136	W03G11.2	WBcoding	3p	-	185	W03G11.1	WBcoding	5p	+	1287	W03G11.2	WBcoding	5p	-	2398	W03G11.t1	WBtRNA	5p	-	2	T01H10.4	WBps	3p	-	10398	frag6582	LUncRNA	3p	+	13725	frag6581	LUncRNA
X	5801049	5801513	191.483	232	ncRNA	F46G11.t2			WBtRNA	5p	-	34	F46G11.4	WBcoding	5p	-	2541	F13D11.3	WBcoding	3p	-	3071	F46G11.4	WBcoding	3p	-	3932	F46G11.1	WBcoding	3p	+	3988	F46G11.t2	WBtRNA	5p	-	34	frag5579	LUncRNA	3p	+	40	F46G11.t2	WBtRNA	3p	-	105	frag5579	LUncRNA
X	16612294	16612496	191.467	112	AG1201	RIT6P.1559			AGncRNA	3p	+	167	C06G1.4	WBcoding	5p	+	970	F59C12.3	WBcoding	5p	-	2955	C06G1.4	WBcoding	3p	+	4384	F59C12.3	WBcoding	3p	-	9093	frag7173	LUncRNA	3p	-	3381	frag7172	LUncRNA	3p	+	3615	C06G1.t4	WBtRNA	3p	-	5413	frag7174	LUncRNA
III	835700	836113	189.843	317	CDS	K02F3.8			WBcoding	3p	-	209	K02F3.8	WBcoding	3p	-	209	K02F3.4	WBcoding	3p	+	210	K02F3.8	WBcoding	5p	-	3567	K02F3.6	WBcoding	5p	-	3747	frag1744	LUncRNA	5p	+	1030	K02F3.15	WBsnoRNA	3p	+	2415	linc-37	WBlnc	3p	+	2677	B0412.7	WBsnoRNA
X	16929687	16930036	189.54	143	AG1201	RIT6P.282			AGncRNA	5p	+	534	C30E1.2	WBcoding	3p	+	1880	C30E1.3	WBcoding	3p	+	3082	C30E1.4	WBcoding	3p	+	3986	C30E1.5	WBcoding	3p	+	7042	C30E1.t1	WBtRNA	5p	-	1562	F52G3.6	WBsnoRNA	5p	+	13420	linc-106	WBlnc	5p	-	23893	frag7197	LUncRNA
I	2514288	2514468	187.779	106	AG1201	RIT1M.1514			AGncRNA	5p	-	66	Y23H5B.7	WBcoding	5p	-	566	Y23H5B.5	WBcoding	3p	+	8159	Y23H5B.6	WBcoding	3p	+	17009	Y23H5B.4	WBcoding	5p	+	18876	Y23H5B.10	WBsnoRNA	5p	-	81	frag67	LUncRNA	3p	+	138	Y23H5B.10	WBsnoRNA	3p	-	224	frag67	LUncRNA
X	11095350	11095814	187.169	232	ncRNA	W02H3.t1			WBtRNA	5p	+	25	W02H3.3	WBcoding	3p	-	1433	W04G3.11	WBcoding	3p	+	4777	W02H3.1	WBcoding	3p	-	7036	W04G3.6	WBcoding	3p	+	8174	W02H3.t1	WBtRNA	5p	+	25	W02H3.2	WBps	3p	-	510	frag6445	LUncRNA	5p	-	9127	W04G3.17	WBps
I	2639732	2639884	186.695	120	AG1201	RIT1M.226			AGncRNA	3p	-	177	F40E3.3	WBcoding	3p	+	431	F40E3.7	WBcoding	3p	+	2259	F40E3.2	WBcoding	5p	+	2872	F40E3.7	WBcoding	5p	+	2946	linc-23	WBlnc	5p	+	5115	Y23H5A.1	WBps	3p	+	7530	frag73	LUncRNA	3p	-	16016	frag74	LUncRNA
III	4475527	4475692	186.035	96	ncRNA	frag1907			LUncRNA	5p	-	2	F56F3.5	WBcoding	5p	+	262	F56F3.1	WBcoding	5p	-	511	F56F3.5	WBcoding	3p	+	1233	F56F3.6	WBcoding	3p	-	1234	frag1907	LUncRNA	5p	-	2	frag1908	LUncRNA	5p	+	79	frag1907	LUncRNA	3p	-	141	F56F3.t1	WBtRNA
IV	7573846	7574310	185.485	232	ncRNA	F32E10.10			WBsnoRNA	5p	+	33	F32E10.5	WBcoding	3p	-	264	F32E10.3	WBcoding	3p	+	311	F32E10.2	WBcoding	5p	+	2092	F32E10.5	WBcoding	5p	-	4292	F32E10.10	WBsnoRNA	5p	+	33	frag2900	LUncRNA	3p	+	35170	frag2899	LUncRNA	5p	-	35607	frag2901	LUncRNA
X	13448509	13448973	185.328	232	ncRNA	F02D10.t1			WBtRNA	3p	+	61	F02D10.7	WBcoding	3p	+	579	F02D10.6	WBcoding	3p	-	847	F02D10.7	WBcoding	5p	+	3829	F02D10.5	WBcoding	3p	-	3861	F02D10.t1	WBtRNA	3p	+	61	frag6737	LUncRNA	5p	-	61	F02D10.t2	WBtRNA	3p	-	64	F02D10.t1	WBtRNA
X	489806	489941	184.762	98	ncRNA	F38G1.t2			WBtRNA	3p	-	35	F38G1.2	WBcoding	5p	+	208	B0310.1	WBcoding	5p	+	3333	F38G1.1	WBcoding	3p	+	3399	B0310.1	WBcoding	3p	+	7310	F38G1.t2	WBtRNA	3p	-	35	frag4826	LUncRNA	5p	-	1459	frag4825	LUncRNA	5p	-	2009	F38G1.t1	WBtRNA
X	8404277	8404741	184.273	232	ncRNA	F41D9.t3			WBtRNA	3p	+	9	F41D9.5	WBcoding	3p	-	1023	F08F1.9	WBcoding	3p	-	5406	F08F1.4	WBcoding	5p	+	7136	F08F1.5	WBcoding	3p	-	9453	F41D9.t3	WBtRNA	3p	+	9	frag6085	LUncRNA	3p	+	2644	frag6086	LUncRNA	5p	-	2644	frag6085	LUncRNA
II	14251260	14251724	183.766	232	CDS	Y48B6A.14			WBcoding	3p	+	119	Y48B6A.14	WBcoding	3p	+	119	Y54G11A.2	WBcoding	5p	+	788	Y48B6A.14	WBcoding	5p	+	874	Y54G11A.2	WBcoding	3p	+	4072	frag1681	LUncRNA	3p	+	945	frag1680	LUncRNA	5p	-	972	frag1681	LUncRNA	5p	+	1092	frag1680	LUncRNA
I	10517127	10517326	183.726	63	AG1201	RIT1P.398			AGmRNA	3p	+	38	F59C6.6	WBcoding	3p	-	123	F59C6.18	WBcoding	5p	-	769	F59C6.4	WBcoding	5p	+	1176	F59C6.7	WBcoding	5p	-	1695	F59C6.15	WBsnoRNA	5p	-	51	frag501	LUncRNA	3p	+	10565	F59C6.1	WBte	3p	-	11305	F59C6.10	WBps
I	6105592	6106056	183.352	232	AG1201	T27A3.8			AGmRNA	3p	+	15	T27A3.6	WBcoding	3p	-	40	T27A3.8	WBcoding	3p	+	233	T27A3.6	WBcoding	5p	-	1893	T27A3.7	WBcoding	3p	-	1993	T27A3.9	WBsnoRNA	5p	-	68	ZK484.11	WBsnoRNA	3p	+	13011	frag219	LUncRNA	5p	-	22883	ZK484.9	WBsnoRNA
V	10897238	10897404	183.274	85	AG1201	F32D8.6			AGmRNA	5p	-	20	F32D8.6	WBcoding	5p	-	197	F32D8.13	WBcoding	5p	-	799	F32D8.7	WBcoding	5p	+	1124	F32D8.5	WBcoding	3p	+	1209	frag4054	LUncRNA	5p	+	6667	frag4055	LUncRNA	3p	-	7376	frag4056	LUncRNA	3p	-	17405	frag4057	LUncRNA
III	502634	502751	181.212	110	AG1201	RIT3P.196			AGncRNA	5p	+	10	F30H5.1	WBcoding	3p	+	596	F30H5.3	WBcoding	3p	-	2491	T22F7.5	WBcoding	3p	-	11013	F30H5.1	WBcoding	5p	+	11199	F30H5.4	WBsnoRNA	5p	+	58	frag1737	LUncRNA	3p	-	8130	frag1736	LUncRNA	5p	-	9911	frag1735	LUncRNA
IV	4049475	4049939	180.435	232	AG1201	W03D2.4			AGmRNA	5p	-	144	W03D2.4	WBcoding	5p	-	264	W03D2.5	WBcoding	3p	-	337	W03D2.4	WBcoding	3p	-	1785	F35F11.1	WBcoding	3p	+	1911	linc-77	WBlnc	3p	-	10217	C35B1.t1	WBps	3p	-	56860	frag2604	LUncRNA	3p	-	60340	F49F1.13	WBps
X	9743407	9743871	179.344	232	ncRNA	frag6263			LUncRNA	5p	-	29	F15G9.5	WBcoding	5p	-	5947	F15G9.4	WBcoding	3p	+	10067	F15G9.5	WBcoding	3p	-	10402	T09B9.1	WBcoding	5p	+	13574	frag6263	LUncRNA	5p	-	29	F15G9.t1	WBtRNA	3p	+	37	frag6264	LUncRNA	3p	-	37	F15G9.t2	WBtRNA
III	3456182	3456646	177.724	232	CDS	C34C12.2			WBcoding	5p	+	51	C34C12.2	WBcoding	5p	+	51	C34C12.1	WBcoding	3p	+	576	C34C12.12	WBcoding	3p	+	2494	C34C12.2	WBcoding	3p	+	3678	K01A11.5	WBte	5p	-	5327	frag1852	LUncRNA	5p	-	19000	frag1853	LUncRNA	3p	+	19000	frag1852	LUncRNA
X	6867761	6867981	175.751	103	ncRNA	C53B7.8			WBsnoRNA	5p	+	34	C53B7.6	WBcoding	3p	-	728	C53B7.5	WBcoding	5p	-	1965	F41C6.2	WBcoding	5p	+	2450	F41C6.3	WBcoding	3p	-	2662	C53B7.8	WBsnoRNA	5p	+	34	frag5789	LUncRNA	5p	-	12050	frag5788	LUncRNA	5p	-	14656	frag5787	LUncRNA
IV	11025914	11026378	175.15	232	ncRNA	F36H1.7			WBmiRNA	5p	-	55	F36H1.6	WBcoding	3p	+	295	F36H1.9	WBcoding	3p	-	2310	F36H1.6	WBcoding	5p	+	3566	F36H1.5	WBcoding	3p	-	3993	F36H1.7	WBmiRNA	5p	-	55	F36H1.7a	WBmiRNA	5p	-	71	F36H1.7	WBmiRNA	3p	-	154	F36H1.8	WBmiRNA
X	14818613	14819077	175.024	232	AG1201	T04C10.2			AGmRNA	5p	-	18	T04C10.2	WBcoding	5p	-	407	T04C10.1	WBcoding	3p	-	999	T04C10.2	WBcoding	3p	-	2930	T04C10.3	WBcoding	3p	+	4534	frag6909	LUncRNA	5p	+	55	frag6910	LUncRNA	3p	-	61	frag6909	LUncRNA	3p	+	193	frag6910	LUncRNA
III	7520677	7520837	174.579	100	CDS	C07H6.8			WBcoding	5p	-	38	C07H6.8	WBcoding	5p	-	38	C07H6.2	WBcoding	5p	+	161	C07H6.1	WBcoding	5p	+	620	C07H6.2	WBcoding	3p	+	621	frag2071	LUncRNA	5p	+	3417	frag2072	LUncRNA	5p	+	6435	frag2073	LUncRNA	5p	+	10007	frag2074	LUncRNA
X	1389515	1389691	174.422	94	AG1201	RIT6P.1565			AGncRNA	3p	+	731	F56C3.1	WBcoding	3p	+	1454	F56C3.9	WBcoding	3p	-	2183	F56C3.1	WBcoding	5p	+	3366	F56C3.9	WBcoding	5p	-	4377	F56C3.13	WBmiRNA	5p	+	1233	F56C3.t1	WBtRNA	5p	-	9940	frag4871	LUncRNA	5p	+	19302	frag4869	LUncRNA
IV	13240578	13240753	173.778	63	CDS	JC8.3			WBcoding	5p	-	14	JC8.3	WBcoding	5p	-	14	JC8.6	WBcoding	5p	+	387	JC8.3	WBcoding	3p	-	1077	JC8.13	WBcoding	5p	-	1249	JC8.3b	WBnc	5p	-	105	JC8.15	WBsnoRNA	5p	-	1588	C48D1.5a	WBps	3p	+	8637	C48D1.5b	WBps
III	62345	62578	173.158	157	CDS	W05G11.6			WBcoding	3p	-	384	W05G11.6	WBcoding	3p	-	384	W05G11.5	WBcoding	5p	-	1358	W05G11.6	WBcoding	5p	-	3759	W05G11.2	WBcoding	3p	+	3805	W05G11.7	WBsnoRNA	5p	-	11821	frag1723	LUncRNA	5p	+	19831	frag1724	LUncRNA	5p	+	21078	frag1725	LUncRNA
III	1925155	1925619	173.055	232	ncRNA	frag1804			LUncRNA	5p	+	4286	F53A3.1	WBcoding	3p	-	14148	F53A3.4	WBcoding	3p	+	14175	F53A3.1	WBcoding	5p	-	18232	F53A3.4	WBcoding	5p	+	19429	frag1804	LUncRNA	5p	+	4286	B0524.10	WBsnoRNA	3p	+	6688	F53A3.5	WBps	5p	+	9051	frag1802	LUncRNA
III	5943804	5944084	172.595	98	AG1201	F25B5.4			AGmRNA	3p	+	108	F25B5.4	WBcoding	3p	+	111	F25B5.5	WBcoding	3p	-	123	F25B5.6	WBcoding	3p	-	2268	F25B5.4	WBcoding	5p	+	3705	frag1981	LUncRNA	3p	+	12391	EGAP1.2	WBmiRNA	5p	-	12500	frag1981	LUncRNA	5p	+	12521	EGAP1.2a	WBmiRNA
I	6082775	6082891	172.297	40	ncRNA	frag219			LUncRNA	3p	-	5	ZK484.2	WBcoding	5p	+	1031	ZK484.4	WBcoding	5p	-	3966	ZK484.5	WBcoding	3p	-	4556	ZK484.6	WBcoding	3p	-	7262	frag219	LUncRNA	3p	-	5	ZK484.9	WBsnoRNA	5p	-	8	frag219	LUncRNA	5p	-	126	ZK484.11	WBsnoRNA
II	3518934	3519398	172.053	232	ncRNA	W09G10.t3			WBtRNA	5p	-	6	W09G10.6	WBcoding	3p	+	265	W09G10.5	WBcoding	5p	+	331	W09G10.1	WBcoding	3p	-	1540	W09G10.6	WBcoding	5p	+	3155	W09G10.t3	WBtRNA	5p	-	6	W09G10.t2	WBtRNA	3p	-	87	W09G10.t1	WBtRNA	3p	-	2324	frag893	LUncRNA
I	16803	17267	171.66	232	CDS	Y74C9A.2			WBcoding	3p	+	193	Y74C9A.2	WBcoding	3p	+	193	Y74C9A.4	WBcoding	3p	-	448	Y74C9A.2	WBcoding	5p	+	6622	Y74C9A.3	WBcoding	5p	-	6803	Y74C9A.6	WBsnoRNA	5p	-	13126	frag1	LUncRNA	3p	-	93516	frag2	LUncRNA	5p	+	93541	frag1	LUncRNA
X	410076	410540	171.079	232	ncRNA	R04A9.t1			WBtRNA	5p	+	84	ZK1193.2	WBcoding	3p	-	3855	R04A9.1	WBcoding	3p	+	4950	ZK1193.2	WBcoding	5p	-	6228	ZK1193.3	WBcoding	3p	-	7175	R04A9.t1	WBtRNA	5p	+	84	frag4820	LUncRNA	5p	+	23587	frag4821	LUncRNA	5p	+	24083	frag4822	LUncRNA
III	10214315	10214779	171.07	232	CDS	T20G5.2			WBcoding	3p	-	176	T20G5.2	WBcoding	3p	-	176	T20G5.4	WBcoding	3p	+	185	T20G5.2	WBcoding	5p	-	2006	T20G5.4	WBcoding	5p	+	2242	Y70G10A.1	WBps	5p	+	8886	frag2286	LUncRNA	5p	-	12815	T20G5.15	WBps	5p	-	17558	frag2285	LUncRNA
I	9381292	9381756	170.526	232	AG1201	RIT1P.1382			AGmRNA	5p	+	554	F16A11.3	WBcoding	5p	-	8562	F16A11.2	WBcoding	3p	-	9303	F16A11.1	WBcoding	3p	-	12413	M04C9.5	WBcoding	3p	+	17352	anr-20	WBanr	5p	+	926	frag387	LUncRNA	3p	+	1035	frag386	LUncRNA	3p	+	1439	frag388	LUncRNA
X	7181513	7181977	169.991	232	AG1201	RIT6P.1473			AGncRNA	5p	+	71	F43E12.1	WBcoding	3p	+	2866	C55B6.4	WBcoding	3p	-	5567	C55B6.7	WBcoding	3p	-	9736	C54D1.6	WBcoding	5p	-	11163	C55B6.8	WBmiRNA	3p	-	3560	F43E12.t1	WBtRNA	5p	-	4734	frag5860	LUncRNA	5p	-	5609	frag5859	LUncRNA
I	5312961	5313425	169.678	232	AG1201	RIT1P.29			AGncRNA	5p	+	154	C01G8.9	WBcoding	5p	-	736	F48C1.3	WBcoding	5p	+	1143	F48C1.5	WBcoding	3p	-	4301	F48C1.6	WBcoding	3p	-	5035	frag180	LUncRNA	5p	-	1187	frag181	LUncRNA	5p	+	2860	frag179	LUncRNA	3p	+	20353	frag182	LUncRNA
IV	4727940	4728404	169.398	232	AG1201	RIT4M.626			AGncRNA	3p	-	28	E04A4.3	WBcoding	5p	+	2456	K08F11.1	WBcoding	3p	+	2867	E04A4.3	WBcoding	3p	+	4570	E04A4.2	WBcoding	5p	+	6025	K08F11.6	WBps	5p	-	217	K08F11.8	WBsnoRNA	5p	-	22213	R11E3.3	WBte	5p	+	40499	frag2645	LUncRNA
X	353055	353519	169.03	232	ncRNA	C04E7.t1			WBtRNA	3p	-	32	C04E7.2	WBcoding	5p	+	333	C04E7.1	WBcoding	5p	+	4805	C04E7.3	WBcoding	5p	-	6998	C04E7.5	WBcoding	5p	+	7492	C04E7.t1	WBtRNA	3p	-	32	frag4819	LUncRNA	5p	+	51	R04A9.8	WBmiRNA	3p	-	27633	R04A9.8a	WBmiRNA
IV	4467939	4468448	168.967	265	CDS	M01H9.5			WBcoding	3p	+	276	M01H9.5	WBcoding	3p	+	276	M01H9.3	WBcoding	3p	-	291	M01H9.5	WBcoding	5p	+	2955	M01H9.2	WBcoding	5p	-	6150	frag2611	LUncRNA	5p	-	2745	frag2612	LUncRNA	5p	+	2751	frag2611	LUncRNA	3p	-	2866	frag2612	LUncRNA
X	5841011	5841475	168.833	232	AG1201	W06B11.2			AGmRNA	5p	+	22	W06B11.2	WBcoding	5p	+	312	W06B11.3	WBcoding	5p	-	1521	W06B11.2	WBcoding	3p	+	4710	F13D11.4	WBcoding	5p	-	6423	frag5598	LUncRNA	5p	-	65	frag5599	LUncRNA	3p	+	76	frag5598	LUncRNA	3p	-	115	frag5600	LUncRNA
I	6564400	6564864	167.77	232	CDS	F57B10.12			WBcoding	3p	-	115	F57B10.12	WBcoding	3p	-	115	F57B10.11	WBcoding	5p	-	178	F57B10.5	WBcoding	3p	+	971	F57B10.11	WBcoding	3p	-	991	frag254	LUncRNA	5p	-	9922	frag255	LUncRNA	3p	-	12644	frag256	LUncRNA	5p	+	12704	frag255	LUncRNA
IV	8927012	8927476	167.591	232	ncRNA	frag2961			LUncRNA	3p	+	4	D1046.1	WBcoding	5p	+	922	D1046.2	WBcoding	5p	-	1145	D1046.1	WBcoding	3p	+	3088	D1046.2	WBcoding	3p	-	3097	frag2961	LUncRNA	3p	+	4	D1046.6	WBsnoRNA	5p	+	8	D1046.t1	WBps	3p	+	16	frag2961	LUncRNA
I	11374233	11374697	167.439	232	AG1201	F56G4.6			AGmRNA	5p	-	131	F56G4.6	WBcoding	5p	-	137	F56G4.4	WBcoding	5p	+	151	F56G4.5	WBcoding	5p	+	5756	F56G4.6	WBcoding	3p	-	10152	frag543	LUncRNA	3p	-	7147	frag544	LUncRNA	3p	-	17041	frag545	LUncRNA	3p	-	17338	frag546	LUncRNA
IV	2389100	2389226	166.386	50	ncRNA	frag2515			LUncRNA	5p	-	55	Y38F2AR.2	WBcoding	5p	+	292	Y38F2AR.9	WBcoding	5p	-	474	Y38F2AR.3	WBcoding	3p	+	1024	Y38F2AR.2	WBcoding	3p	+	1235	frag2515	LUncRNA	5p	-	55	frag2516	LUncRNA	3p	+	92	frag2515	LUncRNA	3p	-	203	frag2517	LUncRNA
III	1859520	1859984	166.254	232	CDS	Y39A3CR.5			WBcoding	3p	+	54	Y39A3CR.5	WBcoding	3p	+	54	Y39A3CR.4	WBcoding	5p	+	127	Y39A3CR.3	WBcoding	5p	+	668	Y39A3CR.5	WBcoding	5p	+	848	Y39A3CR.11	WBsnoRNA	5p	+	2203	frag1800	LUncRNA	3p	-	18499	frag1801	LUncRNA	3p	-	27973	frag1799	LUncRNA
V	15873705	15874169	165.998	232	ncRNA	T06C12.16			WBsnoRNA	5p	-	30	T06C12.6	WBcoding	3p	-	134	T06C12.3	WBcoding	3p	+	186	T06C12.2	WBcoding	3p	+	1605	T06C12.6	WBcoding	5p	-	2452	T06C12.16	WBsnoRNA	5p	-	30	T06C12.5	WBps	3p	+	3320	K08G2.10	WBps	3p	+	8145	K08G2.6	WBps
I	2878365	2878829	165.493	232	CDS	Y71F9AL.8			WBcoding	5p	+	17	Y71F9AL.8	WBcoding	5p	+	17	Y71F9AL.9	WBcoding	3p	+	78	Y71F9AL.13	WBcoding	5p	-	2271	Y71F9AL.14	WBcoding	3p	-	2274	frag101	LUncRNA	5p	-	1753	frag100	LUncRNA	5p	-	2042	Y71F9AL.13d	WBnc	5p	-	2556	Y71F9AL.13c	WBnc
III	6606057	6606521	165.463	232	AG1201	F20H11.3			AGmRNA	3p	-	90	F20H11.3	WBcoding	3p	-	92	F20H11.4	WBcoding	5p	+	2062	Y40D12A.3	WBcoding	5p	+	4480	F20H11.2	WBcoding	5p	-	5171	frag2011	LUncRNA	3p	+	15763	C13B9.1	WBte	5p	+	23935	F27B3.4	WBte	3p	+	29381	frag2012	LUncRNA
I	7475092	7475313	165.448	127	ncRNA	frag303			LUncRNA	3p	+	59	T28F4.1	WBcoding	5p	-	1723	T28F4.2	WBcoding	5p	+	4912	ZK524.4	WBcoding	5p	-	8799	T28F4.3	WBcoding	3p	-	8834	frag303	LUncRNA	3p	+	59	C26C6.13	WBsnoRNA	5p	+	43599	C15A11.7b	WBnc	3p	+	67095	frag304	LUncRNA
X	2364645	2365109	164.851	232	AG1201	T24D8.1			AGmRNA	3p	+	55	T24D8.1	WBcoding	3p	+	64	T24D8.6	WBcoding	3p	-	815	T24D8.1	WBcoding	5p	+	4788	F47G3.3	WBcoding	5p	+	11113	frag4956	LUncRNA	5p	-	2835	frag4957	LUncRNA	3p	-	3556	T24D8.9	WBmiRNA	5p	+	3880	T24D8.9a	WBmiRNA
X	6292099	6292563	164.259	232	ncRNA	T07H6.t2			WBtRNA	5p	-	18	T07H6.5	WBcoding	5p	-	635	T07H6.2	WBcoding	5p	+	760	T07H6.5	WBcoding	3p	-	5914	T07H6.4	WBcoding	5p	-	6195	T07H6.t2	WBtRNA	5p	-	18	frag5703	LUncRNA	3p	+	680	T07H6.t1	WBtRNA	3p	+	5975	frag5702	LUncRNA
IV	1094137	1094601	164.053	232	AG1201	Y55F3AR.2			AGmRNA	5p	+	129	Y55F3AR.2	WBcoding	5p	+	181	Y55F3AR.3	WBcoding	5p	-	449	Y55F3AR.2	WBcoding	3p	+	2189	Y55F3AR.1	WBcoding	5p	+	3082	frag2461	LUncRNA	3p	+	160	frag2462	LUncRNA	5p	+	21431	C44B12.7	WBte	3p	-	43133	frag2463	LUncRNA
III	12250126	12250590	163.884	232	ncRNA	Y75B8A.38			WBsnRNA	5p	+	6	Y75B8A.23	WBcoding	5p	+	170	Y75B8A.22	WBcoding	5p	-	295	Y75B8A.23	WBcoding	3p	+	531	Y75B8A.24	WBcoding	3p	-	1033	Y75B8A.38	WBsnRNA	5p	+	6	frag2381	LUncRNA	3p	-	15	Y75B8A.38	WBsnRNA	3p	+	116	frag2380	LUncRNA
II	14040201	14040665	163.35	232	CDS	W01G7.1			WBcoding	5p	-	2786	W01G7.1	WBcoding	5p	-	2786	W01G7.3	WBcoding	5p	+	19330	F01D5.10	WBcoding	5p	-	19562	W01G7.3	WBcoding	3p	+	20114	W01G7.2	WBps	3p	+	7863	frag1666	LUncRNA	5p	-	7968	W01G7.2	WBps	5p	+	9105	F01D5.12	WBsnoRNA
II	14561607	14561868	163.185	127	AG1201	C04H5.6			AGmRNA	5p	-	210	C04H5.6	WBcoding	5p	-	213	C04H5.8	WBcoding	3p	+	9324	C01G12.1	WBcoding	5p	+	11806	C04H5.3	WBcoding	5p	-	13018	C01G12.12	WBps	3p	-	564	frag1692	LUncRNA	3p	+	2683	frag1693	LUncRNA	5p	+	10002	frag1694	LUncRNA
X	14063696	14064160	162.367	232	ncRNA	C33G3.t2			WBtRNA	5p	-	21	C33G3.1	WBcoding	3p	+	122	C33G3.3	WBcoding	3p	-	318	C33G3.4	WBcoding	5p	+	7187	C33G3.5	WBcoding	3p	-	12319	C33G3.t2	WBtRNA	5p	-	21	frag6822	LUncRNA	5p	+	56	C33G3.t3	WBps	5p	-	1484	C33G3.t1	WBps
III	9053787	9054251	161.814	232	AG1201	RIT3P.1136			AGncRNA	3p	+	40	R107.5	WBcoding	5p	-	311	R107.6	WBcoding	5p	+	955	R107.5	WBcoding	3p	-	2505	R107.4	WBcoding	5p	-	3402	frag2187	LUncRNA	5p	-	16196	frag2188	LUncRNA	3p	+	16196	frag2187	LUncRNA	3p	-	16365	frag2185	LUncRNA
IV	1711001	1711465	161.525	232	CDS	K08D12.2			WBcoding	5p	+	45	K08D12.2	WBcoding	5p	+	45	K08D12.3	WBcoding	3p	+	93	K08D12.1	WBcoding	5p	-	1481	K08D12.2	WBcoding	3p	+	2945	frag2485	LUncRNA	5p	-	22026	frag2484	LUncRNA	3p	+	34195	Y41D4B.36	WBsnoRNA	3p	+	41260	frag2486	LUncRNA
I	12039741	12040205	161.499	232	AG1201	F58D5.5			AGmRNA	5p	+	1019	F58D5.5	WBcoding	5p	+	1053	F58D5.6	WBcoding	3p	+	2752	F58D5.5	WBcoding	3p	+	3004	F58D5.9	WBcoding	3p	-	5254	F58D5.11	WBsnoRNA	5p	+	3351	F58D5.12	WBsnoRNA	5p	+	3843	frag618	LUncRNA	5p	+	21025	F58D5.t1	WBtRNA
III	11830479	11830714	161.27	118	AG1201	Y56A3A.1			AGmRNA	3p	-	213	Y56A3A.1	WBcoding	3p	-	688	C18D11.4	WBcoding	3p	+	778	C18D11.3	WBcoding	3p	+	6171	C18D11.2	WBcoding	5p	-	8182	C18D11.11	WBmiRNA	3p	+	1386	C18D11.11a	WBmiRNA	3p	+	1390	C18D11.11	WBmiRNA	5p	+	1449	frag2363	LUncRNA
I	9619714	9620178	161.094	232	AG1201	K07A1.12			AGmRNA	5p	-	2	K07A1.12	WBcoding	5p	-	192	T05F1.1	WBcoding	5p	+	277	K07A1.12	WBcoding	3p	-	1753	K07A1.11	WBcoding	5p	-	1845	frag420	LUncRNA	5p	-	14112	K07A1.t1	WBtRNA	3p	+	14117	frag420	LUncRNA	3p	-	14205	K07A1.14	WBps
X	9467393	9467857	159.285	232	ncRNA	frag6230			LUncRNA	5p	+	24	ZK899.6	WBcoding	3p	+	2959	ZK899.8	WBcoding	5p	+	4785	ZK899.5	WBcoding	5p	-	6748	ZK899.4	WBcoding	5p	-	9358	frag6230	LUncRNA	5p	+	24	ZK899.t1	WBtRNA	3p	-	45	frag6230	LUncRNA	3p	+	112	ZK899.t1	WBtRNA
III	5080643	5081107	159.206	232	ncRNA	F54D8.7			WBsnRNA	5p	-	15	F54D8.3	WBcoding	3p	+	239	F54D8.2	WBcoding	5p	+	811	F54D8.4	WBcoding	3p	-	2293	F54D8.3	WBcoding	5p	+	3150	F54D8.7	WBsnRNA	5p	-	15	frag1953	LUncRNA	5p	+	5563	F54D8.5	WBte	3p	-	10137	F54D8.9	WBte
IV	17281173	17281457	159.065	124	CDS	F26D10.3			WBcoding	3p	+	1	F26D10.3	WBcoding	3p	+	1	T28F3.1	WBcoding	3p	-	121	F26D10.3	WBcoding	5p	+	2377	T28F3.1	WBcoding	5p	-	2867	F26D10.24	WBsnoRNA	3p	+	1165	frag3369	LUncRNA	3p	+	13451	T28F3.7	WBps	3p	-	20908	T28F3.10	WBmiRNA
I	536624	537088	158.389	232	ncRNA	frag10			LUncRNA	3p	-	49	Y65B4BR.5	WBcoding	3p	+	183	Y65B4BR.4	WBcoding	5p	+	269	Y65B4BR.5	WBcoding	5p	+	1064	Y65B4BR.8	WBcoding	3p	+	1506	frag10	LUncRNA	3p	-	49	Y65B4BR.12	WBsnoRNA	5p	+	2233	frag9	LUncRNA	5p	-	6170	frag8	LUncRNA
IV	7083185	7083649	158.363	232	CDS	Y43B11AR.3			WBcoding	5p	-	212	Y43B11AR.3	WBcoding	5p	-	212	Y43B11AR.4	WBcoding	3p	-	266	Y43B11AR.3	WBcoding	3p	-	1152	Y43B11AR.1	WBcoding	3p	+	1160	Y43B11AR.7	WBsnoRNA	3p	-	444	frag2837	LUncRNA	5p	+	4768	frag2838	LUncRNA	5p	+	8666	frag2839	LUncRNA
III	4470755	4471219	158.282	232	ncRNA	F56F3.t1			WBtRNA	5p	-	60	F56F3.4	WBcoding	3p	+	209	F56F3.1	WBcoding	3p	-	1068	F56F3.4	WBcoding	5p	+	2140	F56F3.2	WBcoding	5p	-	3641	F56F3.t1	WBtRNA	5p	-	60	frag1907	LUncRNA	3p	-	4495	frag1908	LUncRNA	5p	+	4557	frag1907	LUncRNA
I	5706812	5707276	158.074	232	ncRNA	frag198			LUncRNA	3p	-	4	T19B4.1	WBcoding	3p	+	1488	T19B4.2	WBcoding	3p	+	9591	C04F1.3	WBcoding	5p	+	9635	T19B4.2	WBcoding	5p	+	15203	frag198	LUncRNA	3p	-	4	T19B4.8	WBsnoRNA	5p	+	5	frag198	LUncRNA	5p	-	83	frag199	LUncRNA
IV	3050447	3050568	157.795	119	AG1201	Y67D8C.5			AGmRNA	5p	-	165	Y67D8C.5	WBcoding	5p	-	466	Y67D8C.4	WBcoding	5p	+	3162	Y67D8C.3	WBcoding	5p	+	5146	Y67D8C.6	WBcoding	3p	-	11955	frag2553	LUncRNA	5p	+	32580	frag2554	LUncRNA	5p	+	34606	frag2555	LUncRNA	3p	-	34718	frag2554	LUncRNA
III	1921096	1921560	157.418	232	ncRNA	B0524.10			WBsnoRNA	3p	+	2629	F53A3.4	WBcoding	5p	+	15370	B0524.6	WBcoding	5p	-	15697	F53A3.1	WBcoding	3p	-	18207	F53A3.4	WBcoding	3p	+	18234	B0524.10	WBsnoRNA	3p	+	2629	frag1804	LUncRNA	5p	+	8345	F53A3.5	WBps	5p	+	13110	frag1802	LUncRNA
III	349774	350238	156.748	232	AG1201	RIT3M.1407			AGncRNA	3p	-	99	W07B3.2	WBcoding	5p	-	1398	Y50D7A.8	WBcoding	5p	-	6766	K10F12.3	WBcoding	5p	+	15942	K10F12.4	WBcoding	3p	-	27997	linc-90	WBlnc	5p	+	2215	K10F12.1	WBps	5p	+	33242	K10F12.5	WBte	3p	-	43238	frag1733	LUncRNA
X	1379425	1379889	156.653	232	ncRNA	F56C3.t1			WBtRNA	5p	-	12	F56C3.10	WBcoding	3p	-	1713	F56C3.8	WBcoding	3p	-	4699	F56C3.2	WBcoding	3p	+	5032	F56C3.1	WBcoding	5p	+	6586	F56C3.t1	WBtRNA	5p	-	12	frag4869	LUncRNA	3p	+	10021	frag4870	LUncRNA	5p	-	10021	frag4869	LUncRNA
X	6092048	6092164	156.383	41	CDS	C15H9.6			WBcoding	5p	-	0	C15H9.6	WBcoding	5p	-	0	C15H9.5	WBcoding	5p	+	1162	C15H9.6	WBcoding	3p	-	3096	C45B2.8	WBcoding	3p	+	3761	frag5652	LUncRNA	3p	-	8898	frag5651	LUncRNA	5p	-	13374	frag5650	LUncRNA	5p	-	17112	frag5649	LUncRNA
II	8561143	8561607	156.197	232	CDS	F54C9.1			WBcoding	5p	-	74	F54C9.1	WBcoding	5p	-	74	F54C9.14	WBcoding	5p	+	1002	F54C9.1	WBcoding	3p	-	2033	F54C9.2	WBcoding	3p	-	2257	F54C9.12	WBsnoRNA	5p	-	654	frag1322	LUncRNA	5p	+	7690	frag1323	LUncRNA	3p	-	7828	frag1322	LUncRNA
IV	12086392	12086856	155.797	232	ncRNA	F11A10.9			WBsnoRNA	5p	+	63	F11A10.6	WBcoding	3p	-	371	F11A10.7	WBcoding	3p	+	380	F11A10.2	WBcoding	3p	+	1329	F11A10.1	WBcoding	3p	+	2286	F11A10.9	WBsnoRNA	5p	+	63	frag3218	LUncRNA	5p	-	27613	frag3217	LUncRNA	5p	-	28436	frag3216	LUncRNA
IV	6321828	6321959	154.806	51	CDS	Y73B6BL.29			WBcoding	5p	+	58	Y73B6BL.29	WBcoding	5p	+	58	Y73B6BL.12	WBcoding	5p	-	533	Y73B6BL.29	WBcoding	3p	+	1672	Y73B6BL.6	WBcoding	5p	+	2289	linc-29	WBlnc	5p	+	32121	frag2754	LUncRNA	3p	+	38534	frag2753	LUncRNA	3p	+	40666	frag2755	LUncRNA
V	19642926	19643390	154.216	232	ncRNA	Y43F8C.22			WBsnoRNA	5p	-	1	Y43F8C.7	WBcoding	5p	-	859	Y43F8C.8	WBcoding	5p	+	1051	Y43F8C.7	WBcoding	3p	-	1897	Y43F8C.6	WBcoding	5p	-	2280	Y43F8C.22	WBsnoRNA	5p	-	1	frag4758	LUncRNA	3p	-	10251	Y43F8C.t4	WBps	5p	+	13015	Y43F8C.t3	WBps
V	9731119	9731583	154.176	232	ncRNA	frag3913			LUncRNA	5p	-	241	F40F9.7	WBcoding	5p	+	1264	F40F9.6	WBcoding	5p	-	1866	F40F9.7	WBcoding	3p	+	2652	F40F9.8	WBcoding	5p	+	2727	frag3913	LUncRNA	5p	-	241	frag3914	LUncRNA	3p	+	241	frag3913	LUncRNA	3p	-	537	frag3915	LUncRNA
II	4851568	4852032	153.979	232	AG1201	T23B7.3			AGmRNA	3p	+	143	F11G11.7	WBcoding	5p	+	252	T23B7.3	WBcoding	3p	+	299	F11G11.7	WBcoding	3p	+	5906	F11G11.5	WBcoding	5p	+	6117	frag935	LUncRNA	3p	+	33210	frag934	LUncRNA	5p	-	36255	linc-139	WBlnc	5p	-	37577	frag933	LUncRNA
X	9024170	9024634	153.94	232	ncRNA	frag6184			LUncRNA	3p	+	24	T25B6.6	WBcoding	5p	-	1624	T25B6.5	WBcoding	5p	-	2702	T25B6.3	WBcoding	5p	+	3147	T25B6.5	WBcoding	3p	-	4036	frag6184	LUncRNA	3p	+	24	T25B6.t2	WBtRNA	5p	-	27	frag6184	LUncRNA	5p	+	76	T25B6.t1	WBtRNA
X	6743773	6744000	153.288	117	AG1201	R03E9.1			AGmRNA	3p	+	15	R03E9.1	WBcoding	3p	+	27	R03E9.3	WBcoding	3p	-	3377	R03E9.2	WBcoding	5p	-	10614	K11G12.6	WBcoding	5p	-	14272	frag5775	LUncRNA	3p	-	41	frag5776	LUncRNA	5p	+	335	frag5775	LUncRNA	5p	-	374	frag5776	LUncRNA
X	17544218	17544682	152.914	232	AG1201	F31A3.4			AGmRNA	3p	-	3167	F31A3.4	WBcoding	3p	-	3292	F31A3.2	WBcoding	5p	+	6532	F31A3.1	WBcoding	5p	+	8894	F31A3.3	WBcoding	5p	-	10459	frag7229	LUncRNA	3p	+	9657	frag7230	LUncRNA	5p	-	9657	frag7229	LUncRNA	5p	+	9733	frag7230	LUncRNA
X	15297317	15297781	152.428	232	ncRNA	C02D4.t1			WBtRNA	3p	+	74	C02D4.2	WBcoding	5p	-	5345	C02D4.1	WBcoding	3p	+	11391	Y15E3A.1	WBcoding	5p	+	11756	C02D4.1	WBcoding	5p	+	13411	C02D4.t1	WBtRNA	3p	+	74	frag7011	LUncRNA	5p	-	508	frag7012	LUncRNA	3p	+	508	frag7011	LUncRNA
III	3801291	3801755	152.21	232	AG1201	RIT3P.238			AGncRNA	5p	+	581	T24A11.2	WBcoding	3p	-	1035	T24A11.1	WBcoding	5p	-	1076	T24A11.2	WBcoding	5p	-	2826	T24A11.3	WBcoding	3p	-	3231	frag1879	LUncRNA	3p	+	2097	frag1878	LUncRNA	3p	+	14732	frag1877	LUncRNA	5p	-	14838	frag1878	LUncRNA
X	8036136	8036812	151.398	474	ncRNA	frag6035			LUncRNA	5p	+	5	C18A11.6	WBcoding	5p	-	1842	C18A11.5	WBcoding	5p	+	4668	C34D10.1	WBcoding	3p	+	5108	C18A11.5	WBcoding	3p	+	7750	frag6035	LUncRNA	5p	+	5	C18A11.t2	WBtRNA	3p	-	26	frag6035	LUncRNA	3p	+	93	C18A11.t2	WBtRNA
II	11619825	11620289	150.641	232	ncRNA	frag1554			LUncRNA	3p	+	67	F07A11.6	WBcoding	3p	-	5485	F07A11.5	WBcoding	3p	+	5730	F07A11.4	WBcoding	3p	+	8591	F07A11.6	WBcoding	5p	-	13488	frag1554	LUncRNA	3p	+	67	F07A11.15	WBsnoRNA	5p	+	96	frag1554	LUncRNA	5p	+	219	frag1553	LUncRNA
I	2869722	2870186	150.559	232	AG1201	Y71F9AL.10			AGmRNA	3p	+	191	Y71F9AL.10	WBcoding	3p	+	576	Y71F9AL.12	WBcoding	3p	-	656	Y71F9AL.10	WBcoding	5p	+	3523	Y71F9AL.12	WBcoding	5p	-	5337	Y71F9AL.13c	WBnc	3p	-	5479	Y71F9AL.13d	WBnc	3p	-	5479	frag99	LUncRNA	5p	-	5892	Y71F9AL.13c	WBnc
I	9979657	9980121	150.519	232	AG1201	T23D8.9			AGmRNA	3p	-	155	T23D8.4	WBcoding	5p	-	230	T23D8.9	WBcoding	3p	-	267	T23D8.4	WBcoding	3p	-	3469	T23D8.3	WBcoding	5p	-	3582	frag462	LUncRNA	5p	+	6441	T23D8.11	WBsnoRNA	5p	+	13658	T23D8.13	WBsnoRNA	3p	-	14408	frag461	LUncRNA
IV	4725584	4726048	150.296	232	AG1201	K08F11.6			AGmRNA	3p	-	71	K08F11.1	WBcoding	3p	+	511	E04A4.3	WBcoding	5p	+	4812	K08F11.2	WBcoding	3p	+	5608	E04A4.3	WBcoding	3p	+	6926	K08F11.6	WBps	3p	-	140	K08F11.8	WBsnoRNA	5p	-	19857	R11E3.3	WBte	5p	+	42855	frag2644	LUncRNA
V	9789802	9790266	149.859	232	ncRNA	frag3922			LUncRNA	5p	-	201	F46B6.7	WBcoding	5p	-	351	F46B6.8	WBcoding	5p	+	1513	F46B6.7	WBcoding	3p	-	3109	F46B6.6	WBcoding	5p	-	3190	frag3922	LUncRNA	5p	-	201	F46B6.6b	WBnc	5p	-	3233	frag3923	LUncRNA	3p	-	5942	F46B6.6b	WBnc
X	2553377	2553841	149.829	232	ncRNA	F52H2.t1			WBtRNA	3p	+	20	F52H2.2	WBcoding	5p	+	613	F52H2.5	WBcoding	3p	-	4358	F52H2.4	WBcoding	5p	-	5588	F52H2.5	WBcoding	5p	-	5943	F52H2.t1	WBtRNA	3p	+	20	frag4991	LUncRNA	3p	-	175	frag4992	LUncRNA	5p	+	240	frag4991	LUncRNA
IV	4725441	4725647	149.596	134	AG1201	K08F11.1			AGmRNA	3p	+	125	K08F11.1	WBcoding	3p	+	270	E04A4.3	WBcoding	5p	+	5053	K08F11.2	WBcoding	3p	+	5367	E04A4.3	WBcoding	3p	+	7167	K08F11.6	WBps	3p	-	381	K08F11.8	WBsnoRNA	5p	-	19616	R11E3.3	WBte	5p	+	43096	frag2644	LUncRNA
II	11484513	11484977	149.461	232	ncRNA	B0334.12			WBsnoRNA	3p	+	57	B0334.2	WBcoding	5p	-	550	B0334.1	WBcoding	3p	-	701	B0334.2	WBcoding	3p	-	1608	B0334.1	WBcoding	5p	-	1965	B0334.12	WBsnoRNA	3p	+	57	B0334.9	WBps	3p	+	2426	frag1537	LUncRNA	5p	+	7681	frag1538	LUncRNA
V	16592077	16592541	149.125	232	AG1201	T03E6.5			AGmRNA	5p	-	4	T03E6.7	WBcoding	3p	-	241	T03E6.5	WBcoding	5p	-	288	T03E6.7	WBcoding	5p	-	3018	T03E6.6	WBcoding	5p	-	3802	T03E6.t1	WBtRNA	5p	-	22	frag4633	LUncRNA	3p	+	188	T03E6.11	WBps	3p	+	6209	T03E6.10	WBps
X	16634627	16635091	148.781	232	ncRNA	C06G1.t1			WBtRNA	5p	-	31	C06G1.1	WBcoding	5p	+	1569	C06G1.5	WBcoding	3p	-	3346	C06G1.2	WBcoding	3p	+	12193	C06G1.6	WBcoding	3p	-	17173	C06G1.t1	WBtRNA	5p	-	31	frag7180	LUncRNA	5p	-	4967	frag7179	LUncRNA	3p	+	7680	frag7178	LUncRNA
III	5230369	5230833	148.264	232	AG1201	C34E10.6			AGmRNA	3p	+	63	C34E10.5	WBcoding	5p	+	85	C34E10.6	WBcoding	3p	+	96	C34E10.10	WBcoding	5p	-	2951	ZC155.1	WBcoding	3p	+	3836	ZC395.12	WBsnoRNA	3p	-	36553	K10D2.10	WBsnoRNA	3p	+	49799	T15B12.t1	WBtRNA	3p	-	64339	Y54H5A.5	WBps
III	12906530	12906994	148.132	232	AG1201	Y37D8A.14			AGmRNA	3p	+	246	Y37D8A.14	WBcoding	3p	+	252	Y37D8A.15	WBcoding	5p	+	3366	Y37D8A.16	WBcoding	3p	-	8302	Y37D8A.17	WBcoding	3p	-	14666	Y37D8A.7	WBte	5p	-	40359	frag2394	LUncRNA	5p	-	48375	frag2395	LUncRNA	3p	-	76770	frag2393	LUncRNA
III	6415335	6415799	147.31	232	AG1201	C05D11.5			AGmRNA	5p	-	91	C05D11.7	WBcoding	3p	-	152	C05D11.6	WBcoding	5p	-	627	C05D11.5	WBcoding	5p	-	4061	C05D11.4	WBcoding	3p	+	5602	frag2005	LUncRNA	5p	-	18937	anr-1	WBanr	5p	+	35429	frag2004	LUncRNA	3p	+	40441	C16A3.11	WBsnoRNA
I	7656587	7656932	146.772	123	AG1201	F26A3.4			AGmRNA	3p	-	191	F26A3.4	WBcoding	3p	-	193	F26A3.3	WBcoding	5p	-	378	F26A3.4	WBcoding	5p	-	1579	F26A3.3	WBcoding	3p	-	6296	F26A3.8c	WBnc	5p	-	12492	frag307	LUncRNA	5p	+	14816	T23G11.6d	WBnc	3p	-	28613	T23G11.12	WBsnoRNA
X	16209540	16210004	146.425	232	ncRNA	R11.t1			WBtRNA	5p	-	8	R11.4	WBcoding	3p	-	476	F23A7.4	WBcoding	5p	+	2762	F23A7.8	WBcoding	5p	+	3529	F23A7.1	WBcoding	5p	+	7548	R11.t1	WBtRNA	5p	-	8	R11.t2	WBtRNA	5p	-	533	R11.t3	WBtRNA	5p	-	936	frag7117	LUncRNA
IV	15471320	15471784	145.075	232	AG1201	Y73F8A.25			AGmRNA	5p	-	65	Y73F8A.25	WBcoding	5p	-	96	Y73F8A.27	WBcoding	5p	+	1223	Y73F8A.26	WBcoding	5p	+	2076	Y73F8A.27	WBcoding	3p	+	2246	Y73F8A.28	WBte	3p	-	12781	frag3343	LUncRNA	5p	+	14066	Y73F8A.29	WBte	3p	-	27189	frag3344	LUncRNA
X	5085343	5085807	145.071	232	ncRNA	frag5420			LUncRNA	5p	+	1	C42D8.4	WBcoding	5p	-	1117	C42D8.3	WBcoding	5p	+	2234	C42D8.4	WBcoding	3p	-	5833	C42D8.5	WBcoding	3p	-	6675	frag5420	LUncRNA	5p	+	1	C42D8.t1	WBtRNA	3p	-	16	frag5420	LUncRNA	3p	+	93	frag5419	LUncRNA
IV	13388859	13388990	144.077	124	CDS	Y62E10A.13			WBcoding	3p	-	150	Y62E10A.13	WBcoding	3p	-	150	Y62E10A.12	WBcoding	3p	+	592	Y62E10A.11	WBcoding	3p	+	1646	Y62E10A.20	WBcoding	5p	-	2912	K09B11.1c	WBnc	5p	+	27034	W02A2.4	WBps	3p	+	46674	frag3293	LUncRNA	5p	+	46769	K09B11.11	WBsnRNA
X	12664936	12665400	143.627	232	ncRNA	C02B4.t2			WBtRNA	5p	+	11	C02B4.2	WBcoding	3p	-	1444	C02B4.4	WBcoding	5p	-	1615	C02B4.2	WBcoding	5p	-	2614	C02B4.4	WBcoding	3p	-	2765	C02B4.t2	WBtRNA	5p	+	11	frag6643	LUncRNA	3p	-	25	C02B4.t2	WBtRNA	3p	+	72	frag6643	LUncRNA
IV	11474001	11474465	143.245	232	ncRNA	frag3124			LUncRNA	3p	+	10	C10C6.5	WBcoding	3p	+	838	C10C6.6	WBcoding	3p	-	888	C10C6.5	WBcoding	5p	+	4070	C10C6.13	WBcoding	5p	-	4507	frag3124	LUncRNA	3p	+	10	C10C6.8	WBsnoRNA	5p	-	64	frag3124	LUncRNA	5p	+	231	C10C6.9	WBps
I	10564999	10565463	142.526	232	AG1201	F25H2.9			AGmRNA	5p	+	13	F25H2.8	WBcoding	3p	+	328	F25H2.9	WBcoding	5p	+	1106	F25H2.8	WBcoding	5p	+	2274	F25H2.10	WBcoding	5p	+	2650	F25H2.15	WBsnoRNA	5p	+	24	frag502	LUncRNA	3p	-	3841	F25H2.14	WBsnoRNA	5p	+	3945	frag502	LUncRNA
I	2084971	2085147	142.148	55	ncRNA	frag57			LUncRNA	5p	-	3	Y37E3.13	WBcoding	3p	-	650	Y37E3.11	WBcoding	3p	+	655	Y37E3.10	WBcoding	3p	+	8117	Y37E3.13	WBcoding	5p	-	8799	frag57	LUncRNA	5p	-	3	Y37E3.20	WBsnoRNA	5p	+	14	frag57	LUncRNA	3p	-	218	frag56	LUncRNA
X	1503820	1503969	142.131	112	AG1201	RIT6M.402			AGncRNA	3p	-	197	F09E10.1	WBcoding	3p	+	718	F09E10.7	WBcoding	5p	-	2100	F09E10.6	WBcoding	5p	-	6256	F09E10.8	WBcoding	3p	-	7131	F09E10.15	WBtRNA	5p	+	2365	F09E10.13	WBtRNA	5p	-	12699	anr-49	WBanr	5p	+	28040	D1005.t1	WBps
IV	11146912	11147376	141.329	232	AG1201	F01G4.6			AGmRNA	3p	-	54	F01G4.5	WBcoding	5p	-	77	F01G4.6	WBcoding	3p	-	225	F01G4.5	WBcoding	3p	-	1059	F01G4.4	WBcoding	3p	+	1147	frag3096	LUncRNA	3p	-	2461	anr-13	WBanr	3p	+	10692	frag3097	LUncRNA	5p	+	16248	C08F8.16	WBps
I	1446840	1447304	141.155	232	ncRNA	frag47			LUncRNA	3p	-	64	F47G6.4	WBcoding	5p	+	404	F37F2.2	WBcoding	5p	-	2937	F37F2.3	WBcoding	3p	-	4052	F37F2.2	WBcoding	3p	-	5022	frag47	LUncRNA	3p	-	64	F47G6.t1	WBtRNA	5p	+	68	frag47	LUncRNA	5p	-	163	F37F2.4	WBsnoRNA
X	15741786	15742250	140.751	232	ncRNA	ZK678.t1			WBtRNA	5p	+	36	ZK678.2	WBcoding	5p	+	524	ZK678.6	WBcoding	5p	-	1460	ZK678.2	WBcoding	3p	+	2212	ZK678.4	WBcoding	5p	+	4919	ZK678.t1	WBtRNA	5p	+	36	frag7088	LUncRNA	5p	-	56	linc-115	WBlnc	5p	+	3633	ZK678.t5	WBtRNA
III	13070434	13070898	140.382	232	CDS	Y39E4B.6			WBcoding	5p	+	7	Y39E4B.6	WBcoding	5p	+	7	F54F12.1	WBcoding	5p	-	16682	Y39E4B.3	WBcoding	3p	-	16713	Y39E4B.13	WBcoding	5p	+	20345	frag2399	LUncRNA	5p	-	14182	frag2398	LUncRNA	3p	+	14185	frag2399	LUncRNA	3p	-	14404	frag2398	LUncRNA
I	12815889	12816005	140.255	43	CDS	Y18D10A.4			WBcoding	5p	+	38	Y18D10A.4	WBcoding	5p	+	38	Y18D10A.3	WBcoding	5p	-	301	Y18D10A.4	WBcoding	3p	+	486	Y18D10A.5	WBcoding	5p	+	3272	frag641	LUncRNA	3p	-	14560	anr-14	WBanr	5p	-	39410	W02A11.6	WBps	3p	+	60816	W02A11.t1	WBps
X	9465753	9466217	140.198	232	AG1201	RIT6M.1687			AGncRNA	3p	-	1147	ZK899.6	WBcoding	3p	+	1319	ZK899.5	WBcoding	5p	-	5108	ZK899.8	WBcoding	5p	+	6425	ZK899.4	WBcoding	5p	-	7718	frag6230	LUncRNA	5p	+	1664	ZK899.t1	WBtRNA	3p	-	1685	frag6230	LUncRNA	3p	+	1752	ZK899.t1	WBtRNA
I	11929903	11930367	139.746	232	AG1201	R06C1.4			AGmRNA	5p	+	65	R06C1.4	WBcoding	5p	+	581	R06C1.3	WBcoding	5p	-	637	R06C1.4	WBcoding	3p	+	1615	R06C1.3	WBcoding	3p	-	5359	frag602	LUncRNA	5p	+	3205	frag603	LUncRNA	3p	-	3205	frag602	LUncRNA	3p	+	3269	frag603	LUncRNA
I	1700976	1701440	139.723	232	CDS	Y71G12B.15			WBcoding	3p	+	76	Y71G12B.15	WBcoding	3p	+	76	Y71G12B.14	WBcoding	5p	+	152	Y71G12B.13	WBcoding	5p	+	917	Y71G12B.15	WBcoding	5p	+	3112	linc-131	WBlnc	3p	+	3530	Y71G12B.41	WBsnoRNA	3p	+	7749	frag49	LUncRNA	3p	+	9562	frag50	LUncRNA
V	1158431	1158615	139.639	51	CDS	T21H3.5			WBcoding	3p	-	230	T21H3.5	WBcoding	3p	-	230	T21H3.3	WBcoding	3p	+	721	T21H3.5	WBcoding	5p	-	5812	T21H3.2	WBcoding	5p	+	11648	linc-128	WBlnc	3p	+	5274	frag3400	LUncRNA	3p	-	5559	frag3401	LUncRNA	3p	-	6476	linc-128	WBlnc
III	89123	89587	139.466	232	CDS	C29F9.7			WBcoding	3p	-	95	C29F9.7	WBcoding	3p	-	95	F54C4.1	WBcoding	3p	+	113	F54C4.4	WBcoding	5p	-	2020	F54C4.3	WBcoding	5p	-	2972	frag1725	LUncRNA	3p	+	5558	frag1724	LUncRNA	3p	+	5723	frag1723	LUncRNA	3p	+	6967	W05G11.7	WBsnoRNA
V	11980052	11980516	138.942	232	ncRNA	C52E4.8			WBsnRNA	3p	+	42	C52E4.4	WBcoding	3p	-	199	C52E4.3	WBcoding	5p	-	333	C52E4.2	WBcoding	5p	-	1899	C52E4.4	WBcoding	5p	-	2133	C52E4.8	WBsnRNA	3p	+	42	frag4308	LUncRNA	3p	+	377	frag4307	LUncRNA	5p	-	4998	frag4309	LUncRNA
II	12494449	12494913	138.695	232	ncRNA	T21B4.t1			WBtRNA	5p	+	4	T21B4.2	WBcoding	5p	-	361	T21B4.3	WBcoding	3p	-	742	T21B4.2	WBcoding	3p	-	1045	T21B4.1	WBcoding	3p	+	1122	T21B4.t1	WBtRNA	5p	+	4	frag1600	LUncRNA	3p	-	45	T21B4.t1	WBtRNA	3p	+	69	frag1600	LUncRNA
X	6593314	6593778	138.405	232	ncRNA	frag5748			LUncRNA	3p	-	4	T28B4.1	WBcoding	3p	+	2554	T28B4.3	WBcoding	3p	-	2879	T28B4.4	WBcoding	3p	-	4335	T28B4.1	WBcoding	5p	+	4783	frag5748	LUncRNA	3p	-	4	T28B4.t1	WBtRNA	5p	+	13	frag5748	LUncRNA	5p	-	77	T28B4.t1	WBtRNA
V	12001992	12002456	138.309	232	ncRNA	F57F5.t1			WBtRNA	3p	+	17	F57F5.2	WBcoding	5p	-	467	F57F5.1	WBcoding	5p	+	785	F57F5.3	WBcoding	3p	-	2389	C52E4.12	WBcoding	3p	+	5687	F57F5.t1	WBtRNA	3p	+	17	frag4311	LUncRNA	5p	-	138	C52E4.6c	WBnc	5p	-	8548	anr-15	WBanr
I	5807235	5807699	138.199	232	AG1201	B0414.8			AGmRNA	5p	-	165	B0414.8	WBcoding	5p	-	173	C32F10.2	WBcoding	5p	+	245	C32F10.4	WBcoding	3p	-	957	B0414.8	WBcoding	3p	-	3505	C32F10.9	WBsnoRNA	5p	+	18256	frag203	LUncRNA	5p	-	25312	frag202	LUncRNA	5p	-	26335	frag201	LUncRNA
X	1880624	1881088	138.059	232	ncRNA	Y59E1B.t2			WBtRNA	5p	-	26	Y59E1B.1	WBcoding	3p	+	548	Y59E1B.2	WBcoding	3p	+	7083	B0294.3	WBcoding	5p	+	11325	T26C11.1	WBcoding	3p	+	14224	Y59E1B.t2	WBtRNA	5p	-	26	frag4884	LUncRNA	3p	+	31	Y59E1B.t2	WBtRNA	3p	-	45	frag4884	LUncRNA
V	6227416	6227880	137.61	232	ncRNA	frag3598			LUncRNA	3p	+	60	W06H8.6	WBcoding	5p	-	653	K08B12.3	WBcoding	5p	+	7509	W06H8.7	WBcoding	3p	+	8103	K08B12.3	WBcoding	3p	+	10006	frag3598	LUncRNA	3p	+	60	frag3599	LUncRNA	5p	-	61	W06H8.17	WBsnoRNA	5p	-	115	frag3597	LUncRNA
III	10337391	10337855	137.507	232	CDS	T07C4.5			WBcoding	5p	+	123	T07C4.5	WBcoding	5p	+	123	T07C4.8	WBcoding	3p	+	188	T07C4.5	WBcoding	3p	+	1718	T07C4.6	WBcoding	3p	-	2267	T07C4.11b	WBnc	5p	-	3699	frag2287	LUncRNA	5p	-	40390	frag2288	LUncRNA	3p	-	43109	frag2289	LUncRNA
V	723945	724304	137.164	175	AG1201	H24O09.2			AGmRNA	5p	-	74	C05E4.9	WBcoding	3p	-	88	H24O09.2	WBcoding	5p	-	292	C05E4.9	WBcoding	5p	-	3984	C05E4.14	WBcoding	5p	+	4190	C05E4.8	WBte	5p	+	15864	C05E4.5	WBps	5p	+	22278	Y49C4A.7	WBps	5p	-	28114	R09E12.6	WBte
II	9933837	9934301	136.994	232	AG1201	C05C10.3			AGmRNA	3p	-	240	C05C10.3	WBcoding	3p	-	276	C05C10.4	WBcoding	3p	+	315	C05C10.3	WBcoding	5p	-	2767	C05C10.2	WBcoding	3p	+	3298	R53.3c	WBnc	5p	+	21058	F26C11.3e	WBnc	5p	-	23800	R53.3c	WBnc	3p	+	28026	frag1409	LUncRNA
V	20778181	20778645	136.943	232	AG1201	F38A6.3			AGmRNA	5p	+	1515	F38A6.3	WBcoding	5p	+	1967	F38A6.4	WBcoding	5p	-	3087	F38A6.5	WBcoding	5p	-	4708	F38A6.3	WBcoding	3p	+	6814	frag4801	LUncRNA	3p	+	19362	frag4800	LUncRNA	5p	-	26458	frag4798	LUncRNA	3p	+	30409	frag4799	LUncRNA
II	216539	217003	136.794	232	AG1201	F48A11.5			AGmRNA	3p	-	99	F48A11.4	WBcoding	5p	-	148	F48A11.5	WBcoding	3p	-	494	F48A11.4	WBcoding	3p	-	3580	F48A11.5	WBcoding	5p	-	3871	F48A11.7	WBsnoRNA	3p	-	2904	frag743	LUncRNA	5p	-	11434	frag742	LUncRNA	5p	-	12889	frag744	LUncRNA
I	5608859	5609323	136.619	232	AG1201	F46F11.4			AGmRNA	5p	-	133	F46F11.5	WBcoding	3p	-	222	F46F11.4	WBcoding	5p	-	248	F46F11.5	WBcoding	5p	-	1188	F46F11.4	WBcoding	3p	-	1266	F46F11.12	WBsnoRNA	3p	-	2575	frag197	LUncRNA	5p	-	22596	M01A10.4	WBte	5p	-	51479	frag196	LUncRNA
X	12889687	12890151	136.213	232	ncRNA	frag6674			LUncRNA	5p	-	31	K02A4.2	WBcoding	5p	-	5000	K02A4.1	WBcoding	3p	+	9664	C34E7.1	WBcoding	5p	+	17843	T14G8.3	WBcoding	3p	+	19963	frag6674	LUncRNA	5p	-	31	K02A4.t1	WBtRNA	3p	+	32	frag6674	LUncRNA	3p	-	66	frag6675	LUncRNA
II	5781850	5782314	135.879	232	ncRNA	linc-44			WBlnc	5p	-	11	K05F1.6	WBcoding	5p	+	455	K05F1.5	WBcoding	5p	+	7070	F10C1.1	WBcoding	3p	+	7682	F10C1.5	WBcoding	5p	-	7882	linc-44	WBlnc	5p	-	11	frag1022	LUncRNA	5p	+	93	F10C1.t1	WBtRNA	3p	-	110	frag1022	LUncRNA
V	17951192	17951656	135.805	232	CDS	Y59A8B.24			WBcoding	5p	+	102	Y59A8B.24	WBcoding	5p	+	102	Y59A8B.1	WBcoding	5p	-	2422	Y59A8B.23	WBcoding	3p	-	2671	Y59A8B.1	WBcoding	3p	-	14690	Y59A8B.1b	WBnc	5p	-	2422	frag4650	LUncRNA	3p	+	13830	frag4651	LUncRNA	5p	-	13830	frag4650	LUncRNA
V	13907759	13907932	135.658	58	CDS	C06B3.4			WBcoding	3p	+	206	C06B3.4	WBcoding	3p	+	206	C06B3.6	WBcoding	3p	-	297	C06B3.4	WBcoding	5p	+	1341	C06B3.6	WBcoding	5p	-	1682	frag4533	LUncRNA	3p	-	26702	F09F3.8	WBps	3p	+	35302	R10D12.3	WBps	3p	-	35631	F09F3.8	WBps
IV	5966900	5967364	135.525	232	ncRNA	B0350.t1			WBtRNA	5p	+	16	B0350.2	WBcoding	5p	+	488	B0350.3	WBcoding	3p	+	1103	K02B2.6	WBcoding	5p	-	4875	K02B2.5	WBcoding	5p	-	19537	B0350.t1	WBtRNA	5p	+	16	frag2720	LUncRNA	3p	-	42	B0350.t1	WBtRNA	3p	+	88	frag2720	LUncRNA
II	8441440	8441904	135.475	232	AG1201	F14E5.5			AGmRNA	3p	+	293	F14E5.5	WBcoding	3p	+	429	F22B5.2	WBcoding	5p	+	1042	F14E5.5	WBcoding	5p	+	2573	F22B5.1	WBcoding	5p	+	2582	frag1320	LUncRNA	5p	+	9802	frag1321	LUncRNA	3p	-	9802	frag1320	LUncRNA	3p	+	9948	frag1321	LUncRNA
X	12457843	12458307	135.107	232	ncRNA	T18D3.t1			WBtRNA	3p	-	33	T18D3.1	WBcoding	3p	+	172	T18D3.2	WBcoding	3p	-	926	T18D3.1	WBcoding	5p	+	3398	T18D3.2	WBcoding	5p	-	3496	T18D3.t1	WBtRNA	3p	-	33	frag6625	LUncRNA	3p	-	4445	frag6626	LUncRNA	3p	-	9428	frag6627	LUncRNA
IV	2111405	2111869	134.598	232	CDS	C23H5.7			WBcoding	5p	-	32	C23H5.7	WBcoding	5p	-	32	C23H5.8	WBcoding	3p	-	253	C23H5.3	WBcoding	5p	+	2989	C23H5.7	WBcoding	3p	-	7581	frag2495	LUncRNA	5p	+	7604	frag2496	LUncRNA	5p	+	15132	C23H5.6	WBps	5p	-	16168	C23H5.4	WBps
II	6346591	6346780	134.128	98	CDS	C32D5.9			WBcoding	3p	-	236	C32D5.9	WBcoding	3p	-	236	C32D5.8	WBcoding	5p	-	796	C32D5.9	WBcoding	5p	-	1000	C32D5.1	WBcoding	3p	+	1202	frag1099	LUncRNA	3p	+	3506	frag1098	LUncRNA	5p	-	3864	K10B2.t1	WBps	3p	-	11646	C32D5.13	WBmiRNA
V	9546919	9547102	133.723	154	CDS	C50F4.7			WBcoding	5p	+	31	C50F4.7	WBcoding	5p	+	31	C50F4.6	WBcoding	3p	+	259	C50F4.14	WBcoding	3p	-	511	C50F4.7	WBcoding	3p	+	512	frag3900	LUncRNA	3p	-	2792	frag3901	LUncRNA	3p	-	3194	C50F4.15	WBps	3p	+	24061	F11A3.3	WBps
V	11782890	11783042	133.648	91	ncRNA	F55A11.10			WBsnoRNA	5p	+	8	F55A11.11	WBcoding	5p	+	379	F55A11.6	WBcoding	3p	+	422	F55A11.7	WBcoding	3p	-	1324	F55A11.11	WBcoding	3p	+	1563	F55A11.10	WBsnoRNA	5p	+	8	frag4265	LUncRNA	5p	-	123	D2023.1d	WBnc	5p	+	6588	frag4266	LUncRNA
V	16369922	16370386	133.328	232	ncRNA	W08G11.6			WBsnoRNA	5p	+	45	W08G11.3	WBcoding	3p	+	1923	F13A7.3	WBcoding	3p	-	2243	W08G11.3	WBcoding	5p	+	2493	W08G11.4	WBcoding	3p	+	3575	W08G11.6	WBsnoRNA	5p	+	45	F13A7.4	WBps	5p	+	8718	F13A7.6	WBps	3p	-	14316	F13A7.9	WBps
IV	10483646	10484110	133.033	232	AG1201	F01D4.5			AGmRNA	5p	-	49	C02F4.1	WBcoding	5p	+	212	F01D4.5	WBcoding	5p	-	250	F01D4.4	WBcoding	5p	-	2054	F01D4.9	WBcoding	3p	+	5730	F01D4.3	WBps	5p	-	8200	frag3061	LUncRNA	3p	-	16013	frag3062	LUncRNA	3p	-	18378	frag3063	LUncRNA
IV	8527622	8528086	132.715	232	AG1201	RIT4P.2236			AGncRNA	5p	+	44	C09G4.2	WBcoding	5p	+	6973	C09G4.1	WBcoding	5p	+	12687	C09G4.3	WBcoding	3p	+	13143	C09G4.4	WBcoding	3p	+	13947	T01B11.5	WBps	5p	-	64053	Y59H11AR.6	WBps	5p	+	69895	linc-135	WBlnc	3p	+	70832	Y59H11AR.6	WBps
V	12596762	12597226	132.606	232	ncRNA	C14C10.8			WBsnoRNA	5p	-	35	C14C10.3	WBcoding	3p	-	623	C14C10.4	WBcoding	5p	-	714	C14C10.3	WBcoding	5p	-	2141	C14C10.5	WBcoding	5p	+	3274	C14C10.8	WBsnoRNA	5p	-	35	frag4418	LUncRNA	5p	-	10512	frag4417	LUncRNA	3p	+	13647	frag4416	LUncRNA
IV	9477522	9477986	132.59	232	ncRNA	frag2984			LUncRNA	3p	+	12	F38E11.12	WBcoding	3p	-	249	F38E11.7	WBcoding	5p	-	425	F38E11.12	WBcoding	5p	-	3266	C33A12.12	WBcoding	3p	-	4213	frag2984	LUncRNA	3p	+	12	F38E11.14	WBsnoRNA	5p	-	72	frag2984	LUncRNA	5p	+	231	F38E11.8	WBps
IV	2219400	2219864	132.569	232	AG1201	RIT4M.1092			AGmRNA	5p	-	2753	T04C4.1	WBcoding	5p	+	3196	Y71G10AR.1	WBcoding	3p	+	10801	Y71G10AR.4	WBcoding	3p	+	15087	T04C4.1	WBcoding	3p	+	16079	frag2502	LUncRNA	3p	-	7343	Y71G10AR.5	WBsnoRNA	3p	+	25510	frag2503	LUncRNA	5p	+	39827	frag2504	LUncRNA
X	10568617	10569081	132.366	232	CDS	F57C7.1			WBcoding	5p	+	208	F57C7.1	WBcoding	5p	+	208	F59F5.7	WBcoding	3p	+	2243	F57C7.1	WBcoding	3p	+	6810	F57C7.2	WBcoding	5p	+	8049	frag6372	LUncRNA	5p	+	2384	frag6373	LUncRNA	3p	-	2384	frag6372	LUncRNA	3p	+	2494	frag6373	LUncRNA
I	14058572	14059036	131.991	232	ncRNA	F47G4.9			WBsnoRNA	3p	-	23	F47G4.6	WBcoding	5p	+	595	F47G4.1	WBcoding	5p	-	1922	F47G4.6	WBcoding	3p	+	2013	F47G4.5	WBcoding	3p	-	2060	F47G4.9	WBsnoRNA	3p	-	23	F47G4.8	WBps	5p	-	4662	frag679	LUncRNA	5p	+	11737	frag680	LUncRNA
X	17479768	17480232	131.85	232	CDS	R106.1			WBcoding	5p	+	232	R106.1	WBcoding	5p	+	232	R106.5	WBcoding	5p	+	1110	R106.2	WBcoding	3p	-	3265	ZK54.2	WBcoding	5p	-	5540	frag7227	LUncRNA	5p	-	3449	frag7226	LUncRNA	3p	+	22854	frag7228	LUncRNA	3p	-	40895	frag7229	LUncRNA
II	14251460	14251924	131.606	232	AG1201	RIT2M.1011			AGncRNA	5p	-	11	Y48B6A.14	WBcoding	3p	+	319	Y54G11A.2	WBcoding	5p	+	588	Y48B6A.14	WBcoding	5p	+	1074	Y54G11A.2	WBcoding	3p	+	3872	frag1681	LUncRNA	3p	+	1145	frag1680	LUncRNA	5p	-	1172	frag1681	LUncRNA	5p	+	1292	frag1680	LUncRNA
III	4756906	4757370	131.509	232	AG1201	B0393.3			AGmRNA	5p	+	27	B0393.3	WBcoding	5p	+	75	B0393.2	WBcoding	3p	+	154	B0393.3	WBcoding	3p	+	2558	B0393.4	WBcoding	3p	-	2569	B0393.10	WBsnoRNA	5p	+	774	frag1932	LUncRNA	5p	-	2822	frag1933	LUncRNA	5p	+	6236	frag1931	LUncRNA
III	13062409	13062873	131.483	232	AG1201	RIT3P.751			AGmRNA	5p	+	330	Y39E4B.6	WBcoding	5p	+	8018	F54F12.1	WBcoding	5p	-	8657	Y39E4B.6	WBcoding	3p	+	12290	F54F12.1	WBcoding	3p	-	13125	frag2399	LUncRNA	5p	-	6157	frag2398	LUncRNA	3p	+	6160	frag2399	LUncRNA	3p	-	6379	frag2398	LUncRNA
X	8650431	8650895	131.481	232	ncRNA	F12D9.t3			WBtRNA	3p	-	6	F12D9.2	WBcoding	5p	-	3618	F12D9.1	WBcoding	5p	-	7443	K09E2.4	WBcoding	5p	+	10561	F12D9.1	WBcoding	3p	-	11326	F12D9.t3	WBtRNA	3p	-	6	frag6136	LUncRNA	5p	+	26	F12D9.t3	WBtRNA	5p	-	66	frag6137	LUncRNA
III	10461018	10461482	131.347	232	AG1201	D2045.1			AGmRNA	5p	+	40	D2045.1	WBcoding	5p	+	42	D2045.2	WBcoding	5p	-	797	D2045.1	WBcoding	3p	+	6703	D2045.5	WBcoding	3p	-	6713	frag2290	LUncRNA	3p	-	22980	H04D03.5	WBsnoRNA	3p	+	28871	frag2291	LUncRNA	3p	-	34717	frag2292	LUncRNA
V	14354321	14354785	131.302	232	CDS	Y49A3A.2			WBcoding	3p	+	147	Y49A3A.2	WBcoding	3p	+	147	Y49A3A.3	WBcoding	5p	+	158	Y49A3A.5	WBcoding	5p	+	1506	Y49A3A.4	WBcoding	3p	-	2282	F56A12.5	WBsnlRNA	3p	-	7360	F56A12.6	WBsnoRNA	5p	+	7808	F56A12.3	WBmiRNA	3p	-	9844	F56A12.3a	WBmiRNA
IV	17249811	17249934	131.273	53	AG1201	ZK550.2			AGmRNA	3p	+	151	ZK550.2	WBcoding	3p	+	152	ZK550.3	WBcoding	5p	+	230	ZK550.2	WBcoding	5p	+	4303	ZK550.3	WBcoding	3p	+	5063	frag3368	LUncRNA	3p	-	2315	ZK550.7	WBps	3p	+	6689	frag3369	LUncRNA	5p	+	17873	frag3367	LUncRNA
II	7478625	7479089	130.91	232	CDS	D1022.7			WBcoding	5p	-	57	D1022.7	WBcoding	5p	-	57	D1022.1	WBcoding	5p	+	265	D1022.8	WBcoding	3p	-	1851	D1022.7	WBcoding	3p	-	6172	frag1206	LUncRNA	3p	-	5284	frag1207	LUncRNA	3p	-	5632	frag1208	LUncRNA	3p	-	6157	frag1209	LUncRNA
III	5025044	5025508	130.732	232	AG1201	R144.2			AGmRNA	5p	+	32	R144.2	WBcoding	5p	+	346	R144.13	WBcoding	3p	+	1245	R144.3	WBcoding	3p	+	2112	R144.9	WBcoding	3p	+	3354	linc-2	WBlnc	3p	+	305	frag1952	LUncRNA	3p	-	6358	R144.18	WBsnoRNA	5p	-	15247	frag1951	LUncRNA
II	14059641	14060105	130.583	232	CDS	W01G7.3			WBcoding	5p	+	110	W01G7.3	WBcoding	5p	+	110	W01G7.4	WBcoding	5p	+	791	W01G7.5	WBcoding	5p	+	3502	Y39G8C.1	WBcoding	5p	+	9001	frag1667	LUncRNA	5p	+	15627	frag1668	LUncRNA	3p	-	15627	frag1667	LUncRNA	3p	+	15683	frag1668	LUncRNA
IV	1658978	1659442	130.291	232	AG1201	Y41D4B.5			AGmRNA	5p	+	127	Y41D4B.5	WBcoding	5p	+	474	Y41D4B.4	WBcoding	5p	+	901	Y41D4B.1	WBcoding	5p	+	13495	Y41D4B.21	WBcoding	5p	-	13943	Y41D4B.36	WBsnoRNA	5p	+	10631	frag2484	LUncRNA	5p	+	17749	anr-50	WBanr	5p	-	29224	frag2485	LUncRNA
IV	14838085	14838549	129.936	232	ncRNA	Y57G11C.19			WBte	3p	-	870	Y57G11C.22	WBcoding	5p	+	1183	Y57G11C.18	WBcoding	3p	-	1961	Y57G11C.20	WBcoding	5p	+	5013	Y57G11C.21	WBcoding	5p	+	8036	Y57G11C.19	WBte	3p	-	870	Y57G11C.22b	WBnc	5p	+	9223	Y57G11C.17b	WBnc	5p	-	9265	Y57G11C.22b	WBnc
IV	13887421	13887885	129.914	232	AG1201	B0513.1			AGmRNA	5p	+	97	B0513.1	WBcoding	5p	+	411	B0513.2	WBcoding	3p	+	3501	B0513.3	WBcoding	3p	+	5015	B0513.1	WBcoding	3p	+	5335	B0513.t1	WBtRNA	3p	+	17342	Y37A1A.1	WBte	3p	-	27910	B0513.11	WBps	5p	-	28660	Y37A1A.1	WBte
V	13649717	13650181	129.781	232	CDS	H37A05.1			WBcoding	3p	-	325	H37A05.1	WBcoding	3p	-	325	H37A05.4	WBcoding	5p	-	1564	H37A05.1	WBcoding	5p	-	4168	F58G11.1	WBcoding	5p	+	11298	frag4515	LUncRNA	5p	-	4096	frag4516	LUncRNA	3p	-	8595	F58G11.3b	WBnc	3p	-	19651	frag4517	LUncRNA
V	10341786	10342250	129.773	232	AG1201	K07C5.13			AGmRNA	5p	+	25	K07C5.13	WBcoding	5p	+	491	K07C5.3	WBcoding	5p	+	989	K07C5.2	WBcoding	3p	+	1071	K07C5.3	WBcoding	3p	+	3447	K07C5.18	WBsnoRNA	3p	-	8739	K07C5.10	WBsnoRNA	3p	-	9177	frag3959	LUncRNA	5p	+	9517	frag3957	LUncRNA
X	13514271	13514735	129.523	232	AG1201	RIT6P.129			AGmRNA	5p	+	320	F18H3.5	WBcoding	3p	-	1282	H06A10.2	WBcoding	5p	-	3476	H06A10.1	WBcoding	3p	+	4275	F18H3.5	WBcoding	5p	-	4331	H06A10.t1	WBtRNA	5p	-	2532	frag6746	LUncRNA	3p	+	2537	H06A10.t1	WBtRNA	3p	-	2603	frag6746	LUncRNA
X	1446677	1447141	129.442	232	AG1201	W05H7.4			AGmRNA	5p	-	52	W05H7.4	WBcoding	5p	-	220	W05H7.1	WBcoding	5p	+	3854	D1005.3	WBcoding	3p	-	5781	W05H7.4	WBcoding	3p	-	6392	F19G12.t1	WBps	5p	-	13771	frag4873	LUncRNA	5p	+	20850	frag4874	LUncRNA	3p	-	20850	frag4873	LUncRNA
IV	3050538	3051002	129.391	232	AG1201	Y67D8C.5			AGmRNA	5p	-	369	Y67D8C.5	WBcoding	5p	-	670	Y67D8C.4	WBcoding	5p	+	2958	Y67D8C.3	WBcoding	5p	+	4942	Y67D8C.6	WBcoding	3p	-	11751	frag2553	LUncRNA	5p	+	32376	frag2554	LUncRNA	5p	+	34402	frag2555	LUncRNA	3p	-	34514	frag2554	LUncRNA
III	8801715	8802179	129.038	232	CDS	F54F2.6			WBcoding	5p	-	1327	F54F2.6	WBcoding	5p	-	1327	F54F2.7	WBcoding	3p	-	4203	F54F2.2	WBcoding	3p	+	4246	F54F2.7	WBcoding	5p	-	5318	frag2173	LUncRNA	5p	+	9109	anr-34	WBanr	3p	+	12450	frag2174	LUncRNA	5p	+	19522	frag2172	LUncRNA
III	11066623	11067087	129.012	232	ncRNA	W09D6.t2			WBtRNA	5p	-	35	Y48A6B.11	WBcoding	3p	+	1804	W09D6.1	WBcoding	5p	+	1904	Y48A6B.11	WBcoding	5p	+	3425	Y48A6B.13	WBcoding	3p	+	5051	W09D6.t2	WBtRNA	5p	-	35	frag2321	LUncRNA	3p	+	48	W09D6.t1	WBtRNA	5p	+	73	W09D6.t2	WBtRNA
V	5505024	5505488	128.695	232	CDS	C24G6.4			WBcoding	5p	+	24	C24G6.4	WBcoding	5p	+	24	T05C3.5	WBcoding	5p	-	416	T05C3.2	WBcoding	3p	+	2262	C24G6.6	WBcoding	3p	-	4661	frag3508	LUncRNA	5p	-	183	frag3509	LUncRNA	5p	+	16196	T05C3.3	WBte	3p	+	27284	C18C4.4	WBps
I	7492809	7493273	128.348	232	CDS	T28F4.5			WBcoding	3p	+	107	T28F4.5	WBcoding	3p	+	107	T28F4.6	WBcoding	3p	-	257	T28F4.5	WBcoding	5p	+	999	T28F4.6	WBcoding	5p	-	1655	frag303	LUncRNA	3p	+	17763	C26C6.13	WBsnoRNA	5p	+	25777	frag304	LUncRNA	3p	-	51571	frag305	LUncRNA
V	18967573	18968037	128.041	232	CDS	Y39B6A.43			WBcoding	5p	-	11	Y39B6A.43	WBcoding	5p	-	11	Y39B6A.42	WBcoding	3p	-	70	Y39B6A.41	WBcoding	3p	-	2666	Y39B6A.43	WBcoding	3p	-	6867	frag4723	LUncRNA	5p	+	7941	frag4724	LUncRNA	3p	-	7941	frag4723	LUncRNA	3p	+	8002	frag4724	LUncRNA
IV	2602127	2602591	127.976	232	CDS	Y69A2AR.7			WBcoding	5p	+	1220	Y69A2AR.7	WBcoding	5p	+	1220	Y69A2AR.27	WBcoding	5p	-	4256	Y69A2AR.7	WBcoding	3p	+	5191	Y69A2AR.8	WBcoding	3p	+	5523	Y69A2AR.10	WBte	3p	+	11138	Y69A2AR.11	WBps	3p	+	14673	frag2530	LUncRNA	5p	+	37435	Y69A2AR.t2	WBtRNA
IV	866677	867141	127.843	232	ncRNA	Y55F3BR.9			WBsnoRNA	3p	-	147	Y55F3BR.2	WBcoding	3p	+	7620	Y55F3BR.1	WBcoding	5p	+	7692	Y55F3BR.2	WBcoding	5p	+	7979	Y55F3BR.11	WBcoding	3p	+	9646	Y55F3BR.9	WBsnoRNA	3p	-	147	frag2456	LUncRNA	5p	+	171	Y55F3BR.9	WBsnoRNA	5p	-	224	frag2456	LUncRNA
X	8640564	8641028	127.773	232	ncRNA	F12D9.t4			WBtRNA	5p	-	18	F12D9.1	WBcoding	3p	-	1459	F12D9.2	WBcoding	3p	-	5758	K01A12.3	WBcoding	5p	-	15609	K09E2.4	WBcoding	5p	+	20428	F12D9.t4	WBtRNA	5p	-	18	F12D9.t5	WBtRNA	5p	-	1553	frag6133	LUncRNA	3p	+	1557	F12D9.t5	WBtRNA
III	10407123	10407587	127.372	232	AG1201	M03C11.4			AGmRNA	5p	-	54	M03C11.4	WBcoding	5p	-	199	M03C11.2	WBcoding	5p	-	2212	M03C11.3	WBcoding	5p	+	2379	M03C11.2	WBcoding	3p	-	8277	frag2289	LUncRNA	3p	+	9735	H04D03.5	WBsnoRNA	5p	+	24891	frag2288	LUncRNA	5p	-	26578	T07C4.11b	WBnc
X	949490	949954	127.237	232	CDS	F53H8.4			WBcoding	5p	-	840	F53H8.4	WBcoding	5p	-	840	F53H8.2	WBcoding	5p	+	1057	F53H8.4	WBcoding	3p	-	4786	F53H8.1	WBcoding	5p	+	5210	frag4857	LUncRNA	5p	-	39236	frag4856	LUncRNA	3p	+	60942	frag4858	LUncRNA	5p	+	68974	frag4859	LUncRNA
X	3697585	3698049	127.017	232	ncRNA	C02F12.t1			WBtRNA	3p	+	2	C02F12.9	WBcoding	5p	+	927	C02F12.8	WBcoding	5p	-	4592	C02F12.7	WBcoding	5p	-	8623	C01C4.3	WBcoding	5p	+	8912	C02F12.t1	WBtRNA	3p	+	2	frag5167	LUncRNA	5p	-	22	C02F12.t1	WBtRNA	5p	+	74	frag5167	LUncRNA
I	6781675	6782139	126.898	232	ncRNA	C37A2.t1			WBtRNA	3p	+	32	C37A2.4	WBcoding	5p	+	1100	C37A2.5	WBcoding	5p	-	1755	C37A2.4	WBcoding	3p	+	2628	C37A2.3	WBcoding	5p	+	2975	C37A2.t1	WBtRNA	3p	+	32	frag269	LUncRNA	3p	-	8792	frag268	LUncRNA	3p	+	24673	frag270	LUncRNA
III	354738	355202	126.853	232	AG1201	W07B3.2			AGmRNA	5p	-	79	W07B3.2	WBcoding	5p	-	6362	K10F12.3	WBcoding	5p	+	10978	Y50D7A.8	WBcoding	5p	-	11730	K10F12.3	WBcoding	3p	+	22587	linc-90	WBlnc	3p	+	431	K10F12.1	WBps	5p	+	28278	K10F12.5	WBte	3p	-	38274	frag1733	LUncRNA
III	8109367	8109831	126.74	232	ncRNA	C14B9.t2			WBtRNA	3p	+	59	C14B9.3	WBcoding	5p	+	875	C14B9.6	WBcoding	3p	-	1501	C14B9.3	WBcoding	3p	+	1599	C14B9.4	WBcoding	3p	+	5589	C14B9.t2	WBtRNA	3p	+	59	frag2101	LUncRNA	5p	-	61	C14B9.t2	WBtRNA	5p	+	62	frag2101	LUncRNA
IV	12032364	12032828	126.585	232	AG1201	T12G3.5			AGmRNA	3p	+	318	T12G3.5	WBcoding	3p	+	464	T12G3.6	WBcoding	5p	-	1347	T12G3.1	WBcoding	5p	+	1634	T12G3.6	WBcoding	3p	-	2570	frag3214	LUncRNA	5p	+	10214	frag3215	LUncRNA	3p	-	14376	frag3213	LUncRNA	3p	+	19750	frag3212	LUncRNA
X	11603236	11603700	126.327	232	AG1201	F52D10.3			AGmRNA	3p	-	91	F52D10.3	WBcoding	3p	-	172	F52D10.2	WBcoding	5p	-	11816	F52D10.1	WBcoding	3p	+	13813	F52D10.2	WBcoding	3p	-	13850	frag6511	LUncRNA	3p	-	2012	frag6512	LUncRNA	5p	+	2050	frag6511	LUncRNA	5p	-	2233	frag6513	LUncRNA
X	13104758	13105222	126.323	232	CDS	F17H10.1			WBcoding	5p	+	133	F17H10.1	WBcoding	5p	+	133	R03G8.4	WBcoding	5p	-	854	F17H10.1	WBcoding	3p	+	3484	R03G8.4	WBcoding	3p	-	3753	frag6695	LUncRNA	5p	+	16159	F17H10.t1	WBtRNA	3p	-	16201	frag6695	LUncRNA	3p	+	16348	R03G8.2	WBte
III	8446848	8447312	126.27	232	AG1201	RIT3P.345			AGncRNA	3p	+	62	C30C11.2	WBcoding	5p	+	197	C30C11.4	WBcoding	5p	-	234	C30C11.2	WBcoding	3p	+	2185	C30C11.1	WBcoding	5p	+	2603	frag2130	LUncRNA	3p	-	4918	frag2131	LUncRNA	3p	-	5804	ZK1236.8	WBps	5p	-	9343	frag2132	LUncRNA
IV	11145844	11146308	126.253	232	CDS	F01G4.5			WBcoding	3p	-	9	F01G4.5	WBcoding	3p	-	9	F01G4.4	WBcoding	3p	+	79	F01G4.6	WBcoding	3p	-	843	F01G4.5	WBcoding	5p	-	1145	frag3096	LUncRNA	3p	-	3529	anr-13	WBanr	3p	+	9624	frag3097	LUncRNA	5p	+	17316	C08F8.16	WBps
II	15025619	15026083	125.914	232	ncRNA	Y53F4B.47			WBsnoRNA	5p	-	34	Y53F4B.12	WBcoding	3p	+	159	Y53F4B.13	WBcoding	5p	+	253	Y53F4B.12	WBcoding	5p	+	6704	Y53F4B.13	WBcoding	3p	+	11188	Y53F4B.47	WBsnoRNA	5p	-	34	frag1704	LUncRNA	3p	-	10249	Y53F4B.44	WBps	3p	+	24109	Y53F4B.8	WBps
X	14161931	14162056	125.912	112	ncRNA	R03E1.t2			WBtRNA	5p	-	15	R03E1.3	WBcoding	5p	-	428	R03E1.2	WBcoding	3p	-	986	R03E1.1	WBcoding	3p	-	2526	R03E1.3	WBcoding	3p	-	3242	R03E1.t2	WBtRNA	5p	-	15	frag6826	LUncRNA	3p	-	89	R03E1.t1	WBtRNA	5p	+	103	frag6826	LUncRNA
X	10963517	10963981	125.649	232	ncRNA	frag6437			LUncRNA	3p	-	8	K09C8.3	WBcoding	5p	-	910	K09C8.4	WBcoding	5p	+	2739	K09C8.3	WBcoding	3p	-	2833	K09C8.2	WBcoding	3p	+	2878	frag6437	LUncRNA	3p	-	8	K09C8.t1	WBtRNA	5p	+	13	frag6437	LUncRNA	5p	-	89	frag6436	LUncRNA
I	6094315	6094779	125.468	232	AG1201	ZK484.1			AGmRNA	3p	+	123	ZK484.1	WBcoding	3p	+	126	ZK484.7	WBcoding	3p	-	510	ZK484.1	WBcoding	5p	+	1246	ZK484.7	WBcoding	5p	-	2044	ZK484.11	WBsnoRNA	3p	+	1734	T27A3.9	WBsnoRNA	3p	-	11134	frag219	LUncRNA	5p	-	11606	ZK484.9	WBsnoRNA
I	12044122	12044586	125.454	232	ncRNA	F58D5.12			WBsnoRNA	3p	+	449	F58D5.9	WBcoding	3p	-	873	F58D5.5	WBcoding	3p	+	1377	F58D5.9	WBcoding	5p	-	2230	F58D5.4	WBcoding	3p	-	2977	F58D5.12	WBsnoRNA	3p	+	449	F58D5.11	WBsnoRNA	3p	+	948	frag618	LUncRNA	5p	+	16644	F58D5.t1	WBtRNA
II	8747168	8747484	125.296	163	CDS	K08F8.1			WBcoding	3p	+	149	K08F8.1	WBcoding	3p	+	149	K08F8.2	WBcoding	5p	+	4602	K08F8.7	WBcoding	3p	-	6686	K08F8.3	WBcoding	3p	-	8906	frag1329	LUncRNA	3p	-	697	frag1330	LUncRNA	3p	-	1873	frag1331	LUncRNA	5p	+	2923	frag1332	LUncRNA
I	7602161	7602625	125.229	232	CDS	D2030.10			WBcoding	5p	+	86	D2030.10	WBcoding	5p	+	86	D2030.9	WBcoding	3p	+	194	D2030.10	WBcoding	3p	+	5848	D2030.9	WBcoding	5p	+	5892	frag306	LUncRNA	3p	-	8810	frag305	LUncRNA	5p	-	35305	F26A3.8c	WBnc	3p	-	41034	frag304	LUncRNA
II	11547194	11547658	125.161	232	CDS	F54D5.7			WBcoding	5p	+	9	F54D5.7	WBcoding	5p	+	9	F54D5.8	WBcoding	3p	+	124	F54D5.7	WBcoding	3p	+	2186	F54D5.9	WBcoding	5p	-	2659	frag1546	LUncRNA	3p	-	105	frag1544	LUncRNA	3p	+	1904	frag1545	LUncRNA	5p	-	1904	frag1544	LUncRNA
X	11757544	11758008	124.85	232	ncRNA	C40H5.t1			WBtRNA	3p	-	12	C40H5.2	WBcoding	3p	+	1301	C40H5.4	WBcoding	5p	+	1371	C40H5.2	WBcoding	5p	+	3028	C40H5.4	WBcoding	3p	+	6401	C40H5.t1	WBtRNA	3p	-	12	frag6534	LUncRNA	5p	+	35	C40H5.t1	WBtRNA	5p	-	71	frag6535	LUncRNA
II	11979994	11980458	124.144	232	CDS	Y17G7B.2			WBcoding	5p	+	136	Y17G7B.2	WBcoding	5p	+	136	Y17G7B.20	WBcoding	5p	-	431	Y17G7B.21	WBcoding	5p	-	2631	Y17G7B.1	WBcoding	5p	-	6599	W03C9.9	WBsnoRNA	3p	+	19331	W03C9.t1	WBtRNA	3p	+	20842	frag1582	LUncRNA	5p	-	20869	W03C9.t1	WBtRNA
IV	4660242	4660706	123.914	232	CDS	F29B9.11			WBcoding	5p	-	279	F29B9.11	WBcoding	5p	-	279	F29B9.2	WBcoding	5p	+	509	F29B9.11	WBcoding	3p	-	931	F29B9.10	WBcoding	5p	-	1021	frag2639	LUncRNA	5p	+	8733	frag2640	LUncRNA	3p	-	9621	frag2641	LUncRNA	5p	+	10043	frag2642	LUncRNA
X	4222752	4223216	123.867	232	ncRNA	frag5282			LUncRNA	3p	-	242	W01H2.2	WBcoding	5p	-	4550	W01H2.3	WBcoding	3p	-	4849	F20B6.8	WBcoding	5p	-	5718	W01H2.3	WBcoding	5p	-	12838	frag5282	LUncRNA	3p	-	242	W01H2.11	WBsnoRNA	5p	-	543	frag5280	LUncRNA	3p	+	1309	frag5281	LUncRNA
III	1926370	1926834	123.81	232	ncRNA	frag1804			LUncRNA	5p	+	3071	F53A3.1	WBcoding	3p	-	12933	F53A3.4	WBcoding	3p	+	12960	F53A3.1	WBcoding	5p	-	17017	F53A3.2	WBcoding	3p	-	18509	frag1804	LUncRNA	5p	+	3071	F53A3.5	WBps	5p	+	7836	B0524.10	WBsnoRNA	3p	+	7903	F53A3.5	WBps
X	6371138	6371602	123.77	232	ncRNA	C03B1.t1			WBtRNA	5p	+	28	C03B1.2	WBcoding	3p	+	1751	C03B1.1	WBcoding	5p	+	3345	C03B1.2	WBcoding	5p	+	3792	C03B1.1	WBcoding	3p	+	4185	C03B1.t1	WBtRNA	5p	+	28	frag5709	LUncRNA	3p	-	38	C03B1.t1	WBtRNA	3p	+	43	frag5709	LUncRNA
II	6853005	6853469	123.424	232	ncRNA	C04A2.t1			WBtRNA	3p	+	5	C04A2.7	WBcoding	3p	-	189	C04A2.15	WBcoding	3p	+	211	C04A2.1	WBcoding	3p	+	1753	C04A2.7	WBcoding	5p	-	5018	C04A2.t1	WBtRNA	3p	+	5	frag1184	LUncRNA	5p	-	10	C04A2.t1	WBtRNA	5p	+	76	frag1184	LUncRNA
III	7338461	7338925	123.346	232	CDS	F56C9.1			WBcoding	3p	+	4	F56C9.1	WBcoding	3p	+	4	F08F8.3	WBcoding	5p	+	244	F56C9.1	WBcoding	5p	+	2172	F56C9.10	WBcoding	5p	-	3629	F56C9.12	WBsnoRNA	3p	+	755	F56C9.2	WBte	3p	+	9933	frag2066	LUncRNA	5p	+	35398	B0361.12	WBmiRNA
X	3969854	3970318	122.929	232	ncRNA	C16B8.t2			WBtRNA	5p	+	10	C16B8.4	WBcoding	3p	-	283	C16B8.3	WBcoding	5p	-	1469	C16B8.4	WBcoding	5p	-	3528	C16B8.2	WBcoding	5p	-	3712	C16B8.t2	WBtRNA	5p	+	10	frag5233	LUncRNA	3p	-	15	C16B8.t2	WBtRNA	3p	+	61	C16B8.t3	WBtRNA
II	15165752	15166216	122.434	232	AG1201	RIT2M.1393			AGncRNA	5p	-	9	Y53F4B.31	WBcoding	3p	-	135	Y53F4B.30	WBcoding	5p	-	334	Y53F4B.31	WBcoding	5p	-	1348	Y53F4B.29	WBcoding	5p	-	1476	Y53F4B.48	WBsnoRNA	5p	-	32	frag1711	LUncRNA	3p	+	63	Y53F4B.48	WBsnoRNA	3p	-	166	frag1711	LUncRNA
V	14055155	14055362	122.232	114	AG1201	F58D12.1			AGmRNA	3p	+	614	F58D12.1	WBcoding	3p	+	621	F58D12.3	WBcoding	5p	+	2556	F58D12.5	WBcoding	5p	-	5624	F58D12.1	WBcoding	5p	+	5710	F58D12.2	WBps	5p	-	1575	T08G5.13	WBps	5p	-	15050	D1086.20	WBps	5p	+	16362	T08G5.13	WBps
I	14469086	14469550	122.149	232	CDS	Y105E8A.16			WBcoding	5p	-	24	Y105E8A.16	WBcoding	5p	-	24	Y105E8A.17	WBcoding	5p	+	176	Y105E8A.16	WBcoding	3p	-	1009	Y105E8A.14	WBcoding	5p	-	1119	Y105E8A.31	WBmiRNA	5p	-	839	Y105E8A.31a	WBmiRNA	5p	-	918	Y105E8A.31	WBmiRNA	3p	-	948	frag706	LUncRNA
I	12652049	12652513	122.147	232	CDS	H28O16.1			WBcoding	5p	+	14	H28O16.1	WBcoding	5p	+	14	H28O16.2	WBcoding	5p	-	204	H28O16.1	WBcoding	3p	+	2355	T26E3.7	WBcoding	3p	-	2933	T26E3.11	WBps	5p	+	7438	H16D19.5	WBps	5p	-	7970	T26E3.11	WBps	3p	+	8356	H16D19.5	WBps
IV	2408308	2408772	121.771	232	ncRNA	Y38F2AR.14			WBsnoRNA	3p	-	33	Y38F2AR.12	WBcoding	5p	-	3869	Y38F2AR.10	WBcoding	5p	-	9121	Y38F2AR.1	WBcoding	3p	+	12265	Y38F2AR.10	WBcoding	3p	-	12298	Y38F2AR.14	WBsnoRNA	3p	-	33	frag2520	LUncRNA	3p	+	4931	frag2519	LUncRNA	5p	-	4940	frag2520	LUncRNA
X	15353804	15354268	121.543	232	ncRNA	frag7024			LUncRNA	5p	-	32	C33A11.1	WBcoding	5p	+	1131	Y15E3A.5	WBcoding	3p	+	9958	C33A11.2	WBcoding	5p	+	11889	C33A11.4	WBcoding	3p	-	15893	frag7024	LUncRNA	5p	-	32	frag7025	LUncRNA	5p	+	35	frag7024	LUncRNA	3p	-	78	frag7025	LUncRNA
X	12563644	12563761	121.42	98	ncRNA	R01H5.t1			WBtRNA	5p	+	23	T24D5.1	WBcoding	5p	+	10258	C16D6.2	WBcoding	5p	-	12134	T24D5.1	WBcoding	3p	+	13398	T24D5.3	WBcoding	5p	+	16263	R01H5.t1	WBtRNA	5p	+	23	frag6631	LUncRNA	3p	-	37	R01H5.t1	WBtRNA	3p	+	48	frag6631	LUncRNA
III	8678279	8678743	121.258	232	ncRNA	B0523.t1			WBtRNA	5p	-	24	B0523.5	WBcoding	3p	-	3070	B0523.3	WBcoding	5p	-	3541	B0523.1	WBcoding	3p	+	4966	B0523.5	WBcoding	5p	-	5101	B0523.t1	WBtRNA	5p	-	24	frag2167	LUncRNA	3p	+	30	B0523.t1	WBtRNA	3p	-	95	frag2167	LUncRNA
III	9781890	9782354	121.206	232	CDS	R10E11.2			WBcoding	5p	+	51	R10E11.2	WBcoding	5p	+	51	R10E11.8	WBcoding	3p	+	151	R10E11.2	WBcoding	3p	+	1013	R10E11.6	WBcoding	5p	+	1117	frag2244	LUncRNA	5p	+	10679	frag2243	LUncRNA	3p	+	17074	frag2242	LUncRNA	5p	-	17113	frag2243	LUncRNA
IV	8795020	8795484	120.898	232	AG1201	C33D9.2			AGmRNA	3p	-	1596	C33D9.2	WBcoding	3p	-	1616	C33D9.3	WBcoding	5p	-	1971	C33D9.2	WBcoding	5p	-	3090	C33D9.1	WBcoding	3p	-	3824	C33D9.5	WBps	5p	-	14393	C33D9.9	WBps	5p	-	19991	linc-97	WBlnc	3p	-	50233	T11B7.6	WBps
III	11946160	11946624	120.528	232	CDS	Y56A3A.7			WBcoding	5p	-	525	Y56A3A.7	WBcoding	5p	-	525	Y56A3A.27	WBcoding	3p	-	3414	Y56A3A.7	WBcoding	3p	-	12498	Y56A3A.36	WBcoding	5p	-	12851	Y56A3A.34	WBmiRNA	5p	-	9758	Y56A3A.34a	WBmiRNA	5p	-	9773	Y56A3A.34	WBmiRNA	3p	-	9855	Y56A3A.32b	WBnc
X	5707804	5708268	120.399	232	ncRNA	E03E2.t1			WBtRNA	3p	+	38	W01C8.6	WBcoding	3p	-	2352	E03E2.1	WBcoding	5p	+	6208	C41G11.1	WBcoding	3p	-	9464	E03E2.1	WBcoding	3p	+	9506	E03E2.t1	WBtRNA	3p	+	38	E03E2.t2	WBtRNA	5p	+	1304	frag5545	LUncRNA	3p	+	2647	frag5544	LUncRNA
IV	9444358	9444822	120.339	232	ncRNA	frag2980			LUncRNA	3p	-	26	F38E11.9	WBcoding	5p	-	91	F38E11.1	WBcoding	3p	-	181	F38E11.9	WBcoding	3p	-	1702	F38E11.2	WBcoding	3p	-	1778	frag2980	LUncRNA	3p	-	26	F38E11.10	WBsnRNA	5p	+	35	frag2980	LUncRNA	5p	-	153	F38E11.10	WBsnRNA
IV	16389013	16389477	120.172	232	ncRNA	frag3359			LUncRNA	3p	+	3	Y65A5A.24	WBcoding	5p	+	4691	Y7A9D.1	WBcoding	5p	-	7066	Y65A5A.1	WBcoding	3p	-	9566	Y65A5A.2	WBcoding	5p	+	22743	frag3359	LUncRNA	3p	+	3	Y7A9D.t2	WBtRNA	5p	-	5	frag3359	LUncRNA	5p	+	86	frag3358	LUncRNA
IV	3336566	3337030	120.125	232	CDS	F42A6.6			WBcoding	5p	-	53	F42A6.6	WBcoding	5p	-	53	F42A6.7	WBcoding	3p	-	123	F42A6.6	WBcoding	3p	-	2717	F42A6.8	WBcoding	3p	-	3830	frag2572	LUncRNA	3p	+	4563	F42A6.3	WBps	3p	+	11851	Y55H10B.1	WBte	3p	+	20044	frag2573	LUncRNA
III	10711386	10711509	120.112	61	AG1201	W09D10.5			AGmRNA	5p	-	12	W09D10.5	WBcoding	5p	-	88	W09D10.4	WBcoding	3p	-	285	W09D10.3	WBcoding	3p	+	3028	W09D10.5	WBcoding	3p	-	3053	Y39A1A.21b	WBnc	5p	-	4544	linc-105	WBlnc	5p	+	6795	Y39A1A.21b	WBnc	3p	-	10754	linc-109	WBlnc
II	14496798	14497262	119.939	232	ncRNA	frag1691			LUncRNA	3p	+	43	K10H10.3	WBcoding	5p	+	921	K10H10.2	WBcoding	5p	-	2591	K10H10.4	WBcoding	5p	+	3379	K10H10.1	WBcoding	3p	+	4205	frag1691	LUncRNA	3p	+	43	K10H10.3b	WBnc	5p	+	921	C13B4.t1	WBtRNA	5p	-	22192	frag1690	LUncRNA
II	6968044	6968508	119.802	232	ncRNA	frag1195			LUncRNA	5p	+	49	C15F1.5	WBcoding	3p	-	414	C15F1.4	WBcoding	5p	-	670	C15F1.5	WBcoding	5p	-	2267	C15F1.6	WBcoding	3p	-	2350	frag1195	LUncRNA	5p	+	49	C15F1.9	WBsnRNA	3p	-	76	C15F1.10	WBmiRNA	3p	-	185	C15F1.10a	WBmiRNA
X	2549296	2549760	119.682	232	ncRNA	F52H2.t2			WBtRNA	3p	-	7	F52H2.4	WBcoding	5p	-	1507	F52H2.2	WBcoding	5p	+	4694	F52H2.4	WBcoding	3p	-	6190	F52H2.2	WBcoding	3p	+	8190	F52H2.t2	WBtRNA	3p	-	7	frag4988	LUncRNA	5p	+	14	F52H2.t2	WBtRNA	5p	-	65	frag4988	LUncRNA
IV	14033831	14034295	119.623	232	ncRNA	frag3308			LUncRNA	5p	-	5	Y37A1B.7	WBcoding	3p	-	8505	Y37A1B.8	WBcoding	3p	+	9460	Y37A1B.7	WBcoding	5p	-	9692	Y37A1B.8	WBcoding	5p	+	13890	frag3308	LUncRNA	5p	-	5	Y37A1B.16	WBmiRNA	3p	+	19	Y37A1B.16a	WBmiRNA	3p	+	41	Y37A1B.16	WBmiRNA
X	7794276	7794740	119.62	232	ncRNA	ZK154.t3			WBtRNA	5p	+	44	ZK154.7	WBcoding	3p	-	485	ZK154.6	WBcoding	5p	-	1014	ZK154.7	WBcoding	5p	-	3728	ZK154.6	WBcoding	3p	-	4363	ZK154.t3	WBtRNA	5p	+	44	ZK154.t4	WBtRNA	5p	-	152	frag5999	LUncRNA	3p	+	153	ZK154.t4	WBtRNA
III	4649270	4649734	119.469	232	ncRNA	frag1925			LUncRNA	3p	+	65	T23F11.1	WBcoding	5p	+	858	T23F11.6	WBcoding	5p	-	1640	F10F2.9	WBcoding	5p	-	3190	T23F11.1	WBcoding	3p	+	4390	frag1925	LUncRNA	3p	+	65	frag1926	LUncRNA	3p	-	66	frag1925	LUncRNA	5p	+	83	frag1926	LUncRNA
I	13330783	13331247	119.406	232	CDS	T04D3.5			WBcoding	5p	-	75	T04D3.5	WBcoding	5p	-	75	W08E3.2	WBcoding	3p	-	2330	T04D3.4	WBcoding	3p	+	2482	W08E3.2	WBcoding	5p	-	5117	T04D3.t2	WBtRNA	3p	-	121	frag651	LUncRNA	5p	-	3462	T04D3.t1	WBtRNA	3p	+	5960	T04D3.t3	WBtRNA
II	9940304	9940768	119.236	232	AG1201	C05C10.6			AGmRNA	5p	+	14	C05C10.6	WBcoding	5p	+	166	C05C10.5	WBcoding	3p	+	258	C05C10.7	WBcoding	5p	-	1632	R53.1	WBcoding	5p	+	3431	R53.3c	WBnc	5p	+	14591	frag1409	LUncRNA	5p	+	23452	frag1410	LUncRNA	3p	-	27756	frag1411	LUncRNA
I	6838073	6838537	119.102	232	CDS	K02F2.1			WBcoding	5p	+	48	K02F2.1	WBcoding	5p	+	48	K02F2.2	WBcoding	3p	+	164	K02F2.3	WBcoding	3p	+	3607	K02F2.1	WBcoding	3p	+	5037	frag273	LUncRNA	3p	+	6784	frag274	LUncRNA	5p	+	8828	H27M09.8	WBsnRNA	3p	-	8831	H27M09.6	WBsnRNA
II	7183814	7184278	119.008	232	ncRNA	C27H5.9			WBsnoRNA	5p	-	9	C27H5.1	WBcoding	5p	+	262	C27H5.6	WBcoding	3p	-	1190	E04F6.4	WBcoding	5p	+	5333	E04F6.5	WBcoding	3p	-	8347	C27H5.9	WBsnoRNA	5p	-	9	C27H5.10	WBsnoRNA	3p	-	332	C27H5.11	WBsnRNA	3p	+	12083	linc-125	WBlnc
I	13160763	13161227	118.983	232	ncRNA	F22G12.t1			WBtRNA	5p	+	55	F22G12.4	WBcoding	5p	-	504	F22G12.5	WBcoding	5p	+	1493	F22G12.4	WBcoding	3p	-	5781	F22G12.3	WBcoding	3p	+	7300	F22G12.t1	WBtRNA	5p	+	55	frag647	LUncRNA	3p	+	4575	F22G12.t2	WBtRNA	5p	-	4577	frag647	LUncRNA
II	9282674	9283138	118.89	232	AG1201	RIT2P.1691			AGncRNA	5p	+	1502	C01G6.5	WBcoding	5p	-	2868	C01G6.6	WBcoding	5p	+	2966	C01G6.5	WBcoding	3p	-	7912	C01G6.7	WBcoding	5p	+	9051	C01G6.10	WBps	5p	+	6540	frag1389	LUncRNA	5p	-	20616	anr-51	WBanr	5p	-	43815	ZK1067.t1	WBtRNA
X	11252320	11252784	118.723	232	ncRNA	C03A3.t1			WBtRNA	3p	-	27	C03A3.1	WBcoding	5p	+	4744	C03A3.2	WBcoding	5p	+	10229	C03A3.3	WBcoding	3p	-	14774	C34F6.10	WBcoding	5p	-	15234	C03A3.t1	WBtRNA	3p	-	27	frag6473	LUncRNA	3p	+	40	C03A3.t1	WBtRNA	5p	-	45	frag6473	LUncRNA
V	5667242	5667706	118.395	232	CDS	C14C11.7			WBcoding	5p	-	1027	C14C11.7	WBcoding	5p	-	1027	C14C11.8	WBcoding	3p	-	2158	C14C11.1	WBcoding	3p	+	2227	C14C11.7	WBcoding	3p	-	2251	frag3527	LUncRNA	3p	-	6816	frag3528	LUncRNA	5p	+	8638	frag3529	LUncRNA	3p	-	8644	frag3528	LUncRNA
III	3460013	3460477	118.363	232	CDS	C34C12.8			WBcoding	5p	+	147	C34C12.8	WBcoding	5p	+	147	C34C12.2	WBcoding	3p	+	153	C34C12.8	WBcoding	3p	+	1338	C34C12.3	WBcoding	5p	+	1446	K01A11.5	WBte	5p	-	9158	frag1854	LUncRNA	5p	+	17221	frag1855	LUncRNA	3p	-	17221	frag1854	LUncRNA
V	6224348	6224812	118.209	232	CDS	W06H8.6			WBcoding	3p	-	552	W06H8.6	WBcoding	3p	-	552	W06H8.7	WBcoding	3p	+	5035	W06H8.1	WBcoding	3p	+	6956	K08B12.3	WBcoding	5p	+	10577	frag3597	LUncRNA	3p	-	2553	W06H8.17	WBsnoRNA	3p	-	2758	frag3598	LUncRNA	5p	+	2761	frag3597	LUncRNA
X	5713405	5713869	118.156	232	ncRNA	E03E2.t3			WBtRNA	5p	+	20	E03E2.1	WBcoding	5p	+	607	W01C8.6	WBcoding	5p	-	3087	C41G11.1	WBcoding	3p	-	3863	E03E2.1	WBcoding	3p	+	3905	E03E2.t3	WBtRNA	5p	+	20	frag5546	LUncRNA	3p	-	29	E03E2.t3	WBtRNA	3p	+	52	frag5546	LUncRNA
II	10868669	10869133	118.061	232	AG1201	M106.5			AGmRNA	5p	+	46	M106.5	WBcoding	5p	+	228	M106.4	WBcoding	5p	-	269	F59E10.2	WBcoding	3p	-	1817	M106.5	WBcoding	3p	+	2027	M106.9	WBmiRNA	5p	-	1789	M106.9a	WBmiRNA	5p	-	1789	M106.9b	WBmiRNA	5p	-	1825	M106.9	WBmiRNA
IV	9444591	9445055	117.892	232	CDS	F38E11.1			WBcoding	3p	-	52	F38E11.1	WBcoding	3p	-	52	F38E11.9	WBcoding	5p	-	324	F38E11.1	WBcoding	5p	-	484	F38E11.2	WBcoding	3p	-	1545	F38E11.10	WBsnRNA	3p	+	77	frag2980	LUncRNA	5p	-	80	F38E11.10	WBsnRNA	5p	+	198	frag2980	LUncRNA
III	8903959	8904423	117.85	232	AG1201	ZK637.7			AGmRNA	5p	-	81	ZK637.7	WBcoding	5p	-	138	ZK637.8	WBcoding	5p	+	1347	ZK637.7	WBcoding	3p	-	4034	ZK637.8	WBcoding	3p	+	7478	frag2177	LUncRNA	3p	-	1168	ZK637.6	WBps	5p	-	4742	frag2178	LUncRNA	3p	-	4791	ZK637.6	WBps
II	6360725	6361189	117.626	232	CDS	K10B2.4			WBcoding	5p	-	30	K10B2.4	WBcoding	5p	-	30	K10B2.5	WBcoding	3p	-	173	K10B2.4	WBcoding	3p	-	706	C32D5.12	WBcoding	5p	-	1984	K10B2.t1	WBps	5p	-	2551	linc-27	WBlnc	3p	-	8738	frag1099	LUncRNA	3p	+	17774	frag1098	LUncRNA
III	4378650	4379114	117.535	232	CDS	B0284.1			WBcoding	3p	+	27	B0284.1	WBcoding	3p	+	27	B0284.3	WBcoding	3p	-	458	B0284.1	WBcoding	5p	+	2407	B0284.2	WBcoding	5p	+	2829	B0284.5	WBps	3p	+	3587	frag1896	LUncRNA	5p	+	13764	frag1895	LUncRNA	5p	-	16234	B0285.t1	WBtRNA
IV	11179086	11179550	117.094	232	AG1201	R07H5.2			AGmRNA	5p	+	11	R07H5.2	WBcoding	5p	+	304	C08F8.9	WBcoding	5p	-	742	C08F8.7	WBcoding	3p	+	1261	C08F8.9	WBcoding	3p	-	1261	frag3100	LUncRNA	5p	-	3100	frag3099	LUncRNA	5p	-	6807	R07H5.15	WBte	3p	-	10652	frag3098	LUncRNA
II	11746870	11747334	117.083	232	AG1201	RIT2P.1038			AGncRNA	5p	+	81	F13D12.7	WBcoding	5p	-	1446	F13D12.6	WBcoding	3p	+	3767	F13D12.7	WBcoding	3p	-	3773	F13D12.6	WBcoding	5p	+	7709	frag1557	LUncRNA	3p	+	133	frag1558	LUncRNA	3p	-	2303	frag1559	LUncRNA	3p	-	4839	frag1560	LUncRNA
V	1871724	1872188	117.061	232	AG1201	RIT5P.3021			AGmRNA	3p	+	1	T10B5.4	WBcoding	5p	-	168	T10B5.5	WBcoding	5p	+	287	T10B5.4	WBcoding	3p	-	1356	T10B5.6	WBcoding	3p	+	1407	frag3421	LUncRNA	3p	+	53	linc-137	WBlnc	5p	-	7967	frag3420	LUncRNA	3p	+	16285	Y32G9A.15	WBsnoRNA
X	11031072	11031536	116.991	232	ncRNA	frag6441			LUncRNA	5p	-	240	F58A3.1	WBcoding	5p	+	2453	F58A3.2	WBcoding	3p	+	7975	F58A3.1	WBcoding	3p	+	9235	C09F12.3	WBcoding	3p	-	9662	frag6441	LUncRNA	5p	-	240	frag6440	LUncRNA	5p	-	2740	frag6442	LUncRNA	3p	-	25992	F59F3.7	WBmiRNA
V	20580456	20580920	116.937	232	CDS	F26F2.8			WBcoding	3p	+	41	F26F2.8	WBcoding	3p	+	41	F26F2.7	WBcoding	5p	+	277	F26F2.8	WBcoding	5p	+	1154	F26F2.6	WBcoding	3p	+	3083	frag4793	LUncRNA	5p	+	5418	linc-170	WBlnc	5p	+	15290	F46B3.19	WBps	3p	-	33663	frag4791	LUncRNA
I	7491834	7492298	116.679	232	CDS	T28F4.5			WBcoding	5p	+	24	T28F4.5	WBcoding	5p	+	24	T28F4.6	WBcoding	3p	-	718	T28F4.5	WBcoding	3p	+	868	T28F4.4	WBcoding	5p	-	1896	frag303	LUncRNA	3p	+	16788	C26C6.13	WBsnoRNA	5p	+	26752	frag304	LUncRNA	3p	-	52546	frag305	LUncRNA
II	11967346	11967810	116.606	232	CDS	W03C9.5			WBcoding	5p	-	109	W03C9.5	WBcoding	5p	-	109	W03C9.3	WBcoding	5p	-	709	W03C9.7	WBcoding	5p	+	995	W03C9.3	WBcoding	3p	-	2303	W03C9.9	WBsnoRNA	3p	+	6683	W03C9.t1	WBtRNA	3p	+	8194	frag1582	LUncRNA	5p	-	8221	W03C9.t1	WBtRNA
X	13145033	13145497	116.588	232	ncRNA	frag6699			LUncRNA	5p	-	74	F09A5.3	WBcoding	5p	+	3734	F09A5.9	WBcoding	3p	+	4449	F09A5.2	WBcoding	3p	+	5564	F09A5.3	WBcoding	3p	+	7139	frag6699	LUncRNA	5p	-	74	F09A5.5	WBmiRNA	5p	-	241	F09A5.5a	WBmiRNA	5p	-	301	F09A5.5	WBmiRNA
III	10717217	10717681	116.562	232	ncRNA	linc-105			WBlnc	5p	+	793	W09D10.4	WBcoding	5p	-	1357	W09D10.2	WBcoding	3p	-	4599	W09D10.4	WBcoding	3p	-	5717	W09D10.5	WBcoding	5p	-	6090	linc-105	WBlnc	5p	+	793	Y39A1A.21b	WBnc	5p	-	10546	linc-109	WBlnc	3p	-	14725	Y39A1A.21b	WBnc
II	12541453	12541917	116.556	232	ncRNA	F49C5.t4			WBtRNA	5p	-	11	F49C5.4	WBcoding	3p	+	820	F49C5.9	WBcoding	3p	-	1005	F49C5.3	WBcoding	3p	+	3150	F49C5.5	WBcoding	3p	-	4281	F49C5.t4	WBtRNA	5p	-	11	frag1603	LUncRNA	3p	+	12	F49C5.t4	WBtRNA	3p	-	61	frag1603	LUncRNA
IV	14611055	14611519	116.525	232	ncRNA	F13G11.t1			WBtRNA	3p	-	8	F13G11.1	WBcoding	5p	+	5288	F13G11.2	WBcoding	5p	+	21810	F13G11.3	WBcoding	5p	+	23811	Y57G11C.39	WBcoding	5p	+	26436	F13G11.t1	WBtRNA	3p	-	8	frag3319	LUncRNA	5p	+	30	F13G11.t1	WBtRNA	5p	-	64	frag3319	LUncRNA
X	1837630	1838094	116.358	232	CDS	T26C11.2			WBcoding	3p	+	500	T26C11.2	WBcoding	3p	+	500	T26C11.3	WBcoding	5p	-	1156	T26C11.2	WBcoding	5p	+	1531	T26C11.4	WBcoding	3p	-	2699	C14E2.12	WBsnoRNA	5p	-	6106	C14E2.t1	WBps	3p	+	7121	T26C11.t1	WBtRNA	5p	+	20951	frag4883	LUncRNA
X	12660990	12661454	116.354	232	ncRNA	C02B4.t1			WBtRNA	3p	+	46	C02B4.3	WBcoding	5p	-	231	C02B4.4	WBcoding	3p	-	1181	C02B4.2	WBcoding	3p	-	2502	C02B4.3	WBcoding	3p	-	2817	C02B4.t1	WBtRNA	3p	+	46	frag6643	LUncRNA	3p	-	3921	C02B4.t2	WBtRNA	5p	+	3935	frag6643	LUncRNA
IV	390228	390692	116.33	232	CDS	T07A9.2			WBcoding	5p	-	21	T07A9.2	WBcoding	5p	-	21	T07A9.10	WBcoding	5p	+	52	T07A9.13	WBcoding	3p	+	1727	T07A9.2	WBcoding	3p	-	1749	Y66H1B.6	WBsnoRNA	5p	-	16857	T07A9.17	WBmiRNA	5p	+	19302	frag2432	LUncRNA	5p	-	47014	frag2431	LUncRNA
III	6971739	6972203	116.204	232	AG1201	RIT3P.966			AGmRNA	3p	+	10	F31E3.5	WBcoding	5p	-	23	F31E3.3	WBcoding	5p	+	184	F31E3.5	WBcoding	3p	-	2000	F31E3.12	WBcoding	3p	+	2007	F31E3.11	WBmiRNA	3p	-	49	F31E3.7	WBmiRNA	3p	+	3102	F31E3.7a	WBmiRNA	3p	+	3102	F31E3.7b	WBmiRNA
III	3869362	3869826	116.144	232	CDS	F13B10.1			WBcoding	3p	-	21	F13B10.1	WBcoding	3p	-	21	F13B10.2	WBcoding	3p	+	67	C36A4.9	WBcoding	3p	+	2514	C36A4.8	WBcoding	5p	-	6654	F13B10.2b	WBnc	3p	+	143	C36A4.7	WBte	5p	-	9187	C36A4.12	WBps	3p	+	12681	C36A4.14a	WBps
IV	8252789	8253253	116.072	232	ncRNA	frag2949			LUncRNA	3p	-	50	K07H8.7	WBcoding	3p	-	6213	T09A12.1	WBcoding	3p	+	6514	K07H8.7	WBcoding	5p	-	6944	K07H8.6	WBcoding	5p	+	8110	frag2949	LUncRNA	3p	-	50	H09I01.2	WBsnoRNA	5p	+	59	frag2949	LUncRNA	5p	-	137	frag2950	LUncRNA
X	2227007	2227471	115.945	232	ncRNA	T14F9.t1			WBtRNA	5p	-	15	T14F9.3	WBcoding	3p	+	627	T14F9.5	WBcoding	3p	-	1877	T14F9.3	WBcoding	5p	+	3771	T14F9.2	WBcoding	5p	+	7077	T14F9.t1	WBtRNA	5p	-	15	frag4940	LUncRNA	5p	-	260	frag4941	LUncRNA	5p	+	4550	frag4939	LUncRNA
II	8933658	8934122	115.83	232	CDS	T21B10.2			WBcoding	3p	+	153	T21B10.2	WBcoding	3p	+	153	T21B10.3	WBcoding	5p	+	430	T21B10.2	WBcoding	5p	+	2967	T21B10.1	WBcoding	3p	+	3015	frag1353	LUncRNA	3p	+	7302	frag1354	LUncRNA	5p	+	12441	frag1355	LUncRNA	3p	-	14157	frag1356	LUncRNA
IV	8377458	8377922	115.827	232	CDS	D2096.8			WBcoding	3p	-	2	D2096.8	WBcoding	3p	-	2	D2096.7	WBcoding	5p	-	73	D2096.8	WBcoding	5p	-	1618	D2096.7	WBcoding	3p	-	1970	D2096.14	WBsnoRNA	3p	-	1117	M116.3	WBte	3p	-	23504	frag2956	LUncRNA	5p	-	36301	F17E9.14	WBps
III	6464134	6464598	115.769	232	ncRNA	frag2006			LUncRNA	5p	+	137	T26A5.9	WBcoding	5p	-	617	T26A5.3	WBcoding	5p	+	749	T26A5.9	WBcoding	3p	-	1513	T26A5.8	WBcoding	5p	-	1562	frag2006	LUncRNA	5p	+	137	anr-1	WBanr	3p	+	12851	F23F12.11	WBps	5p	+	29134	frag2007	LUncRNA
X	13264488	13264952	115.658	232	ncRNA	K09A11.t1			WBtRNA	5p	-	23	K09A11.1	WBcoding	3p	+	202	K09A11.2	WBcoding	3p	-	292	K09A11.1	WBcoding	5p	+	2289	K09A11.2	WBcoding	5p	-	2549	K09A11.t1	WBtRNA	5p	-	23	frag6717	LUncRNA	5p	+	3487	K08H2.t1	WBtRNA	3p	+	3515	frag6717	LUncRNA
III	1923472	1923936	115.52	232	ncRNA	B0524.10			WBsnoRNA	3p	+	5005	F53A3.1	WBcoding	3p	-	15831	F53A3.4	WBcoding	3p	+	15858	B0524.6	WBcoding	5p	-	18073	F53A3.1	WBcoding	5p	-	19915	B0524.10	WBsnoRNA	3p	+	5005	frag1804	LUncRNA	5p	+	5969	F53A3.5	WBps	5p	+	10734	frag1802	LUncRNA
I	12966718	12967182	115.422	232	AG1201	RIT1P.600			AGmRNA	3p	+	32	C47B2.3	WBcoding	5p	-	85	C47B2.4	WBcoding	3p	-	255	C47B2.5	WBcoding	5p	+	1960	C47B2.3	WBcoding	3p	-	2282	frag642	LUncRNA	5p	-	10865	frag643	LUncRNA	3p	+	10865	frag642	LUncRNA	3p	-	11024	Y18D10A.27	WBps
III	11792432	11792896	115.391	232	ncRNA	frag2362			LUncRNA	3p	-	2	C24H11.2	WBcoding	5p	-	519	C24H11.8	WBcoding	5p	+	3032	C24H11.1	WBcoding	3p	+	3307	C24H11.3	WBcoding	5p	-	6712	frag2362	LUncRNA	3p	-	2	C24H11.t1	WBtRNA	5p	+	18	frag2362	LUncRNA	5p	-	75	C24H11.t1	WBtRNA
II	8546849	8547313	115.178	232	ncRNA	W01C9.6			WBsnoRNA	5p	+	77	W01C9.5	WBcoding	3p	-	210	W01C9.4	WBcoding	3p	+	306	W01C9.3	WBcoding	3p	+	1680	W01C9.2	WBcoding	3p	+	8562	W01C9.6	WBsnoRNA	5p	+	77	F54C9.12	WBsnoRNA	3p	-	13559	frag1322	LUncRNA	5p	+	21984	frag1323	LUncRNA
III	4237606	4238070	114.826	232	AG1201	RIT3P.1487			AGncRNA	5p	+	1192	F43C1.7	WBcoding	3p	-	3612	F43C1.4	WBcoding	5p	-	4646	F43C1.7	WBcoding	5p	-	4728	F43C1.6	WBcoding	3p	-	4802	frag1892	LUncRNA	5p	-	37318	R10E4.8	WBte	3p	-	60298	frag1891	LUncRNA	5p	-	95411	frag1890	LUncRNA
III	1604467	1604931	114.746	232	ncRNA	Y22D7AL.t4			WBtRNA	3p	-	6	Y22D7AL.6	WBcoding	5p	+	277	Y22D7AL.9	WBcoding	3p	-	2137	Y22D7AL.6	WBcoding	3p	+	2143	Y22D7AL.9	WBcoding	5p	-	9325	Y22D7AL.t4	WBtRNA	3p	-	6	frag1779	LUncRNA	5p	-	46	Y22D7AL.t3	WBtRNA	3p	+	55	Y22D7AL.t4	WBtRNA
X	3112904	3113368	114.717	232	CDS	K10B3.7			WBcoding	5p	-	236	K10B3.7	WBcoding	5p	-	236	K10B3.8	WBcoding	3p	-	288	K10B3.7	WBcoding	3p	-	1063	K10B3.9	WBcoding	3p	-	1536	frag5076	LUncRNA	5p	-	15082	K10B3.2	WBte	5p	+	16143	frag5075	LUncRNA	3p	+	18579	frag5074	LUncRNA
X	16377880	16378344	114.711	232	ncRNA	F01G12.t1			WBtRNA	3p	+	0	F01G12.2	WBcoding	5p	+	1591	F01G12.5	WBcoding	3p	-	2413	W09B12.1	WBcoding	3p	+	4402	F01G12.5	WBcoding	5p	-	11185	F01G12.t1	WBtRNA	3p	+	0	frag7133	LUncRNA	5p	-	1	F01G12.t1	WBtRNA	5p	+	71	frag7133	LUncRNA
I	3721495	3721959	114.651	232	CDS	T12F5.4			WBcoding	5p	-	567	T12F5.4	WBcoding	5p	-	567	T12F5.3	WBcoding	5p	+	4287	T12F5.4	WBcoding	3p	-	8207	F21A9.1	WBcoding	3p	+	8590	linc-9	WBlnc	3p	+	16768	frag130	LUncRNA	3p	-	26276	T28F2.t1	WBtRNA	5p	-	82800	T03F1.4	WBte
IV	8432691	8433155	114.606	232	CDS	T26A8.1			WBcoding	5p	+	102	T26A8.1	WBcoding	5p	+	102	T26A8.4	WBcoding	5p	-	1441	T26A8.2	WBcoding	3p	+	4424	T26A8.1	WBcoding	3p	+	5066	T26A8.6	WBsnoRNA	5p	-	4197	T26A8.5	WBps	3p	+	8790	linc-135	WBlnc	5p	+	20360	T01B11.5	WBps
IV	6336629	6337093	114.571	232	AG1201	Y73B6BL.13			AGmRNA	5p	-	428	Y73B6BL.4	WBcoding	5p	+	781	Y73B6BL.13	WBcoding	5p	-	825	Y73B6BL.30	WBcoding	3p	+	1697	Y73B6BL.4	WBcoding	3p	+	3226	linc-29	WBlnc	5p	+	17139	frag2755	LUncRNA	3p	-	26272	frag2756	LUncRNA	3p	-	27837	frag2757	LUncRNA
II	5543592	5544070	114.374	360	ncRNA	frag993			LUncRNA	5p	+	192	C17C3.18	WBcoding	3p	-	616	C17C3.12	WBcoding	3p	-	838	C17C3.18	WBcoding	5p	-	882	C17C3.24	WBcoding	5p	-	2147	frag993	LUncRNA	5p	+	192	C17C3.17	WBsnRNA	3p	-	195	C17C3.16	WBsnRNA	3p	+	262	frag992	LUncRNA
X	7264843	7265307	114.327	232	AG1201	RIT6M.32			AGncRNA	5p	-	119	F46H5.2	WBcoding	5p	+	534	F46H5.6	WBcoding	3p	-	2869	F46H5.8	WBcoding	5p	-	4743	F46H5.6	WBcoding	5p	-	6947	frag5883	LUncRNA	5p	+	4164	frag5884	LUncRNA	5p	+	4581	frag5885	LUncRNA	5p	+	4806	frag5886	LUncRNA
X	16726754	16727218	114.169	232	AG1201	C10E2.3			AGmRNA	5p	+	2497	C10E2.3	WBcoding	5p	+	2500	T21F2.1	WBcoding	3p	+	6393	C10E2.3	WBcoding	3p	+	16740	C10E2.2	WBcoding	5p	+	18680	frag7188	LUncRNA	5p	+	3497	T21F2.3	WBsnoRNA	5p	-	4946	frag7189	LUncRNA	3p	-	29847	F22H10.t1	WBtRNA
IV	2390290	2390754	113.953	232	CDS	Y38F2AR.2			WBcoding	3p	+	137	Y38F2AR.2	WBcoding	3p	+	137	Y38F2AR.1	WBcoding	5p	+	298	Y38F2AR.2	WBcoding	5p	+	1080	Y38F2AR.9	WBcoding	5p	-	1846	frag2516	LUncRNA	3p	+	1280	frag2515	LUncRNA	5p	-	1427	frag2516	LUncRNA	5p	+	1573	frag2515	LUncRNA
II	12993894	12994358	113.941	232	CDS	Y38F1A.6			WBcoding	3p	-	163	Y38F1A.6	WBcoding	3p	-	163	Y38F1A.5	WBcoding	3p	+	1077	Y38F1A.6	WBcoding	5p	-	2376	Y38F1A.7	WBcoding	3p	-	2726	frag1610	LUncRNA	5p	-	4575	frag1611	LUncRNA	5p	+	26549	frag1612	LUncRNA	5p	+	34375	frag1613	LUncRNA
X	13038630	13039094	113.918	232	ncRNA	frag6691			LUncRNA	5p	+	19	C53C7.3	WBcoding	5p	+	9627	K03A11.1	WBcoding	5p	+	12865	C53C7.1	WBcoding	5p	-	16908	K03A11.6	WBcoding	5p	+	16929	frag6691	LUncRNA	5p	+	19	C53C7.t3	WBtRNA	3p	-	29	frag6691	LUncRNA	3p	+	103	C53C7.t3	WBtRNA
V	12509914	12510378	113.772	232	AG1201	RIT5P.2990			AGncRNA	5p	+	194	T28H10.2	WBcoding	3p	-	481	T28H10.3	WBcoding	5p	+	2856	T28H10.4	WBcoding	5p	-	3905	C13C12.1	WBcoding	3p	-	4711	frag4400	LUncRNA	3p	+	3888	frag4401	LUncRNA	5p	+	9901	frag4402	LUncRNA	3p	-	9901	frag4401	LUncRNA
II	8464471	8464587	113.748	63	AG1201	F22B5.7			AGmRNA	3p	+	15	F22B5.7	WBcoding	3p	+	20	F22B5.9	WBcoding	5p	+	261	F22B5.10	WBcoding	5p	+	2586	M05D6.2	WBcoding	5p	+	3520	M05D6.10	WBps	3p	-	7295	frag1321	LUncRNA	5p	-	12880	frag1320	LUncRNA	3p	+	12914	frag1321	LUncRNA
III	9509631	9510095	113.701	232	AG1201	RIT3M.1161			AGncRNA	3p	-	19	F55H2.2	WBcoding	3p	+	169	F55H2.5	WBcoding	5p	+	1528	F55H2.2	WBcoding	5p	+	1873	F55H2.5	WBcoding	3p	+	3007	F55H2.4	WBps	3p	+	2866	frag2223	LUncRNA	3p	-	36181	F54C8.10	WBsnRNA	3p	+	60277	F54C8.9	WBsnRNA
III	8307450	8307566	113.472	59	CDS	F10E9.5			WBcoding	5p	+	12	F10E9.5	WBcoding	5p	+	12	F10E9.7	WBcoding	5p	-	145	F10E9.5	WBcoding	3p	+	858	F10E9.4	WBcoding	5p	+	910	frag2125	LUncRNA	3p	+	16197	frag2126	LUncRNA	5p	-	16197	frag2125	LUncRNA	5p	+	16256	frag2126	LUncRNA
X	1909331	1909795	113.42	232	AG1201	RIT6M.1395			AGncRNA	5p	-	592	ZC53.1	WBcoding	3p	-	1832	ZC53.7	WBcoding	5p	+	5696	ZC53.6	WBcoding	5p	+	7900	B0294.1	WBcoding	5p	-	12226	frag4885	LUncRNA	3p	-	16201	frag4886	LUncRNA	5p	+	17095	frag4887	LUncRNA	3p	-	17167	frag4886	LUncRNA
I	9100833	9101297	113.371	232	AG1201	W10D5.1			AGmRNA	3p	+	206	W10D5.3	WBcoding	3p	-	218	W10D5.1	WBcoding	3p	+	886	W10D5.3	WBcoding	5p	-	6867	W10D5.2	WBcoding	3p	-	7101	W10D5.3b	WBnc	3p	-	458	frag377	LUncRNA	5p	-	1920	W10D5.3b	WBnc	5p	-	6467	frag376	LUncRNA
X	4193070	4193534	113.311	232	AG1201	F20B6.2			AGmRNA	3p	+	189	F20B6.2	WBcoding	3p	+	191	F20B6.4	WBcoding	3p	-	751	F20B6.2	WBcoding	5p	+	2234	F20B6.5	WBcoding	3p	-	5465	frag5279	LUncRNA	3p	+	15698	frag5278	LUncRNA	3p	+	22027	frag5277	LUncRNA	3p	+	27379	frag5280	LUncRNA
III	7494836	7495300	113.27	232	ncRNA	frag2070			LUncRNA	3p	-	56	C07H6.5	WBcoding	3p	-	571	C07H6.9	WBcoding	3p	-	3197	C07H6.4	WBcoding	5p	+	4575	K07D8.1	WBcoding	5p	-	6058	frag2070	LUncRNA	3p	-	56	frag2069	LUncRNA	5p	-	132	C07H6.10	WBsnoRNA	3p	-	1443	H14A12.1	WBte
X	12670250	12670714	113.099	232	AG1201	RIT6M.906			AGncRNA	5p	-	1759	C02B4.2	WBcoding	5p	-	2700	C02B4.4	WBcoding	5p	-	6929	C02B4.1	WBcoding	5p	+	8278	C02B4.3	WBcoding	5p	-	9491	frag6644	LUncRNA	5p	-	2194	frag6645	LUncRNA	3p	-	3911	frag6646	LUncRNA	5p	+	4633	frag6643	LUncRNA
III	11921432	11921896	113.076	232	CDS	Y56A3A.22			WBcoding	5p	+	72	Y56A3A.22	WBcoding	5p	+	72	Y56A3A.21	WBcoding	3p	+	146	Y56A3A.20	WBcoding	5p	-	1522	Y56A3A.22	WBcoding	3p	+	2094	Y56A3A.34	WBmiRNA	3p	-	14873	Y56A3A.34a	WBmiRNA	3p	-	14933	Y56A3A.34	WBmiRNA	5p	-	14970	frag2367	LUncRNA
II	8028190	8028654	112.997	232	ncRNA	frag1298			LUncRNA	3p	+	57	C08B11.4	WBcoding	3p	-	481	C08B11.3	WBcoding	5p	-	715	C08B11.4	WBcoding	5p	-	4237	C08B11.3	WBcoding	3p	-	5823	frag1298	LUncRNA	3p	+	57	frag1297	LUncRNA	5p	-	253	frag1298	LUncRNA	5p	+	328	frag1297	LUncRNA
IV	11082728	11083192	112.965	232	ncRNA	M7.15			WBsnoRNA	5p	+	166	M7.1	WBcoding	5p	-	726	M7.2	WBcoding	5p	+	754	M7.1	WBcoding	3p	-	1897	M7.5	WBcoding	5p	-	1919	M7.15	WBsnoRNA	5p	+	166	frag3094	LUncRNA	5p	+	9599	T05E11.7	WBps	3p	-	20274	frag3095	LUncRNA
X	9637651	9638115	112.544	232	ncRNA	F34H10.t1			WBtRNA	5p	-	17	F34H10.5	WBcoding	3p	+	1056	F34H10.3	WBcoding	5p	-	2293	F34H10.2	WBcoding	3p	+	7065	F34H10.4	WBcoding	5p	+	10592	F34H10.t1	WBtRNA	5p	-	17	frag6250	LUncRNA	3p	+	22	F34H10.t1	WBtRNA	3p	-	88	frag6250	LUncRNA
IV	2805563	2806027	112.526	232	CDS	Y54G2A.45			WBcoding	5p	+	60	Y54G2A.45	WBcoding	5p	+	60	Y54G2A.32	WBcoding	3p	+	998	Y54G2A.44	WBcoding	3p	+	2557	Y54G2A.45	WBcoding	3p	+	3233	frag2540	LUncRNA	5p	-	90	Y54G2A.t3	WBtRNA	3p	+	99	frag2540	LUncRNA	3p	-	176	Y54G2A.t4	WBtRNA
V	12869884	12870348	112.482	232	AG1201	T07F10.3			AGmRNA	5p	-	79	T07F10.3	WBcoding	5p	-	97	T07F10.6	WBcoding	5p	-	2215	T07F10.5	WBcoding	3p	+	3577	T07F10.1	WBcoding	3p	+	6300	T07F10.4b	WBnc	5p	+	1921	frag4438	LUncRNA	5p	+	4588	frag4439	LUncRNA	3p	-	4590	frag4438	LUncRNA
III	5294796	5295260	112.433	232	ncRNA	T15B12.t1			WBtRNA	5p	-	17	T15B12.1	WBcoding	3p	+	3285	T15B12.2	WBcoding	3p	-	4975	T15B12.1	WBcoding	5p	+	6887	F52C9.5	WBcoding	5p	+	7151	T15B12.t1	WBtRNA	5p	-	17	frag1954	LUncRNA	3p	-	10836	F52C9.t1	WBtRNA	5p	+	10838	frag1954	LUncRNA
III	8741291	8741755	112.419	232	AG1201	ZK370.5			AGmRNA	5p	-	13	ZK370.5	WBcoding	5p	-	190	ZK370.6	WBcoding	3p	-	404	ZK370.5	WBcoding	3p	-	4395	ZK370.7	WBcoding	3p	-	4615	frag2170	LUncRNA	3p	+	3964	frag2169	LUncRNA	5p	-	4743	frag2171	LUncRNA	3p	-	13789	frag2168	LUncRNA
X	3371181	3371645	112.417	232	ncRNA	ZK563.t1			WBtRNA	3p	-	4	ZK563.2	WBcoding	3p	+	1791	ZK563.4	WBcoding	3p	-	1821	ZK563.2	WBcoding	5p	+	2467	ZK563.4	WBcoding	5p	-	3314	ZK563.t1	WBtRNA	3p	-	4	frag5135	LUncRNA	5p	+	15	ZK563.t1	WBtRNA	5p	-	67	frag5135	LUncRNA
IV	14822116	14822580	112.348	232	AG1201	RIT4M.1099			AGncRNA	5p	-	126	Y57G11C.15	WBcoding	3p	-	152	Y57G11C.16	WBcoding	5p	+	3297	Y57G11C.17	WBcoding	3p	-	4069	Y57G11C.16	WBcoding	3p	+	4080	Y57G11C.17b	WBnc	3p	-	4961	Y57G11C.19	WBte	3p	-	16839	Y57G11C.54	WBps	5p	-	18900	Y57G11C.12c	WBnc
X	11872096	11872560	112.342	232	ncRNA	F54F7.t2			WBtRNA	5p	-	84	F54F7.7	WBcoding	5p	-	3036	Y62H9A.1	WBcoding	5p	+	3258	F54F7.7	WBcoding	3p	-	4425	Y62H9A.1	WBcoding	3p	+	4955	F54F7.t2	WBtRNA	5p	-	84	frag6550	LUncRNA	3p	+	93	frag6551	LUncRNA	3p	-	100	F54F7.t1	WBtRNA
X	14115406	14115870	112.301	232	ncRNA	F28H6.t1			WBtRNA	5p	+	16	F28H6.7	WBcoding	5p	+	404	F28H6.6	WBcoding	3p	-	1404	F16B12.8	WBcoding	5p	-	2260	F16B12.7	WBcoding	3p	+	5993	F28H6.t1	WBtRNA	5p	+	16	frag6825	LUncRNA	3p	-	29	F28H6.t1	WBtRNA	3p	+	56	frag6825	LUncRNA
II	12102306	12102770	112.266	232	AG1201	Y17G7B.18			AGmRNA	3p	-	664	Y17G7B.18	WBcoding	3p	-	1422	Y17G7B.17	WBcoding	5p	-	2613	Y17G7B.18	WBcoding	5p	-	5255	Y17G7B.19	WBcoding	3p	-	5671	Y43F11A.6	WBps	3p	-	28928	Y57A10A.6	WBps	5p	+	54338	Y17G7B.25	WBsnoRNA	5p	-	60456	anr-2	WBanr
III	13464379	13464908	112.025	407	CDS	T27E9.4			WBcoding	5p	+	58	T27E9.4	WBcoding	5p	+	58	T27E9.3	WBcoding	3p	-	203	T27E9.1	WBcoding	3p	+	230	T27E9.3	WBcoding	5p	-	1503	T28A8.8b	WBnc	5p	+	37952	frag2405	LUncRNA	5p	-	44340	frag2404	LUncRNA	3p	+	51410	F45G2.t1	WBtRNA
I	2409920	2410384	111.924	232	ncRNA	frag66			LUncRNA	3p	-	39	Y39G10AR.2	WBcoding	3p	+	163	F23C8.13	WBcoding	5p	+	4983	Y39G10AR.2	WBcoding	5p	+	7918	F23C8.5	WBcoding	3p	-	8300	frag66	LUncRNA	3p	-	39	Y39G10AR.24	WBsnoRNA	5p	+	40	frag66	LUncRNA	5p	-	110	F23C8.10	WBps
I	2996293	2996441	111.811	90	CDS	Y54E10BL.4			WBcoding	5p	+	25	Y54E10BL.4	WBcoding	5p	+	25	Y71F9AR.3	WBcoding	5p	-	468	Y54E10BL.5	WBcoding	3p	-	4966	Y54E10BL.4	WBcoding	3p	+	4997	frag107	LUncRNA	5p	+	14111	frag105	LUncRNA	3p	+	21412	frag106	LUncRNA	5p	-	21412	frag105	LUncRNA
II	7151936	7152400	111.691	232	AG1201	C27H5.3			AGmRNA	5p	+	21	C27H5.3	WBcoding	5p	+	357	T07F8.1	WBcoding	3p	+	449	C27H5.3	WBcoding	3p	+	3265	C27H5.2	WBcoding	5p	+	3422	C27H5.11	WBsnRNA	5p	+	19633	C27H5.9	WBsnoRNA	3p	-	31801	C27H5.10	WBsnoRNA	3p	-	32210	T02G5.5	WBte
III	9052521	9052985	111.686	232	AG1201	RIT3P.1136			AGncRNA	5p	+	682	R107.5	WBcoding	5p	-	955	R107.4	WBcoding	5p	-	2136	R107.6	WBcoding	5p	+	2221	R107.7	WBcoding	5p	+	6073	frag2187	LUncRNA	5p	-	14930	frag2188	LUncRNA	3p	+	14930	frag2187	LUncRNA	3p	-	15099	frag2185	LUncRNA
II	8184877	8185341	111.663	232	AG1201	T05C12.6			AGmRNA	5p	-	133	T05C12.6	WBcoding	5p	-	138	T05C12.7	WBcoding	5p	+	275	T05C12.8	WBcoding	3p	-	2453	T05C12.6	WBcoding	3p	-	2840	frag1303	LUncRNA	3p	+	7842	frag1304	LUncRNA	5p	+	9810	frag1305	LUncRNA	3p	-	9810	frag1304	LUncRNA
I	13663202	13663666	111.647	232	CDS	W04A4.5			WBcoding	5p	+	39	W04A4.5	WBcoding	5p	+	39	W09C5.12	WBcoding	5p	-	1114	W09C5.8	WBcoding	5p	-	4316	W09C5.7	WBcoding	3p	+	5281	W09C5.9	WBps	3p	+	1681	linc-1	WBlnc	3p	+	10719	frag660	LUncRNA	3p	+	19371	frag659	LUncRNA
I	13756355	13756819	111.561	232	AG1201	Y6B3B.4			AGmRNA	5p	+	133	Y6B3B.4	WBcoding	5p	+	138	Y6B3B.5	WBcoding	5p	-	258	Y6B3B.9	WBcoding	5p	-	5475	Y6B3B.5	WBcoding	3p	-	5790	Y6B3B.8	WBte	5p	-	14952	Y6B3B.15	WBsnoRNA	3p	+	26455	frag665	LUncRNA	3p	+	26757	Y37H9A.4	WBps
III	10216597	10217061	111.514	232	AG1201	T20G5.11			AGmRNA	3p	-	162	T20G5.2	WBcoding	5p	-	276	T20G5.11	WBcoding	3p	-	379	T20G5.14	WBcoding	5p	+	2023	T20G5.4	WBcoding	3p	+	2097	Y70G10A.1	WBps	5p	+	6604	frag2286	LUncRNA	5p	-	15097	T20G5.15	WBps	5p	-	19840	frag2285	LUncRNA
IV	15526408	15526872	111.386	232	AG1201	RIT4P.1287			AGmRNA	3p	+	496	Y73F8A.34	WBcoding	5p	-	1971	Y73F8A.33	WBcoding	3p	+	5489	Y73F8A.35	WBcoding	3p	-	6495	Y73F8A.33	WBcoding	5p	+	11177	anr-3	WBanr	3p	+	1908	Y73F8A.1173	WBps	5p	+	2534	anr-3	WBanr	5p	+	4078	Y73F8A.37	WBps
II	13199557	13200021	111.322	232	AG1201	W09H1.6			AGmRNA	3p	+	147	W09H1.6	WBcoding	3p	+	256	F15D4.1	WBcoding	5p	+	304	W09H1.6	WBcoding	5p	+	4310	W09H1.5	WBcoding	5p	-	12525	frag1621	LUncRNA	5p	-	6048	W09H1.8	WBmiRNA	5p	-	17144	frag1620	LUncRNA	5p	-	31904	F15D4.7	WBte
III	11371129	11371593	111.154	232	ncRNA	frag2328			LUncRNA	5p	-	9	T28D6.2	WBcoding	5p	-	314	Y47D3B.10	WBcoding	3p	-	1420	T28D6.3	WBcoding	3p	+	3024	T28D6.2	WBcoding	3p	-	3046	frag2328	LUncRNA	5p	-	9	frag2329	LUncRNA	5p	+	25	frag2328	LUncRNA	3p	-	176	frag2327	LUncRNA
III	9619131	9619595	111.152	232	AG1201	F58A4.7			AGmRNA	5p	+	185	F58A4.7	WBcoding	5p	+	2697	F58A4.3	WBcoding	5p	-	2977	F58A4.6	WBcoding	3p	+	4163	F58A4.4	WBcoding	5p	-	5164	frag2229	LUncRNA	3p	-	2806	frag2230	LUncRNA	3p	-	5863	frag2228	LUncRNA	3p	+	11255	frag2227	LUncRNA
X	14478518	14478982	111.126	232	ncRNA	frag6845			LUncRNA	5p	+	38	M163.11	WBcoding	5p	+	609	M163.4	WBcoding	5p	+	1752	M163.5	WBcoding	3p	+	2667	M163.4	WBcoding	3p	+	5836	frag6845	LUncRNA	5p	+	38	M163.t2	WBtRNA	3p	-	57	frag6845	LUncRNA	3p	+	124	M163.t2	WBtRNA
II	8107017	8107481	111.086	232	ncRNA	C41C4.11			WBsnoRNA	5p	-	31	C41C4.1	WBcoding	5p	-	334	C41C4.9	WBcoding	5p	+	344	C41C4.3	WBcoding	3p	-	1640	C41C4.9	WBcoding	3p	+	1653	C41C4.11	WBsnoRNA	5p	-	31	frag1301	LUncRNA	3p	+	54	C41C4.11	WBsnoRNA	3p	-	105	frag1301	LUncRNA
IV	6792223	6792687	110.92	232	CDS	C17H12.14			WBcoding	3p	+	5	C17H12.14	WBcoding	3p	+	5	C17H12.3	WBcoding	3p	-	1449	C17H12.2	WBcoding	5p	-	2845	C17H12.12	WBcoding	5p	+	2975	C17H12.36	WBsnoRNA	5p	+	508	frag2788	LUncRNA	3p	+	2135	frag2787	LUncRNA	3p	+	2430	frag2786	LUncRNA
I	1835322	1835786	110.841	232	CDS	C53H9.1			WBcoding	3p	+	113	C53H9.1	WBcoding	3p	+	113	M01D7.7	WBcoding	5p	+	127	C53H9.1	WBcoding	5p	+	671	C53H9.2	WBcoding	3p	+	788	frag51	LUncRNA	3p	-	5126	anr-42	WBanr	3p	+	12509	anr-19	WBanr	3p	-	81390	Y71G12B.29	WBmiRNA
X	11933454	11933918	110.796	232	ncRNA	F55G7.t1			WBtRNA	5p	+	26	F55G7.2	WBcoding	5p	-	2108	F55G7.4	WBcoding	3p	+	4382	F55G7.5	WBcoding	3p	-	4433	F55G7.4	WBcoding	5p	+	5647	F55G7.t1	WBtRNA	5p	+	26	frag6552	LUncRNA	5p	+	1305	F55G7.t2	WBtRNA	3p	-	1326	frag6552	LUncRNA
V	8415057	8415521	110.766	232	CDS	F52E1.1			WBcoding	3p	+	54	F52E1.1	WBcoding	3p	+	54	F52E1.13	WBcoding	3p	-	379	F52E1.1	WBcoding	5p	+	1224	F52E1.10	WBcoding	5p	-	1820	frag3787	LUncRNA	3p	+	12096	frag3788	LUncRNA	5p	-	12096	frag3787	LUncRNA	5p	+	12194	frag3788	LUncRNA
II	14804181	14804645	110.751	232	AG1201	W01D2.3			AGmRNA	5p	-	90	W01D2.3	WBcoding	5p	-	180	W01D2.4	WBcoding	5p	+	1497	Y54E2A.12	WBcoding	3p	+	3584	W01D2.4	WBcoding	3p	+	3598	Y54E2A.13	WBps	3p	+	17977	frag1696	LUncRNA	3p	+	79548	C09F9.4	WBps	3p	+	84818	C09F9.7a	WBps
I	1873710	1874174	110.739	232	AG1201	Y71G12A.3			AGmRNA	5p	+	62	Y71G12A.3	WBcoding	5p	+	207	M01D7.2	WBcoding	5p	-	1634	Y71G12A.3	WBcoding	3p	+	9532	Y71G12A.4	WBcoding	3p	-	11265	frag51	LUncRNA	5p	-	33196	anr-19	WBanr	3p	-	43002	anr-42	WBanr	3p	+	50897	frag52	LUncRNA
IV	11601875	11602339	110.685	232	AG1201	F40F11.1			AGmRNA	5p	+	198	F40F11.1	WBcoding	5p	+	254	F40F11.2	WBcoding	3p	+	343	F40F11.1	WBcoding	3p	+	1157	Y24F12A.2	WBcoding	3p	-	1482	Y24F12A.3	WBps	5p	+	6770	frag3143	LUncRNA	3p	+	7539	Y24F12A.3	WBps	3p	+	8780	Y24F12A.4	WBps
V	13046362	13046826	110.654	232	AG1201	W07G4.4			AGmRNA	3p	+	167	W07G4.4	WBcoding	3p	+	225	W07G4.5	WBcoding	5p	+	1369	W07G4.8	WBcoding	3p	-	2635	W07G4.4	WBcoding	5p	+	2899	frag4466	LUncRNA	5p	-	3361	frag4467	LUncRNA	5p	+	5904	frag4465	LUncRNA	5p	-	18615	F42E8.2	WBps
II	10839977	10840441	110.514	232	ncRNA	M106.6			WBsnoRNA	5p	+	48	M106.8	WBcoding	3p	-	1209	M106.1	WBcoding	3p	+	1554	M106.8	WBcoding	5p	-	3356	M106.2	WBcoding	3p	-	4261	M106.6	WBsnoRNA	5p	+	48	M106.9	WBmiRNA	3p	-	26847	M106.9b	WBmiRNA	3p	-	26847	M106.9a	WBmiRNA
III	1616532	1616996	110.392	232	CDS	Y22D7AL.10			WBcoding	3p	-	380	Y22D7AL.10	WBcoding	3p	-	380	Y22D7AL.9	WBcoding	5p	-	2740	Y22D7AL.5	WBcoding	5p	+	2969	Y22D7AL.4	WBcoding	5p	+	9859	frag1780	LUncRNA	5p	+	10505	Y22D7AL.t4	WBtRNA	5p	-	12000	frag1779	LUncRNA	5p	-	12111	Y22D7AL.t3	WBtRNA
III	836113	836268	110.187	112	CDS	K02F3.8			WBcoding	3p	-	417	K02F3.8	WBcoding	3p	-	417	K02F3.4	WBcoding	3p	+	418	K02F3.8	WBcoding	5p	-	3359	K02F3.6	WBcoding	5p	-	3955	frag1744	LUncRNA	5p	+	822	K02F3.15	WBsnoRNA	3p	+	2623	linc-37	WBlnc	3p	+	2885	B0412.7	WBsnoRNA
II	5292279	5292743	110.164	232	ncRNA	ZK622.t1			WBtRNA	3p	+	125	ZK622.4	WBcoding	5p	+	167	ZK622.1	WBcoding	5p	+	1289	ZK622.5	WBcoding	3p	+	2202	ZK622.1	WBcoding	3p	+	3100	ZK622.t1	WBtRNA	3p	+	125	frag973	LUncRNA	5p	-	127	ZK622.t1	WBtRNA	5p	+	196	frag973	LUncRNA
I	4253843	4254307	110.136	232	CDS	C43E11.12			WBcoding	3p	+	65	C43E11.12	WBcoding	3p	+	65	C43E11.3	WBcoding	5p	+	306	C43E11.12	WBcoding	5p	+	832	C43E11.11	WBcoding	3p	+	905	linc-85	WBlnc	5p	+	40950	frag134	LUncRNA	5p	-	41288	linc-85	WBlnc	3p	+	42667	frag135	LUncRNA
IV	385058	385522	110.075	232	AG1201	RIT4M.1078			AGmRNA	3p	-	275	T07A9.1	WBcoding	5p	-	354	T07A9.11	WBcoding	5p	+	597	T07A9.14	WBcoding	5p	+	1409	T07A9.1	WBcoding	3p	-	1589	Y66H1B.6	WBsnoRNA	5p	-	11687	T07A9.17	WBmiRNA	5p	+	24472	frag2432	LUncRNA	5p	-	41844	frag2431	LUncRNA
X	9237581	9238045	110.045	232	ncRNA	F18G5.t1			WBtRNA	3p	+	9	F18G5.4	WBcoding	3p	-	2764	C35B8.1	WBcoding	5p	-	3256	F18G5.4	WBcoding	5p	-	4351	C35B8.2	WBcoding	5p	-	5797	F18G5.t1	WBtRNA	3p	+	9	F18G5.t2	WBtRNA	5p	+	991	frag6217	LUncRNA	3p	+	2436	frag6218	LUncRNA
V	13468166	13468630	110.032	232	CDS	F25H9.7			WBcoding	5p	+	5	F25H9.7	WBcoding	5p	+	5	F25H9.6	WBcoding	5p	-	86	T10G3.1	WBcoding	3p	-	652	F25H9.7	WBcoding	3p	+	675	F25H9.9	WBps	3p	+	15444	Y2H9A.5	WBps	5p	-	38236	R11G10.t2	WBtRNA	3p	-	38792	R11G10.t1	WBtRNA
II	5057295	5057759	110.004	232	ncRNA	C27A2.t1			WBtRNA	5p	-	15	C27A2.12	WBcoding	5p	-	578	C27A2.4	WBcoding	3p	-	1310	C27A2.2	WBcoding	3p	+	1318	C27A2.3	WBcoding	5p	-	2200	C27A2.t1	WBtRNA	5p	-	15	frag948	LUncRNA	3p	+	18	C27A2.t1	WBtRNA	3p	-	88	frag948	LUncRNA
IV	16503528	16503992	109.972	232	CDS	Y51H4A.4			WBcoding	3p	-	470	Y51H4A.4	WBcoding	3p	-	470	Y51H4A.935	WBcoding	3p	-	2805	Y51H4A.2	WBcoding	5p	-	9283	Y51H4A.3	WBcoding	5p	-	14772	Y51H4A.402	WBmiRNA	5p	-	30612	Y51H4A.402a	WBmiRNA	5p	-	30626	Y51H4A.33	WBps	3p	-	30644	Y51H4A.402a	WBmiRNA
I	7500361	7500825	109.749	232	AG1201	RIT1M.1427			AGmRNA	3p	-	90	C26C6.8	WBcoding	3p	-	2979	C26C6.1	WBcoding	3p	+	2981	C26C6.8	WBcoding	5p	-	4983	C26C6.1	WBcoding	5p	+	5160	C26C6.13	WBsnoRNA	5p	+	18225	frag303	LUncRNA	3p	+	25315	frag304	LUncRNA	3p	-	44019	frag305	LUncRNA
V	15085349	15085813	109.693	232	AG1201	C01G10.8			AGmRNA	5p	-	69	C01G10.7	WBcoding	5p	+	149	C01G10.8	WBcoding	5p	-	213	C01G10.15	WBcoding	3p	-	1353	C01G10.7	WBcoding	3p	+	1466	C01G10.2	WBps	5p	+	12076	C01G10.19	WBps	3p	-	19126	frag4599	LUncRNA	3p	+	20242	frag4598	LUncRNA
I	8816297	8816761	109.683	232	CDS	F36A2.6			WBcoding	5p	-	47	F36A2.6	WBcoding	5p	-	47	F36A2.9	WBcoding	5p	+	446	F36A2.6	WBcoding	3p	-	1023	F36A2.7	WBcoding	3p	+	1339	F36A2.1e	WBnc	5p	-	8560	frag357	LUncRNA	3p	+	23919	frag358	LUncRNA	5p	-	23919	frag357	LUncRNA
V	8247487	8247951	109.623	232	ncRNA	C16D9.10			WBsnoRNA	3p	-	149	C16D9.6	WBcoding	3p	-	373	C16D9.5	WBcoding	5p	-	2485	C16D9.6	WBcoding	5p	-	2550	C16D9.5	WBcoding	3p	-	4107	C16D9.10	WBsnoRNA	3p	-	149	C16D9.t4	WBtRNA	3p	+	175	C16D9.10	WBsnoRNA	5p	-	222	C16D9.t4	WBtRNA
V	9317988	9318452	109.49	232	ncRNA	F44A2.t1			WBtRNA	3p	+	29	F44A2.2	WBcoding	5p	+	59	F44A2.7	WBcoding	5p	+	3259	F44A2.1	WBcoding	5p	+	4967	F44A2.3	WBcoding	3p	+	7318	F44A2.t1	WBtRNA	3p	+	29	frag3885	LUncRNA	5p	-	134	frag3884	LUncRNA	5p	-	3380	frag3883	LUncRNA
IV	385501	385642	109.481	44	AG1201	RIT4M.1078			AGmRNA	3p	-	20	T07A9.11	WBcoding	5p	+	342	T07A9.1	WBcoding	5p	-	609	T07A9.11	WBcoding	3p	+	1064	T07A9.14	WBcoding	5p	+	1154	Y66H1B.6	WBsnoRNA	5p	-	11942	T07A9.17	WBmiRNA	5p	+	24217	frag2432	LUncRNA	5p	-	42099	frag2431	LUncRNA
V	19529037	19529501	109.454	232	AG1201	Y43F8B.2			AGmRNA	5p	-	3797	Y43F8B.2	WBcoding	5p	-	3811	Y43F8B.1	WBcoding	3p	-	5586	Y43F8B.3	WBcoding	3p	+	9349	Y43F8B.2	WBcoding	3p	-	9374	frag4756	LUncRNA	5p	+	10270	frag4755	LUncRNA	5p	-	12155	B0399.t16	WBps	3p	-	28340	B0399.t15	WBps
I	9721960	9722424	109.436	232	ncRNA	frag423			LUncRNA	3p	-	2	C16C2.2	WBcoding	5p	+	349	C16C2.1	WBcoding	5p	+	5003	C16C2.3	WBcoding	5p	-	5907	C16C2.4	WBcoding	5p	-	6969	frag423	LUncRNA	3p	-	2	frag422	LUncRNA	5p	+	108	frag423	LUncRNA	5p	-	220	frag424	LUncRNA
II	1320408	1320872	109.377	232	AG1201	F56D12.5			AGmRNA	5p	+	39	F56D12.6	WBcoding	3p	+	195	F56D12.5	WBcoding	5p	+	402	F56D12.4	WBcoding	5p	+	6360	F56D12.6	WBcoding	5p	+	10098	frag783	LUncRNA	5p	-	1293	frag782	LUncRNA	5p	-	1361	frag784	LUncRNA	3p	-	2078	F56D12.t1	WBps
II	5032502	5032966	109.321	232	ncRNA	F33G12.t1			WBtRNA	5p	+	29	F33G12.3	WBcoding	3p	-	924	F33G12.2	WBcoding	5p	-	1028	F33G12.4	WBcoding	3p	-	1288	F33G12.3	WBcoding	5p	-	1302	F33G12.t1	WBtRNA	5p	+	29	frag946	LUncRNA	3p	-	9705	frag947	LUncRNA	3p	-	17319	F59A6.8	WBps
V	14350832	14351296	109.28	232	CDS	Y49A3A.2			WBcoding	5p	+	128	Y49A3A.2	WBcoding	5p	+	128	Y49A3A.1	WBcoding	3p	+	562	Y49A3A.3	WBcoding	5p	+	3331	Y49A3A.2	WBcoding	3p	+	3342	F56A12.5	WBsnlRNA	3p	-	10849	F56A12.6	WBsnoRNA	5p	+	11297	F56A12.3	WBmiRNA	3p	-	13333	F56A12.3a	WBmiRNA
III	12614375	12614839	109.189	232	AG1201	RIT3M.1713			AGmRNA	3p	-	2434	Y111B2A.12	WBcoding	5p	+	5421	Y111B2A.11	WBcoding	5p	-	6241	Y111B2A.12	WBcoding	3p	+	7977	Y111B2A.13	WBcoding	5p	+	10056	frag2391	LUncRNA	5p	+	28150	frag2390	LUncRNA	5p	-	64838	frag2389	LUncRNA	3p	+	64846	frag2390	LUncRNA
II	4372250	4372714	109.189	232	AG1201	B0286.3			AGmRNA	5p	-	37	B0286.3	WBcoding	5p	-	90	B0286.4	WBcoding	3p	-	262	B0286.6	WBcoding	3p	+	2786	B0286.3	WBcoding	3p	-	2853	B0286.7	WBmiRNA	5p	-	571	B0286.7a	WBmiRNA	5p	-	571	B0286.7	WBmiRNA	3p	-	640	frag913	LUncRNA
III	5678881	5679345	109.111	232	AG1201	F54E7.2			AGmRNA	5p	+	18	F54E7.2	WBcoding	5p	+	81	F54E7.8	WBcoding	5p	-	125	F54E7.2	WBcoding	3p	+	1029	F54E7.8	WBcoding	3p	-	1205	F54E7.10	WBsnoRNA	5p	+	220	F54E7.11	WBsnoRNA	5p	+	587	frag1967	LUncRNA	3p	+	16482	frag1966	LUncRNA
V	727706	727942	109.059	118	CDS	C05E4.9			WBcoding	5p	-	280	C05E4.9	WBcoding	5p	-	280	C05E4.14	WBcoding	5p	+	486	C05E4.9	WBcoding	3p	-	3616	H24O09.2	WBcoding	5p	-	3996	C05E4.8	WBte	5p	+	12160	C05E4.5	WBps	5p	+	18574	Y49C4A.7	WBps	5p	-	31818	R09E12.6	WBte
III	11463643	11464107	109.056	232	AG1201	Y47D3B.9			AGmRNA	3p	-	310	Y47D3B.9	WBcoding	3p	-	313	Y47D3B.11	WBcoding	3p	+	1093	Y47D3B.9	WBcoding	5p	-	6830	Y47D3B.11	WBcoding	5p	+	7098	frag2337	LUncRNA	5p	+	3455	frag2338	LUncRNA	3p	-	3472	frag2337	LUncRNA	3p	+	3626	frag2339	LUncRNA
III	5211171	5211635	109.005	232	CDS	ZC155.4			WBcoding	3p	-	554	ZC155.4	WBcoding	3p	-	554	ZC155.7	WBcoding	5p	-	2239	ZC155.4	WBcoding	5p	-	3563	ZC155.7	WBcoding	3p	-	3882	K10D2.10	WBsnoRNA	3p	+	30601	Y54H5A.5	WBps	3p	+	54556	ZC395.12	WBsnoRNA	3p	-	55751	T15B12.t1	WBtRNA
X	16930655	16931860	108.99	884	AG1201	RIT6M.780			AGncRNA	3p	-	772	C30E1.2	WBcoding	3p	+	3589	C30E1.3	WBcoding	3p	+	4791	C30E1.4	WBcoding	3p	+	5695	C30E1.5	WBcoding	3p	+	8751	C30E1.t1	WBtRNA	5p	-	3271	F52G3.6	WBsnoRNA	5p	+	11711	linc-106	WBlnc	5p	-	25602	frag7197	LUncRNA
II	11545198	11545662	108.966	232	AG1201	F54D5.8			AGmRNA	5p	+	31	F54D5.8	WBcoding	5p	+	207	F54D5.9	WBcoding	5p	-	663	F54D5.8	WBcoding	3p	+	1872	F54D5.7	WBcoding	5p	+	1987	frag1544	LUncRNA	5p	+	57	frag1545	LUncRNA	3p	-	57	frag1544	LUncRNA	3p	+	92	frag1545	LUncRNA
II	11634017	11634481	108.939	232	ncRNA	frag1555			LUncRNA	5p	-	6	F07A11.6	WBcoding	5p	-	704	ZK20.2	WBcoding	5p	+	6141	ZK20.1	WBcoding	5p	+	12434	ZK20.4	WBcoding	3p	-	14848	frag1555	LUncRNA	5p	-	6	ZK20.9	WBsnoRNA	5p	+	912	F07A11.15	WBsnoRNA	3p	+	14018	frag1554	LUncRNA
III	6958646	6959110	108.882	232	AG1201	F57B9.10			AGmRNA	3p	-	52	F57B9.2	WBcoding	3p	+	62	F57B9.10	WBcoding	3p	-	176	F57B9.1	WBcoding	5p	+	3386	F31E3.4	WBcoding	3p	-	4689	frag2046	LUncRNA	5p	+	9330	frag2047	LUncRNA	3p	-	9330	frag2046	LUncRNA	3p	+	9383	frag2047	LUncRNA
IV	12391094	12391558	108.881	232	CDS	F28D1.7			WBcoding	5p	-	46	F28D1.7	WBcoding	5p	-	46	F28D1.11	WBcoding	5p	+	241	F28D1.9	WBcoding	3p	-	773	F28D1.7	WBcoding	3p	-	1086	F28D1.13	WBsnoRNA	5p	-	695	frag3250	LUncRNA	3p	-	9860	frag3251	LUncRNA	5p	+	9904	frag3250	LUncRNA
II	2920798	2921262	108.791	232	CDS	Y110A2AR.1			WBcoding	3p	+	180	Y110A2AR.1	WBcoding	3p	+	180	Y110A2AR.3	WBcoding	5p	-	1712	ZK355.2	WBcoding	5p	+	2890	ZK355.3	WBcoding	3p	-	5991	Y110A2AL.20	WBsnoRNA	5p	-	25560	frag856	LUncRNA	3p	-	41348	frag855	LUncRNA	5p	-	44796	frag857	LUncRNA
IV	12594537	12595001	108.62	232	ncRNA	K08E7.t1			WBtRNA	3p	+	19	K08E7.9	WBcoding	3p	-	3097	K08E7.7	WBcoding	5p	-	4365	K08E7.9	WBcoding	5p	-	4377	Y55D9A.2	WBcoding	3p	-	6336	K08E7.t1	WBtRNA	3p	+	19	frag3274	LUncRNA	5p	-	31	K08E7.t1	WBtRNA	5p	+	53	frag3274	LUncRNA
X	14708050	14708514	108.554	232	ncRNA	frag6891			LUncRNA	5p	-	269	F40E10.6	WBcoding	5p	-	1493	F33C8.1	WBcoding	5p	+	2123	F40E10.6	WBcoding	3p	-	4637	F40E10.5	WBcoding	3p	+	4668	frag6891	LUncRNA	5p	-	269	frag6889	LUncRNA	3p	+	626	frag6890	LUncRNA	5p	-	626	frag6889	LUncRNA
X	2852409	2852873	108.54	232	AG1201	F58H12.1			AGmRNA	5p	-	88	F58H12.1	WBcoding	5p	-	170	F53B3.1	WBcoding	3p	-	1029	F53B3.2	WBcoding	3p	-	5373	F58H12.1	WBcoding	3p	-	8645	frag5031	LUncRNA	5p	+	5879	frag5032	LUncRNA	5p	+	16894	linc-56	WBlnc	3p	+	29141	C14A11.1	WBps
V	5790803	5791267	108.203	232	AG1201	F44E7.8			AGmRNA	5p	-	19	F44E7.9	WBcoding	5p	+	176	F44E7.12	WBcoding	5p	-	519	F44E7.8	WBcoding	5p	-	986	F44E7.9	WBcoding	3p	+	1021	linc-92	WBlnc	5p	-	727	frag3542	LUncRNA	5p	+	4711	frag3543	LUncRNA	5p	+	8226	frag3541	LUncRNA
II	3076884	3077348	108.11	232	AG1201	Y25C1A.5			AGmRNA	5p	+	78	Y25C1A.8	WBcoding	5p	-	167	Y25C1A.5	WBcoding	5p	+	1683	Y25C1A.7	WBcoding	5p	-	5732	Y25C1A.8	WBcoding	3p	-	5948	frag879	LUncRNA	3p	+	4726	Y25C1A.t1	WBtRNA	3p	+	14659	Y25C1A.t2	WBtRNA	5p	-	14836	frag877	LUncRNA
X	16604481	16604945	108.067	232	ncRNA	frag7171			LUncRNA	3p	+	4	F59C12.3	WBcoding	3p	-	1400	F59C12.4	WBcoding	5p	-	2069	F59C12.1	WBcoding	3p	+	2744	F59C12.3	WBcoding	5p	-	4738	frag7171	LUncRNA	3p	+	4	F59C12.t2	WBtRNA	5p	-	5	frag7171	LUncRNA	5p	+	88	frag7172	LUncRNA
III	8795548	8796012	107.569	232	AG1201	RIT3P.580			AGncRNA	5p	+	194	F54F2.2	WBcoding	5p	+	3014	F54F2.5	WBcoding	5p	-	3523	F54F2.6	WBcoding	3p	-	4625	K02D10.8	WBcoding	3p	+	8749	anr-34	WBanr	3p	+	6283	frag2173	LUncRNA	5p	+	15276	frag2172	LUncRNA	5p	-	19497	frag2174	LUncRNA
V	8039153	8039617	107.529	232	ncRNA	ZC513.7			WBps	3p	-	64	ZC513.5	WBcoding	3p	+	101	ZC513.14	WBcoding	5p	-	3345	ZC513.5	WBcoding	5p	+	4294	ZC513.4	WBcoding	3p	+	4391	ZC513.7	WBps	3p	-	64	frag3773	LUncRNA	5p	+	2094	frag3774	LUncRNA	5p	+	11479	frag3775	LUncRNA
III	8800042	8800506	107.465	232	CDS	F54F2.6			WBcoding	3p	-	131	F54F2.6	WBcoding	3p	-	131	F54F2.7	WBcoding	3p	-	5876	F54F2.2	WBcoding	3p	+	5919	F54F2.7	WBcoding	5p	-	6991	anr-34	WBanr	3p	+	10777	frag2173	LUncRNA	5p	+	10782	anr-34	WBanr	5p	+	12940	frag2174	LUncRNA
III	5944004	5944121	107.46	99	AG1201	F25B5.4			AGmRNA	3p	+	309	F25B5.4	WBcoding	3p	+	312	F25B5.5	WBcoding	3p	-	324	F25B5.6	WBcoding	3p	-	2067	F25B5.4	WBcoding	5p	+	3906	frag1981	LUncRNA	3p	+	12592	EGAP1.2	WBmiRNA	5p	-	12701	frag1981	LUncRNA	5p	+	12722	EGAP1.2a	WBmiRNA
III	10270795	10270942	107.445	108	AG1201	R01H10.8			AGmRNA	5p	+	174	R01H10.8	WBcoding	5p	+	263	R01H10.7	WBcoding	5p	-	3613	R01H10.8	WBcoding	3p	+	7585	K10G9.3	WBcoding	5p	+	8135	frag2287	LUncRNA	3p	-	26196	Y70G10A.1	WBps	3p	+	46832	T07C4.11b	WBnc	3p	-	61529	frag2286	LUncRNA
V	12343533	12343997	107.228	232	CDS	F23H12.2			WBcoding	5p	-	314	F23H12.2	WBcoding	5p	-	314	F23H12.1	WBcoding	3p	-	402	F23H12.2	WBcoding	3p	-	1474	F23H12.1	WBcoding	5p	-	2135	frag4371	LUncRNA	3p	+	1684	frag4370	LUncRNA	5p	-	3023	frag4369	LUncRNA	5p	-	3323	frag4368	LUncRNA
II	9774614	9775078	106.75	232	ncRNA	T10B9.11			WBsnoRNA	5p	-	71	T10B9.9	WBcoding	3p	-	230	ZK1321.4	WBcoding	5p	-	613	T10B9.9	WBcoding	5p	-	978	ZK1321.4	WBcoding	3p	-	4152	T10B9.11	WBsnoRNA	5p	-	71	frag1404	LUncRNA	5p	-	453	T10B9.t1	WBtRNA	3p	+	1177	frag1403	LUncRNA
IV	4390414	4390878	106.573	232	CDS	Y24D9A.4			WBcoding	5p	-	22	Y24D9A.4	WBcoding	5p	-	22	Y24D9A.2	WBcoding	5p	+	200	Y24D9A.4	WBcoding	3p	-	1518	Y24D9A.8	WBcoding	3p	+	1773	Y24D9A.9	WBsnoRNA	5p	-	345	frag2607	LUncRNA	3p	+	696	Y24D9A.10	WBsnoRNA	5p	-	776	frag2607	LUncRNA
I	315070	315534	106.496	232	CDS	C53D5.6			WBcoding	5p	-	310	C53D5.6	WBcoding	5p	-	310	Y48G1A.5	WBcoding	3p	-	3241	C53D5.6	WBcoding	3p	-	4321	C53D5.5	WBcoding	5p	-	4414	T13E5.1	WBsnoRNA	5p	-	51684	Y48G1BM.2	WBps	3p	+	69888	Y48G1BM.4	WBte	5p	-	86356	Y48G1BL.3	WBps
V	14028237	14028701	106.45	232	ncRNA	T08G5.11			WBsnRNA	3p	-	13	T08G5.3	WBcoding	5p	-	1016	T08G5.2	WBcoding	5p	-	2828	T08G5.15	WBcoding	5p	-	5310	T08G5.12	WBcoding	5p	+	5511	T08G5.11	WBsnRNA	3p	-	13	frag4534	LUncRNA	3p	+	22	T08G5.11	WBsnRNA	5p	-	151	frag4534	LUncRNA
I	12198457	12198921	106.441	232	ncRNA	frag622			LUncRNA	5p	-	16	C15C6.1	WBcoding	5p	+	3532	C15C6.2	WBcoding	5p	+	5102	C15C6.3	WBcoding	5p	+	8399	R05D7.7	WBcoding	5p	-	8496	frag622	LUncRNA	5p	-	16	C15C6.t1	WBtRNA	3p	+	23	frag622	LUncRNA	3p	-	101	frag621	LUncRNA
II	11749629	11750093	106.399	232	ncRNA	frag1558			LUncRNA	5p	-	362	F13D12.7	WBcoding	5p	-	1313	F13D12.6	WBcoding	3p	+	6526	F13D12.7	WBcoding	3p	-	6532	F44E5.4	WBcoding	3p	-	7182	frag1558	LUncRNA	5p	-	362	frag1559	LUncRNA	3p	-	2080	frag1560	LUncRNA	3p	-	2883	frag1557	LUncRNA
X	12889897	12890361	106.245	232	ncRNA	frag6675			LUncRNA	5p	+	65	K02A4.2	WBcoding	5p	-	5210	K02A4.1	WBcoding	3p	+	9874	C34E7.1	WBcoding	5p	+	17633	T14G8.3	WBcoding	3p	+	20173	frag6675	LUncRNA	5p	+	65	K02A4.t2	WBtRNA	3p	-	86	frag6675	LUncRNA	3p	+	151	K02A4.t2	WBtRNA
IV	1745615	1746079	106.179	232	CDS	Y41D4A.4			WBcoding	5p	+	106	Y41D4A.4	WBcoding	5p	+	106	Y41D4A.6	WBcoding	5p	-	324	Y41D4A.4	WBcoding	3p	+	5469	Y41D4A.5	WBcoding	5p	-	7964	frag2486	LUncRNA	3p	-	43716	frag2485	LUncRNA	5p	-	56640	frag2484	LUncRNA	3p	+	68809	Y41D4B.36	WBsnoRNA
III	4282115	4282579	106.113	232	AG1201	RIT3M.1318			AGncRNA	5p	-	1525	R10E4.2	WBcoding	5p	-	2155	R10E4.3	WBcoding	3p	-	3487	R10E4.4	WBcoding	3p	-	5886	R10E4.2	WBcoding	3p	-	6155	R10E4.8	WBte	3p	-	15789	B0285.11	WBps	3p	-	68450	frag1893	LUncRNA	5p	+	75622	frag1894	LUncRNA
IV	3384570	3385034	106.11	232	AG1201	B0546.4			AGmRNA	5p	-	463	B0546.4	WBcoding	5p	-	658	B0546.1	WBcoding	5p	+	833	B0546.4	WBcoding	3p	-	1855	B0546.3	WBcoding	5p	-	1971	frag2573	LUncRNA	5p	-	27548	frag2574	LUncRNA	5p	+	38954	frag2575	LUncRNA	3p	-	39355	frag2576	LUncRNA
X	6296289	6296785	106.069	435	CDS	T07H6.2			WBcoding	3p	+	1437	T07H6.2	WBcoding	3p	+	1437	T07H6.1	WBcoding	5p	+	3380	T07H6.2	WBcoding	5p	+	3633	T07H6.5	WBcoding	5p	-	5028	T07H6.t2	WBtRNA	5p	-	4411	frag5703	LUncRNA	3p	+	5073	T07H6.t1	WBtRNA	3p	+	10368	frag5704	LUncRNA
X	16445746	16446210	105.789	232	AG1201	F38E9.5			AGmRNA	5p	+	8	F38E9.5	WBcoding	5p	+	147	F38E9.6	WBcoding	3p	+	5687	F38E9.4	WBcoding	5p	+	5892	F38E9.6	WBcoding	5p	+	8305	frag7150	LUncRNA	5p	-	37	F38E9.t1	WBtRNA	3p	+	4833	frag7149	LUncRNA	5p	-	4842	F38E9.t1	WBtRNA
II	11534685	11535149	105.635	232	AG1201	Y62F5A.9			AGmRNA	3p	-	158	Y62F5A.9	WBcoding	3p	-	184	Y62F5A.12	WBcoding	5p	-	500	Y62F5A.1	WBcoding	5p	-	1167	Y62F5A.9	WBcoding	5p	-	3834	Y62F5A.2	WBmiRNA	5p	+	2627	Y62F5A.11	WBsnoRNA	5p	-	2687	Y62F5A.2a	WBmiRNA	5p	+	2687	Y62F5A.2	WBmiRNA
II	14018113	14018577	105.597	232	ncRNA	frag1665			LUncRNA	3p	+	8	F01D5.10	WBcoding	3p	-	583	F01D5.9	WBcoding	5p	-	1455	F01D5.10	WBcoding	5p	-	2526	F01D5.8	WBcoding	3p	+	4595	frag1665	LUncRNA	3p	+	8	F01D5.12	WBsnoRNA	5p	-	22	frag1665	LUncRNA	5p	+	95	frag1664	LUncRNA
V	11504952	11505416	105.527	232	AG1201	C55A6.10			AGmRNA	5p	+	78	C55A6.10	WBcoding	5p	+	152	C55A6.1	WBcoding	5p	-	329	C55A6.12	WBcoding	5p	-	2075	C55A6.10	WBcoding	3p	+	3262	frag4206	LUncRNA	3p	-	1322	frag4205	LUncRNA	3p	+	2888	frag4204	LUncRNA	5p	-	2936	frag4205	LUncRNA
I	3986982	3987446	105.432	232	AG1201	F28H1.2			AGmRNA	5p	+	26	F28H1.3	WBcoding	3p	+	296	F28H1.2	WBcoding	5p	+	680	F28H1.3	WBcoding	5p	+	4040	F28H1.5	WBcoding	5p	-	7684	frag131	LUncRNA	5p	+	56340	frag132	LUncRNA	3p	-	56340	frag131	LUncRNA	3p	+	56400	frag132	LUncRNA
V	11521415	11521879	105.047	232	CDS	C55A6.9			WBcoding	5p	+	17	C55A6.9	WBcoding	5p	+	17	C55A6.11	WBcoding	3p	+	111	C55A6.7	WBcoding	5p	-	1181	C55A6.9	WBcoding	3p	+	1759	C55A6.8	WBps	5p	-	2963	frag4207	LUncRNA	3p	+	3448	C55A6.8	WBps	3p	-	3565	frag4208	LUncRNA
I	9953064	9953528	104.853	232	CDS	T24D1.1			WBcoding	3p	+	45	T24D1.1	WBcoding	3p	+	45	T24D1.2	WBcoding	3p	-	101	T24D1.5	WBcoding	3p	-	2846	T24D1.3	WBcoding	3p	-	5475	frag461	LUncRNA	5p	+	9404	frag460	LUncRNA	5p	-	10143	frag459	LUncRNA	3p	+	10550	frag458	LUncRNA
X	6286063	6286527	104.748	232	ncRNA	T07H6.t1			WBtRNA	5p	+	10	T07H6.5	WBcoding	3p	-	122	T07H6.4	WBcoding	5p	-	159	T07H6.3	WBcoding	3p	+	5312	T07H6.5	WBcoding	5p	-	5401	T07H6.t1	WBtRNA	5p	+	10	frag5703	LUncRNA	5p	+	5154	T07H6.t2	WBtRNA	3p	-	5947	frag5702	LUncRNA
X	14804591	14805055	104.595	232	ncRNA	F42D1.t1			WBtRNA	5p	+	15	F42D1.3	WBcoding	3p	+	535	F42D1.4	WBcoding	5p	+	2344	T04C10.4	WBcoding	3p	-	3954	F42D1.3	WBcoding	5p	+	4772	F42D1.t1	WBtRNA	5p	+	15	frag6908	LUncRNA	3p	+	6642	frag6906	LUncRNA	3p	+	9297	frag6907	LUncRNA
I	12995562	12996026	104.505	232	CDS	CC4.3			WBcoding	5p	+	2	CC4.3	WBcoding	5p	+	2	CC4.2	WBcoding	3p	+	332	ZK256.1	WBcoding	5p	+	8633	C47B2.9	WBcoding	3p	+	11775	frag642	LUncRNA	5p	-	39709	frag643	LUncRNA	3p	+	39709	frag642	LUncRNA	3p	-	39868	Y26D4A.15	WBps
II	9565993	9566457	104.353	232	ncRNA	frag1397			LUncRNA	5p	-	12	F35H8.4	WBcoding	5p	-	6340	F35H8.3	WBcoding	3p	+	6770	F35H8.2	WBcoding	3p	+	8792	F35H8.5	WBcoding	5p	+	9687	frag1397	LUncRNA	5p	-	12	F35H8.t1	WBtRNA	3p	+	29	frag1397	LUncRNA	3p	-	71	frag1398	LUncRNA
X	7323494	7323958	104.314	232	ncRNA	T08A9.t1			WBtRNA	5p	+	19	T08A9.13	WBcoding	5p	-	1357	T08A9.9	WBcoding	5p	-	3388	T08A9.3	WBcoding	5p	+	3833	T08A9.9	WBcoding	3p	-	3839	T08A9.t1	WBtRNA	5p	+	19	frag5891	LUncRNA	3p	-	28	T08A9.t1	WBtRNA	3p	+	52	frag5891	LUncRNA
V	20497475	20497939	104.153	232	CDS	Y38H6C.1			WBcoding	3p	-	177	Y38H6C.1	WBcoding	3p	-	177	B0250.5	WBcoding	3p	+	392	Y38H6C.1	WBcoding	5p	-	1335	Y38H6C.3	WBcoding	3p	-	2161	Y38H6C.6	WBte	3p	-	12774	Y38H6C.7	WBps	5p	+	15998	B0250.19	WBsnoRNA	3p	+	17605	frag4790	LUncRNA
IV	6480980	6481444	104.129	232	ncRNA	Y73B6BL.t1			WBtRNA	3p	+	10	Y73B6BL.1	WBcoding	5p	+	702	Y73B6BL.28	WBcoding	3p	-	1985	Y73B6BL.1	WBcoding	3p	+	5737	Y73B6BL.37	WBcoding	5p	+	6124	Y73B6BL.t1	WBtRNA	3p	+	10	frag2767	LUncRNA	5p	-	31	Y73B6BL.t1	WBtRNA	5p	+	62	frag2767	LUncRNA
IV	8428532	8428996	104.11	232	ncRNA	T26A8.6			WBsnoRNA	5p	-	38	T26A8.4	WBcoding	3p	-	184	T26A8.2	WBcoding	3p	+	265	T26A8.3	WBcoding	5p	-	2578	T26A8.4	WBcoding	5p	-	2718	T26A8.6	WBsnoRNA	5p	-	38	T26A8.5	WBps	3p	+	4631	linc-135	WBlnc	5p	+	24519	M116.3	WBte
X	9091303	9091767	104.101	232	ncRNA	frag6200			LUncRNA	3p	+	30	H08J11.2	WBcoding	5p	+	3990	C25A11.4	WBcoding	5p	+	6755	F47E1.5	WBcoding	3p	+	7455	F47E1.1	WBcoding	3p	+	13866	frag6200	LUncRNA	3p	+	30	H08J11.t3	WBtRNA	3p	-	34	H08J11.t2	WBtRNA	3p	+	210	frag6200	LUncRNA
III	8685742	8686206	104.064	232	AG1201	RIT3M.1724			AGmRNA	5p	-	32	B0303.3	WBcoding	3p	-	63	B0303.2	WBcoding	3p	+	426	B0523.5	WBcoding	5p	-	2362	B0303.3	WBcoding	5p	-	2422	B0523.t1	WBtRNA	5p	-	7487	frag2167	LUncRNA	3p	+	7493	B0523.t1	WBtRNA	3p	-	7558	frag2167	LUncRNA
IV	10935974	10936438	103.945	232	CDS	ZK593.6			WBcoding	5p	-	322	ZK593.6	WBcoding	5p	-	322	ZK593.8	WBcoding	5p	+	1227	ZK593.7	WBcoding	3p	+	2027	ZK593.6	WBcoding	3p	-	2036	ZK593.10	WBmiRNA	5p	+	3907	ZK593.10a	WBmiRNA	5p	+	3967	ZK593.10	WBmiRNA	3p	+	4003	frag3078	LUncRNA
III	5601897	5602361	103.716	232	ncRNA	frag1960			LUncRNA	3p	+	13	C05D2.6	WBcoding	5p	-	1485	C05D2.10	WBcoding	5p	-	2111	C05D2.5	WBcoding	5p	+	2288	F56D2.7	WBcoding	3p	+	3736	frag1960	LUncRNA	3p	+	13	frag1961	LUncRNA	3p	-	24	frag1960	LUncRNA	5p	+	134	frag1962	LUncRNA
IV	15049376	15049840	103.52	232	CDS	Y41E3.12			WBcoding	3p	-	229	Y41E3.12	WBcoding	3p	-	229	Y41E3.11	WBcoding	3p	+	357	Y41E3.12	WBcoding	5p	-	3731	Y41E3.19	WBcoding	5p	+	6521	frag3329	LUncRNA	3p	-	9814	frag3328	LUncRNA	5p	-	9824	frag3329	LUncRNA	5p	-	10038	Y41E3.464	WBsnoRNA
X	9238669	9239133	103.514	232	ncRNA	F18G5.t2			WBtRNA	3p	+	26	F18G5.4	WBcoding	5p	-	3263	C35B8.1	WBcoding	5p	-	4344	C35B8.2	WBcoding	5p	-	6885	F18G5.3	WBcoding	5p	+	8047	F18G5.t2	WBtRNA	3p	+	26	F18G5.t1	WBtRNA	3p	+	1079	frag6218	LUncRNA	5p	+	3037	frag6217	LUncRNA
V	11228668	11229132	103.492	232	CDS	T19B10.4			WBcoding	5p	-	215	T19B10.4	WBcoding	5p	-	215	T19B10.3	WBcoding	5p	-	2907	T19B10.5	WBcoding	5p	+	5753	T19B10.2	WBcoding	3p	+	6084	T19B10.4c	WBnc	5p	-	228	frag4128	LUncRNA	5p	+	935	T19B10.4c	WBnc	3p	-	2456	frag4129	LUncRNA
IV	15646564	15647028	103.466	232	AG1201	Y105C5A.1268			AGmRNA	5p	-	74	Y105C5A.1272	WBcoding	5p	+	164	Y105C5A.1268	WBcoding	5p	-	395	Y105C5A.1272	WBcoding	3p	+	484	Y105C5A.1268	WBcoding	3p	-	675	Y105C5A.14	WBps	3p	-	142	Y105C5A.1283	WBsnoRNA	3p	-	2379	Y105C5A.1271	WBps	3p	-	2999	Y105C5A.8b	WBnc
V	731334	731798	103.461	232	CDS	C05E4.14			WBcoding	3p	+	2714	C05E4.14	WBcoding	3p	+	2714	C05E4.10	WBcoding	3p	-	2855	C05E4.14	WBcoding	5p	+	3256	C05E4.9	WBcoding	5p	-	3462	C05E4.8	WBte	5p	+	8418	C05E4.5	WBps	5p	+	14832	R09E12.6	WBte	5p	+	34554	Y49C4A.7	WBps
IV	2497539	2498003	103.431	232	AG1201	Y69A2AR.16			AGmRNA	5p	+	2	Y69A2AR.17	WBcoding	5p	+	45	Y69A2AR.18	WBcoding	3p	+	89	Y69A2AR.21	WBcoding	5p	-	2598	Y69A2AR.19	WBcoding	3p	+	3627	frag2528	LUncRNA	5p	-	2505	Y69A2AR.20	WBte	5p	-	11402	frag2526	LUncRNA	3p	+	20182	frag2527	LUncRNA
I	6499537	6499709	103.338	116	AG1201	C55B7.4			AGmRNA	3p	+	83	C55B7.4	WBcoding	3p	+	92	C55B7.3	WBcoding	5p	+	190	C55B7.4	WBcoding	5p	+	2213	C55B7.10	WBcoding	3p	-	2656	frag249	LUncRNA	5p	-	16539	frag250	LUncRNA	5p	+	18745	frag251	LUncRNA	3p	-	25399	frag252	LUncRNA
X	11206876	11207340	103.226	232	AG1201	C34F6.4			AGmRNA	5p	-	19	C34F6.4	WBcoding	5p	-	82	C34F6.5	WBcoding	3p	-	315	C34F6.4	WBcoding	3p	-	3064	C34F6.11	WBcoding	5p	-	3183	frag6470	LUncRNA	5p	+	4400	frag6468	LUncRNA	3p	+	9317	frag6469	LUncRNA	5p	-	9317	frag6468	LUncRNA
IV	6556676	6557140	103.091	232	ncRNA	frag2772			LUncRNA	5p	-	15	C43G2.5	WBcoding	5p	+	311	C43G2.1	WBcoding	5p	-	1029	C43G2.4	WBcoding	5p	+	3817	C43G2.5	WBcoding	3p	+	4028	frag2772	LUncRNA	5p	-	15	C43G2.t1	WBtRNA	3p	+	18	frag2772	LUncRNA	3p	-	110	frag2773	LUncRNA
II	7529034	7529498	103.008	232	ncRNA	frag1216			LUncRNA	5p	+	55	ZK1290.5	WBcoding	5p	+	332	ZK1290.6	WBcoding	3p	+	1072	ZK1290.5	WBcoding	3p	+	1677	ZK1290.12	WBcoding	5p	+	1841	frag1216	LUncRNA	5p	+	55	frag1217	LUncRNA	5p	+	5229	C28F5.5	WBte	5p	-	11388	frag1215	LUncRNA
II	5104984	5105448	102.992	232	ncRNA	C04G6.12			WBsnoRNA	5p	-	6	C04G6.1	WBcoding	5p	+	1107	C04G6.11	WBcoding	5p	-	1391	C04G6.10	WBcoding	3p	+	2578	C04G6.7	WBcoding	5p	-	3442	C04G6.12	WBsnoRNA	5p	-	6	frag950	LUncRNA	3p	+	13933	frag951	LUncRNA	3p	-	17155	frag952	LUncRNA
III	8937458	8937922	102.914	232	ncRNA	ZK643.9			WBsnoRNA	5p	+	0	ZK643.1	WBcoding	3p	+	1021	ZK643.3	WBcoding	5p	+	7048	ZK643.1	WBcoding	5p	+	7731	ZK643.7	WBcoding	5p	-	11239	ZK643.9	WBsnoRNA	5p	+	0	ZK643.8b	WBnc	5p	+	24528	frag2179	LUncRNA	3p	-	24537	frag2180	LUncRNA
I	13297575	13298039	102.894	232	ncRNA	M01E5.7			WBsnRNA	5p	+	59	M01E5.6	WBcoding	3p	-	406	M01E5.5	WBcoding	3p	+	951	M01E5.6	WBcoding	5p	-	2897	T04D3.1	WBcoding	3p	-	4938	M01E5.7	WBsnRNA	5p	+	59	M01E5.t1	WBtRNA	5p	-	73	frag649	LUncRNA	3p	+	75	M01E5.t1	WBtRNA
IV	396318	396782	102.882	232	CDS	T07A9.9			WBcoding	3p	+	4	T07A9.9	WBcoding	3p	+	4	T07A9.8	WBcoding	5p	+	7	T07A9.9	WBcoding	5p	+	2670	T07A9.15	WBcoding	5p	-	3021	T07A9.17	WBmiRNA	5p	+	13212	Y66H1B.6	WBsnoRNA	5p	-	22947	frag2432	LUncRNA	5p	-	53104	frag2431	LUncRNA
III	9824387	9824851	102.837	232	CDS	ZK632.13			WBcoding	5p	-	46	ZK632.13	WBcoding	5p	-	46	ZK632.9	WBcoding	3p	-	167	ZK632.8	WBcoding	3p	+	572	ZK632.13	WBcoding	3p	-	625	frag2247	LUncRNA	5p	-	7241	ZK632.18	WBsnoRNA	5p	-	9081	frag2246	LUncRNA	3p	+	16937	K11H3.5b	WBnc
V	15551652	15552116	102.789	232	ncRNA	F28F8.t3			WBtRNA	5p	-	33	F28F8.1	WBcoding	3p	-	748	F21A3.5	WBcoding	3p	+	4818	F21A3.6	WBcoding	5p	-	7032	F28F8.1	WBcoding	5p	-	7244	F28F8.t3	WBtRNA	5p	-	33	frag4614	LUncRNA	3p	+	204	F28F8.t1	WBtRNA	3p	+	1210	F28F8.t2	WBtRNA
V	1868567	1869031	102.714	232	CDS	T10B5.6			WBcoding	5p	+	100	T10B5.6	WBcoding	5p	+	100	T10B5.3	WBcoding	5p	-	233	T10B5.6	WBcoding	3p	+	1750	T10B5.4	WBcoding	3p	-	1801	frag3421	LUncRNA	5p	+	3009	linc-137	WBlnc	5p	-	4810	frag3420	LUncRNA	3p	+	13128	Y32G9A.15	WBsnoRNA
II	11376491	11376955	102.495	232	CDS	C33B4.4			WBcoding	5p	-	516	C33B4.4	WBcoding	5p	-	516	C33B4.2	WBcoding	5p	-	4714	B0491.8	WBcoding	3p	+	6475	C33B4.5	WBcoding	5p	+	6540	frag1528	LUncRNA	3p	+	4659	frag1529	LUncRNA	5p	+	17005	frag1530	LUncRNA	3p	-	17034	frag1529	LUncRNA
X	14015652	14016116	102.387	232	ncRNA	C04C11.t1			WBtRNA	5p	+	9	C31E10.8	WBcoding	5p	-	3358	C04C11.1	WBcoding	5p	+	4391	C31E10.7	WBcoding	3p	+	12884	C31E10.8	WBcoding	3p	-	12934	C04C11.t1	WBtRNA	5p	+	9	frag6801	LUncRNA	3p	-	27	C04C11.t1	WBtRNA	3p	+	62	linc-5	WBlnc
III	13763478	13763942	102.381	232	CDS	K08E3.5			WBcoding	3p	-	253	K08E3.5	WBcoding	3p	-	253	K08E3.4	WBcoding	5p	-	1742	K08E3.5	WBcoding	5p	-	4283	K08E3.3	WBcoding	3p	+	4360	frag2419	LUncRNA	5p	+	6062	K08E3.11	WBsnoRNA	3p	-	6066	frag2419	LUncRNA	3p	+	6215	3R5.2	WBps
I	6212600	6213064	102.313	232	ncRNA	T08B2.13			WBsnoRNA	5p	-	6	T08B2.9	WBcoding	3p	-	844	T08B2.8	WBcoding	5p	-	943	T08B2.7	WBcoding	5p	-	1675	T08B2.9	WBcoding	5p	-	1756	T08B2.13	WBsnoRNA	5p	-	6	T08B2.t1	WBps	3p	-	9	frag230	LUncRNA	3p	+	85	T08B2.13	WBsnoRNA
III	9060170	9060634	102.223	232	AG1201	R107.7			AGmRNA	3p	+	205	R107.8	WBcoding	3p	-	237	R107.7	WBcoding	3p	+	296	R107.6	WBcoding	3p	+	1598	R107.5	WBcoding	5p	-	6694	frag2189	LUncRNA	5p	+	20790	frag2190	LUncRNA	5p	+	20975	frag2187	LUncRNA	5p	-	22579	frag2188	LUncRNA
IV	16415002	16415466	102.204	232	CDS	Y65A5A.2			WBcoding	3p	+	1417	Y65A5A.2	WBcoding	3p	+	1417	Y10G11A.90	WBcoding	5p	+	1852	Y65A5A.2	WBcoding	5p	+	3246	Y10G11A.1	WBcoding	5p	+	9384	Y65A5A.t4	WBtRNA	3p	+	14299	frag3362	LUncRNA	5p	-	15060	Y65A5A.t3	WBtRNA	3p	+	15064	frag3362	LUncRNA
X	5100975	5101439	102.072	232	CDS	C42D8.2			WBcoding	5p	+	206	C42D8.2	WBcoding	5p	+	206	C42D8.5	WBcoding	5p	-	4165	C42D8.2	WBcoding	3p	+	4935	C42D8.9	WBcoding	3p	-	5022	frag5425	LUncRNA	5p	-	1069	frag5424	LUncRNA	5p	-	2498	frag5422	LUncRNA	3p	+	3562	frag5423	LUncRNA
IV	4449866	4450330	102.016	232	CDS	R08C7.12			WBcoding	5p	+	50	R08C7.12	WBcoding	5p	+	50	R08C7.2	WBcoding	3p	+	209	R08C7.1	WBcoding	5p	+	1771	R08C7.2	WBcoding	5p	+	2776	R08C7.14	WBmiRNA	5p	+	674	R08C7.14a	WBmiRNA	5p	+	734	R08C7.14	WBmiRNA	3p	+	771	frag2608	LUncRNA
V	6559516	6559980	102.01	232	ncRNA	K04A8.t3			WBtRNA	5p	+	8	K04A8.3	WBcoding	3p	+	431	K04A8.9	WBcoding	3p	-	999	K04A8.8	WBcoding	5p	-	1455	K04A8.9	WBcoding	5p	-	1760	K04A8.t3	WBtRNA	5p	+	8	frag3676	LUncRNA	3p	-	3558	K04A8.7	WBte	5p	-	3902	K04A8.t2	WBtRNA
II	11223899	11224363	101.986	232	ncRNA	T06D8.11			WBsnoRNA	5p	+	13	T06D8.3	WBcoding	5p	+	1892	T06D8.2	WBcoding	5p	+	2484	T06D8.1	WBcoding	3p	+	3553	T06D8.5	WBcoding	3p	-	8561	T06D8.11	WBsnoRNA	5p	+	13	frag1506	LUncRNA	5p	-	64	frag1507	LUncRNA	3p	+	81	frag1506	LUncRNA
II	13834328	13834448	101.876	84	CDS	F08G2.6			WBcoding	3p	-	621	F08G2.6	WBcoding	3p	-	621	F08G2.5	WBcoding	5p	-	850	F08G2.6	WBcoding	5p	-	1181	F08G2.5	WBcoding	3p	-	1628	frag1639	LUncRNA	5p	+	1403	F08G2.9	WBsnRNA	3p	-	1453	frag1639	LUncRNA	3p	+	1609	F08G2.9	WBsnRNA
IV	8375354	8375818	101.841	232	AG1201	D2096.3			AGmRNA	3p	+	36	D2096.7	WBcoding	3p	-	134	D2096.3	WBcoding	3p	+	227	D2096.7	WBcoding	5p	-	2031	D2096.8	WBcoding	3p	-	2106	D2096.14	WBsnoRNA	3p	-	3221	M116.3	WBte	3p	-	25608	frag2956	LUncRNA	5p	-	34197	F17E9.14	WBps
II	11974401	11974865	101.714	232	AG1201	Y17G7B.21			AGmRNA	3p	-	887	Y17G7B.1	WBcoding	5p	-	1006	Y17G7B.21	WBcoding	3p	-	1270	W03C9.7	WBcoding	3p	+	2363	Y17G7B.1	WBcoding	3p	-	2384	W03C9.9	WBsnoRNA	3p	+	13738	W03C9.t1	WBtRNA	3p	+	15249	frag1582	LUncRNA	5p	-	15276	W03C9.t1	WBtRNA
X	8154332	8154796	101.713	232	ncRNA	F22F1.t2			WBtRNA	3p	+	87	F22F1.2	WBcoding	5p	-	3897	F22F1.1	WBcoding	5p	+	4541	F22F1.2	WBcoding	3p	-	5053	F22F1.1	WBcoding	3p	+	5473	F22F1.t2	WBtRNA	3p	+	87	frag6044	LUncRNA	3p	-	95	F22F1.t3	WBtRNA	5p	+	109	F22F1.t2	WBtRNA
V	16355806	16356270	101.708	232	AG1201	W08G11.4			AGmRNA	5p	+	1436	W08G11.4	WBcoding	5p	+	1463	W08G11.1	WBcoding	3p	+	6225	W08G11.5	WBcoding	5p	-	9552	W08G11.4	WBcoding	3p	+	10541	W08G11.6	WBsnoRNA	5p	+	14161	F57G8.t2	WBtRNA	3p	+	14207	W08G11.6	WBsnoRNA	3p	+	14297	frag4631	LUncRNA
X	13730177	13730641	101.62	232	ncRNA	frag6780			LUncRNA	5p	-	48	K11E4.4	WBcoding	5p	+	3180	K11E4.6	WBcoding	3p	+	4475	K11E4.3	WBcoding	5p	-	7561	K11E4.2	WBcoding	3p	+	11261	frag6780	LUncRNA	5p	-	48	K11E4.t5	WBtRNA	3p	+	49	frag6780	LUncRNA	3p	-	137	frag6781	LUncRNA
I	15040099	15040563	101.614	232	AG1201	F31C3.1			AGmRNA	3p	-	71	F31C3.1	WBcoding	3p	-	85	F31C3.2	WBcoding	3p	+	145	F31C3.1	WBcoding	5p	-	939	F31C3.3	WBcoding	3p	-	1090	F31C3.6b	WBnc	3p	-	13452	F31C3.10	WBrRNA	5p	+	19957	frag723	LUncRNA	3p	-	20515	F31C3.10	WBrRNA
X	6522584	6523048	101.586	232	CDS	F22A3.1			WBcoding	3p	+	1	F22A3.1	WBcoding	3p	+	1	F22A3.5	WBcoding	3p	-	70	F22A3.1	WBcoding	5p	+	3746	F22A3.5	WBcoding	5p	-	7295	frag5735	LUncRNA	3p	+	2570	frag5734	LUncRNA	5p	-	2634	frag5735	LUncRNA	5p	+	2764	frag5734	LUncRNA
I	9938281	9938745	101.566	232	CDS	Y106G6A.1			WBcoding	5p	-	222	Y106G6A.1	WBcoding	5p	-	222	Y106G6A.5	WBcoding	5p	-	2498	Y106G6A.2	WBcoding	5p	-	4232	Y106G6A.4	WBcoding	3p	+	6642	frag457	LUncRNA	5p	+	2452	frag458	LUncRNA	3p	-	3798	frag459	LUncRNA	5p	+	3798	frag458	LUncRNA
I	6846971	6847435	101.494	232	AG1201	RIT1M.781			AGncRNA	3p	-	60	H27M09.5	WBcoding	5p	-	250	H27M09.3	WBcoding	5p	+	307	H27M09.5	WBcoding	3p	-	2024	H27M09.4	WBcoding	3p	+	2068	H27M09.6	WBsnRNA	3p	-	65	H27M09.8	WBsnRNA	3p	-	67	frag274	LUncRNA	5p	+	70	H27M09.8	WBsnRNA
II	3439133	3439597	101.458	232	ncRNA	C16C8.t1			WBtRNA	3p	-	32	C16C8.17	WBcoding	5p	+	1465	C16C8.2	WBcoding	5p	-	2850	C16C8.17	WBcoding	3p	+	3083	C16C8.22	WBcoding	3p	-	3128	C16C8.t1	WBtRNA	3p	-	32	C16C8.t2	WBtRNA	5p	-	72	frag889	LUncRNA	3p	+	78	C16C8.t1	WBtRNA
V	11572829	11573293	101.452	232	CDS	H12C20.2			WBcoding	5p	-	12	H12C20.2	WBcoding	5p	-	12	H12C20.3	WBcoding	5p	+	359	H12C20.6	WBcoding	3p	+	747	H12C20.3	WBcoding	3p	+	2790	H12C20.6b	WBnc	3p	+	757	H12C20.4	WBps	5p	+	3552	F38B7.9	WBps	3p	+	11429	F43A11.8	WBsnoRNA
IV	6323628	6324092	101.451	232	AG1201	Y73B6BL.12			AGmRNA	5p	-	260	Y73B6BL.6	WBcoding	5p	+	308	Y73B6BL.29	WBcoding	3p	+	309	Y73B6BL.12	WBcoding	5p	-	2514	Y73B6BL.6	WBcoding	3p	+	2533	linc-29	WBlnc	5p	+	30140	frag2755	LUncRNA	3p	-	39273	frag2754	LUncRNA	3p	+	40515	frag2756	LUncRNA
I	2929433	2929897	101.403	232	CDS	Y71F9AM.6			WBcoding	3p	+	16	Y71F9AM.6	WBcoding	3p	+	16	Y71F9AM.5	WBcoding	5p	+	114	Y71F9AM.6	WBcoding	5p	+	1270	Y71F9AL.1	WBcoding	3p	+	1525	Y71F9AM.7	WBsnoRNA	5p	+	6122	Y71F9AL.23	WBmiRNA	3p	+	8374	Y71F9AL.3	WBte	3p	+	19667	frag102	LUncRNA
II	6587407	6587871	101.374	232	CDS	C56C10.7			WBcoding	5p	-	84	C56C10.7	WBcoding	5p	-	84	C56C10.8	WBcoding	3p	-	95	C56C10.3	WBcoding	5p	+	1619	C56C10.4	WBcoding	3p	+	3157	frag1139	LUncRNA	3p	-	1087	frag1140	LUncRNA	5p	+	1231	frag1139	LUncRNA	5p	-	1437	F18C5.7	WBte
IV	10933988	10934198	101.288	12	AG1201	RIT4M.2081			AGncRNA	5p	-	74	ZK593.6	WBcoding	3p	-	170	ZK593.7	WBcoding	3p	+	179	ZK593.5	WBcoding	5p	-	861	ZK593.6	WBcoding	5p	-	1884	ZK593.10	WBmiRNA	5p	+	6113	ZK593.10a	WBmiRNA	5p	+	6173	ZK593.10	WBmiRNA	3p	+	6209	frag3078	LUncRNA
X	8810872	8811336	101.258	232	CDS	R04E5.9			WBcoding	5p	-	122	R04E5.9	WBcoding	5p	-	122	R04E5.2	WBcoding	5p	+	1000	R04E5.9	WBcoding	3p	-	4375	R04E5.8	WBcoding	5p	-	5046	R04E5.t5	WBtRNA	3p	-	6943	frag6157	LUncRNA	5p	+	7409	R04E5.t4	WBtRNA	3p	-	7421	frag6157	LUncRNA
I	13310192	13310656	101	232	ncRNA	T04D3.t4			WBtRNA	5p	-	19	T04D3.8	WBcoding	3p	+	280	T04D3.3	WBcoding	3p	-	461	T04D3.2	WBcoding	3p	+	1649	T04D3.1	WBcoding	5p	-	6131	T04D3.t4	WBtRNA	5p	-	19	M01E5.7	WBsnRNA	3p	+	12450	M01E5.t1	WBtRNA	5p	-	12690	frag649	LUncRNA
X	8148909	8149373	100.999	232	ncRNA	F22F1.t1			WBtRNA	5p	+	34	F22F1.2	WBcoding	3p	-	370	C02B8.1	WBcoding	3p	+	602	F22F1.2	WBcoding	5p	-	1526	C02B8.2	WBcoding	3p	+	4163	F22F1.t1	WBtRNA	5p	+	34	frag6041	LUncRNA	5p	-	227	frag6042	LUncRNA	5p	+	3322	F22F1.t9	WBtRNA
IV	6206364	6206828	100.999	232	CDS	C49A9.10			WBcoding	5p	-	91	C49A9.10	WBcoding	5p	-	91	C49A9.8	WBcoding	3p	-	223	C49A9.10	WBcoding	3p	-	817	C49A9.7	WBcoding	3p	+	904	frag2752	LUncRNA	5p	-	2356	frag2751	LUncRNA	3p	+	24065	frag2749	LUncRNA	3p	+	28988	frag2750	LUncRNA
III	5172378	5172842	100.989	232	CDS	K10D2.5			WBcoding	5p	+	86	K10D2.5	WBcoding	5p	+	86	T10F2.4	WBcoding	5p	-	602	K10D2.5	WBcoding	3p	+	687	K10D2.4	WBcoding	5p	+	788	K10D2.10	WBsnoRNA	5p	+	8016	Y54H5A.5	WBps	3p	+	15763	F54D8.9	WBte	3p	+	73948	F54D8.5	WBte
III	1142785	1143249	100.863	232	AG1201	Y71D11A.2			AGmRNA	5p	+	33	Y71D11A.2	WBcoding	5p	+	35	Y71D11A.3	WBcoding	3p	+	106	Y71D11A.2	WBcoding	3p	+	2193	Y71D11A.5	WBcoding	5p	-	7002	frag1754	LUncRNA	3p	-	1151	frag1755	LUncRNA	3p	-	16532	Y71D11A.4	WBte	5p	-	19043	frag1756	LUncRNA
I	378799	379263	100.775	232	AG1201	R119.4			AGmRNA	3p	-	43	R119.4	WBcoding	3p	-	45	R119.3	WBcoding	5p	-	47	R119.4	WBcoding	5p	-	2876	R119.6	WBcoding	5p	+	3805	T13E5.1	WBsnoRNA	5p	-	115413	frag5	LUncRNA	5p	+	132989	Y48G1BM.2	WBps	3p	+	133617	frag6	LUncRNA
I	10927250	10927714	100.735	232	ncRNA	frag522			LUncRNA	3p	+	2	F49D11.10	WBcoding	3p	-	603	F49D11.8	WBcoding	5p	-	1736	F49D11.7	WBcoding	5p	-	3590	F49D11.2	WBcoding	3p	+	4005	frag522	LUncRNA	3p	+	2	F49D11.t2	WBtRNA	5p	-	5	frag522	LUncRNA	5p	+	90	frag523	LUncRNA
I	852006	852470	100.676	232	AG1201	Y95B8A.8			AGmRNA	5p	+	1205	Y95B8A.8	WBcoding	5p	+	1216	ZC123.4	WBcoding	5p	-	5472	ZC123.1	WBcoding	3p	+	10488	ZC123.4	WBcoding	3p	-	10489	frag29	LUncRNA	3p	+	5745	frag28	LUncRNA	3p	+	17771	frag27	LUncRNA	3p	+	35930	frag26	LUncRNA
X	16205704	16206168	100.597	232	ncRNA	R11.6			WBmiRNA	5p	+	1821	R11.4	WBcoding	3p	-	4312	R11.3	WBcoding	5p	-	6076	F23A7.4	WBcoding	5p	+	6598	F23A7.8	WBcoding	5p	+	7365	R11.6	WBmiRNA	5p	+	1821	R11.6a	WBmiRNA	5p	+	1821	R11.6b	WBmiRNA	5p	+	1859	R11.6	WBmiRNA
III	7977149	7977613	100.54	232	CDS	F54H12.1			WBcoding	3p	+	121	F54H12.1	WBcoding	3p	+	121	C06G4.4	WBcoding	3p	-	230	C06G4.2	WBcoding	5p	+	3621	F54H12.1	WBcoding	5p	+	3729	frag2096	LUncRNA	5p	+	1019	C06G4.t1	WBtRNA	3p	-	1025	frag2096	LUncRNA	3p	+	1093	C06G4.t1	WBtRNA
II	11149721	11150185	100.498	232	AG1201	F40F8.7			AGmRNA	3p	-	290	F40F8.7	WBcoding	3p	-	324	F40F8.8	WBcoding	3p	+	370	F40F8.7	WBcoding	5p	-	2589	F40F8.8	WBcoding	5p	+	7260	frag1492	LUncRNA	3p	+	2618	frag1493	LUncRNA	5p	-	2689	frag1492	LUncRNA	5p	+	2842	frag1494	LUncRNA
X	7068255	7068719	100.482	232	CDS	B0403.4			WBcoding	5p	-	32	B0403.4	WBcoding	5p	-	32	B0403.6	WBcoding	3p	-	2859	B0403.3	WBcoding	5p	-	5201	B0403.6	WBcoding	5p	-	6806	B0403.1	WBte	5p	+	351	frag5849	LUncRNA	3p	+	630	B0403.1	WBte	3p	+	1259	frag5848	LUncRNA
X	9622495	9622959	100.482	232	ncRNA	C11E4.t1			WBtRNA	3p	-	40	C11E4.8	WBcoding	5p	+	520	F34H10.1	WBcoding	5p	+	3351	C11E4.7	WBcoding	3p	+	3691	F34H10.1	WBcoding	3p	+	4065	C11E4.t1	WBtRNA	3p	-	40	F34H10.9	WBps	5p	+	8473	frag6248	LUncRNA	3p	+	12533	frag6249	LUncRNA
X	16796706	16797170	100.214	232	ncRNA	frag7194			LUncRNA	3p	-	92	T01C8.1	WBcoding	5p	+	924	T01C8.5	WBcoding	5p	-	3874	T01C8.7	WBcoding	3p	-	6357	T01C8.1	WBcoding	3p	+	6361	frag7194	LUncRNA	3p	-	92	frag7193	LUncRNA	3p	+	4497	frag7192	LUncRNA	3p	+	4906	frag7195	LUncRNA
X	992957	993421	100.198	232	AG1201	C09E10.2			AGmRNA	5p	-	392	C09E10.2	WBcoding	5p	-	1957	C44C1.1	WBcoding	3p	+	10163	F55A4.10	WBcoding	5p	+	11145	C44C1.1	WBcoding	5p	+	12416	frag4858	LUncRNA	5p	+	25507	frag4859	LUncRNA	3p	-	25507	frag4858	LUncRNA	3p	+	25651	frag4859	LUncRNA
V	7432670	7433134	100.085	232	ncRNA	F18E3.9			WBps	3p	+	239	F18E3.7	WBcoding	3p	-	480	F18E3.6	WBcoding	5p	-	1805	F18E3.7	WBcoding	5p	-	2113	F25E5.8	WBcoding	5p	+	2492	F18E3.9	WBps	3p	+	239	F18E3.3	WBps	5p	-	9984	F25E5.15	WBps	3p	-	25331	R13D7.9	WBps
V	11076270	11076734	100.061	232	AG1201	RIT5M.2620			AGncRNA	5p	-	135	T04C12.5	WBcoding	3p	-	217	T04C12.4	WBcoding	5p	-	2022	T04C12.6	WBcoding	5p	+	2647	T04C12.4	WBcoding	3p	-	4836	frag4079	LUncRNA	5p	-	731	frag4080	LUncRNA	3p	+	731	frag4079	LUncRNA	3p	-	1096	frag4081	LUncRNA
V	6246523	6246987	100.011	232	ncRNA	frag3603			LUncRNA	5p	-	32	K08B12.2	WBcoding	3p	+	5681	K08B12.3	WBcoding	3p	+	9101	K08B12.5	WBcoding	3p	-	10629	K08B12.3	WBcoding	5p	+	11598	frag3603	LUncRNA	5p	-	32	frag3604	LUncRNA	3p	+	32	frag3603	LUncRNA	3p	-	362	frag3605	LUncRNA
IV	322434	322898	99.9237	232	ncRNA	K02D7.t1			WBtRNA	3p	-	34	K02D7.6	WBcoding	5p	-	356	K02D7.4	WBcoding	5p	-	2090	K02D7.3	WBcoding	3p	-	2770	F18F11.5	WBcoding	5p	+	5349	K02D7.t1	WBtRNA	3p	-	34	frag2431	LUncRNA	5p	+	43	frag2430	LUncRNA	3p	+	7904	frag2432	LUncRNA
III	3389358	3389822	99.7205	232	ncRNA	C56G7.t1			WBtRNA	3p	+	9	C56G7.3	WBcoding	5p	+	321	C56G7.2	WBcoding	5p	-	370	C56G7.1	WBcoding	3p	-	2412	C56G7.2	WBcoding	3p	-	2691	C56G7.t1	WBtRNA	3p	+	9	frag1850	LUncRNA	5p	-	25	C56G7.t1	WBtRNA	5p	+	63	frag1850	LUncRNA
III	5953242	5953706	99.7205	232	CDS	F25B5.7			WBcoding	3p	-	3	F25B5.7	WBcoding	3p	-	3	F25B5.3	WBcoding	3p	+	49	F25B5.7	WBcoding	5p	-	4723	F25B5.6	WBcoding	5p	-	4810	frag1982	LUncRNA	5p	+	11061	frag1983	LUncRNA	3p	-	11070	frag1982	LUncRNA	3p	+	11183	frag1983	LUncRNA
I	8109076	8109540	99.7018	232	CDS	C09H6.1			WBcoding	3p	+	86	C09H6.1	WBcoding	3p	+	86	C09H6.2	WBcoding	3p	-	430	C09H6.1	WBcoding	5p	+	5712	C09H6.2	WBcoding	5p	-	10001	T28B8.11	WBsnoRNA	5p	+	26527	frag323	LUncRNA	5p	+	51212	frag324	LUncRNA	3p	-	51212	frag323	LUncRNA
III	10325197	10325661	99.6891	232	AG1201	T07C4.9			AGmRNA	3p	-	10	T07C4.9	WBcoding	3p	-	113	T07C4.10	WBcoding	3p	+	132	T07C4.9	WBcoding	5p	-	4899	T07A5.6	WBcoding	3p	+	5499	T07C4.11b	WBnc	3p	-	7003	frag2287	LUncRNA	5p	-	28196	frag2288	LUncRNA	3p	-	55303	frag2289	LUncRNA
IV	7983792	7984256	99.6625	232	CDS	F57H12.1			WBcoding	3p	+	136	F57H12.1	WBcoding	3p	+	136	F57H12.7	WBcoding	3p	-	174	F57H12.1	WBcoding	5p	+	1512	F57H12.2	WBcoding	3p	+	2034	frag2925	LUncRNA	5p	-	1689	frag2926	LUncRNA	5p	+	18414	frag2927	LUncRNA	3p	-	18424	frag2926	LUncRNA
X	12367370	12367834	99.6033	232	ncRNA	F19H6.t1			WBtRNA	3p	-	28	F19H6.4	WBcoding	3p	+	407	F19H6.3	WBcoding	3p	-	782	F19H6.4	WBcoding	5p	+	1982	F19H6.5	WBcoding	5p	-	2766	F19H6.t1	WBtRNA	3p	-	28	frag6617	LUncRNA	5p	+	2110	F42F12.13	WBps	5p	-	13902	F42F12.t1	WBtRNA
I	5379696	5380160	99.4435	232	CDS	C24A11.2			WBcoding	5p	+	235	C24A11.2	WBcoding	5p	+	235	F55A12.9	WBcoding	5p	-	4583	C24A11.5	WBcoding	3p	-	4714	F55A12.9	WBcoding	3p	-	7074	frag188	LUncRNA	5p	-	21418	frag187	LUncRNA	5p	-	21632	frag186	LUncRNA	5p	-	22140	anr-38	WBanr
IV	10252320	10252784	99.3713	232	CDS	F01G10.8			WBcoding	5p	+	1928	F01G10.8	WBcoding	5p	+	1928	F01G10.10	WBcoding	3p	+	2667	F01G10.9	WBcoding	3p	-	3181	F01G10.8	WBcoding	3p	+	3270	linc-119	WBlnc	3p	+	15894	F01G10.11	WBps	5p	-	19259	frag3054	LUncRNA	3p	+	24803	frag3053	LUncRNA
X	16612385	16612849	99.3204	232	AG1201	RIT6P.1559			AGncRNA	3p	+	378	C06G1.4	WBcoding	5p	+	759	F59C12.3	WBcoding	5p	-	3166	C06G1.4	WBcoding	3p	+	4173	C06G1.2	WBcoding	5p	+	9124	frag7173	LUncRNA	3p	-	3170	frag7172	LUncRNA	3p	+	3826	C06G1.t4	WBtRNA	3p	-	5202	frag7174	LUncRNA
III	12250333	12250797	99.1553	232	CDS	Y75B8A.23			WBcoding	5p	+	37	Y75B8A.23	WBcoding	5p	+	37	Y75B8A.22	WBcoding	5p	-	502	Y75B8A.24	WBcoding	3p	-	826	Y75B8A.22	WBcoding	3p	-	10299	Y75B8A.38	WBsnRNA	3p	+	91	frag2381	LUncRNA	5p	-	113	Y75B8A.38	WBsnRNA	5p	+	201	frag2381	LUncRNA
III	12598814	12599278	99.0729	232	AG1201	Y111B2A.11			AGmRNA	3p	-	298	Y111B2A.11	WBcoding	3p	-	483	Y111B2A.10	WBcoding	5p	-	550	Y111B2A.11	WBcoding	5p	-	9320	Y111B2A.12	WBcoding	5p	+	10140	frag2391	LUncRNA	5p	+	43711	frag2390	LUncRNA	5p	-	49277	frag2389	LUncRNA	3p	+	49285	frag2390	LUncRNA
II	11345539	11346003	99.0414	232	AG1201	B0491.5			AGmRNA	5p	-	66	B0491.5	WBcoding	5p	-	92	B0491.6	WBcoding	3p	-	110	B0491.5	WBcoding	3p	-	2119	B0491.6	WBcoding	5p	-	2122	B0491.t1	WBtRNA	3p	+	11256	frag1526	LUncRNA	5p	-	11270	B0491.t1	WBtRNA	5p	+	11327	frag1526	LUncRNA
III	9462615	9463079	99.006	232	CDS	B0464.5			WBcoding	3p	+	29	B0464.5	WBcoding	3p	+	29	B0464.6	WBcoding	3p	-	53	B0464.9	WBcoding	5p	+	2842	B0464.6	WBcoding	5p	-	3034	F54C8.10	WBsnRNA	3p	+	13261	F54C8.9	WBsnRNA	5p	-	15072	frag2222	LUncRNA	3p	+	15087	F54C8.9	WBsnRNA
V	5049408	5049872	98.9205	232	CDS	K11D12.2			WBcoding	5p	+	101	K11D12.2	WBcoding	5p	+	101	K11D12.12	WBcoding	5p	+	2618	K11D12.9	WBcoding	5p	-	3452	K11D12.12	WBcoding	3p	+	3837	frag3477	LUncRNA	3p	-	12678	frag3478	LUncRNA	5p	+	16757	frag3479	LUncRNA	3p	-	16757	frag3478	LUncRNA
II	13460560	13461024	98.8973	232	CDS	E01G4.3			WBcoding	3p	-	129	E01G4.3	WBcoding	3p	-	129	E01G4.4	WBcoding	5p	-	220	E01G4.3	WBcoding	5p	-	8740	E01G4.5	WBcoding	5p	+	11569	E01G4.9	WBmiRNA	3p	-	894	frag1625	LUncRNA	3p	+	16428	E01G4.7	WBps	5p	+	16609	frag1626	LUncRNA
III	7329229	7329693	98.8244	232	CDS	F56C9.11			WBcoding	5p	-	83	F56C9.11	WBcoding	5p	-	83	F56C9.10	WBcoding	3p	-	195	F56C9.11	WBcoding	3p	-	4589	F56C9.10	WBcoding	5p	-	5603	F56C9.2	WBte	3p	+	701	F56C9.12	WBsnoRNA	5p	+	8367	frag2066	LUncRNA	5p	+	44630	B0361.12	WBmiRNA
II	10551909	10552373	98.8101	232	CDS	R166.5			WBcoding	5p	-	2843	R166.5	WBcoding	5p	-	2843	C06A1.1	WBcoding	3p	-	7817	R166.5	WBcoding	3p	-	7991	R166.4	WBcoding	5p	-	10203	R166.10	WBsnoRNA	3p	-	3050	R166.7	WBsnoRNA	5p	-	6872	C06A1.8	WBsnoRNA	3p	-	8516	C06A1.9	WBsnoRNA
I	14104359	14104823	98.8059	232	AG1201	Y63D3A.5			AGmRNA	3p	+	120	Y63D3A.5	WBcoding	3p	+	128	Y63D3A.6	WBcoding	3p	-	174	Y63D3A.5	WBcoding	5p	+	3326	Y63D3A.4	WBcoding	5p	-	3520	frag683	LUncRNA	3p	+	12297	Y63D3A.11	WBps	5p	-	17918	frag681	LUncRNA	3p	+	29443	frag682	LUncRNA
X	3793373	3793837	98.7943	232	ncRNA	F35A5.t1			WBtRNA	5p	-	15	F35A5.5	WBcoding	3p	-	291	F35A5.4	WBcoding	5p	-	806	F35A5.5	WBcoding	5p	-	1774	F35A5.4	WBcoding	3p	-	3864	F35A5.t1	WBtRNA	5p	-	15	frag5183	LUncRNA	3p	+	20	F35A5.t1	WBtRNA	3p	-	57	frag5183	LUncRNA
III	13692471	13692935	98.6573	232	AG1201	ZK520.5			AGmRNA	5p	+	72	ZK520.5	WBcoding	5p	+	110	ZK520.4	WBcoding	3p	+	216	ZK520.5	WBcoding	3p	+	1007	ZK520.4	WBcoding	5p	+	5605	frag2414	LUncRNA	5p	-	24033	frag2415	LUncRNA	3p	-	28623	frag2413	LUncRNA	3p	+	30961	ZK525.3	WBmiRNA
II	11974624	11975088	98.6125	232	CDS	Y17G7B.21			WBcoding	3p	-	1047	Y17G7B.21	WBcoding	3p	-	1047	Y17G7B.1	WBcoding	5p	-	1229	W03C9.7	WBcoding	3p	+	2586	Y17G7B.1	WBcoding	3p	-	2607	W03C9.9	WBsnoRNA	3p	+	13961	W03C9.t1	WBtRNA	3p	+	15472	frag1582	LUncRNA	5p	-	15499	W03C9.t1	WBtRNA
IV	15025399	15025863	98.5963	232	AG1201	Y41E3.9			AGmRNA	5p	+	13	Y41E3.9	WBcoding	5p	+	47	Y41E3.7	WBcoding	3p	+	146	Y41E3.8	WBcoding	3p	-	2691	Y41E3.9	WBcoding	3p	+	11373	Y41E3.464	WBsnoRNA	3p	-	3784	frag3327	LUncRNA	3p	+	13215	Y41E3.214	WBmiRNA	5p	-	13244	Y41E3.214a	WBmiRNA
IV	9322490	9322954	98.5877	232	CDS	F49C12.13			WBcoding	3p	+	211	F49C12.13	WBcoding	3p	+	211	F49C12.14	WBcoding	3p	-	250	F49C12.13	WBcoding	5p	+	940	F49C12.12	WBcoding	5p	-	1339	T20D3.12	WBsnRNA	3p	-	11890	T20D3.13	WBsnRNA	5p	+	11967	T20D3.12	WBsnRNA	5p	-	11982	T20D3.13	WBsnRNA
V	1151486	1151950	98.5375	232	ncRNA	linc-128			WBlnc	5p	+	811	T21H3.3	WBcoding	5p	+	4552	T21H3.4	WBcoding	3p	+	5225	T21H3.3	WBcoding	3p	+	6043	T21H3.5	WBcoding	3p	-	6534	linc-128	WBlnc	5p	+	811	frag3399	LUncRNA	5p	-	10884	frag3400	LUncRNA	3p	-	12323	frag3401	LUncRNA
III	1600640	1601104	98.5076	232	AG1201	Y22D7AL.8			AGmRNA	5p	-	257	Y22D7AL.6	WBcoding	5p	+	4104	Y22D7AL.9	WBcoding	3p	-	5964	Y22D7AL.6	WBcoding	3p	+	5970	Y22D7AL.8	WBcoding	5p	-	11478	frag1779	LUncRNA	3p	-	3697	Y22D7AL.t3	WBtRNA	5p	+	3701	frag1779	LUncRNA	5p	-	3781	Y22D7AL.t4	WBtRNA
V	10476950	10477414	98.4727	232	CDS	F22E12.4			WBcoding	3p	+	253	F22E12.4	WBcoding	3p	+	253	Y32F6B.3	WBcoding	5p	+	1385	Y32F6B.1	WBcoding	3p	-	3741	Y32F6B.3	WBcoding	3p	+	3760	frag3973	LUncRNA	3p	-	937	frag3974	LUncRNA	3p	-	2004	frag3972	LUncRNA	5p	-	6088	frag3971	LUncRNA
III	5013785	5014249	98.4577	232	AG1201	RIT3P.1655			AGmRNA	3p	+	750	R144.7	WBcoding	5p	-	3644	R144.4	WBcoding	5p	+	4595	R144.11	WBcoding	5p	-	5220	R144.4	WBcoding	3p	+	7055	R144.18	WBsnoRNA	5p	-	3988	linc-2	WBlnc	5p	+	10828	frag1952	LUncRNA	3p	-	17617	frag1951	LUncRNA
V	10466478	10466942	98.4531	232	ncRNA	frag3970			LUncRNA	5p	-	86	F22E12.4	WBcoding	5p	+	1678	F22E12.2	WBcoding	3p	+	2073	F22E12.3	WBcoding	5p	-	3463	F22E12.2	WBcoding	5p	+	4451	frag3970	LUncRNA	5p	-	86	frag3969	LUncRNA	3p	+	97	frag3971	LUncRNA	3p	-	111	frag3970	LUncRNA
V	2600540	2601004	98.3664	232	CDS	F53E10.6			WBcoding	3p	-	918	F53E10.6	WBcoding	3p	-	918	F53E10.5	WBcoding	5p	-	1844	F53E10.6	WBcoding	5p	-	2291	F53E10.3	WBcoding	5p	+	4067	frag3433	LUncRNA	5p	+	18370	frag3434	LUncRNA	5p	+	22855	frag3435	LUncRNA	3p	-	22855	frag3434	LUncRNA
III	698775	699239	98.293	232	ncRNA	C24A1.8			WBsnoRNA	3p	+	188	C24A1.3	WBcoding	5p	-	2556	W02B3.7	WBcoding	5p	-	6979	W02B3.6	WBcoding	5p	-	8265	C24A1.2	WBcoding	5p	+	10273	C24A1.8	WBsnoRNA	3p	+	188	C24A1.4	WBte	3p	-	1507	frag1740	LUncRNA	3p	-	7160	frag1741	LUncRNA
III	12978667	12979131	98.2552	232	AG1201	ZK1010.3			AGmRNA	5p	+	75	ZK1010.3	WBcoding	5p	+	81	ZK1010.1	WBcoding	5p	-	471	ZK1010.2	WBcoding	5p	-	1138	ZK1010.3	WBcoding	3p	+	1164	frag2395	LUncRNA	3p	-	4633	ZK1010.t1	WBtRNA	5p	+	30423	frag2396	LUncRNA	5p	+	37088	F14F7.t1	WBtRNA
II	7319497	7319961	98.2004	232	AG1201	F21D12.3			AGmRNA	3p	-	115	F21D12.3	WBcoding	3p	-	140	F21D12.2	WBcoding	3p	+	617	F21D12.3	WBcoding	5p	-	3142	F45E12.6	WBcoding	5p	-	5589	linc-107	WBlnc	5p	-	31957	linc-169	WBlnc	5p	+	52012	F43E2.12	WBps	5p	+	52037	linc-169	WBlnc
X	10148327	10148791	98.1434	232	ncRNA	F09B9.t2			WBtRNA	3p	-	31	F09B9.2	WBcoding	5p	+	1726	F09B9.5	WBcoding	5p	+	6205	F09B9.1	WBcoding	5p	-	6605	F09B9.5	WBcoding	3p	+	8238	F09B9.t2	WBtRNA	3p	-	31	frag6316	LUncRNA	3p	-	1852	frag6315	LUncRNA	5p	-	3388	F09B9.t1	WBtRNA
X	4606235	4606699	98.1315	232	ncRNA	frag5357			LUncRNA	3p	-	11	T13H2.5	WBcoding	5p	-	564	T13H2.4	WBcoding	3p	-	4432	T13H2.5	WBcoding	3p	-	10497	T13H2.4	WBcoding	5p	-	13929	frag5357	LUncRNA	3p	-	11	frag5358	LUncRNA	5p	+	16	frag5357	LUncRNA	5p	-	165	frag5358	LUncRNA
X	11645374	11645838	98.0403	232	ncRNA	T04F8.t1			WBtRNA	5p	+	10	Y71H9A.3	WBcoding	5p	+	1530	T04F8.8	WBcoding	5p	+	1773	T04F8.4	WBcoding	3p	-	2685	T04F8.2	WBcoding	3p	-	7887	T04F8.t1	WBtRNA	5p	+	10	frag6521	LUncRNA	3p	-	11	T04F8.t1	WBtRNA	3p	+	82	frag6520	LUncRNA
I	7656891	7657078	97.9662	94	CDS	F26A3.4			WBcoding	3p	-	82	F26A3.4	WBcoding	3p	-	82	F26A3.3	WBcoding	5p	-	653	F26A3.4	WBcoding	5p	-	1304	F26A3.3	WBcoding	3p	-	6571	F26A3.8c	WBnc	5p	-	12767	frag307	LUncRNA	5p	+	14541	T23G11.6d	WBnc	3p	-	28338	T23G11.12	WBsnoRNA
II	12677974	12678438	97.9644	232	ncRNA	frag1605			LUncRNA	3p	-	10	Y38E10A.22	WBcoding	5p	-	477	Y38E10A.24	WBcoding	5p	+	750	Y46G5A.2	WBcoding	5p	+	1679	Y38E10A.22	WBcoding	3p	-	5067	frag1605	LUncRNA	3p	-	10	Y38E10A.t1	WBtRNA	5p	+	39	frag1605	LUncRNA	5p	-	93	Y38E10A.t1	WBtRNA
V	5329813	5330277	97.9469	232	ncRNA	frag3491			LUncRNA	3p	+	22	C10G8.1	WBcoding	5p	+	1206	C10G8.8	WBcoding	5p	-	1591	C10G8.1	WBcoding	3p	+	2994	T09D3.2	WBcoding	5p	+	4827	frag3491	LUncRNA	3p	+	22	C10G8.t1	WBtRNA	3p	-	78	frag3491	LUncRNA	5p	+	109	C10G8.t1	WBtRNA
III	10624510	10624974	97.9333	232	ncRNA	Y39A1A.t1			WBtRNA	5p	-	28	Y39A1A.8	WBcoding	3p	-	1093	Y39A1A.23	WBcoding	3p	+	1542	Y39A1A.7	WBcoding	5p	-	3472	Y39A1A.8	WBcoding	5p	-	3585	Y39A1A.t1	WBtRNA	5p	-	28	frag2301	LUncRNA	3p	+	43	Y39A1A.t1	WBtRNA	3p	-	99	frag2301	LUncRNA
X	11605915	11606379	97.6437	232	ncRNA	frag6514			LUncRNA	5p	-	52	F52D10.3	WBcoding	5p	-	793	F52D10.4	WBcoding	5p	+	11248	F52D10.5	WBcoding	3p	-	13833	F52D10.2	WBcoding	5p	-	14495	frag6514	LUncRNA	5p	-	52	frag6513	LUncRNA	5p	-	236	frag6511	LUncRNA	5p	-	446	frag6512	LUncRNA
IV	10342063	10342527	97.6184	232	AG1201	RIT4M.1622			AGncRNA	3p	-	2517	K11E8.1	WBcoding	5p	-	7901	Y43C5B.2	WBcoding	3p	-	9115	Y43C5B.3	WBcoding	5p	+	10852	R11A8.1	WBcoding	3p	-	12807	R09E10.9	WBps	5p	-	24940	R09E10.t1	WBtRNA	5p	-	31015	frag3057	LUncRNA	3p	+	31015	R09E10.t1	WBtRNA
X	3111642	3112106	97.5527	232	AG1201	RIT6P.461			AGmRNA	5p	+	183	K10B3.7	WBcoding	3p	-	199	K10B3.6	WBcoding	5p	-	1254	K10B3.7	WBcoding	5p	-	1498	K10B3.8	WBcoding	3p	-	1550	frag5076	LUncRNA	5p	-	13820	frag5075	LUncRNA	3p	+	17317	K10B3.2	WBte	5p	+	17405	frag5075	LUncRNA
V	16338353	16338817	97.5283	232	ncRNA	F57G8.t1			WBtRNA	3p	+	15	F57G8.4	WBcoding	3p	+	328	F57G8.5	WBcoding	5p	+	419	F57G8.4	WBcoding	5p	+	1979	F57G8.5	WBcoding	3p	+	2929	F57G8.t1	WBtRNA	3p	+	15	frag4630	LUncRNA	5p	-	151	F57G8.t4	WBtRNA	5p	-	163	frag4630	LUncRNA
X	11643688	11644152	97.4924	232	AG1201	Y71H9A.3			AGmRNA	5p	+	37	Y71H9A.3	WBcoding	5p	+	156	T04F8.8	WBcoding	5p	+	3459	T04F8.4	WBcoding	3p	-	4371	Y71H9A.2	WBcoding	3p	+	7479	frag6520	LUncRNA	5p	-	106	frag6521	LUncRNA	3p	-	1675	T04F8.t1	WBtRNA	5p	+	1696	frag6521	LUncRNA
X	593298	593762	97.4825	232	CDS	F13C5.2			WBcoding	5p	+	423	F13C5.2	WBcoding	5p	+	423	F13C5.3	WBcoding	3p	-	2784	F57C12.5	WBcoding	5p	-	6047	F13C5.1	WBcoding	5p	+	8642	frag4833	LUncRNA	5p	+	4766	frag4834	LUncRNA	3p	-	4775	frag4833	LUncRNA	3p	+	4871	frag4834	LUncRNA
II	8075219	8075683	97.4304	232	ncRNA	K02C4.8			WBsnoRNA	5p	+	6	K02C4.2	WBcoding	5p	+	257	T05H10.7	WBcoding	5p	-	2131	K02C4.5	WBcoding	5p	+	2954	K02C4.3	WBcoding	3p	-	5286	K02C4.8	WBsnoRNA	5p	+	6	K02C4.7	WBsnoRNA	5p	+	16206	frag1299	LUncRNA	5p	+	18662	frag1300	LUncRNA
X	7500921	7501385	97.2983	232	CDS	F48E3.6			WBcoding	3p	-	38	F48E3.6	WBcoding	3p	-	38	F48E3.3	WBcoding	5p	-	214	F48E3.6	WBcoding	5p	-	1434	F48E3.7	WBcoding	3p	-	2625	frag5928	LUncRNA	5p	+	4983	frag5929	LUncRNA	5p	+	5391	F48E3.t1	WBtRNA	3p	-	6092	frag5927	LUncRNA
III	4015458	4015922	97.2816	232	CDS	C36E8.4			WBcoding	3p	+	52	C36E8.4	WBcoding	3p	+	52	C36E8.5	WBcoding	3p	-	58	C36E8.4	WBcoding	5p	+	3374	T02C12.2	WBcoding	5p	+	4351	frag1880	LUncRNA	5p	+	2403	C36E8.11	WBsnoRNA	3p	+	11093	frag1881	LUncRNA	5p	+	20437	frag1882	LUncRNA
III	2030782	2031246	97.1703	232	ncRNA	frag1809			LUncRNA	3p	-	1489	M01E10.2	WBcoding	3p	-	3953	Y39A3B.5	WBcoding	5p	-	9435	M01E10.2	WBcoding	5p	-	16973	Y39A3B.5	WBcoding	3p	-	21725	frag1809	LUncRNA	3p	-	1489	M01E10.t1	WBtRNA	5p	+	1494	frag1809	LUncRNA	5p	-	1564	M01E10.t1	WBtRNA
I	14756564	14757028	97.1488	232	AG1201	F39B2.11			AGmRNA	5p	-	10	F39B2.10	WBcoding	5p	+	51	F39B2.11	WBcoding	5p	-	381	F39B2.9	WBcoding	3p	-	1979	F39B2.10	WBcoding	3p	+	1984	F39B2.14	WBsnoRNA	3p	-	2371	frag716	LUncRNA	5p	+	6479	frag717	LUncRNA	5p	+	35672	frag718	LUncRNA
X	8971385	8971849	96.9972	232	ncRNA	C48C5.t2			WBtRNA	3p	+	10	C48C5.1	WBcoding	5p	+	9305	C48C5.3	WBcoding	5p	-	10501	C48C5.1	WBcoding	3p	+	13391	C48C5.3	WBcoding	3p	-	13956	C48C5.t2	WBtRNA	3p	+	10	C48C5.t1	WBtRNA	3p	+	1862	C48C5.t3	WBtRNA	5p	-	2112	frag6176	LUncRNA
X	4788880	4789344	96.9901	232	ncRNA	F43C9.t1			WBtRNA	5p	+	10	F43C9.2	WBcoding	3p	+	1182	F43C9.1	WBcoding	5p	+	4146	F43C9.3	WBcoding	5p	-	6845	F43C9.4	WBcoding	3p	-	6947	F43C9.t1	WBtRNA	5p	+	10	frag5381	LUncRNA	3p	-	90	frag5382	LUncRNA	3p	-	482	frag5380	LUncRNA
X	16590747	16591211	96.9619	232	ncRNA	frag7168			LUncRNA	3p	+	46	F59C12.2	WBcoding	3p	+	3590	F59C12.1	WBcoding	5p	+	4184	F59C12.2	WBcoding	5p	+	11307	F59C12.4	WBcoding	3p	-	11393	frag7168	LUncRNA	3p	+	46	F59C12.t3	WBtRNA	5p	-	49	frag7168	LUncRNA	5p	+	140	F59C12.t1	WBtRNA
II	7200001	7200465	96.8931	232	AG1201	E04F6.2			AGmRNA	5p	+	62	E04F6.2	WBcoding	5p	+	337	E04F6.6	WBcoding	5p	-	709	E04F6.2	WBcoding	3p	+	1606	E04F6.14	WBcoding	3p	-	1742	C27H5.10	WBsnoRNA	5p	-	15782	C27H5.9	WBsnoRNA	5p	-	16196	C27H5.11	WBsnRNA	3p	+	28270	linc-125	WBlnc
I	8245224	8245688	96.8834	232	AG1201	RIT1P.983			AGmRNA	3p	+	182	ZK265.4	WBcoding	3p	-	260	ZK265.2	WBcoding	5p	-	501	ZK265.3	WBcoding	3p	+	1891	ZK265.1	WBcoding	5p	-	4825	ZK265.10	WBsnoRNA	3p	-	13975	frag327	LUncRNA	3p	-	18737	frag325	LUncRNA	3p	+	19510	frag326	LUncRNA
I	9669033	9669497	96.8578	232	AG1201	C03D6.8			AGmRNA	5p	+	16	C03D6.8	WBcoding	5p	+	139	C03D6.3	WBcoding	3p	+	610	C03D6.1	WBcoding	3p	-	644	C03D6.8	WBcoding	3p	+	867	C04F12.t1	WBps	5p	+	10370	C04F12.2	WBte	5p	+	11325	C04F12.11	WBte	5p	+	12244	T05F1.12	WBte
X	8939359	8939823	96.7417	232	ncRNA	D1009.t2			WBtRNA	3p	+	14	D1009.5	WBcoding	3p	-	256	D1009.1	WBcoding	3p	+	384	D1009.5	WBcoding	5p	-	498	D1073.1	WBcoding	3p	-	1750	D1009.t2	WBtRNA	3p	+	14	frag6169	LUncRNA	5p	+	4557	C48C5.t6	WBtRNA	3p	-	4587	frag6169	LUncRNA
III	8865114	8865578	96.7006	232	ncRNA	K01F9.3			WBmiRNA	5p	-	60	F44E2.2	WBcoding	3p	+	4325	K01F9.2	WBcoding	3p	-	4672	F44E2.2	WBcoding	5p	+	11624	K01F9.2	WBcoding	5p	-	11700	K01F9.3	WBmiRNA	5p	-	60	frag2175	LUncRNA	3p	+	73	K01F9.3b	WBmiRNA	5p	-	78	K01F9.3a	WBmiRNA
IV	7083396	7083860	96.5674	232	CDS	Y43B11AR.3			WBcoding	5p	-	1	Y43B11AR.3	WBcoding	5p	-	1	Y43B11AR.4	WBcoding	3p	-	55	Y43B11AR.3	WBcoding	3p	-	1363	Y43B11AR.1	WBcoding	3p	+	1371	Y43B11AR.7	WBsnoRNA	3p	-	233	frag2837	LUncRNA	5p	+	4557	frag2838	LUncRNA	5p	+	8455	frag2839	LUncRNA
X	12347687	12348151	96.5168	232	ncRNA	F42F12.t1			WBtRNA	3p	-	20	F42F12.11	WBcoding	3p	+	88	F42F12.14	WBcoding	5p	+	578	F42F12.11	WBcoding	5p	+	958	F42F12.14	WBcoding	3p	+	1132	F42F12.t1	WBtRNA	3p	-	20	F42F12.12	WBps	3p	+	5390	F42F12.13	WBps	3p	-	5563	F42F12.12	WBps
II	10248438	10248595	96.5019	73	AG1201	F54B3.3			AGmRNA	5p	+	375	F54B3.3	WBcoding	5p	+	420	T01E8.5	WBcoding	5p	-	931	F54B3.3	WBcoding	3p	+	2600	F54B3.1	WBcoding	5p	+	2695	anr-52	WBanr	5p	+	45521	ZK970.2c	WBnc	3p	-	52253	frag1432	LUncRNA	5p	+	53549	ZK970.t4	WBtRNA
III	1625523	1625987	96.5003	232	AG1201	Y22D7AL.5			AGmRNA	3p	+	39	Y22D7AL.5	WBcoding	3p	+	156	Y22D7AL.4	WBcoding	5p	+	868	Y22D7AL.11	WBcoding	3p	-	5015	Y22D7AL.5	WBcoding	5p	+	6022	frag1780	LUncRNA	5p	+	1514	Y22D7AL.t4	WBtRNA	5p	-	20991	frag1779	LUncRNA	5p	-	21102	Y22D7AL.t3	WBtRNA
II	255120	255584	96.3722	232	AG1201	Y43H11AL.3			AGmRNA	5p	-	158	Y43H11AL.3	WBcoding	5p	-	170	B0432.5	WBcoding	5p	+	3111	B0432.14	WBcoding	5p	+	9001	B0432.6	WBcoding	3p	-	11095	frag746	LUncRNA	3p	+	13702	frag747	LUncRNA	5p	-	13702	frag746	LUncRNA	5p	+	13754	frag747	LUncRNA
I	1836840	1836970	96.2698	72	AG1201	M01D7.7			AGmRNA	5p	+	974	M01D7.7	WBcoding	5p	+	1231	C53H9.1	WBcoding	3p	+	1471	C53H9.2	WBcoding	3p	+	2146	C53H9.3	WBcoding	5p	-	4269	frag51	LUncRNA	3p	-	3768	anr-42	WBanr	3p	+	13867	anr-19	WBanr	3p	-	80032	Y71G12B.29	WBmiRNA
II	14062992	14063456	96.1031	232	AG1201	W01G7.5			AGmRNA	5p	+	115	W01G7.5	WBcoding	5p	+	151	W01G7.4	WBcoding	3p	+	676	W01G7.5	WBcoding	3p	+	2605	W01G7.3	WBcoding	3p	+	2677	frag1667	LUncRNA	5p	+	12276	frag1668	LUncRNA	3p	-	12276	frag1667	LUncRNA	3p	+	12332	frag1668	LUncRNA
I	4769483	4769947	96.0767	232	CDS	M04F3.1			WBcoding	5p	+	20	M04F3.1	WBcoding	5p	+	20	M04F3.4	WBcoding	3p	-	1772	M04F3.2	WBcoding	3p	+	2070	M04F3.4	WBcoding	5p	-	3333	M04F3.6	WBps	5p	-	7355	frag162	LUncRNA	5p	+	9176	frag163	LUncRNA	3p	-	10516	F54D7.6	WBps
III	4689536	4690000	96.0093	232	AG1201	RIT3M.648			AGncRNA	5p	-	20	T04A8.5	WBcoding	5p	+	497	T04A8.6	WBcoding	3p	-	2289	T04A8.5	WBcoding	3p	+	2362	T04A8.4	WBcoding	5p	-	2599	T04A8.17	WBsnoRNA	5p	-	32	T04A8.3	WBps	5p	-	4268	frag1928	LUncRNA	5p	-	22567	frag1927	LUncRNA
X	2613070	2613534	96.0089	232	ncRNA	T03G6.t1			WBtRNA	3p	+	3	T03G6.3	WBcoding	5p	-	2417	T03G6.1	WBcoding	3p	+	3321	T03G6.2	WBcoding	3p	+	6578	F54G2.1	WBcoding	3p	-	7964	T03G6.t1	WBtRNA	3p	+	3	frag4995	LUncRNA	3p	-	1232	frag4996	LUncRNA	3p	-	5139	F54G2.4	WBsnoRNA
X	12337781	12338245	95.9254	232	ncRNA	F17A2.t1			WBtRNA	5p	-	11	F17A2.9	WBcoding	3p	+	329	F17A2.8	WBcoding	5p	+	359	F17A2.9	WBcoding	5p	+	1973	F17A2.8	WBcoding	3p	+	2167	F17A2.t1	WBtRNA	5p	-	11	F42F12.12	WBps	5p	+	4208	F42F12.t1	WBtRNA	3p	-	9926	frag6616	LUncRNA
V	3585004	3585468	95.9192	232	AG1201	T22F3.4			AGmRNA	3p	-	41	T22F3.4	WBcoding	3p	-	76	T22F3.3	WBcoding	3p	+	194	T22F3.4	WBcoding	5p	-	827	T22F3.2	WBcoding	5p	+	1400	T22F3.t1	WBtRNA	3p	+	2848	T22F3.t4	WBtRNA	5p	-	3037	T22F3.t3	WBtRNA	3p	-	3065	T22F3.t4	WBtRNA
I	7493012	7493476	95.9018	232	AG1201	RIT1P.590			AGncRNA	3p	+	54	T28F4.5	WBcoding	3p	+	310	T28F4.6	WBcoding	3p	-	460	T28F4.5	WBcoding	5p	+	1202	T28F4.6	WBcoding	5p	-	1452	frag303	LUncRNA	3p	+	17966	C26C6.13	WBsnoRNA	5p	+	25574	frag304	LUncRNA	3p	-	51368	frag305	LUncRNA
II	3521222	3521686	95.7512	232	ncRNA	W09G10.t1			WBtRNA	3p	-	36	W09G10.1	WBcoding	3p	-	748	W09G10.5	WBcoding	3p	+	1030	W09G10.6	WBcoding	3p	+	2553	W09G10.1	WBcoding	5p	-	2729	W09G10.t1	WBtRNA	3p	-	36	W09G10.t2	WBtRNA	5p	-	2129	W09G10.t3	WBtRNA	5p	-	2294	frag893	LUncRNA
V	6551648	6552112	95.748	232	AG1201	K04A8.4			AGmRNA	5p	+	5	K04A8.5	WBcoding	3p	+	80	K04A8.4	WBcoding	5p	+	451	K04A8.5	WBcoding	5p	+	1726	K04A8.3	WBcoding	5p	+	2117	K04A8.t2	WBtRNA	5p	-	38	frag3675	LUncRNA	5p	-	1779	frag3674	LUncRNA	3p	+	2811	K04A8.7	WBte
V	5917669	5918133	95.7471	232	AG1201	C04E6.11			AGmRNA	5p	-	36	C04E6.11	WBcoding	5p	-	70	C04E6.3	WBcoding	5p	+	2203	C04E6.11	WBcoding	3p	-	3823	C04E6.13	WBcoding	3p	+	4161	C04E6.12	WBps	3p	-	517	frag3562	LUncRNA	3p	-	14383	frag3561	LUncRNA	3p	+	25179	anr-23	WBanr
II	12944779	12945013	95.7431	147	ncRNA	F58G1.10			WBsnRNA	5p	-	28	F58G1.6	WBcoding	3p	+	1128	F58G1.7	WBcoding	3p	-	1133	F58G1.6	WBcoding	5p	+	6126	Y38F1A.1	WBcoding	3p	-	7487	F58G1.10	WBsnRNA	5p	-	28	frag1609	LUncRNA	3p	-	39	frag1608	LUncRNA	5p	+	40	frag1609	LUncRNA
II	7001341	7001805	95.6229	232	ncRNA	C52E12.t1			WBps	5p	+	12	C52E12.2	WBcoding	5p	+	6564	C52E12.3	WBcoding	3p	-	9183	C15F1.1	WBcoding	3p	+	9929	C52E12.3	WBcoding	5p	-	11077	C52E12.t1	WBps	5p	+	12	C52E12.t3	WBtRNA	3p	-	1378	frag1198	LUncRNA	3p	-	1620	C52E12.t2	WBtRNA
III	10742352	10742816	95.6228	232	AG1201	K01G5.7			AGmRNA	5p	-	40	K01G5.6	WBcoding	5p	+	127	K01G5.7	WBcoding	5p	-	222	K01G5.8	WBcoding	5p	-	1911	W09D10.1	WBcoding	5p	-	2889	frag2303	LUncRNA	5p	+	5085	frag2304	LUncRNA	3p	-	5246	frag2303	LUncRNA	3p	+	5456	frag2304	LUncRNA
I	10565221	10565685	95.5153	232	ncRNA	F25H2.15			WBsnoRNA	3p	+	21	F25H2.8	WBcoding	3p	+	550	F25H2.9	WBcoding	5p	+	884	F25H2.10	WBcoding	5p	+	2428	F25H2.8	WBcoding	5p	+	2496	F25H2.15	WBsnoRNA	3p	+	21	frag502	LUncRNA	3p	-	3619	F25H2.14	WBsnoRNA	5p	+	3723	frag502	LUncRNA
II	5576962	5577426	95.4949	232	ncRNA	T25E4.t1			WBtRNA	3p	-	11	T25E4.1	WBcoding	5p	+	1109	C17C3.1	WBcoding	3p	+	2268	T25E4.1	WBcoding	3p	+	2754	T25E4.2	WBcoding	3p	-	2914	T25E4.t1	WBtRNA	3p	-	11	frag995	LUncRNA	5p	+	41	T25E4.t1	WBtRNA	5p	-	61	frag996	LUncRNA
X	15607435	15607899	95.3367	232	AG1201	K09A9.1			AGmRNA	5p	+	200	K09A9.1	WBcoding	5p	+	234	K09A9.2	WBcoding	5p	-	1100	K09A9.1	WBcoding	3p	+	2896	K09A9.2	WBcoding	3p	-	2970	linc-118	WBlnc	5p	+	9680	K09E9.5	WBsnoRNA	5p	+	11756	frag7070	LUncRNA	5p	-	17020	K09A9.7	WBmiRNA
II	5379596	5380060	95.3352	232	ncRNA	frag980			LUncRNA	5p	-	24	F09E5.1	WBcoding	5p	+	180	F09E5.15	WBcoding	3p	+	209	F09E5.2	WBcoding	3p	+	2725	EEED8.6	WBcoding	3p	-	4292	frag980	LUncRNA	5p	-	24	frag979	LUncRNA	3p	+	12707	EEED8.10b	WBnc	3p	-	16196	frag977	LUncRNA
V	6000147	6000611	95.2204	232	ncRNA	frag3573			LUncRNA	5p	-	76	C10F3.1	WBcoding	3p	+	1050	F29G9.4	WBcoding	5p	+	3205	C10F3.1	WBcoding	5p	+	4039	C10F3.6	WBcoding	5p	-	10144	frag3573	LUncRNA	5p	-	76	anr-32	WBanr	3p	-	3179	linc-55	WBlnc	5p	-	5856	anr-32	WBanr
X	1093052	1093516	95.1374	232	AG1201	F49E7.2			AGmRNA	3p	-	2242	F49E7.2	WBcoding	3p	-	2254	F49E7.1	WBcoding	5p	+	3865	K03E6.7	WBcoding	5p	-	5137	F49E7.1	WBcoding	3p	+	10033	F49E7.t2	WBtRNA	3p	+	3377	frag4862	LUncRNA	5p	-	3384	F49E7.t2	WBtRNA	5p	+	3449	frag4862	LUncRNA
II	11620025	11620489	95.089	232	ncRNA	F07A11.15			WBsnoRNA	3p	+	26	F07A11.6	WBcoding	3p	-	5685	F07A11.5	WBcoding	3p	+	5930	F07A11.4	WBcoding	3p	+	8791	F07A11.6	WBcoding	5p	-	13288	F07A11.15	WBsnoRNA	3p	+	26	frag1554	LUncRNA	3p	+	133	F07A11.15	WBsnoRNA	5p	+	296	frag1554	LUncRNA
V	9544168	9544632	94.8981	232	AG1201	C50F4.11			AGmRNA	5p	-	131	C50F4.11	WBcoding	5p	-	198	C50F4.13	WBcoding	3p	-	227	C50F4.5	WBcoding	5p	+	1098	C50F4.6	WBcoding	5p	+	1668	frag3900	LUncRNA	3p	-	5465	frag3901	LUncRNA	3p	-	5867	C50F4.15	WBps	3p	+	21388	F11A3.3	WBps
V	6888754	6889218	94.8227	232	ncRNA	frag3715			LUncRNA	5p	-	6	K11C4.3	WBcoding	3p	+	2399	K11C4.2	WBcoding	5p	+	6084	K11C4.3	WBcoding	5p	+	7660	K11C4.2	WBcoding	3p	+	7782	frag3715	LUncRNA	5p	-	6	K11C4.6	WBsnoRNA	5p	+	72	frag3715	LUncRNA	3p	-	150	frag3716	LUncRNA
IV	9738873	9739337	94.7333	232	CDS	C28D4.3			WBcoding	3p	-	78	C28D4.3	WBcoding	3p	-	78	C28D4.10	WBcoding	3p	+	96	C28D4.2	WBcoding	5p	-	1503	C28D4.3	WBcoding	5p	-	1777	C28D4.11	WBps	5p	+	9691	C28D4.17	WBsnoRNA	3p	+	13366	C28D4.16	WBmiRNA	5p	+	18383	T13F2.9	WBps
III	9629719	9630183	94.5142	232	AG1201	F58A4.9			AGmRNA	5p	-	13	F58A4.10	WBcoding	3p	-	50	F58A4.9	WBcoding	5p	-	118	F58A4.8	WBcoding	5p	-	879	F58A4.10	WBcoding	5p	-	1134	frag2230	LUncRNA	5p	-	4577	frag2231	LUncRNA	5p	+	7464	frag2229	LUncRNA	5p	-	7640	frag2232	LUncRNA
IV	3636418	3636882	94.5117	232	AG1201	ZC416.1			AGmRNA	5p	+	424	ZC416.1	WBcoding	5p	+	425	ZC416.2	WBcoding	3p	+	1187	CC8.1	WBcoding	5p	+	1700	ZC416.2	WBcoding	5p	+	3038	frag2587	LUncRNA	5p	-	1535	frag2588	LUncRNA	3p	-	39403	frag2589	LUncRNA	5p	+	45201	Y37E11AL.t1	WBtRNA
X	13349186	13349650	94.5017	232	AG1201	F46G10.6			AGmRNA	3p	-	152	F46G10.6	WBcoding	3p	-	153	F46G10.5	WBcoding	3p	+	1377	C49F8.1	WBcoding	3p	-	11714	F46G10.4	WBcoding	3p	+	12703	frag6722	LUncRNA	5p	+	1613	frag6723	LUncRNA	3p	-	1892	frag6724	LUncRNA	5p	+	2008	frag6723	LUncRNA
I	4701168	4701632	94.4711	232	AG1201	RIT1P.1600			AGncRNA	5p	+	1016	T04D1.4	WBcoding	5p	-	2824	W09C3.4	WBcoding	5p	+	3223	W09C3.3	WBcoding	5p	+	5365	W09C3.6	WBcoding	3p	-	7918	linc-91	WBlnc	3p	+	1467	T04D1.5	WBmiRNA	5p	-	16985	T04D1.5a	WBmiRNA	5p	-	17000	T04D1.5	WBmiRNA
V	7857820	7858284	94.3013	232	CDS	C37C3.1			WBcoding	5p	+	108	C37C3.1	WBcoding	5p	+	108	C37C3.2	WBcoding	3p	+	134	C37C3.1	WBcoding	3p	+	1840	C37C3.2	WBcoding	5p	+	3080	anr-36	WBanr	5p	-	3112	frag3758	LUncRNA	5p	-	53431	Y97E10B.6	WBps	3p	-	56348	frag3759	LUncRNA
I	12905936	12906400	94.1007	232	AG1201	Y18D10A.17			AGmRNA	3p	+	51	Y18D10A.17	WBcoding	3p	+	180	Y18D10A.16	WBcoding	5p	-	2122	Y18D10A.13	WBcoding	3p	+	3374	Y18D10A.25	WBcoding	5p	+	10263	Y18D10A.18	WBps	3p	-	284	Y18D10A.27	WBps	3p	-	2126	frag642	LUncRNA	3p	-	49758	frag643	LUncRNA
III	9783045	9783509	94.0782	232	AG1201	R10E11.2			AGmRNA	3p	+	37	R10E11.6	WBcoding	5p	+	38	R10E11.2	WBcoding	3p	+	142	R10E11.8	WBcoding	3p	+	1306	R10E11.5	WBcoding	3p	-	2424	frag2244	LUncRNA	5p	+	9524	frag2243	LUncRNA	3p	+	18229	frag2242	LUncRNA	5p	-	18268	frag2243	LUncRNA
II	10388030	10388494	94.0772	232	CDS	T09F3.1			WBcoding	3p	+	189	T09F3.1	WBcoding	3p	+	189	T09F3.2	WBcoding	5p	+	2832	T09F3.1	WBcoding	5p	+	2989	T09F3.2	WBcoding	3p	+	5298	frag1440	LUncRNA	3p	-	1417	frag1439	LUncRNA	3p	+	5697	frag1437	LUncRNA	3p	+	10213	frag1438	LUncRNA
III	5557201	5557665	94.07	232	AG1201	F09F7.3			AGmRNA	5p	+	108	F09F7.3	WBcoding	5p	+	129	F09F7.4	WBcoding	3p	+	155	F09F7.7	WBcoding	5p	-	2537	F09F7.6	WBcoding	5p	-	5358	frag1958	LUncRNA	3p	+	35601	frag1957	LUncRNA	3p	+	36580	frag1959	LUncRNA	3p	-	37017	frag1956	LUncRNA
IV	8973463	8973927	94.0586	232	AG1201	C53B4.3			AGmRNA	5p	-	11	C53B4.3	WBcoding	5p	-	45	C53B4.4	WBcoding	5p	+	1822	C53B4.1	WBcoding	3p	+	3145	C53B4.3	WBcoding	3p	-	3165	D1046.7	WBps	5p	-	12715	anr-8	WBanr	5p	-	12754	D1046.7	WBps	3p	-	14135	anr-8	WBanr
V	13003303	13003767	94.048	232	ncRNA	F15B9.t1			WBtRNA	5p	-	30	F15B9.4	WBcoding	5p	+	1208	F15B9.10	WBcoding	3p	-	3420	F15B9.4	WBcoding	3p	+	3438	F15B9.2	WBcoding	5p	-	3891	F15B9.t1	WBtRNA	5p	-	30	frag4463	LUncRNA	3p	+	140	frag4462	LUncRNA	3p	+	15284	frag4461	LUncRNA
IV	11860025	11860489	93.9981	232	CDS	F38H4.9			WBcoding	3p	+	182	F38H4.9	WBcoding	3p	+	182	F38H4.10	WBcoding	5p	+	275	F38H4.9	WBcoding	5p	+	1848	F38H4.10	WBcoding	3p	+	2219	frag3183	LUncRNA	5p	-	1961	frag3182	LUncRNA	5p	-	2804	C29E6.6	WBte	5p	+	9333	frag3184	LUncRNA
I	108362	108826	93.9183	232	AG1201	F53G12.1			AGmRNA	3p	-	83	F53G12.1	WBcoding	3p	-	92	Y48G1C.8	WBcoding	5p	-	433	F53G12.1	WBcoding	5p	-	1483	F53G12.10	WBcoding	5p	+	2442	frag1	LUncRNA	3p	-	1957	frag2	LUncRNA	5p	+	1982	frag1	LUncRNA	5p	-	2177	frag3	LUncRNA
III	5550772	5551236	93.8854	232	AG1201	F09F7.5			AGmRNA	3p	+	69	F09F7.6	WBcoding	3p	-	177	F09F7.5	WBcoding	3p	+	197	F09F7.6	WBcoding	5p	-	1071	F09F7.7	WBcoding	3p	-	2445	frag1958	LUncRNA	3p	+	29172	frag1957	LUncRNA	3p	+	30151	frag1956	LUncRNA	3p	+	34683	frag1955	LUncRNA
I	488188	488652	93.846	232	AG1201	W04C9.2			AGmRNA	5p	+	66	W04C9.2	WBcoding	5p	+	188	W04C9.6	WBcoding	5p	-	427	W04C9.2	WBcoding	3p	+	1488	W04C9.1	WBcoding	5p	+	1567	frag5	LUncRNA	5p	+	23600	frag6	LUncRNA	5p	+	25947	frag7	LUncRNA	3p	-	37631	frag8	LUncRNA
II	7865930	7866394	93.7825	232	CDS	T09A5.12			WBcoding	3p	-	40	T09A5.12	WBcoding	3p	-	40	T09A5.11	WBcoding	3p	+	45	T09A5.10	WBcoding	3p	+	2651	T09A5.12	WBcoding	5p	-	3950	frag1281	LUncRNA	3p	+	13466	frag1279	LUncRNA	3p	+	15427	frag1280	LUncRNA	5p	-	15427	T09A5.13	WBmiRNA
X	2531294	2531758	93.6167	232	ncRNA	frag4986			LUncRNA	5p	-	89	R11B5.1	WBcoding	5p	-	1124	F52H2.3	WBcoding	3p	-	8534	F52H2.4	WBcoding	3p	-	11812	K02E10.8	WBcoding	5p	-	16210	frag4986	LUncRNA	5p	-	89	R11B5.t2	WBtRNA	3p	+	99	frag4986	LUncRNA	3p	-	176	frag4985	LUncRNA
V	10237842	10238306	93.5919	232	ncRNA	C12D8.1d			WBnc	5p	-	662	C12D8.1	WBcoding	5p	-	762	C12D8.6	WBcoding	3p	-	1547	C12D8.1	WBcoding	3p	-	1941	C12D8.6	WBcoding	5p	-	2086	C12D8.1d	WBnc	5p	-	662	C12D8.7	WBps	5p	+	2166	frag3949	LUncRNA	3p	-	3823	C12D8.2	WBps
II	8015314	8015778	93.5145	232	AG1201	DH11.2			AGmRNA	3p	+	336	DH11.2	WBcoding	3p	+	343	C08B11.1	WBcoding	5p	+	2083	DH11.2	WBcoding	5p	+	2781	DH11.1	WBcoding	3p	+	3967	frag1296	LUncRNA	3p	-	1949	frag1297	LUncRNA	3p	-	12438	frag1298	LUncRNA	5p	+	12548	frag1297	LUncRNA
I	9512114	9512578	93.5073	232	ncRNA	C41G7.14			WBmiRNA	5p	+	47	C41G7.2	WBcoding	5p	+	98	C41G7.1	WBcoding	5p	-	215	F30A10.10	WBcoding	3p	+	1169	C41G7.2	WBcoding	3p	+	2401	C41G7.14	WBmiRNA	5p	+	47	F30A10.16	WBsnoRNA	5p	-	11531	F30A10.7	WBte	3p	+	12259	frag399	LUncRNA
V	12062934	12063398	93.5047	232	CDS	R07B7.1			WBcoding	5p	-	183	R07B7.1	WBcoding	5p	-	183	R07B7.3	WBcoding	3p	-	249	R07B7.4	WBcoding	3p	-	2775	R07B7.1	WBcoding	3p	-	2951	R07B7.3b	WBnc	3p	-	416	frag4315	LUncRNA	3p	+	23314	frag4314	LUncRNA	3p	+	24209	F10C2.8	WBmiRNA
I	4645333	4645797	93.5031	232	CDS	B0041.3			WBcoding	3p	+	62	B0041.3	WBcoding	3p	+	62	B0041.4	WBcoding	3p	-	72	B0041.3	WBcoding	5p	+	1127	Y119C1A.1	WBcoding	5p	-	1287	B0041.9	WBsnoRNA	3p	-	1162	frag156	LUncRNA	3p	+	7594	frag157	LUncRNA	5p	+	14957	C44E4.8	WBte
II	9056088	9056552	93.5009	232	AG1201	T24B8.1			AGmRNA	3p	-	105	T24B8.1	WBcoding	3p	-	118	T24B8.2	WBcoding	3p	+	123	T24B8.1	WBcoding	5p	-	730	T24B8.2	WBcoding	5p	+	1403	frag1372	LUncRNA	3p	+	2094	frag1373	LUncRNA	5p	-	2094	frag1372	LUncRNA	5p	+	2143	frag1373	LUncRNA
I	10085571	10086035	93.4274	232	AG1201	B0379.3			AGmRNA	3p	+	68	B0379.3	WBcoding	3p	+	477	B0379.4	WBcoding	3p	-	578	B0379.3	WBcoding	5p	+	5662	B0379.1	WBcoding	3p	+	8064	B0379.12	WBsnoRNA	3p	-	6848	B0379.1b	WBnc	3p	+	8189	frag472	LUncRNA	5p	+	9454	B0379.1b	WBnc
X	421882	422346	93.4217	232	CDS	ZK1193.1			WBcoding	5p	+	406	ZK1193.1	WBcoding	5p	+	406	ZK1193.4	WBcoding	3p	-	777	ZK1193.3	WBcoding	5p	-	1752	ZK1193.4	WBcoding	5p	-	3518	R04A9.t1	WBtRNA	3p	+	11651	frag4820	LUncRNA	5p	+	11781	frag4821	LUncRNA	5p	+	12277	frag4822	LUncRNA
I	9988755	9989219	93.3636	232	CDS	T23D8.6			WBcoding	5p	+	104	T23D8.6	WBcoding	5p	+	104	T23D8.5	WBcoding	5p	-	201	T23D8.6	WBcoding	3p	+	618	T23D8.5	WBcoding	3p	-	651	frag462	LUncRNA	3p	+	2587	T23D8.11	WBsnoRNA	5p	+	4560	T23D8.13	WBsnoRNA	3p	-	5310	frag463	LUncRNA
IV	143711	144175	93.281	232	ncRNA	frag2424			LUncRNA	3p	-	38	F29C4.8	WBcoding	5p	-	3976	F29C4.1	WBcoding	3p	+	5867	Y38C1AA.9	WBcoding	3p	-	12130	Y38C1AA.7	WBcoding	5p	+	15024	frag2424	LUncRNA	3p	-	38	F29C4.t1	WBtRNA	5p	+	39	frag2424	LUncRNA	5p	-	132	frag2425	LUncRNA
I	12741062	12741526	93.1644	232	AG1201	W02A11.2			AGmRNA	5p	-	7	W02A11.2	WBcoding	5p	-	77	W02A11.3	WBcoding	3p	+	155	W02A11.4	WBcoding	5p	+	301	W02A11.3	WBcoding	5p	+	3217	W02A11.t1	WBps	5p	-	9575	W02A11.6	WBps	5p	+	12787	frag640	LUncRNA	5p	-	13156	frag639	LUncRNA
X	10821091	10821555	93.059	232	ncRNA	F31B12.t1			WBtRNA	5p	-	10	F31B12.3	WBcoding	3p	-	4420	F31B12.1	WBcoding	5p	-	6384	F31B12.4	WBcoding	3p	+	15955	F31B12.3	WBcoding	5p	-	17262	F31B12.t1	WBtRNA	5p	-	10	frag6412	LUncRNA	3p	+	56	F31B12.t1	WBtRNA	3p	-	61	frag6412	LUncRNA
X	768057	768521	93.051	232	AG1201	T04G9.5			AGmRNA	5p	-	84	T04G9.5	WBcoding	5p	-	220	T04G9.3	WBcoding	5p	+	306	T04G9.5	WBcoding	3p	-	1260	C02H7.1	WBcoding	3p	+	1557	frag4849	LUncRNA	3p	-	6402	frag4850	LUncRNA	5p	+	8914	frag4848	LUncRNA	3p	+	17633	linc-166	WBlnc
X	1010733	1011197	92.9924	232	AG1201	RIT6P.1060			AGmRNA	5p	+	204	F55A4.10	WBcoding	3p	+	1442	F55A4.2	WBcoding	3p	-	1749	F55A4.10	WBcoding	5p	+	6631	F55A4.3	WBcoding	3p	-	12509	frag4858	LUncRNA	5p	+	7731	frag4859	LUncRNA	3p	-	7731	frag4858	LUncRNA	3p	+	7875	frag4859	LUncRNA
X	4388800	4389264	92.9918	232	ncRNA	frag5311			LUncRNA	3p	-	84	R160.1	WBcoding	5p	+	308	R160.7	WBcoding	5p	-	5691	R160.2	WBcoding	3p	+	12207	D1079.1	WBcoding	5p	+	14102	frag5311	LUncRNA	3p	-	84	frag5310	LUncRNA	5p	-	7238	frag5312	LUncRNA	5p	+	14709	frag5313	LUncRNA
III	12567947	12568411	92.958	232	AG1201	RIT3P.941			AGmRNA	5p	+	4263	Y111B2A.9	WBcoding	5p	-	7086	Y111B2A.8	WBcoding	5p	-	20199	Y111B2A.10	WBcoding	3p	-	27740	Y111B2A.8	WBcoding	3p	-	29400	frag2390	LUncRNA	5p	-	18410	frag2389	LUncRNA	3p	+	18418	frag2390	LUncRNA	3p	-	18493	Y111B2A.25	WBps
V	14355737	14356201	92.9398	232	AG1201	Y49A3A.5			AGmRNA	5p	+	74	Y49A3A.5	WBcoding	5p	+	90	Y49A3A.3	WBcoding	3p	+	254	Y49A3A.5	WBcoding	3p	+	839	Y49A3A.4	WBcoding	3p	-	866	F56A12.5	WBsnlRNA	3p	-	5944	F56A12.6	WBsnoRNA	5p	+	6392	F56A12.3	WBmiRNA	3p	-	8428	F56A12.3a	WBmiRNA
IV	17470061	17470525	92.8218	232	CDS	F11E6.4			WBcoding	5p	-	9	F11E6.4	WBcoding	5p	-	9	F11E6.3	WBcoding	3p	-	180	F11E6.4	WBcoding	3p	-	993	F11E6.3	WBcoding	5p	-	1695	frag3375	LUncRNA	3p	-	1736	frag3376	LUncRNA	3p	-	2949	frag3374	LUncRNA	3p	+	18625	frag3377	LUncRNA
X	4190459	4190923	92.8062	232	AG1201	F20B6.2			AGmRNA	5p	+	162	F20B6.2	WBcoding	5p	+	377	F20B6.4	WBcoding	3p	-	3362	F20B6.3	WBcoding	5p	-	3969	F20B6.4	WBcoding	5p	-	4070	frag5279	LUncRNA	3p	+	13087	frag5278	LUncRNA	3p	+	19416	frag5277	LUncRNA	3p	+	24768	frag5276	LUncRNA
II	5358142	5358606	92.7965	232	ncRNA	frag976			LUncRNA	3p	-	31	F09E5.11	WBcoding	5p	-	202	F09E5.17	WBcoding	5p	+	302	F09E5.4	WBcoding	3p	+	1050	F09E5.17	WBcoding	3p	+	1077	frag976	LUncRNA	3p	-	31	frag975	LUncRNA	5p	+	51	frag976	LUncRNA	5p	-	180	frag977	LUncRNA
V	13566926	13567390	92.7752	232	AG1201	C50B8.1			AGmRNA	3p	+	202	C50B8.1	WBcoding	3p	+	212	C50B8.3	WBcoding	3p	-	237	C50B8.1	WBcoding	5p	+	1309	C50B8.3	WBcoding	5p	-	1460	frag4508	LUncRNA	3p	+	3630	frag4507	LUncRNA	3p	+	3899	frag4506	LUncRNA	3p	+	4374	C56A3.8b	WBnc
V	8348906	8349370	92.7505	232	ncRNA	C08D8.3			WBsnoRNA	3p	+	29	C08D8.1	WBcoding	3p	+	751	F38E1.8	WBcoding	5p	+	2513	C08D8.1	WBcoding	5p	+	3399	F38E1.8	WBcoding	3p	+	3927	C08D8.3	WBsnoRNA	3p	+	29	frag3786	LUncRNA	5p	-	646	F38E1.12	WBps	5p	+	4635	frag3785	LUncRNA
I	3638655	3639119	92.7398	232	ncRNA	T28F2.t1			WBtRNA	3p	-	32	T28F2.2	WBcoding	3p	+	65	T28F2.1	WBcoding	5p	+	764	T28F2.2	WBcoding	5p	+	1449	T28F2.4	WBcoding	5p	-	2399	T28F2.t1	WBtRNA	3p	-	32	linc-9	WBlnc	5p	+	64658	frag129	LUncRNA	5p	-	71178	Y47G6A.27	WBps
V	9175160	9175624	92.6538	232	AG1201	C24B5.5			AGmRNA	3p	+	126	C24B5.5	WBcoding	3p	+	165	C24B5.2	WBcoding	5p	+	383	C24B5.5	WBcoding	5p	+	1326	B0222.9	WBcoding	5p	-	2391	frag3868	LUncRNA	5p	+	6099	frag3867	LUncRNA	3p	+	7258	frag3866	LUncRNA	5p	-	7734	frag3865	LUncRNA
II	7002931	7003395	92.6149	232	ncRNA	frag1198			LUncRNA	3p	-	30	C52E12.2	WBcoding	3p	+	7416	C52E12.3	WBcoding	3p	-	7593	C52E12.2	WBcoding	5p	+	8154	C52E12.3	WBcoding	5p	-	9487	frag1198	LUncRNA	3p	-	30	C52E12.t2	WBtRNA	5p	+	68	frag1198	LUncRNA	5p	-	125	C52E12.t2	WBtRNA
V	11764277	11764741	92.6002	232	AG1201	F55A11.1			AGmRNA	5p	-	137	F55A11.1	WBcoding	5p	-	149	F55A11.2	WBcoding	5p	+	377	F55A11.1	WBcoding	3p	-	1389	T04F3.4	WBcoding	5p	-	1460	frag4264	LUncRNA	5p	-	3828	frag4263	LUncRNA	5p	-	5006	F55A11.12	WBmiRNA	3p	-	5390	F55A11.12a	WBmiRNA
X	11163015	11163479	92.5966	232	ncRNA	C05C9.t1			WBtRNA	3p	-	45	C05C9.1	WBcoding	3p	+	373	F13D2.1	WBcoding	3p	-	645	C05C9.1	WBcoding	5p	+	2332	C05C9.2	WBcoding	3p	+	5670	C05C9.t1	WBtRNA	3p	-	45	C05C9.t2	WBtRNA	5p	-	313	frag6465	LUncRNA	3p	+	313	C05C9.t2	WBtRNA
X	15200585	15201049	92.545	232	ncRNA	T10B10.t2			WBtRNA	5p	-	2	T10B10.5	WBcoding	5p	-	1750	T10B10.6	WBcoding	5p	-	6562	T10B10.4	WBcoding	3p	+	7820	H03A11.1	WBcoding	3p	-	8405	T10B10.t2	WBtRNA	5p	-	2	frag6987	LUncRNA	3p	+	8	frag6988	LUncRNA	3p	-	43	T10B10.t2	WBtRNA
I	4790520	4790984	92.5004	232	ncRNA	F54D7.7			WBps	3p	+	98	F54D7.4	WBcoding	3p	-	108	F54D7.3	WBcoding	5p	+	9347	M04F3.5	WBcoding	5p	-	13034	F54D7.3	WBcoding	3p	+	13420	F54D7.7	WBps	3p	+	98	F54D7.6	WBps	3p	+	1159	frag163	LUncRNA	5p	-	10428	frag162	LUncRNA
IV	6792426	6792890	92.4018	232	AG1201	C17H12.2			AGmRNA	5p	-	20	C17H12.14	WBcoding	3p	+	208	C17H12.3	WBcoding	3p	-	1246	C17H12.14	WBcoding	5p	+	1597	C17H12.12	WBcoding	5p	+	2772	C17H12.36	WBsnoRNA	5p	+	305	frag2788	LUncRNA	3p	+	2338	frag2787	LUncRNA	3p	+	2633	frag2786	LUncRNA
I	12964332	12964796	92.3374	232	CDS	C47B2.2			WBcoding	5p	-	4	C47B2.2	WBcoding	5p	-	4	C47B2.3	WBcoding	3p	-	104	C47B2.2	WBcoding	3p	-	2536	C47B2.4	WBcoding	3p	-	2641	frag642	LUncRNA	5p	-	8479	frag643	LUncRNA	3p	+	8479	frag642	LUncRNA	3p	-	8638	Y18D10A.27	WBps
X	13283423	13283887	92.3298	232	ncRNA	R04D3.t5			WBtRNA	5p	-	16	R04D3.1	WBcoding	5p	-	480	R04D3.2	WBcoding	3p	-	1331	R04D3.1	WBcoding	3p	-	1628	R04D3.2	WBcoding	5p	-	2911	R04D3.t5	WBtRNA	5p	-	16	frag6720	LUncRNA	3p	+	23	R04D3.t5	WBtRNA	3p	-	87	frag6720	LUncRNA
X	15773070	15773534	92.2271	232	ncRNA	frag7091			LUncRNA	3p	+	34	Y7A5A.13	WBcoding	5p	+	488	Y7A5A.2	WBcoding	5p	-	635	Y7A5A.13	WBcoding	3p	+	815	Y7A5A.2	WBcoding	3p	-	1663	frag7091	LUncRNA	3p	+	34	Y7A5A.t4	WBtRNA	3p	-	39	frag7091	LUncRNA	5p	+	69	frag7092	LUncRNA
I	11505334	11505798	92.182	232	ncRNA	F32B4.t1			WBtRNA	5p	+	25	F32B4.8	WBcoding	3p	+	1554	F32B4.1	WBcoding	5p	+	4491	K08C9.6	WBcoding	5p	-	5921	K08C9.9	WBcoding	5p	-	6861	F32B4.t1	WBtRNA	5p	+	25	K08C9.8	WBps	5p	-	10496	F32B4.12	WBsnoRNA	3p	-	14399	frag565	LUncRNA
II	11452947	11453411	91.9432	232	AG1201	W02B12.3			AGmRNA	5p	+	12	W02B12.2	WBcoding	5p	-	288	W02B12.3	WBcoding	5p	+	735	W02B12.1	WBcoding	3p	+	1798	W02B12.2	WBcoding	3p	-	1799	frag1535	LUncRNA	3p	+	6058	frag1536	LUncRNA	5p	-	6058	W02B12.14	WBmiRNA	5p	-	6283	W02B12.14a	WBmiRNA
IV	2387919	2388383	91.8712	232	CDS	Y38F2AR.3			WBcoding	3p	+	25	Y38F2AR.3	WBcoding	3p	+	25	Y38F2AR.9	WBcoding	3p	-	42	Y38F2AR.2	WBcoding	5p	+	1291	Y38F2AR.1	WBcoding	5p	+	2669	frag2515	LUncRNA	3p	-	796	frag2516	LUncRNA	5p	+	798	frag2515	LUncRNA	5p	-	944	frag2516	LUncRNA
X	14228629	14229093	91.8559	232	ncRNA	K06G5.t1			WBtRNA	3p	-	10	K06G5.2	WBcoding	3p	+	16	K04C1.6	WBcoding	3p	-	738	K06G5.2	WBcoding	5p	+	3357	K04C1.1	WBcoding	3p	-	5014	K06G5.t1	WBtRNA	3p	-	10	frag6834	LUncRNA	5p	+	578	frag6835	LUncRNA	3p	-	578	frag6834	LUncRNA
IV	682895	683359	91.8408	232	ncRNA	F41A4.t1			WBtRNA	3p	+	7	F41A4.1	WBcoding	5p	+	1370	K11H12.5	WBcoding	3p	+	3956	F41A4.1	WBcoding	3p	+	5212	K11H12.5	WBcoding	5p	+	5539	F41A4.t1	WBtRNA	3p	+	7	frag2446	LUncRNA	5p	-	17	F41A4.t1	WBtRNA	5p	+	64	frag2446	LUncRNA
II	10545078	10545542	91.8353	232	ncRNA	R166.7			WBsnoRNA	5p	-	41	R166.5	WBcoding	3p	-	1160	R166.4	WBcoding	5p	-	3372	R166.3	WBcoding	5p	-	6038	R166.2	WBcoding	5p	-	7697	R166.7	WBsnoRNA	5p	-	41	R166.10	WBsnoRNA	3p	-	9881	C06A1.8	WBsnoRNA	3p	-	15347	frag1448	LUncRNA
V	20693958	20694422	91.7855	232	ncRNA	F53F8.t1			WBtRNA	5p	-	29	F53F8.7	WBcoding	3p	-	563	F53F8.4	WBcoding	5p	-	2534	F53F8.7	WBcoding	5p	-	4057	F53F8.3	WBcoding	5p	-	4692	F53F8.t1	WBtRNA	5p	-	29	frag4797	LUncRNA	3p	+	2828	frag4796	LUncRNA	3p	+	4777	frag4795	LUncRNA
II	13117098	13117562	91.7618	232	CDS	F29C12.4			WBcoding	5p	+	81	F29C12.4	WBcoding	5p	+	81	F29C12.3	WBcoding	5p	-	599	F29C12.4	WBcoding	3p	+	4685	F29C12.5	WBcoding	5p	+	5638	F29C12.7	WBps	5p	+	8624	F32A11.5	WBps	5p	+	13609	F32A11.4	WBps	3p	-	17634	frag1619	LUncRNA
IV	762038	762502	91.7528	232	AG1201	F56B3.10			AGmRNA	3p	+	25	F56B3.10	WBcoding	3p	+	72	F56B3.1	WBcoding	3p	-	142	F56B3.10	WBcoding	5p	+	1660	F56B3.2	WBcoding	3p	-	1802	frag2448	LUncRNA	5p	-	18508	frag2449	LUncRNA	3p	-	22243	frag2450	LUncRNA	5p	+	25097	frag2451	LUncRNA
IV	11820114	11820578	91.7113	232	AG1201	M117.3			AGmRNA	5p	+	99	M117.2	WBcoding	3p	-	136	M117.1	WBcoding	3p	+	908	M117.2	WBcoding	5p	-	1555	M117.3	WBcoding	5p	+	3002	frag3178	LUncRNA	5p	+	1616	frag3179	LUncRNA	3p	-	1643	frag3178	LUncRNA	3p	+	1833	frag3177	LUncRNA
I	11182318	11182782	91.7039	232	AG1201	F28D9.2			AGmRNA	5p	+	85	F28D9.2	WBcoding	5p	+	259	F28D9.1	WBcoding	5p	-	495	F28D9.2	WBcoding	3p	+	3579	F28D9.4	WBcoding	5p	-	4832	frag531	LUncRNA	3p	+	5461	F28D9.6	WBsnoRNA	5p	+	16408	ZK39.t1	WBtRNA	3p	+	23861	anr-40	WBanr
V	1262066	1262530	91.6747	232	CDS	C39F7.1			WBcoding	3p	+	290	C39F7.1	WBcoding	3p	+	290	C39F7.4	WBcoding	3p	-	323	C39F7.1	WBcoding	5p	+	2188	C39F7.5	WBcoding	5p	+	2476	frag3408	LUncRNA	5p	+	2042	frag3407	LUncRNA	5p	-	25559	frag3409	LUncRNA	5p	+	30392	frag3406	LUncRNA
IV	16492246	16492710	91.6662	232	CDS	Y51H4A.2			WBcoding	3p	-	917	Y51H4A.2	WBcoding	3p	-	917	Y51H4A.3	WBcoding	5p	-	3490	Y51H4A.938	WBcoding	3p	+	10776	Y51H4A.4	WBcoding	3p	-	10812	Y51H4A.402	WBmiRNA	5p	-	19330	Y51H4A.402a	WBmiRNA	5p	-	19344	Y51H4A.402	WBmiRNA	3p	-	19426	VY10G11R.2	WBps
III	4568486	4568950	91.6377	232	AG1201	F35G12.1			AGmRNA	5p	-	5	F35G12.1	WBcoding	5p	-	620	F35G12.2	WBcoding	5p	+	1425	M88.6	WBcoding	3p	+	2470	F35G12.1	WBcoding	3p	-	2473	F35G12.1b	WBnc	5p	-	633	F35G12.13	WBmiRNA	5p	+	2890	F35G12.13a	WBmiRNA	5p	+	2937	F35G12.13	WBmiRNA
III	10415679	10416143	91.5694	232	CDS	M03C11.5			WBcoding	5p	+	62	M03C11.5	WBcoding	5p	+	62	M03C11.3	WBcoding	3p	+	1305	M03C11.5	WBcoding	3p	+	5753	M03C11.6	WBcoding	3p	-	5771	H04D03.5	WBsnoRNA	5p	+	16335	frag2289	LUncRNA	3p	+	18291	frag2288	LUncRNA	5p	-	35134	frag2290	LUncRNA
II	10555283	10555747	91.4658	232	ncRNA	R166.10			WBsnoRNA	5p	-	204	R166.5	WBcoding	5p	-	531	C06A1.1	WBcoding	3p	-	4443	C06A1.6	WBcoding	3p	-	8600	C06A1.7	WBcoding	5p	+	9331	R166.10	WBsnoRNA	5p	-	204	C06A1.8	WBsnoRNA	3p	-	5142	C06A1.9	WBsnoRNA	3p	-	7377	R166.7	WBsnoRNA
IV	13096600	13097064	91.3871	232	AG1201	C39E9.14			AGmRNA	3p	-	86	C39E9.14	WBcoding	3p	-	127	C39E9.13	WBcoding	3p	+	145	C39E9.12	WBcoding	3p	+	1365	C39E9.14	WBcoding	5p	-	1957	frag3285	LUncRNA	5p	-	6225	frag3284	LUncRNA	3p	+	6780	B0564.5	WBte	3p	-	17097	frag3283	LUncRNA
X	1627109	1627573	91.2481	232	CDS	H11E01.1			WBcoding	5p	+	288	H11E01.1	WBcoding	5p	+	288	H11E01.2	WBcoding	3p	+	2058	H11E01.1	WBcoding	3p	+	2108	ZK380.2	WBcoding	5p	+	3269	ZK380.t1	WBtRNA	3p	-	2535	H11E01.t1	WBps	3p	+	6991	frag4878	LUncRNA	5p	-	8005	ZK380.3	WBps
I	3824234	3824698	91.1363	232	CDS	F53F10.4			WBcoding	5p	+	482	F53F10.4	WBcoding	5p	+	482	F53F10.3	WBcoding	5p	+	2745	F53F10.5	WBcoding	3p	+	2960	F53F10.3	WBcoding	3p	+	3680	T03F1.4	WBte	5p	+	23730	linc-63	WBlnc	3p	-	46179	frag130	LUncRNA	5p	-	76320	linc-9	WBlnc
X	16298049	16298513	91.0879	232	ncRNA	T01B4.t1			WBtRNA	5p	+	12	T01B4.1	WBcoding	5p	+	1551	F52E10.4	WBcoding	5p	-	5363	T01B4.1	WBcoding	3p	+	5769	T01B4.2	WBcoding	5p	+	8111	T01B4.t1	WBtRNA	5p	+	12	frag7123	LUncRNA	3p	-	36	T01B4.t1	WBtRNA	3p	+	60	frag7123	LUncRNA
V	3703854	3704318	91.0564	232	AG1201	T27C4.4			AGmRNA	5p	+	866	T27C4.4	WBcoding	5p	+	896	W08A12.1	WBcoding	3p	+	2331	T27C4.1	WBcoding	3p	-	8688	T27C4.4	WBcoding	3p	+	8759	T27C4.7	WBsnoRNA	5p	+	5174	linc-136	WBlnc	3p	-	13601	T27C4.5	WBps	5p	+	27709	frag3450	LUncRNA
II	11473485	11473949	90.9932	232	CDS	W02B12.11			WBcoding	5p	+	80	W02B12.11	WBcoding	5p	+	80	W02B12.10	WBcoding	5p	-	210	W02B12.9	WBcoding	5p	-	1746	W02B12.16	WBcoding	3p	-	2277	B0334.9	WBps	5p	+	6651	W02B12.6b	WBnc	5p	-	9760	B0334.12	WBsnoRNA	5p	+	10902	W02B12.6b	WBnc
IV	7505931	7506395	90.9916	232	CDS	R05G6.7			WBcoding	3p	-	250	R05G6.7	WBcoding	3p	-	250	R05G6.6	WBcoding	3p	+	259	R05G6.7	WBcoding	5p	-	1723	R05G6.5	WBcoding	5p	+	2409	frag2898	LUncRNA	5p	+	5822	frag2897	LUncRNA	5p	-	6536	F55G1.16	WBscRNA	3p	+	6562	frag2897	LUncRNA
I	9869098	9869562	90.9696	232	CDS	K10C3.5			WBcoding	3p	+	239	K10C3.5	WBcoding	3p	+	239	K10C3.6	WBcoding	5p	+	324	T23H4.1	WBcoding	5p	+	5359	K10C3.5	WBcoding	5p	+	5751	frag447	LUncRNA	5p	-	10251	frag446	LUncRNA	5p	-	10912	frag445	LUncRNA	5p	-	11810	T23H4.t1	WBtRNA
IV	620295	620759	90.9201	232	ncRNA	C05G6.t1			WBtRNA	3p	+	27	C18H7.1	WBcoding	3p	+	403	C18H7.2	WBcoding	3p	+	6501	C05G6.1	WBcoding	5p	+	7010	C18H7.2	WBcoding	5p	+	14166	C05G6.t1	WBtRNA	3p	+	27	frag2443	LUncRNA	5p	-	28	C05G6.t1	WBtRNA	5p	+	45	frag2443	LUncRNA
X	6902905	6903369	90.8216	232	ncRNA	F14B8.t1			WBtRNA	5p	-	18	F14B8.3	WBcoding	3p	+	808	F14B8.2	WBcoding	5p	+	1559	F14B8.3	WBcoding	5p	+	1763	F14B8.2	WBcoding	3p	+	2661	F14B8.t1	WBtRNA	5p	-	18	frag5801	LUncRNA	3p	-	2670	frag5800	LUncRNA	3p	+	3086	frag5799	LUncRNA
IV	3296880	3297344	90.7665	232	CDS	W08E12.7			WBcoding	3p	+	67	W08E12.7	WBcoding	3p	+	67	W08E12.6	WBcoding	5p	+	1514	W08E12.7	WBcoding	5p	+	1980	W08E12.8	WBcoding	3p	+	2482	frag2571	LUncRNA	3p	+	13217	Y55H10B.2	WBte	5p	+	16819	Y55H10B.1	WBte	5p	+	17353	frag2570	LUncRNA
X	1454340	1454804	90.7608	232	CDS	D1005.3			WBcoding	5p	-	577	D1005.3	WBcoding	5p	-	577	W05H7.1	WBcoding	3p	+	1931	D1005.2	WBcoding	5p	+	4521	W05H7.4	WBcoding	5p	-	7883	frag4873	LUncRNA	5p	+	13187	frag4874	LUncRNA	3p	-	13187	frag4873	LUncRNA	3p	+	13283	frag4874	LUncRNA
III	4193501	4193965	90.7015	232	CDS	R74.3			WBcoding	5p	+	62	R74.3	WBcoding	5p	+	62	R74.4	WBcoding	3p	+	335	R74.3	WBcoding	3p	+	1597	R74.4	WBcoding	5p	+	2618	frag1892	LUncRNA	3p	-	6742	frag1891	LUncRNA	5p	-	51306	frag1890	LUncRNA	5p	-	59346	frag1889	LUncRNA
X	15707323	15707787	90.6755	232	AG1201	ZK662.3			AGmRNA	5p	+	487	ZK662.3	WBcoding	5p	+	598	ZK662.2	WBcoding	3p	+	9567	ZK662.6	WBcoding	5p	+	11079	C03H12.1	WBcoding	3p	+	11200	frag7087	LUncRNA	5p	-	11065	frag7086	LUncRNA	3p	+	13358	frag7085	LUncRNA	5p	-	13432	frag7086	LUncRNA
V	7198371	7198835	90.5636	232	AG1201	F09G2.2			AGmRNA	3p	+	174	F09G2.2	WBcoding	3p	+	184	F09G2.1	WBcoding	5p	+	1602	F09G2.2	WBcoding	5p	+	1706	F09G2.9	WBcoding	5p	-	2484	F09G2.14	WBsnoRNA	5p	-	2042	frag3747	LUncRNA	5p	-	22669	frag3746	LUncRNA	3p	+	23540	frag3748	LUncRNA
III	8801914	8802378	90.5563	232	CDS	F54F2.6			WBcoding	5p	-	1526	F54F2.6	WBcoding	5p	-	1526	F54F2.7	WBcoding	3p	-	4004	F54F2.2	WBcoding	3p	+	4047	F54F2.7	WBcoding	5p	-	5119	frag2173	LUncRNA	5p	+	8910	anr-34	WBanr	3p	+	12649	frag2174	LUncRNA	5p	+	19323	frag2172	LUncRNA
II	11743062	11743526	90.5526	232	CDS	F13D12.7			WBcoding	3p	-	35	F13D12.7	WBcoding	3p	-	35	F13D12.6	WBcoding	3p	+	41	F13D12.7	WBcoding	5p	-	5254	F13D12.8	WBcoding	5p	-	10763	frag1557	LUncRNA	5p	+	3538	frag1558	LUncRNA	3p	-	6111	frag1559	LUncRNA	3p	-	8647	frag1560	LUncRNA
II	10870622	10871086	90.4458	232	CDS	M106.5			WBcoding	3p	+	74	M106.5	WBcoding	3p	+	74	F59E10.2	WBcoding	3p	-	136	M106.5	WBcoding	5p	+	1725	F59E10.3	WBcoding	5p	+	1963	M106.9	WBmiRNA	5p	-	3742	M106.9a	WBmiRNA	5p	-	3742	M106.9b	WBmiRNA	5p	-	3778	M106.9	WBmiRNA
V	7196378	7196842	90.3925	232	ncRNA	F09G2.14			WBsnoRNA	5p	-	49	F09G2.2	WBcoding	5p	+	287	F09G2.9	WBcoding	5p	-	491	F09G2.2	WBcoding	3p	+	1809	F09G2.9	WBcoding	3p	-	2865	F09G2.14	WBsnoRNA	5p	-	49	frag3747	LUncRNA	5p	-	20676	frag3746	LUncRNA	3p	+	21547	frag3745	LUncRNA
X	1858513	1858977	90.3905	232	ncRNA	T26C11.t1			WBtRNA	5p	+	68	T26C11.8	WBcoding	5p	+	1971	T26C11.7	WBcoding	5p	-	2579	T26C11.8	WBcoding	3p	+	4792	T26C11.9	WBcoding	5p	-	4949	T26C11.t1	WBtRNA	5p	+	68	Y59E1B.6	WBmiRNA	5p	+	13715	Y59E1B.7	WBmiRNA	5p	+	14201	Y59E1B.8	WBmiRNA
X	8608601	8609065	90.3852	232	ncRNA	frag6125			LUncRNA	3p	+	12	H35N09.1	WBcoding	3p	+	1215	K01A12.4	WBcoding	5p	+	2047	H35N09.2	WBcoding	5p	-	3847	F18E9.1	WBcoding	3p	+	6613	frag6125	LUncRNA	3p	+	12	H35N09.t2	WBtRNA	5p	-	20	frag6125	LUncRNA	5p	+	78	frag6126	LUncRNA
IV	16657380	16657844	90.357	232	CDS	Y51H4A.15			WBcoding	3p	+	286	Y51H4A.15	WBcoding	3p	+	286	Y51H4A.12	WBcoding	5p	-	1812	Y51H4A.16	WBcoding	3p	-	4724	Y51H4A.17	WBcoding	5p	+	6675	Y51H4A.t5	WBtRNA	3p	-	13221	Y51H4A.18	WBps	5p	+	15012	Y51H4A.14	WBte	5p	-	18161	Y51H4A.19	WBps
X	13261001	13261465	90.3543	232	ncRNA	K08H2.t1			WBtRNA	3p	+	28	K08H2.10	WBcoding	3p	+	404	K09A11.1	WBcoding	5p	+	1198	K08H2.10	WBcoding	5p	+	2050	K09A11.1	WBcoding	3p	+	3285	K08H2.t1	WBtRNA	3p	+	28	K09A11.t1	WBtRNA	3p	-	3381	frag6717	LUncRNA	5p	+	6974	frag6718	LUncRNA
V	9786677	9787141	90.26	232	CDS	F46B6.7			WBcoding	3p	-	16	F46B6.7	WBcoding	3p	-	16	F46B6.6	WBcoding	5p	-	65	F46B6.7	WBcoding	5p	-	2774	F46B6.6	WBcoding	3p	-	3767	F46B6.6b	WBnc	5p	-	108	frag3922	LUncRNA	3p	-	2780	F46B6.6b	WBnc	3p	-	3591	frag3923	LUncRNA
I	7122247	7122711	90.2188	232	CDS	K10D3.2			WBcoding	3p	-	125	K10D3.2	WBcoding	3p	-	125	K10D3.8	WBcoding	5p	-	286	K10D3.1	WBcoding	3p	+	935	K10D3.6	WBcoding	5p	-	5774	K10D3.10	WBsnoRNA	3p	-	16580	F22D6.17	WBps	5p	-	18344	frag293	LUncRNA	3p	+	18422	F22D6.17	WBps
I	5372582	5372728	90.1058	64	CDS	F55A12.1			WBcoding	3p	+	0	F55A12.1	WBcoding	3p	+	0	F55A12.9	WBcoding	3p	-	208	F55A12.1	WBcoding	5p	+	4165	F55A12.10	WBcoding	5p	-	4808	frag188	LUncRNA	5p	-	14136	frag187	LUncRNA	5p	-	14350	frag186	LUncRNA	5p	-	14858	anr-38	WBanr
II	13156846	13157310	89.9736	232	AG1201	RIT2P.1400			AGncRNA	3p	+	60	F32A11.2	WBcoding	5p	-	101	F32A11.1	WBcoding	5p	+	187	F32A11.6	WBcoding	3p	-	3267	F32A11.1	WBcoding	3p	+	3280	frag1620	LUncRNA	3p	-	10670	frag1619	LUncRNA	3p	+	11867	F32A11.4	WBps	5p	-	19754	F32A11.5	WBps
X	2527910	2528374	89.9114	232	ncRNA	R11B5.t1			WBtRNA	3p	+	36	R11B5.1	WBcoding	3p	-	2427	F52H2.3	WBcoding	3p	-	11918	K02E10.8	WBcoding	5p	-	12826	F52H2.3	WBcoding	5p	-	12924	R11B5.t1	WBtRNA	3p	+	36	frag4984	LUncRNA	5p	-	73	R11B5.t1	WBtRNA	5p	+	107	frag4984	LUncRNA
III	12874546	12875010	89.8648	232	AG1201	Y37D8A.10			AGmRNA	5p	+	15	Y37D8A.10	WBcoding	5p	+	128	Y37D8A.9	WBcoding	5p	-	224	Y37D8A.11	WBcoding	3p	-	327	Y37D8A.10	WBcoding	3p	+	894	Y37D8A.7	WBte	5p	-	8375	frag2394	LUncRNA	5p	-	16391	frag2393	LUncRNA	5p	-	53134	BE10.6	WBps
X	11467225	11467689	89.8039	232	ncRNA	frag6495			LUncRNA	5p	-	3	T25C12.1	WBcoding	5p	+	978	F48C5.2	WBcoding	5p	-	13327	T25C12.1	WBcoding	3p	+	16745	T25C12.2	WBcoding	5p	+	20266	frag6495	LUncRNA	5p	-	3	frag6493	LUncRNA	3p	+	2202	frag6494	LUncRNA	5p	-	2228	frag6493	LUncRNA
V	8615739	8616203	89.6703	232	AG1201	F41E6.4			AGmRNA	3p	+	138	F41E6.4	WBcoding	3p	+	914	F41E6.2	WBcoding	5p	+	3039	F41E6.11	WBcoding	3p	-	3938	F41E6.10	WBcoding	5p	-	4725	F41E6.18	WBsnoRNA	3p	+	237	frag3807	LUncRNA	5p	+	27319	frag3806	LUncRNA	3p	+	27512	F25G6.11	WBmiRNA
II	14616758	14617222	89.5174	232	ncRNA	F19H8.t1			WBps	5p	+	16	F19H8.4	WBcoding	5p	+	936	F19H8.5	WBcoding	5p	+	5998	F19H8.1	WBcoding	3p	+	6514	F19H8.3	WBcoding	3p	+	9014	F19H8.t1	WBps	5p	+	16	F19H8.6	WBsnoRNA	5p	+	78	F19H8.t1	WBps	3p	+	85	F19H8.6	WBsnoRNA
II	11634892	11635356	89.4994	232	ncRNA	ZK20.9			WBsnoRNA	5p	+	37	F07A11.6	WBcoding	5p	-	1579	ZK20.2	WBcoding	5p	+	5266	ZK20.1	WBcoding	5p	+	11559	ZK20.4	WBcoding	3p	-	13973	ZK20.9	WBsnoRNA	5p	+	37	frag1555	LUncRNA	5p	-	881	ZK20.4b	WBnc	3p	-	14011	F07A11.15	WBsnoRNA
X	11603445	11603909	89.477	232	AG1201	RIT6M.25			AGncRNA	3p	-	34	F52D10.3	WBcoding	3p	-	37	F52D10.2	WBcoding	5p	-	12025	F52D10.4	WBcoding	5p	+	13718	F52D10.1	WBcoding	3p	+	14022	frag6511	LUncRNA	3p	-	1803	frag6512	LUncRNA	5p	+	1841	frag6511	LUncRNA	5p	-	2024	frag6513	LUncRNA
III	12608447	12608911	89.266	232	AG1201	Y111B2A.11			AGmRNA	5p	-	305	Y111B2A.11	WBcoding	5p	-	313	Y111B2A.12	WBcoding	5p	+	507	Y111B2A.11	WBcoding	3p	-	9150	Y111B2A.10	WBcoding	5p	-	10183	frag2391	LUncRNA	5p	+	34078	frag2390	LUncRNA	5p	-	58910	frag2389	LUncRNA	3p	+	58918	frag2390	LUncRNA
III	4195267	4195731	89.2493	232	AG1201	R74.3			AGmRNA	3p	+	97	R74.3	WBcoding	3p	+	169	R74.5	WBcoding	5p	+	1758	R74.4	WBcoding	3p	+	2101	R74.10	WBcoding	5p	-	5227	frag1892	LUncRNA	3p	-	4976	frag1891	LUncRNA	5p	-	53072	frag1890	LUncRNA	5p	-	61112	frag1889	LUncRNA
II	10502532	10502996	89.2455	232	ncRNA	frag1443			LUncRNA	5p	+	198	F59B10.1	WBcoding	5p	-	283	F59B10.2	WBcoding	3p	-	4445	F59B10.1	WBcoding	3p	-	5460	ZK666.12	WBcoding	3p	+	6121	frag1443	LUncRNA	5p	+	198	frag1444	LUncRNA	3p	-	3354	frag1445	LUncRNA	5p	+	4959	frag1446	LUncRNA
X	10731697	10732161	89.1107	232	ncRNA	T01C1.t1			WBtRNA	3p	-	5	R07A4.1	WBcoding	5p	+	2332	T01C1.2	WBcoding	5p	-	9939	R07A4.2	WBcoding	3p	-	12344	R07A4.1	WBcoding	3p	+	12346	T01C1.t1	WBtRNA	3p	-	5	frag6405	LUncRNA	5p	+	26	T01C1.t1	WBtRNA	5p	-	67	frag6403	LUncRNA
III	833655	834119	88.9774	232	CDS	K02F3.4			WBcoding	5p	+	36	K02F3.4	WBcoding	5p	+	36	K02F3.6	WBcoding	5p	-	1617	K02F3.4	WBcoding	3p	+	1920	K02F3.8	WBcoding	3p	-	1921	K02F3.15	WBsnoRNA	3p	+	285	linc-37	WBlnc	3p	+	547	frag1744	LUncRNA	5p	+	3160	B0412.7	WBsnoRNA
I	6206521	6206985	88.9353	232	AG1201	T08B2.7			AGmRNA	3p	-	176	T05E7.1	WBcoding	3p	+	178	T08B2.7	WBcoding	3p	-	203	T05E7.1	WBcoding	5p	+	2854	T08B2.7	WBcoding	5p	-	4404	frag230	LUncRNA	5p	+	5944	T08B2.13	WBsnoRNA	3p	-	5945	T08B2.t1	WBps	3p	-	6070	T08B2.13	WBsnoRNA
II	14155433	14155897	88.9009	232	CDS	Y48B6A.3			WBcoding	5p	+	26	Y48B6A.3	WBcoding	5p	+	26	Y48B6A.2	WBcoding	3p	+	54	Y48B6A.1	WBcoding	5p	-	1367	W03H9.1	WBcoding	5p	-	5609	W03H9.2a	WBnc	5p	-	11918	frag1676	LUncRNA	5p	+	35708	frag1677	LUncRNA	3p	-	50759	frag1678	LUncRNA
II	13335227	13335691	88.8818	232	ncRNA	Y48C3A.21			WBmiRNA	5p	-	1702	Y48C3A.10	WBcoding	5p	+	2750	Y48C3A.8	WBcoding	5p	-	4704	Y48C3A.11	WBcoding	3p	-	5115	Y48C3A.8	WBcoding	3p	-	13516	Y48C3A.21	WBmiRNA	5p	-	1702	Y48C3A.21b	WBmiRNA	5p	-	1702	Y48C3A.21a	WBmiRNA	5p	-	1745	Y48C3A.21	WBmiRNA
III	9868013	9868477	88.8793	232	CDS	ZK757.1			WBcoding	3p	-	231	ZK757.1	WBcoding	3p	-	231	ZK757.4	WBcoding	5p	-	546	ZK757.1	WBcoding	5p	-	2776	K11H3.7	WBcoding	3p	+	5030	frag2253	LUncRNA	3p	+	335	frag2254	LUncRNA	5p	+	3796	frag2255	LUncRNA	3p	-	3796	frag2254	LUncRNA
III	11694154	11694618	88.7114	232	CDS	Y41C4A.4			WBcoding	3p	+	649	Y41C4A.4	WBcoding	3p	+	649	Y41C4A.22	WBcoding	5p	+	851	Y41C4A.6	WBcoding	5p	+	2113	Y41C4A.7	WBcoding	5p	+	4383	frag2355	LUncRNA	5p	+	25675	frag2356	LUncRNA	3p	-	27754	frag2357	LUncRNA	5p	+	32677	frag2358	LUncRNA
II	14032748	14033212	88.6444	232	CDS	W01G7.1			WBcoding	3p	-	179	W01G7.1	WBcoding	3p	-	179	F01D5.10	WBcoding	5p	-	12109	F01D5.9	WBcoding	5p	-	16090	F01D5.8	WBcoding	3p	+	19230	W01G7.2	WBps	3p	+	410	frag1666	LUncRNA	5p	-	515	W01G7.2	WBps	5p	+	1652	F01D5.12	WBsnoRNA
IV	8538069	8538533	88.6085	232	CDS	C09G4.2			WBcoding	3p	+	141	C09G4.2	WBcoding	3p	+	141	C09G4.1	WBcoding	5p	+	2240	C09G4.2	WBcoding	5p	+	17420	Y59H11AL.1	WBcoding	5p	+	21120	Y59H11AR.6	WBps	5p	+	59448	frag2957	LUncRNA	5p	+	70522	frag2958	LUncRNA	3p	-	70522	frag2957	LUncRNA
I	10769758	10770222	88.563	232	ncRNA	frag515			LUncRNA	3p	-	85	R13H8.1	WBcoding	3p	+	6699	F55A3.5	WBcoding	3p	-	11973	F55A3.6	WBcoding	3p	-	14186	F55A3.7	WBcoding	3p	-	15467	frag515	LUncRNA	3p	-	85	frag516	LUncRNA	3p	-	568	F55A3.8	WBsnoRNA	3p	-	11277	frag514	LUncRNA
III	4004130	4004594	88.2765	232	ncRNA	C36E8.11			WBsnoRNA	5p	+	53	C36E8.1	WBcoding	5p	-	239	C36E8.3	WBcoding	5p	+	1760	C36E8.1	WBcoding	3p	-	5094	C36E8.3	WBcoding	3p	+	5578	C36E8.11	WBsnoRNA	5p	+	53	frag1880	LUncRNA	5p	+	13731	frag1881	LUncRNA	5p	+	31765	frag1882	LUncRNA
IV	16491498	16491962	88.1802	232	CDS	Y51H4A.2			WBcoding	3p	-	1665	Y51H4A.2	WBcoding	3p	-	1665	Y51H4A.3	WBcoding	5p	-	2742	Y51H4A.2	WBcoding	5p	-	2747	Y51H4A.3	WBcoding	3p	-	8552	Y51H4A.402	WBmiRNA	5p	-	18582	Y51H4A.402a	WBmiRNA	5p	-	18596	Y51H4A.402	WBmiRNA	3p	-	18678	VY10G11R.2	WBps
X	7822956	7823420	88.1744	232	ncRNA	frag6000			LUncRNA	3p	-	137	R03G5.1	WBcoding	5p	+	413	R03G5.2	WBcoding	3p	+	2500	R03G5.1	WBcoding	3p	+	2530	C54D2.4	WBcoding	3p	-	3846	frag6000	LUncRNA	3p	-	137	frag6001	LUncRNA	5p	+	2532	frag6002	LUncRNA	3p	-	18979	frag6003	LUncRNA
II	8747410	8747645	88.11	120	CDS	K08F8.1			WBcoding	3p	+	348	K08F8.1	WBcoding	3p	+	348	K08F8.2	WBcoding	5p	+	4403	K08F8.7	WBcoding	3p	-	6487	K08F8.3	WBcoding	3p	-	8707	frag1329	LUncRNA	3p	-	498	frag1330	LUncRNA	3p	-	1674	frag1331	LUncRNA	5p	+	2724	frag1332	LUncRNA
II	6331358	6331822	88.0664	232	AG1201	C32D5.5			AGmRNA	5p	-	45	C32D5.6	WBcoding	3p	-	280	C32D5.5	WBcoding	5p	-	304	C32D5.6	WBcoding	5p	-	2365	C32D5.14	WBcoding	5p	+	3856	C32D5.13	WBmiRNA	5p	-	2823	frag1097	LUncRNA	3p	+	2847	C32D5.13a	WBmiRNA	5p	-	2883	C32D5.13	WBmiRNA
IV	15931694	15932158	88.0511	232	ncRNA	Y105C5B.t1			WBtRNA	5p	+	52	Y105C5B.9	WBcoding	3p	+	139	Y105C5B.10	WBcoding	3p	-	187	Y105C5B.9	WBcoding	5p	+	1379	Y105C5B.10	WBcoding	5p	-	1956	Y105C5B.t1	WBtRNA	5p	+	52	Y105C5B.t4	WBtRNA	5p	-	545	frag3351	LUncRNA	3p	+	548	Y105C5B.t4	WBtRNA
V	8606267	8606731	88.0276	232	AG1201	F41E6.9			AGmRNA	5p	-	321	F41E6.9	WBcoding	5p	-	393	F41E6.5	WBcoding	3p	+	1052	F41E6.4	WBcoding	5p	+	1279	F41E6.9	WBcoding	3p	-	1431	F41E6.18	WBsnoRNA	5p	+	9102	frag3806	LUncRNA	3p	+	18040	F25G6.11	WBmiRNA	5p	-	25554	F25G6.11a	WBmiRNA
III	8658174	8658638	88.0198	232	AG1201	RIT3P.1004			AGncRNA	3p	+	1315	F22B7.10	WBcoding	3p	-	1387	F22B7.9	WBcoding	5p	-	4580	F22B7.2	WBcoding	3p	+	6297	F22B7.1	WBcoding	5p	+	6859	frag2166	LUncRNA	5p	+	3900	F22B7.t4	WBtRNA	5p	-	4807	frag2165	LUncRNA	3p	+	4818	F22B7.t4	WBtRNA
IV	8015749	8016213	87.9592	232	AG1201	C26B2.7			AGmRNA	5p	+	162	C26B2.7	WBcoding	5p	+	219	C26B2.8	WBcoding	3p	+	357	C26B2.7	WBcoding	3p	+	891	C26B2.6	WBcoding	5p	+	1007	frag2931	LUncRNA	3p	+	6324	frag2930	LUncRNA	3p	+	7427	frag2929	LUncRNA	5p	-	10351	frag2932	LUncRNA
I	1068054	1068518	87.9481	232	AG1201	R06A10.2			AGmRNA	5p	+	77	R06A10.2	WBcoding	5p	+	308	Y34D9A.10	WBcoding	5p	-	1382	Y34D9A.2	WBcoding	3p	+	3014	R06A10.2	WBcoding	3p	+	6727	frag38	LUncRNA	5p	+	58691	frag36	LUncRNA	3p	+	71629	frag37	LUncRNA	5p	-	71708	frag36	LUncRNA
X	7956060	7956524	87.831	232	AG1201	RIT6P.626			AGncRNA	5p	+	83	C14F5.4	WBcoding	3p	-	145	C14F5.1	WBcoding	3p	+	149	C14F5.4	WBcoding	5p	-	1969	C14F5.1	WBcoding	5p	+	1985	frag6025	LUncRNA	3p	+	4513	frag6024	LUncRNA	5p	-	4531	frag6025	LUncRNA	5p	+	4723	frag6023	LUncRNA
X	16961310	16961774	87.7779	232	AG1201	RIT6M.1513			AGncRNA	5p	-	916	F52G3.1	WBcoding	5p	+	2254	F52G3.4	WBcoding	5p	-	9502	F52G3.1	WBcoding	3p	+	11205	F52G3.5	WBcoding	3p	-	11612	F52G3.6	WBsnoRNA	3p	+	18098	frag7198	LUncRNA	5p	+	20669	frag7199	LUncRNA	3p	-	25295	C30E1.t1	WBtRNA
X	10144830	10145294	87.7743	232	ncRNA	frag6315			LUncRNA	3p	-	20	F09B9.2	WBcoding	5p	+	1771	F09B9.1	WBcoding	5p	-	3108	T06H11.4	WBcoding	5p	-	6502	F09B9.2	WBcoding	3p	+	7664	frag6315	LUncRNA	3p	-	20	F09B9.t1	WBtRNA	5p	+	35	frag6315	LUncRNA	5p	-	109	F09B9.t2	WBtRNA
III	3739695	3740159	87.7162	232	AG1201	F34D10.4			AGmRNA	3p	+	180	F34D10.4	WBcoding	3p	+	182	F34D10.2	WBcoding	5p	-	4903	F34D10.3	WBcoding	3p	+	5039	F34D10.5	WBcoding	5p	+	5516	frag1872	LUncRNA	3p	-	1008	C14B1.7b	WBnc	5p	-	16348	frag1873	LUncRNA	5p	+	44901	frag1874	LUncRNA
III	1419937	1420401	87.708	232	AG1201	gY82E9BR.16b			AGmRNA	5p	-	194	Y82E9BR.3	WBcoding	3p	+	263	Y82E9BR.16	WBcoding	3p	-	312	Y82E9BR.3	WBcoding	5p	+	988	Y82E9BR.15	WBcoding	5p	-	2990	frag1767	LUncRNA	3p	+	1118	frag1766	LUncRNA	5p	-	1190	frag1767	LUncRNA	5p	+	1334	Y82E9BR.t1	WBtRNA
V	11122360	11122824	87.7012	232	CDS	H19N07.4			WBcoding	5p	-	31	H19N07.4	WBcoding	5p	-	31	C06H2.1	WBcoding	3p	-	151	C06H2.6	WBcoding	5p	+	1686	C06H2.2	WBcoding	5p	+	2612	frag4097	LUncRNA	5p	+	11089	Y42A5A.6	WBps	3p	+	13257	C06H2.8	WBmiRNA	5p	+	14500	C06H2.8a	WBmiRNA
I	8786704	8787168	87.6456	232	CDS	DY3.6			WBcoding	5p	-	1527	DY3.6	WBcoding	5p	-	1527	DY3.7	WBcoding	5p	+	6023	DY3.6	WBcoding	3p	-	7205	DY3.5	WBcoding	5p	-	9431	frag355	LUncRNA	3p	+	2910	frag356	LUncRNA	5p	+	3352	DY3.t1	WBps	5p	+	4412	frag357	LUncRNA
II	5353574	5354038	87.6167	232	AG1201	F09E5.4			AGmRNA	5p	+	79	F09E5.7	WBcoding	3p	+	109	F09E5.8	WBcoding	3p	+	1831	F09E5.4	WBcoding	5p	+	1889	F09E5.8	WBcoding	5p	+	3156	frag975	LUncRNA	5p	+	4517	frag976	LUncRNA	3p	-	4599	frag975	LUncRNA	3p	+	4740	frag976	LUncRNA
III	5305641	5306105	87.6095	232	ncRNA	F52C9.t1			WBtRNA	5p	+	7	F52C9.5	WBcoding	3p	+	412	F52C9.7	WBcoding	5p	+	2688	F52C9.5	WBcoding	5p	+	3694	T15B12.2	WBcoding	5p	-	4026	F52C9.t1	WBtRNA	5p	+	7	frag1954	LUncRNA	3p	-	9	F52C9.t1	WBtRNA	3p	+	64	frag1954	LUncRNA
IV	658674	659138	87.6032	232	AG1201	K11H12.8			AGmRNA	3p	+	302	K11H12.8	WBcoding	3p	+	303	K11H12.2	WBcoding	5p	-	4324	K11H12.1	WBcoding	5p	-	5485	K11H12.7	WBcoding	5p	+	6617	K11H12.t1	WBtRNA	3p	+	640	K11H12.13	WBsnoRNA	5p	-	4545	K11H12.12	WBsnoRNA	5p	-	4876	frag2445	LUncRNA
II	12059635	12060099	87.5998	232	CDS	Y17G7B.10			WBcoding	3p	+	42	Y17G7B.10	WBcoding	3p	+	42	Y17G7B.11	WBcoding	3p	-	297	Y17G7B.14	WBcoding	5p	+	5036	Y17G7B.22	WBcoding	5p	+	8166	Y17G7B.25	WBsnoRNA	5p	-	17785	frag1583	LUncRNA	5p	-	36187	Y43F11A.6	WBps	3p	-	71599	Y57A10A.6	WBps
V	5049614	5050078	87.4508	232	CDS	K11D12.2			WBcoding	5p	+	307	K11D12.2	WBcoding	5p	+	307	K11D12.12	WBcoding	5p	+	2412	K11D12.9	WBcoding	5p	-	3658	K11D12.1	WBcoding	5p	+	3758	frag3477	LUncRNA	3p	-	12472	frag3478	LUncRNA	5p	+	16551	frag3479	LUncRNA	3p	-	16551	frag3478	LUncRNA
IV	9806289	9806753	87.3972	232	AG1201	W08D2.3			AGmRNA	3p	-	133	W08D2.3	WBcoding	3p	-	135	W08D2.4	WBcoding	3p	+	420	W08D2.3	WBcoding	5p	-	4192	T13F2.1	WBcoding	3p	+	4310	frag2997	LUncRNA	3p	-	9616	frag2998	LUncRNA	3p	-	15192	frag2999	LUncRNA	3p	-	15847	W08D2.14	WBmiRNA
I	6317634	6318098	87.3389	232	CDS	F26B1.2			WBcoding	5p	+	163	F26B1.2	WBcoding	5p	+	163	F26B1.3	WBcoding	3p	+	597	F26B1.7	WBcoding	3p	-	2495	F26B1.2	WBcoding	3p	+	2555	frag239	LUncRNA	5p	-	16338	frag240	LUncRNA	3p	-	30924	frag238	LUncRNA	5p	-	31292	frag237	LUncRNA
III	1601410	1601874	87.3166	232	AG1201	Y22D7AL.8			AGmRNA	5p	-	513	Y22D7AL.6	WBcoding	5p	+	3334	Y22D7AL.9	WBcoding	3p	-	5194	Y22D7AL.6	WBcoding	3p	+	5200	Y22D7AL.8	WBcoding	5p	-	12248	frag1779	LUncRNA	3p	-	2927	Y22D7AL.t3	WBtRNA	5p	+	2931	frag1779	LUncRNA	5p	-	3011	Y22D7AL.t4	WBtRNA
III	6958886	6959350	87.2901	232	CDS	F57B9.10			WBcoding	3p	-	64	F57B9.10	WBcoding	3p	-	64	F57B9.2	WBcoding	3p	+	302	F57B9.10	WBcoding	5p	-	2853	F57B9.1	WBcoding	5p	+	3146	frag2046	LUncRNA	5p	+	9090	frag2047	LUncRNA	3p	-	9090	frag2046	LUncRNA	3p	+	9143	frag2047	LUncRNA
III	13462809	13463273	87.256	232	CDS	T27E9.1			WBcoding	5p	+	21	T27E9.1	WBcoding	5p	+	21	T27E9.2	WBcoding	5p	-	387	T27E9.7	WBcoding	5p	-	902	T27E9.2	WBcoding	3p	-	903	T28A8.8b	WBnc	5p	+	39697	frag2405	LUncRNA	5p	-	42595	frag2404	LUncRNA	3p	+	49665	F45G2.t1	WBtRNA
III	7162220	7162684	87.2259	232	AG1201	K04G7.1			AGmRNA	5p	+	105	K04G7.1	WBcoding	5p	+	180	K04G7.11	WBcoding	5p	-	397	K04G7.10	WBcoding	5p	-	1357	K04G7.11	WBcoding	3p	-	1358	frag2059	LUncRNA	3p	+	17340	B0280.16	WBsnRNA	3p	+	20117	B0280.15	WBsnRNA	3p	+	21015	B0280.14	WBsnRNA
IV	2765257	2765721	87.1786	232	AG1201	Y54G2A.38			AGmRNA	3p	+	6	Y54G2A.11	WBcoding	3p	-	240	Y54G2A.38	WBcoding	3p	+	398	Y54G2A.11	WBcoding	5p	-	6299	Y54G2A.12	WBcoding	3p	-	11729	Y94H6A.t1	WBps	3p	+	25205	frag2538	LUncRNA	5p	-	30454	frag2539	LUncRNA	3p	-	34598	Y54G2A.t1	WBtRNA
V	10807903	10808367	87.1661	232	AG1201	D1054.15			AGmRNA	5p	-	112	D1054.15	WBcoding	5p	-	243	D1054.14	WBcoding	5p	-	2115	D1054.13	WBcoding	5p	-	3681	C29A12.22	WBcoding	5p	+	3908	C29A12.2	WBps	3p	-	1036	D1054.16	WBps	5p	-	8680	frag4040	LUncRNA	5p	+	10234	D1054.19b	WBnc
IV	11755958	11756422	87.1523	232	CDS	T12A7.2			WBcoding	3p	-	165	T12A7.2	WBcoding	3p	-	165	T12A7.9	WBcoding	5p	-	243	T12A7.10	WBcoding	5p	-	1110	T12A7.3	WBcoding	5p	-	1826	frag3164	LUncRNA	5p	-	7146	frag3165	LUncRNA	3p	-	26851	frag3166	LUncRNA	5p	+	28950	frag3167	LUncRNA
II	11880372	11880836	87.1059	232	CDS	K12D12.1			WBcoding	3p	+	79	K12D12.1	WBcoding	3p	+	79	ZK930.5	WBcoding	5p	+	1947	ZK930.6	WBcoding	5p	+	4921	K12D12.1	WBcoding	5p	+	5522	frag1576	LUncRNA	5p	+	257	ZK930.11	WBmiRNA	3p	-	277	ZK930.11a	WBmiRNA	3p	-	292	frag1576	LUncRNA
I	8529979	8530443	87.0309	232	ncRNA	frag342			LUncRNA	3p	+	15	K02B12.8	WBcoding	3p	-	836	K02B12.7	WBcoding	5p	-	943	K02B12.8	WBcoding	5p	-	1121	M04C7.1	WBcoding	3p	-	1504	frag342	LUncRNA	3p	+	15	K02B12.t1	WBtRNA	5p	-	18	frag342	LUncRNA	5p	+	101	frag341	LUncRNA
IV	11377340	11377804	86.998	232	AG1201	H02I12.1			AGmRNA	3p	+	4	H02I12.1	WBcoding	3p	+	6	H02I12.2	WBcoding	3p	-	527	H02I12.1	WBcoding	5p	+	4605	T01G1.3	WBcoding	5p	-	5800	frag3111	LUncRNA	5p	+	13962	frag3112	LUncRNA	3p	-	13962	frag3111	LUncRNA	3p	+	14054	frag3112	LUncRNA
V	15766130	15766594	86.9732	232	AG1201	F57A10.2			AGmRNA	5p	+	5	F57A10.2	WBcoding	5p	+	194	F57A10.3	WBcoding	5p	-	205	F57A10.2	WBcoding	3p	+	893	F57A10.4	WBcoding	5p	+	3047	frag4618	LUncRNA	3p	+	2710	frag4617	LUncRNA	5p	-	5619	frag4616	LUncRNA	5p	-	6549	T23D5.16	WBps
II	14561703	14562167	86.951	232	AG1201	C01G12.12			AGncRNA	3p	-	199	C04H5.6	WBcoding	5p	-	414	C04H5.8	WBcoding	3p	+	9525	C01G12.1	WBcoding	5p	+	11605	C04H5.3	WBcoding	5p	-	13219	C01G12.12	WBps	3p	-	363	frag1692	LUncRNA	3p	+	2884	frag1693	LUncRNA	5p	+	9801	frag1694	LUncRNA
II	15263062	15263526	86.8896	232	ncRNA	frag1717			LUncRNA	3p	+	59	2RSSE.1	WBcoding	5p	+	4842	2RSSE.2	WBcoding	5p	+	11021	Y46E12BL.1	WBcoding	5p	-	11872	2RSSE.2	WBcoding	3p	+	12319	frag1717	LUncRNA	3p	+	59	frag1718	LUncRNA	5p	+	1426	frag1719	LUncRNA	3p	-	2287	linc-152	WBlnc
X	3099810	3100274	86.8843	232	AG1201	F52E4.8			AGmRNA	3p	-	40	F52E4.8	WBcoding	3p	-	61	F52E4.7	WBcoding	5p	-	215	F52E4.8	WBcoding	5p	-	2180	K10B3.5	WBcoding	3p	-	3198	frag5076	LUncRNA	5p	-	1988	frag5075	LUncRNA	3p	+	5485	frag5074	LUncRNA	5p	-	17657	frag5073	LUncRNA
I	397764	398228	86.8796	232	CDS	Y50C1A.1			WBcoding	5p	+	898	Y50C1A.1	WBcoding	5p	+	898	R119.5	WBcoding	5p	-	3578	R119.6	WBcoding	3p	+	9146	R119.5	WBcoding	3p	-	9486	frag5	LUncRNA	5p	+	114024	frag6	LUncRNA	5p	+	116371	frag7	LUncRNA	3p	-	128055	frag8	LUncRNA
V	12303573	12304037	86.7396	232	ncRNA	C51F7.3			WBsnoRNA	3p	+	41	C51F7.1	WBcoding	5p	+	1340	C51F7.2	WBcoding	5p	+	3666	R04F11.1	WBcoding	3p	-	5025	F55C5.9	WBcoding	3p	+	10022	C51F7.3	WBsnoRNA	3p	+	41	C51F7.4	WBsnoRNA	3p	+	131	frag4348	LUncRNA	3p	+	3950	frag4349	LUncRNA
X	5111853	5112317	86.6819	232	CDS	C42D8.1			WBcoding	3p	+	262	C42D8.1	WBcoding	3p	+	262	C42D8.8	WBcoding	3p	-	318	C42D8.1	WBcoding	5p	+	2612	C42D8.8	WBcoding	5p	-	4754	frag5427	LUncRNA	5p	+	3631	frag5426	LUncRNA	3p	+	4517	frag5428	LUncRNA	5p	+	9768	frag5429	LUncRNA
X	4007632	4008096	86.6244	232	AG1201	R02E12.6			AGmRNA	3p	-	140	R02E12.6	WBcoding	3p	-	172	R02E12.4	WBcoding	3p	+	251	R02E12.2	WBcoding	5p	+	4345	R02E12.4	WBcoding	5p	+	4353	frag5241	LUncRNA	3p	-	1122	R02E12.t1	WBtRNA	3p	+	13207	frag5239	LUncRNA	3p	+	18949	frag5240	LUncRNA
V	9733895	9734359	86.5603	232	ncRNA	frag3915			LUncRNA	5p	+	46	F40F9.8	WBcoding	5p	+	49	F40F9.7	WBcoding	3p	+	124	F40F9.8	WBcoding	3p	+	1164	F40F9.9	WBcoding	5p	+	3440	frag3915	LUncRNA	5p	+	46	frag3916	LUncRNA	3p	-	52	frag3915	LUncRNA	3p	+	239	frag3916	LUncRNA
IV	15570631	15571095	86.5004	232	AG1201	Y105C5A.1			AGmRNA	5p	-	77	Y105C5A.3	WBcoding	5p	+	8191	Y105C5A.508	WBcoding	5p	+	13040	Y105C5A.1	WBcoding	5p	-	16175	Y105C5A.4	WBcoding	5p	+	19802	Y105C5A.2	WBps	3p	+	12816	Y105C5A.30	WBps	3p	-	21078	frag3345	LUncRNA	5p	+	23062	frag3346	LUncRNA
IV	6756349	6756813	86.4015	232	ncRNA	frag2781			LUncRNA	3p	+	155	H34C03.2	WBcoding	5p	+	719	H34C03.1	WBcoding	5p	+	6123	Y73B6A.5	WBcoding	5p	-	8168	H34C03.1	WBcoding	3p	+	8610	frag2781	LUncRNA	3p	+	155	frag2782	LUncRNA	5p	+	2692	Y73B6A.15	WBsnoRNA	5p	-	4885	frag2783	LUncRNA
I	3660	4124	86.2745	232	AG1201	RIT1M.1740			AGncRNA	5p	-	13	Y74C9A.3	WBcoding	3p	-	227	Y74C9A.2	WBcoding	5p	+	6521	Y74C9A.4	WBcoding	3p	-	13591	Y74C9A.5	WBcoding	3p	-	23703	Y74C9A.6	WBsnoRNA	5p	-	17	frag1	LUncRNA	3p	-	106659	frag2	LUncRNA	5p	+	106684	frag1	LUncRNA
II	5688986	5689450	86.2026	232	AG1201	C25H3.8			AGmRNA	5p	-	82	C25H3.11	WBcoding	5p	-	206	C25H3.9	WBcoding	3p	-	898	C25H3.4	WBcoding	5p	+	2483	C25H3.11	WBcoding	3p	-	4757	C25H3.18	WBps	3p	-	195	frag1001	LUncRNA	3p	+	9644	frag1000	LUncRNA	3p	+	10720	frag1002	LUncRNA
X	10132551	10133015	86.1759	232	ncRNA	frag6313			LUncRNA	5p	-	90	T06H11.2	WBcoding	5p	-	2575	T06H11.4	WBcoding	3p	-	3285	F09B9.1	WBcoding	3p	-	6532	T06H11.1	WBcoding	5p	-	7359	frag6313	LUncRNA	5p	-	90	T06H11.t2	WBtRNA	3p	+	92	frag6314	LUncRNA	5p	+	107	T06H11.t3	WBtRNA
X	6749096	6749560	86.0955	232	ncRNA	frag5777			LUncRNA	3p	+	1116	R03E9.3	WBcoding	3p	-	2061	R03E9.1	WBcoding	3p	+	5465	R03E9.3	WBcoding	5p	-	12371	R03E9.2	WBcoding	5p	-	16052	frag5777	LUncRNA	3p	+	1116	frag5776	LUncRNA	3p	+	4774	frag5775	LUncRNA	5p	-	5064	frag5776	LUncRNA
II	10033506	10033698	86.0506	78	AG1201	F52H3.2			AGmRNA	5p	-	197	F52H3.1	WBcoding	3p	-	336	F52H3.2	WBcoding	5p	-	428	F52H3.5	WBcoding	3p	+	2673	F52H3.2	WBcoding	3p	-	2885	frag1413	LUncRNA	3p	+	24570	frag1414	LUncRNA	5p	-	24570	frag1413	LUncRNA	5p	+	24630	frag1414	LUncRNA
X	14169504	14169968	86.0441	232	CDS	R03E1.1			WBcoding	5p	-	106	R03E1.1	WBcoding	5p	-	106	C37E2.1	WBcoding	3p	-	1057	R03E1.1	WBcoding	3p	-	5167	R03E1.2	WBcoding	5p	-	5297	C37E2.2b	WBnc	5p	+	6245	frag6826	LUncRNA	5p	-	7504	R03E1.t1	WBtRNA	3p	+	7509	frag6826	LUncRNA
III	62472	62936	86.0174	232	CDS	W05G11.6			WBcoding	3p	-	182	W05G11.6	WBcoding	3p	-	182	W05G11.5	WBcoding	5p	-	1560	W05G11.6	WBcoding	5p	-	3557	W05G11.2	WBcoding	3p	+	4007	W05G11.7	WBsnoRNA	5p	-	12023	frag1723	LUncRNA	5p	+	19629	frag1724	LUncRNA	5p	+	20876	frag1725	LUncRNA
X	6088616	6089080	85.9924	232	AG1201	C15H9.6			AGmRNA	3p	-	102	C15H9.6	WBcoding	3p	-	145	C45B2.8	WBcoding	3p	+	520	C45B2.1	WBcoding	3p	+	2314	C15H9.6	WBcoding	5p	-	3241	frag5651	LUncRNA	5p	-	10133	frag5652	LUncRNA	3p	-	12139	frag5650	LUncRNA	5p	-	13871	frag5649	LUncRNA
II	13872389	13872853	85.9365	232	AG1201	Y51H1A.3			AGmRNA	5p	+	63	Y51H1A.3	WBcoding	5p	+	176	Y51H1A.2	WBcoding	5p	-	399	Y51H1A.3	WBcoding	3p	+	2730	Y51H1A.4	WBcoding	5p	+	3341	F08G2.11	WBsnRNA	5p	-	19720	frag1642	LUncRNA	3p	+	19730	F08G2.11	WBsnRNA	3p	-	19906	frag1642	LUncRNA
III	5506057	5506521	85.9303	232	CDS	R02F2.1			WBcoding	3p	+	69	R02F2.1	WBcoding	3p	+	69	D1044.7	WBcoding	3p	-	722	D1044.3	WBcoding	3p	-	2857	R02F2.1	WBcoding	5p	+	4467	frag1955	LUncRNA	3p	-	9785	frag1956	LUncRNA	5p	+	9890	frag1955	LUncRNA	5p	-	9987	frag1956	LUncRNA
III	344214	344678	85.8231	232	AG1201	W07B3.2			AGmRNA	3p	-	140	W07B3.2	WBcoding	3p	-	148	Y50D7A.8	WBcoding	5p	-	1206	W07B3.2	WBcoding	5p	-	4162	Y50D7A.8	WBcoding	3p	-	8491	linc-90	WBlnc	5p	+	7775	K10F12.1	WBps	5p	+	38802	frag1733	LUncRNA	3p	+	47239	K10F12.5	WBte
I	1061932	1062396	85.8195	232	CDS	Y34D9A.2			WBcoding	5p	+	132	Y34D9A.2	WBcoding	5p	+	132	Y34D9A.10	WBcoding	5p	-	4740	R06A10.2	WBcoding	5p	+	6430	Y34D9A.10	WBcoding	3p	-	8240	frag38	LUncRNA	5p	+	64813	frag36	LUncRNA	3p	+	65507	frag37	LUncRNA	5p	-	65586	frag36	LUncRNA
V	12331773	12332237	85.7826	232	ncRNA	R04F11.t1			WBtRNA	5p	-	13	R04F11.4	WBcoding	5p	-	5718	F23H12.2	WBcoding	3p	-	10286	R04F11.2	WBcoding	3p	+	11803	R04F11.4	WBcoding	3p	-	11837	R04F11.t1	WBtRNA	5p	-	13	frag4361	LUncRNA	5p	-	1593	frag4362	LUncRNA	5p	+	2322	frag4360	LUncRNA
III	11352680	11353144	85.7342	232	ncRNA	T28D6.t1			WBtRNA	5p	+	17	T28D6.7	WBcoding	5p	-	6223	T28D6.4	WBcoding	5p	+	7444	T28D6.7	WBcoding	3p	-	8757	T28D6.9	WBcoding	3p	+	8775	T28D6.t1	WBtRNA	5p	+	17	frag2325	LUncRNA	5p	+	277	T28D6.t2	WBtRNA	5p	+	616	frag2326	LUncRNA
III	4491046	4491510	85.6451	232	AG1201	RIT3M.533			AGmRNA	5p	-	51	C07G2.1	WBcoding	3p	+	87	C07G2.2	WBcoding	3p	-	318	C07G2.1	WBcoding	5p	+	1952	C07G2.2	WBcoding	5p	-	7736	frag1909	LUncRNA	5p	+	6519	frag1908	LUncRNA	3p	+	15528	frag1907	LUncRNA	5p	-	15653	frag1908	LUncRNA
III	5766014	5766478	85.5598	232	CDS	B0244.2			WBcoding	3p	+	477	B0244.2	WBcoding	3p	+	477	B0244.11	WBcoding	5p	+	1591	Y37B11A.1	WBcoding	5p	+	3894	Y37B11A.2	WBcoding	3p	-	8387	frag1973	LUncRNA	3p	-	3605	B0244.t2	WBtRNA	5p	+	3613	frag1973	LUncRNA	5p	-	3701	frag1972	LUncRNA
I	10149693	10150157	85.538	232	CDS	F16C3.1			WBcoding	3p	+	47	F16C3.1	WBcoding	3p	+	47	F16C3.2	WBcoding	3p	-	349	F16C3.1	WBcoding	5p	+	2585	F16C3.2	WBcoding	5p	-	5163	frag476	LUncRNA	5p	-	15414	Y106G6D.t1	WBps	5p	-	16264	frag475	LUncRNA	3p	+	16277	Y106G6D.t1	WBps
V	11817103	11817567	85.5305	232	AG1201	RIT5M.2013			AGmRNA	5p	-	196	D2023.2	WBcoding	3p	-	429	D2023.3	WBcoding	5p	-	5342	D2023.4	WBcoding	3p	-	7676	D2023.5	WBcoding	3p	-	8535	D2023.8	WBps	5p	-	3058	frag4272	LUncRNA	3p	+	9969	frag4271	LUncRNA	5p	-	10946	frag4273	LUncRNA
X	11521936	11522400	85.5106	232	AG1201	C35C5.1			AGmRNA	5p	+	445	C35C5.1	WBcoding	5p	+	479	F29G6.3	WBcoding	5p	-	3168	F29G6.2	WBcoding	5p	-	10890	C35C5.1	WBcoding	3p	+	11216	anr-16	WBanr	3p	-	2752	frag6498	LUncRNA	3p	+	3009	F29G6.3e	WBnc	5p	-	3854	anr-16	WBanr
II	6848108	6848572	85.4764	232	CDS	C04A2.1			WBcoding	5p	+	323	C04A2.1	WBcoding	5p	+	323	C04A2.3	WBcoding	3p	+	475	C04A2.1	WBcoding	3p	+	3144	C04A2.15	WBcoding	5p	+	3836	frag1184	LUncRNA	3p	-	4673	C04A2.t1	WBtRNA	5p	+	4821	frag1184	LUncRNA	5p	-	4887	C04A2.t1	WBtRNA
V	53289	53753	85.4437	232	CDS	Y38C9B.2			WBcoding	5p	-	2525	Y38C9B.2	WBcoding	5p	-	2525	B0348.1	WBcoding	3p	+	3902	Y38C9B.1	WBcoding	5p	+	5721	B0348.2	WBcoding	3p	+	6598	B0348.8	WBsnoRNA	3p	+	14157	frag3381	LUncRNA	5p	+	34063	frag3382	LUncRNA	3p	-	34063	frag3381	LUncRNA
I	6799563	6800027	85.285	232	AG1201	E02D9.1			AGmRNA	5p	+	6	C37A2.8	WBcoding	5p	-	166	E02D9.1	WBcoding	5p	+	590	C37A2.8	WBcoding	3p	-	2161	C37A2.2	WBcoding	3p	+	2324	frag269	LUncRNA	5p	-	8956	frag270	LUncRNA	5p	+	10643	C37A2.t1	WBtRNA	3p	+	17920	frag271	LUncRNA
III	2811381	2811845	85.2739	232	AG1201	Y71H2AM.23			AGmRNA	3p	-	52	Y71H2AM.23	WBcoding	3p	-	294	Y71H2AM.3	WBcoding	3p	+	619	Y71H2AM.23	WBcoding	5p	-	3350	Y71H2AM.3	WBcoding	5p	+	6190	frag1830	LUncRNA	3p	+	57415	F56F11.t1	WBps	5p	+	68294	frag1831	LUncRNA	3p	-	68709	Y71H2AM.t1	WBtRNA
X	12205428	12205892	85.2371	232	ncRNA	frag6603			LUncRNA	5p	+	31	C23H4.1	WBcoding	3p	-	6073	C23H4.8	WBcoding	5p	+	11515	C23H4.2	WBcoding	5p	+	13982	C23H4.7	WBcoding	5p	+	17191	frag6603	LUncRNA	5p	+	31	frag6604	LUncRNA	5p	+	240	frag6602	LUncRNA	3p	+	3547	frag6605	LUncRNA
X	1888362	1888826	85.1425	232	AG1201	RIT6P.1875			AGmRNA	5p	+	1563	B0294.3	WBcoding	5p	+	3587	B0294.1	WBcoding	3p	-	8063	Y59E1B.1	WBcoding	3p	+	8286	B0294.1	WBcoding	5p	-	8743	Y59E1B.t1	WBps	5p	+	2846	frag4884	LUncRNA	3p	+	7707	Y59E1B.t2	WBtRNA	5p	-	7712	frag4884	LUncRNA
III	7181714	7182178	85.0657	232	CDS	F37C12.2			WBcoding	5p	+	17	F37C12.2	WBcoding	5p	+	17	F37C12.3	WBcoding	3p	+	65	F37C12.4	WBcoding	3p	+	1331	F37C12.1	WBcoding	5p	+	2340	frag2060	LUncRNA	5p	+	11345	frag2061	LUncRNA	3p	-	19687	frag2062	LUncRNA	3p	-	24775	R151.11	WBsnoRNA
IV	7580211	7580675	85.0025	232	AG1201	F32E10.1			AGmRNA	5p	+	128	F32E10.1	WBcoding	5p	+	143	F32E10.6	WBcoding	5p	-	185	F32E10.5	WBcoding	5p	-	2073	F32E10.2	WBcoding	3p	+	3128	F32E10.10	WBsnoRNA	3p	+	6263	frag2901	LUncRNA	3p	-	37473	frag2902	LUncRNA	3p	-	38932	frag2900	LUncRNA
II	4048044	4048508	84.9709	232	AG1201	K07D4.1			AGmRNA	3p	-	116	K07D4.2	WBcoding	5p	-	1026	K07D4.3	WBcoding	5p	-	3936	K07D4.8	WBcoding	3p	+	5144	K07D4.3	WBcoding	3p	-	5212	K07D4.1	WBps	3p	-	252	Y54C5B.1	WBte	5p	+	3660	anr-41	WBanr	5p	+	10779	frag903	LUncRNA
X	15181349	15181813	84.9078	232	CDS	T10B10.3			WBcoding	5p	-	184	T10B10.3	WBcoding	5p	-	184	T10B10.2	WBcoding	3p	+	3525	T10B10.3	WBcoding	3p	-	3555	T10B10.1	WBcoding	5p	-	5170	frag6983	LUncRNA	3p	-	7672	frag6984	LUncRNA	5p	+	7756	frag6983	LUncRNA	5p	-	8001	frag6984	LUncRNA
V	4823749	4824213	84.8972	232	AG1201	C37H5.8			AGmRNA	3p	-	68	C37H5.8	WBcoding	3p	-	143	C37H5.6	WBcoding	5p	-	651	C37H5.8	WBcoding	5p	-	2765	C37H5.5	WBcoding	5p	+	3363	frag3470	LUncRNA	3p	-	2826	frag3471	LUncRNA	5p	+	2911	frag3470	LUncRNA	5p	-	3097	frag3471	LUncRNA
II	5772773	5773237	84.8694	232	ncRNA	F10C1.t2			WBtRNA	5p	-	26	F10C1.2	WBcoding	3p	+	949	F10C1.5	WBcoding	3p	-	960	F10C1.1	WBcoding	5p	+	1204	F10C1.2	WBcoding	5p	+	7407	F10C1.t2	WBtRNA	5p	-	26	frag1020	LUncRNA	3p	+	42	F10C1.t2	WBtRNA	3p	-	109	frag1020	LUncRNA
V	18412237	18412701	84.8651	232	ncRNA	ZK262.t1			WBtRNA	3p	-	14	ZK262.2	WBcoding	5p	-	490	ZK262.3	WBcoding	5p	+	1854	ZK262.1	WBcoding	5p	-	2255	ZK262.3	WBcoding	3p	+	4364	ZK262.t1	WBtRNA	3p	-	14	frag4685	LUncRNA	3p	+	118	ZK262.12	WBps	3p	+	4359	ZK262.13	WBps
I	14759264	14759728	84.7865	232	AG1201	RIT1M.862			AGmRNA	5p	-	92	F39B2.9	WBcoding	5p	-	246	F39B2.6	WBcoding	5p	+	411	F39B2.10	WBcoding	3p	+	716	F39B2.9	WBcoding	3p	-	721	F39B2.14	WBsnoRNA	5p	-	95	frag716	LUncRNA	5p	+	3779	frag717	LUncRNA	5p	+	32972	frag718	LUncRNA
III	25574	26038	84.7255	232	CDS	H10E21.5			WBcoding	5p	-	1844	H10E21.5	WBcoding	5p	-	1844	H10E21.4	WBcoding	5p	-	6179	H10E21.1	WBcoding	3p	+	8467	H10E21.4	WBcoding	3p	-	8490	W05G11.7	WBsnoRNA	3p	-	24751	frag1723	LUncRNA	5p	+	56527	frag1724	LUncRNA	5p	+	57774	frag1725	LUncRNA
III	2768548	2769012	84.6897	232	AG1201	Y71H2AM.17			AGmRNA	5p	-	92	Y71H2AM.17	WBcoding	5p	-	123	Y71H2AM.19	WBcoding	3p	-	570	Y71H2AM.17	WBcoding	3p	-	4358	Y71H2AM.16	WBcoding	5p	-	7972	frag1830	LUncRNA	3p	+	14582	Y71H2AM.t1	WBtRNA	3p	+	57006	frag1829	LUncRNA	3p	+	85077	F56F11.t1	WBps
I	10553681	10554145	84.6495	232	CDS	F25H2.5			WBcoding	5p	-	11	F25H2.5	WBcoding	5p	-	11	F25H2.6	WBcoding	5p	+	442	F25H2.5	WBcoding	3p	-	812	F25H2.4	WBcoding	3p	+	888	F25H2.15	WBsnoRNA	5p	+	11342	frag502	LUncRNA	3p	-	15159	F25H2.14	WBsnoRNA	5p	+	15263	frag502	LUncRNA
III	9465307	9465771	84.599	232	AG1201	B0464.9			AGmRNA	5p	+	69	B0464.9	WBcoding	5p	+	150	B0464.6	WBcoding	5p	-	342	B0464.9	WBcoding	3p	+	1525	B0464.7	WBcoding	5p	+	1834	F54C8.10	WBsnRNA	3p	+	15953	F54C8.9	WBsnRNA	5p	-	17764	frag2222	LUncRNA	3p	+	17779	F54C8.9	WBsnRNA
III	4378870	4379334	84.5793	232	AG1201	B0284.3			AGmRNA	3p	-	194	B0284.3	WBcoding	3p	-	238	B0284.1	WBcoding	3p	+	247	B0284.3	WBcoding	5p	-	1911	B0284.2	WBcoding	5p	+	2609	B0284.5	WBps	3p	+	3807	frag1896	LUncRNA	5p	+	13544	frag1895	LUncRNA	5p	-	16454	B0285.t1	WBtRNA
III	5938998	5939462	84.5319	232	AG1201	F25B5.4			AGmRNA	5p	+	667	F25B5.4	WBcoding	5p	+	967	EGAP1.1	WBcoding	5p	-	2056	F25B5.5	WBcoding	3p	-	4549	F25B5.4	WBcoding	3p	+	4561	frag1981	LUncRNA	3p	+	7719	EGAP1.2	WBmiRNA	5p	-	7828	frag1981	LUncRNA	5p	+	7849	EGAP1.2a	WBmiRNA
IV	15931053	15931517	84.4868	232	ncRNA	frag3351			LUncRNA	5p	+	8	Y105C5B.10	WBcoding	3p	-	454	Y105C5B.9	WBcoding	3p	+	502	Y105C5B.10	WBcoding	5p	-	2597	Y105C5B.8	WBcoding	5p	-	4478	frag3351	LUncRNA	5p	+	8	Y105C5B.t4	WBtRNA	3p	-	25	frag3351	LUncRNA	3p	+	93	Y105C5B.t4	WBtRNA
I	9853779	9854243	84.4687	232	ncRNA	frag443			LUncRNA	3p	+	135	K10C3.2	WBcoding	5p	-	2227	K10C3.3	WBcoding	3p	+	3940	K10C3.2	WBcoding	3p	-	4000	K10C3.4	WBcoding	5p	+	6483	frag443	LUncRNA	3p	+	135	frag444	LUncRNA	5p	+	210	frag442	LUncRNA	5p	-	1224	frag445	LUncRNA
II	12787795	12788259	84.4653	232	AG1201	Y46G5A.35			AGmRNA	5p	-	43	Y46G5A.35	WBcoding	5p	-	58	Y46G5A.17	WBcoding	3p	-	267	Y46G5A.35	WBcoding	3p	-	1775	Y46G5A.15	WBcoding	5p	-	2691	Y46G5A.41	WBps	5p	-	33220	Y46G5A.32	WBte	3p	+	35941	Y46G5A.37	WBps	3p	-	37450	Y46G5A.42	WBps
X	13511667	13512131	84.4512	232	ncRNA	H06A10.t1			WBtRNA	3p	-	1	H06A10.2	WBcoding	5p	-	872	H06A10.1	WBcoding	3p	+	1671	H06A10.2	WBcoding	3p	-	1859	F18H3.5	WBcoding	3p	-	3886	H06A10.t1	WBtRNA	3p	-	1	frag6746	LUncRNA	5p	+	18	H06A10.t1	WBtRNA	5p	-	72	frag6745	LUncRNA
I	8614952	8615416	84.4322	232	AG1201	F43G9.3			AGmRNA	5p	-	46	F43G9.3	WBcoding	5p	-	59	F43G9.5	WBcoding	5p	+	196	F43G9.21	WBcoding	3p	-	1215	F43G9.5	WBcoding	3p	+	1231	F43G9.7	WBte	5p	+	4849	frag345	LUncRNA	5p	-	6091	F43G9.7	WBte	3p	+	7266	frag346	LUncRNA
V	3685831	3686295	84.3671	232	CDS	W08A12.2			WBcoding	5p	-	309	W08A12.2	WBcoding	5p	-	309	W08A12.3	WBcoding	3p	+	393	W08A12.1	WBcoding	5p	+	1045	W08A12.2	WBcoding	3p	-	1414	T27C4.7	WBsnoRNA	5p	+	23197	linc-136	WBlnc	3p	-	31624	T27C4.5	WBps	5p	+	45732	frag3450	LUncRNA
III	4369339	4369803	84.324	232	CDS	B0285.9			WBcoding	3p	+	561	B0285.9	WBcoding	3p	+	561	B0285.10	WBcoding	5p	+	1286	B0285.9	WBcoding	5p	+	1767	B0285.8	WBcoding	3p	+	2130	B0284.5	WBps	5p	+	3580	frag1895	LUncRNA	5p	-	6923	B0285.t1	WBtRNA	3p	+	6956	frag1895	LUncRNA
X	10766040	10766504	84.1724	232	ncRNA	frag6407			LUncRNA	5p	+	2525	T05A10.1	WBcoding	5p	+	2951	R07A4.3	WBcoding	3p	+	8344	R07A4.4	WBcoding	5p	-	8642	R07A4.3	WBcoding	5p	+	11420	frag6407	LUncRNA	5p	+	2525	frag6406	LUncRNA	3p	+	17443	T01C1.t1	WBtRNA	5p	-	34276	frag6405	LUncRNA
II	11917522	11917986	84.172	232	CDS	W03C9.4			WBcoding	3p	-	175	W03C9.4	WBcoding	3p	-	175	Y17G7A.1	WBcoding	3p	+	502	ZK930.1	WBcoding	5p	-	1963	ZK930.7	WBcoding	3p	+	2396	frag1578	LUncRNA	5p	+	7566	frag1579	LUncRNA	5p	+	10565	frag1580	LUncRNA	5p	+	11169	ZK930.15	WBsnoRNA
III	5681801	5682265	84.1015	232	AG1201	F54E7.7			AGmRNA	3p	-	227	F54E7.1	WBcoding	3p	+	248	F54E7.7	WBcoding	3p	-	268	F54E7.1	WBcoding	5p	+	1580	F54E7.2	WBcoding	3p	+	1891	F54E7.11	WBsnoRNA	3p	+	2203	F54E7.10	WBsnoRNA	3p	+	2569	frag1967	LUncRNA	3p	+	19402	frag1966	LUncRNA
V	6267397	6267861	84.0578	232	ncRNA	frag3610			LUncRNA	5p	+	29	K08B12.5	WBcoding	5p	-	455	F31F7.3	WBcoding	3p	-	758	F31F7.2	WBcoding	5p	+	3206	K08B12.1	WBcoding	3p	+	6863	frag3610	LUncRNA	5p	+	29	frag3609	LUncRNA	3p	+	98	frag3608	LUncRNA	5p	-	181	frag3610	LUncRNA
X	1012397	1012861	84.0322	232	CDS	F55A4.2			WBcoding	3p	-	85	F55A4.2	WBcoding	3p	-	85	F55A4.10	WBcoding	3p	+	3106	F55A4.2	WBcoding	5p	-	4935	F55A4.10	WBcoding	5p	+	8295	frag4858	LUncRNA	5p	+	6067	frag4859	LUncRNA	3p	-	6067	frag4858	LUncRNA	3p	+	6211	frag4859	LUncRNA
X	8638652	8639116	83.9946	232	ncRNA	F12D9.t1			WBtRNA	5p	+	14	F12D9.1	WBcoding	3p	-	453	F12D9.2	WBcoding	3p	-	7670	K01A12.3	WBcoding	5p	-	13697	K01A12.2	WBcoding	3p	+	19001	F12D9.t1	WBtRNA	5p	+	14	F12D9.t6	WBtRNA	5p	-	245	frag6132	LUncRNA	3p	+	251	frag6133	LUncRNA
III	8227399	8227863	83.9583	232	ncRNA	C02F5.15			WBsnoRNA	5p	+	161	C30A5.2	WBcoding	3p	+	273	C30A5.3	WBcoding	3p	+	1313	C02F5.7	WBcoding	5p	+	2023	C30A5.3	WBcoding	5p	+	2607	C02F5.15	WBsnoRNA	5p	+	161	frag2113	LUncRNA	3p	+	11141	frag2111	LUncRNA	3p	+	11581	frag2112	LUncRNA
II	10550141	10550605	83.8952	232	CDS	R166.5			WBcoding	5p	-	4611	R166.5	WBcoding	5p	-	4611	R166.4	WBcoding	5p	-	8435	C06A1.1	WBcoding	3p	-	9585	R166.4	WBcoding	3p	-	10995	R166.10	WBsnoRNA	3p	-	4818	R166.7	WBsnoRNA	5p	-	5104	C06A1.8	WBsnoRNA	3p	-	10284	C06A1.9	WBsnoRNA
IV	15472360	15472824	83.8159	232	AG1201	Y73F8A.27			AGmRNA	5p	+	109	Y73F8A.27	WBcoding	5p	+	183	Y73F8A.26	WBcoding	5p	+	1036	Y73F8A.25	WBcoding	5p	-	1136	Y73F8A.27	WBcoding	3p	+	1206	Y73F8A.28	WBte	3p	-	11741	frag3343	LUncRNA	5p	+	13026	Y73F8A.29	WBte	3p	-	26149	frag3344	LUncRNA
III	5835142	5835606	83.7607	232	CDS	R12B2.6			WBcoding	5p	-	338	R12B2.6	WBcoding	5p	-	338	W04D12.1	WBcoding	5p	+	1508	R12B2.5	WBcoding	5p	-	1673	W04D12.1	WBcoding	3p	+	1765	frag1979	LUncRNA	5p	-	12251	frag1978	LUncRNA	3p	+	20603	frag1977	LUncRNA	3p	+	20754	frag1976	LUncRNA
IV	10365927	10366391	83.7217	232	AG1201	R11A8.4			AGmRNA	5p	-	56	R11A8.4	WBcoding	5p	-	57	R11A8.5	WBcoding	3p	-	152	R11A8.6	WBcoding	5p	+	2427	R11A8.3	WBcoding	3p	+	2849	R09E10.9	WBps	5p	-	48804	R09E10.t1	WBtRNA	5p	-	54879	frag3057	LUncRNA	3p	+	54879	R09E10.t1	WBtRNA
V	12780236	12780700	83.7194	232	ncRNA	ZC455.t1			WBtRNA	5p	-	18	ZC455.1	WBcoding	3p	+	2602	ZC455.7	WBcoding	3p	-	2737	ZC455.10	WBcoding	3p	-	4668	ZC455.9	WBcoding	3p	-	6784	ZC455.t1	WBtRNA	5p	-	18	frag4435	LUncRNA	3p	+	181	frag4434	LUncRNA	5p	-	1675	frag4432	LUncRNA
I	1066986	1067450	83.7182	232	AG1201	Y34D9A.10			AGmRNA	5p	-	234	Y34D9A.10	WBcoding	5p	-	314	R06A10.2	WBcoding	5p	+	1376	Y34D9A.2	WBcoding	3p	+	1946	R06A10.2	WBcoding	3p	+	7795	frag38	LUncRNA	5p	+	59759	frag36	LUncRNA	3p	+	70561	frag37	LUncRNA	5p	-	70640	frag36	LUncRNA
V	6514689	6515153	83.7038	232	ncRNA	frag3665			LUncRNA	3p	+	1	F46E10.9	WBcoding	5p	-	302	F46E10.10	WBcoding	3p	-	338	F46E10.3	WBcoding	5p	+	3359	F46E10.9	WBcoding	3p	-	3391	frag3665	LUncRNA	3p	+	1	frag3666	LUncRNA	3p	-	5089	frag3667	LUncRNA	3p	-	10502	frag3668	LUncRNA
I	4789784	4790248	83.6768	232	ncRNA	F54D7.7			WBps	5p	+	275	F54D7.4	WBcoding	3p	-	628	F54D7.3	WBcoding	5p	+	10083	M04F3.5	WBcoding	5p	-	12298	F54D7.3	WBcoding	3p	+	14156	F54D7.7	WBps	5p	+	275	F54D7.6	WBps	3p	+	423	F54D7.7	WBps	3p	+	638	F54D7.6	WBps
X	8846426	8846890	83.6153	232	ncRNA	C28G1.t2			WBtRNA	5p	+	10	C28G1.1	WBcoding	3p	+	436	C28G1.10	WBcoding	5p	+	566	C28G1.1	WBcoding	5p	+	2425	C28G1.4	WBcoding	3p	-	2426	C28G1.t2	WBtRNA	5p	+	10	C28G1.t3	WBtRNA	5p	-	134	frag6162	LUncRNA	3p	+	138	C28G1.t3	WBtRNA
V	13658636	13659100	83.6058	232	ncRNA	frag4516			LUncRNA	5p	-	168	F58G11.1	WBcoding	5p	+	2379	H37A05.1	WBcoding	5p	-	4751	F58G11.1	WBcoding	3p	+	5356	F58G11.2	WBcoding	5p	+	6521	frag4516	LUncRNA	5p	-	168	F58G11.3b	WBnc	3p	-	10732	frag4515	LUncRNA	5p	-	13015	F58G11.3b	WBnc
I	8865559	8866023	83.5866	232	ncRNA	linc-84			WBlnc	5p	+	147	F55H12.7	WBcoding	5p	-	253	F55H12.2	WBcoding	5p	+	2000	F55H12.5	WBcoding	5p	+	3917	F55H12.6	WBcoding	5p	-	4524	linc-84	WBlnc	5p	+	147	F55H12.9	WBsnoRNA	5p	+	1010	frag360	LUncRNA	3p	+	12883	frag359	LUncRNA
II	13160282	13160746	83.5534	232	AG1201	F32A11.1			AGmRNA	3p	+	125	F32A11.1	WBcoding	3p	+	156	F32A11.6	WBcoding	3p	-	169	F32A11.1	WBcoding	5p	+	3249	F32A11.2	WBcoding	5p	-	3537	frag1620	LUncRNA	3p	-	7234	frag1619	LUncRNA	3p	+	15303	W09H1.8	WBmiRNA	3p	-	22023	F32A11.4	WBps
IV	16399038	16399502	83.4638	232	ncRNA	Y65A5A.t2			WBtRNA	3p	+	47	Y65A5A.1	WBcoding	3p	-	459	Y65A5A.24	WBcoding	3p	+	4656	Y65A5A.2	WBcoding	5p	+	12718	Y7A9D.1	WBcoding	5p	-	17091	Y65A5A.t2	WBtRNA	3p	+	47	frag3361	LUncRNA	3p	+	503	frag3362	LUncRNA	3p	-	815	Y65A5A.t3	WBtRNA
X	3127595	3128059	83.4256	232	AG1201	K10B3.10			AGmRNA	5p	-	734	K10B3.10	WBcoding	5p	-	764	K10B3.1	WBcoding	5p	+	7656	K10B3.10	WBcoding	3p	-	10382	K10B3.9	WBcoding	5p	-	11299	K10B3.2	WBte	5p	+	1452	frag5077	LUncRNA	3p	-	28670	frag5076	LUncRNA	5p	-	29773	frag5078	LUncRNA
V	10471922	10472386	83.4221	232	ncRNA	frag3972			LUncRNA	5p	-	1060	F22E12.4	WBcoding	5p	+	3766	Y32F6B.3	WBcoding	5p	+	6413	F22E12.2	WBcoding	3p	+	7517	Y32F6B.1	WBcoding	3p	-	8769	frag3972	LUncRNA	5p	-	1060	frag3971	LUncRNA	5p	-	5196	frag3970	LUncRNA	5p	-	5530	frag3969	LUncRNA
II	7397271	7397735	83.3916	232	AG1201	C07D10.2			AGmRNA	3p	+	145	C07D10.2	WBcoding	3p	+	195	C07D10.1	WBcoding	5p	+	1464	C07D10.2	WBcoding	5p	+	2781	C07D10.4	WBcoding	3p	-	2998	linc-169	WBlnc	3p	+	24811	F43E2.12	WBps	3p	+	24980	linc-169	WBlnc	5p	+	25762	frag1201	LUncRNA
II	4710128	4710592	83.3715	232	AG1201	F10G7.2			AGmRNA	3p	+	71	F10G7.1	WBcoding	5p	+	86	F10G7.2	WBcoding	3p	+	194	F10G7.10	WBcoding	3p	-	3310	F10G7.1	WBcoding	3p	+	3327	frag923	LUncRNA	3p	-	52343	frag924	LUncRNA	5p	+	69402	frag925	LUncRNA	5p	+	73281	F26G1.8	WBps
II	5599530	5599994	83.3295	232	AG1201	C17G10.6			AGmRNA	3p	-	69	C17G10.6	WBcoding	3p	-	150	C17G10.10	WBcoding	5p	-	406	C17G10.1	WBcoding	3p	+	1330	C17G10.2	WBcoding	3p	+	3318	frag998	LUncRNA	3p	-	5843	frag997	LUncRNA	5p	-	13667	frag996	LUncRNA	5p	-	21522	T25E4.t1	WBtRNA
X	4016137	4016601	83.2258	232	AG1201	R02E12.6			AGmRNA	5p	-	93	R02E12.6	WBcoding	5p	-	246	R02E12.2	WBcoding	5p	+	4160	R02E12.8	WBcoding	5p	+	5882	R02E12.6	WBcoding	3p	-	8333	frag5241	LUncRNA	5p	-	7238	R02E12.t1	WBtRNA	3p	+	21712	frag5239	LUncRNA	3p	+	27454	frag5240	LUncRNA
I	9266950	9267414	83.1823	232	ncRNA	F14B4.t1			WBtRNA	3p	+	5	F14B4.1	WBcoding	3p	-	1238	F14B4.2	WBcoding	3p	-	4254	F36H2.3	WBcoding	5p	-	5549	F14B4.2	WBcoding	5p	-	11499	F14B4.t1	WBtRNA	3p	+	5	frag381	LUncRNA	5p	+	1727	F14B4.t2	WBtRNA	3p	-	1739	frag381	LUncRNA
II	8481760	8482224	83.1252	232	CDS	M05D6.5			WBcoding	5p	-	175	M05D6.5	WBcoding	5p	-	175	M05D6.6	WBcoding	3p	-	329	M05D6.5	WBcoding	3p	-	1557	M05D6.4	WBcoding	5p	-	1564	M05D6.10	WBps	5p	-	8521	frag1321	LUncRNA	5p	-	30338	frag1320	LUncRNA	3p	+	30372	frag1321	LUncRNA
V	102988	103452	83.1062	232	AG1201	F56E10.4			AGmRNA	3p	-	93	F56E10.4	WBcoding	3p	-	165	F56E10.1	WBcoding	5p	+	1610	Y38C9A.1	WBcoding	5p	+	4182	Y38C9A.2	WBcoding	3p	-	14823	frag3381	LUncRNA	3p	+	15560	frag3382	LUncRNA	5p	-	15560	frag3381	LUncRNA	5p	+	15636	frag3382	LUncRNA
V	18980939	18981403	83.0537	232	AG1201	Y39B6A.40			AGmRNA	5p	-	12	Y39B6A.40	WBcoding	5p	-	45	Y39B6A.39	WBcoding	5p	+	119	Y39B6A.40	WBcoding	3p	-	1879	Y39B6A.41	WBcoding	5p	-	3222	frag4723	LUncRNA	3p	+	5364	frag4724	LUncRNA	5p	-	5364	frag4723	LUncRNA	5p	+	5425	frag4724	LUncRNA
III	13187606	13188070	83.0466	232	CDS	Y39E4B.12			WBcoding	5p	+	547	Y39E4B.12	WBcoding	5p	+	547	Y39E4B.5	WBcoding	3p	+	14833	Y39E4B.12	WBcoding	3p	+	16955	Y39E4B.11	WBcoding	5p	+	17043	frag2400	LUncRNA	3p	+	20269	Y39E4B.14	WBps	3p	+	23075	Y43F4A.1c	WBnc	5p	+	35215	frag2401	LUncRNA
III	3739458	3739922	83.0415	232	CDS	F34D10.4			WBcoding	3p	+	55	F34D10.4	WBcoding	3p	+	55	F34D10.2	WBcoding	5p	-	4666	F34D10.3	WBcoding	3p	+	4802	F34D10.5	WBcoding	5p	+	5753	frag1872	LUncRNA	3p	-	1245	C14B1.7b	WBnc	5p	-	16111	frag1873	LUncRNA	5p	+	45138	frag1874	LUncRNA
III	5321624	5322088	83.038	232	AG1201	F52C9.3			AGmRNA	5p	+	89	F52C9.3	WBcoding	5p	+	113	F52C9.8	WBcoding	3p	+	163	F52C9.3	WBcoding	3p	+	4451	F52C9.1	WBcoding	5p	+	4590	F52C9.6	WBte	3p	-	15314	frag1954	LUncRNA	5p	-	15918	F52C9.t1	WBtRNA	3p	+	15919	frag1954	LUncRNA
V	4189715	4190179	82.9213	232	AG1201	Y45G5AM.1			AGmRNA	3p	+	0	Y45G5AM.1	WBcoding	3p	+	45	Y45G5AM.9	WBcoding	5p	-	1554	Y45G5AM.1	WBcoding	5p	+	2776	H43I07.3	WBcoding	5p	+	5655	frag3461	LUncRNA	3p	+	28408	frag3460	LUncRNA	3p	+	32502	frag3459	LUncRNA	5p	-	61629	frag3458	LUncRNA
X	9078066	9078530	82.8962	232	ncRNA	F47E1.t1			WBtRNA	5p	-	28	F47E1.1	WBcoding	3p	+	629	F47E1.5	WBcoding	5p	+	4629	F47E1.17	WBcoding	3p	+	8328	H08J11.2	WBcoding	5p	+	9247	F47E1.t1	WBtRNA	5p	-	28	frag6190	LUncRNA	3p	+	30	F47E1.t1	WBtRNA	3p	-	99	frag6190	LUncRNA
X	8542334	8542798	82.8059	232	AG1201	C03G5.1			AGmRNA	3p	-	246	C03G5.1	WBcoding	3p	-	248	C03G5.2	WBcoding	3p	+	335	C03G5.13	WBcoding	5p	-	1123	C03G5.1	WBcoding	5p	-	3408	D2021.6	WBsnoRNA	3p	-	3457	frag6122	LUncRNA	5p	+	3595	frag6120	LUncRNA	3p	+	26326	frag6121	LUncRNA
I	11517099	11517563	82.7812	232	AG1201	F32B4.4			AGmRNA	5p	+	46	F32B4.4	WBcoding	5p	+	226	F32B4.6	WBcoding	3p	+	232	F32B4.5	WBcoding	3p	-	408	F32B4.6	WBcoding	5p	+	2213	F32B4.12	WBsnoRNA	3p	-	2634	F32B4.t1	WBtRNA	3p	+	11718	frag565	LUncRNA	5p	+	19874	frag566	LUncRNA
X	8152509	8152973	82.6987	232	ncRNA	frag6043			LUncRNA	5p	+	2	F22F1.2	WBcoding	5p	-	2074	C02B8.1	WBcoding	3p	+	4202	F22F1.1	WBcoding	5p	+	6364	C02B8.2	WBcoding	3p	+	7763	frag6043	LUncRNA	5p	+	2	F22F1.t8	WBtRNA	3p	-	22	frag6043	LUncRNA	3p	+	96	F22F1.t8	WBtRNA
III	3271583	3272047	82.5582	232	CDS	Y53G8AM.2			WBcoding	5p	+	2	Y53G8AM.2	WBcoding	5p	+	2	Y53G8AM.8	WBcoding	3p	-	4646	Y53G8AM.7	WBcoding	5p	-	5216	Y53G8AM.8	WBcoding	5p	-	6874	Y53G8AM.1	WBte	5p	+	4332	Y53G8AL.5	WBmiRNA	3p	+	22565	frag1841	LUncRNA	5p	+	35477	frag1840	LUncRNA
V	10965406	10965870	82.4374	232	CDS	F17C11.9			WBcoding	5p	+	62	F17C11.9	WBcoding	5p	+	62	F17C11.10	WBcoding	5p	-	118	F17C11.9	WBcoding	3p	+	2274	F17C11.22	WBcoding	3p	-	2314	F17C11.15	WBsnoRNA	5p	+	1041	F17C11.14	WBsnoRNA	5p	+	1833	anr-43	WBanr	5p	-	14100	frag4060	LUncRNA
III	64852	65316	82.4208	232	AG1201	W05G11.6			AGmRNA	5p	-	1175	W05G11.6	WBcoding	5p	-	1177	W05G11.5	WBcoding	5p	-	3940	F54C4.2	WBcoding	3p	-	3987	F54C4.3	WBcoding	3p	-	5357	W05G11.7	WBsnoRNA	5p	-	14403	frag1723	LUncRNA	5p	+	17249	frag1724	LUncRNA	5p	+	18496	frag1725	LUncRNA
V	6879432	6879896	82.3758	232	ncRNA	frag3712			LUncRNA	5p	-	20	K11C4.3	WBcoding	5p	+	1662	T19F4.1	WBcoding	3p	+	5710	K11C4.3	WBcoding	3p	+	11721	K11C4.2	WBcoding	5p	+	15406	frag3712	LUncRNA	5p	-	20	frag3711	LUncRNA	3p	+	226	frag3712	LUncRNA	3p	-	375	frag3713	LUncRNA
V	10355885	10356349	82.3008	232	CDS	K07C5.5			WBcoding	3p	-	142	K07C5.5	WBcoding	3p	-	142	K07C5.6	WBcoding	5p	-	316	K07C5.5	WBcoding	5p	-	1763	K07C5.7	WBcoding	5p	+	2411	K07C5.11	WBsnoRNA	5p	-	3304	K07C5.12	WBsnoRNA	5p	-	4278	frag3959	LUncRNA	3p	+	4522	K07C5.10	WBsnoRNA
IV	10387307	10387771	82.2179	232	CDS	R10H10.1			WBcoding	5p	+	149	R10H10.1	WBcoding	5p	+	149	R11A8.7	WBcoding	3p	+	264	R10H10.1	WBcoding	3p	+	791	R10H10.3	WBcoding	5p	+	933	frag3058	LUncRNA	5p	+	34853	frag3059	LUncRNA	5p	+	39978	frag3060	LUncRNA	5p	+	62922	R09E10.9	WBps
II	4701370	4701834	82.1456	232	AG1201	F10G7.3			AGmRNA	5p	+	295	F10G7.3	WBcoding	5p	+	464	F10G7.4	WBcoding	3p	+	611	F10G7.9	WBcoding	3p	-	1649	F10G7.3	WBcoding	3p	+	1659	frag923	LUncRNA	3p	-	61101	frag924	LUncRNA	5p	+	78160	frag925	LUncRNA	5p	+	82039	F26G1.8	WBps
I	9380172	9380636	82.1105	232	ncRNA	frag387			LUncRNA	5p	+	60	F16A11.3	WBcoding	5p	-	9682	F16A11.2	WBcoding	3p	-	10423	F16A11.1	WBcoding	3p	-	13533	M04C9.5	WBcoding	3p	+	16232	frag387	LUncRNA	5p	+	60	frag386	LUncRNA	3p	+	319	F16A11.4	WBmiRNA	5p	-	392	F16A11.4a	WBmiRNA
X	4453034	4453498	82.1088	232	AG1201	F02E8.4			AGmRNA	5p	+	817	F02E8.4	WBcoding	5p	+	837	F02E8.3	WBcoding	5p	+	4981	F25F6.1	WBcoding	5p	-	5140	F02E8.3	WBcoding	3p	+	5976	F25F6.t2	WBtRNA	3p	+	8206	frag5326	LUncRNA	3p	+	8572	frag5325	LUncRNA	5p	-	8604	frag5326	LUncRNA
I	5316230	5316694	82.1	232	ncRNA	frag181			LUncRNA	3p	+	262	F48C1.5	WBcoding	3p	-	1032	F48C1.6	WBcoding	3p	-	1766	F48C1.3	WBcoding	3p	+	1853	C01G8.9	WBcoding	5p	-	2533	frag181	LUncRNA	3p	+	262	frag180	LUncRNA	5p	-	4456	frag182	LUncRNA	5p	+	20811	frag179	LUncRNA
IV	8514422	8514886	82.0904	232	CDS	C09G4.3			WBcoding	3p	+	57	C09G4.3	WBcoding	3p	+	57	C09G4.4	WBcoding	3p	+	747	C09G4.3	WBcoding	5p	+	748	C09G4.5	WBcoding	3p	+	1191	T01B11.5	WBps	5p	-	50853	linc-135	WBlnc	3p	+	57632	Y59H11AR.6	WBps	5p	+	83095	T26A8.6	WBsnoRNA
I	7015603	7016067	82.087	232	CDS	H06O01.1			WBcoding	3p	-	72	H06O01.1	WBcoding	3p	-	72	H06O01.2	WBcoding	5p	-	624	H06O01.1	WBcoding	5p	-	5907	F15C11.2	WBcoding	5p	+	6146	frag286	LUncRNA	3p	-	5459	frag287	LUncRNA	5p	+	5571	frag286	LUncRNA	5p	-	5748	frag287	LUncRNA
III	7145367	7145831	82.0554	232	AG1201	K04G7.3			AGmRNA	3p	-	139	K04G7.3	WBcoding	3p	-	155	B0280.12	WBcoding	5p	-	829	B0280.11	WBcoding	5p	-	7383	K04G7.3	WBcoding	5p	-	8109	frag2059	LUncRNA	3p	+	487	B0280.16	WBsnRNA	3p	+	3264	B0280.15	WBsnRNA	3p	+	4162	B0280.14	WBsnRNA
X	11473116	11473580	81.939	232	ncRNA	frag6496			LUncRNA	3p	+	122	T25C12.1	WBcoding	5p	+	4913	T25C12.2	WBcoding	5p	+	14375	T25C12.4	WBcoding	5p	+	16717	T25C12.3	WBcoding	3p	-	17682	frag6496	LUncRNA	3p	+	122	frag6497	LUncRNA	5p	+	2652	frag6495	LUncRNA	5p	-	5894	frag6493	LUncRNA
X	7951453	7951917	81.892	232	ncRNA	frag6024			LUncRNA	5p	-	76	C14F5.1	WBcoding	5p	+	2622	C14F5.4	WBcoding	3p	-	4462	C14F5.3	WBcoding	5p	-	6685	C14F5.5	WBcoding	3p	-	8094	frag6024	LUncRNA	5p	-	76	frag6025	LUncRNA	3p	+	94	frag6024	LUncRNA	3p	-	116	frag6025	LUncRNA
X	16024447	16024911	81.8888	232	ncRNA	B0395.4			WBmiRNA	5p	-	2272	B0395.1	WBcoding	3p	+	3002	B0395.2	WBcoding	5p	+	6055	B0395.1	WBcoding	5p	+	7232	VB0395L.1	WBcoding	5p	-	7913	B0395.4	WBmiRNA	5p	-	2272	B0395.4a	WBmiRNA	5p	-	2280	B0395.4	WBmiRNA	3p	-	2346	frag7107	LUncRNA
III	10621109	10621573	81.8812	232	AG1201	Y39A1A.7			AGmRNA	5p	-	31	Y39A1A.7	WBcoding	5p	-	71	Y39A1A.23	WBcoding	5p	+	101	Y39A1A.7	WBcoding	3p	-	3571	Y39A1A.6	WBcoding	3p	+	3617	frag2301	LUncRNA	5p	+	3271	Y39A1A.t1	WBtRNA	3p	-	3302	frag2301	LUncRNA	3p	+	3358	Y39A1A.t1	WBtRNA
III	6509448	6509912	81.8441	232	CDS	K03F8.2			WBcoding	3p	-	34	K03F8.2	WBcoding	3p	-	34	F23F12.12	WBcoding	3p	+	231	F23F12.3	WBcoding	3p	+	2016	K03F8.2	WBcoding	5p	-	5035	K03F8.1	WBte	5p	+	1536	frag2009	LUncRNA	5p	+	4183	K03F8.t1	WBtRNA	3p	-	4204	frag2009	LUncRNA
IV	6906071	6906535	81.8283	232	AG1201	T22D1.8			AGmRNA	5p	-	65	T22D1.17	WBcoding	3p	+	76	T22D1.9	WBcoding	3p	-	101	T22D1.17	WBcoding	5p	+	654	T22D1.5	WBcoding	3p	+	768	frag2801	LUncRNA	5p	+	3839	frag2802	LUncRNA	3p	-	15517	frag2803	LUncRNA	3p	-	18492	frag2800	LUncRNA
III	1951172	1951636	81.8274	232	AG1201	F53A3.3			AGmRNA	3p	+	11	F53A3.3	WBcoding	3p	+	14	F53A3.7	WBcoding	5p	+	66	R155.1	WBcoding	3p	-	601	F53A3.7	WBcoding	3p	+	619	frag1805	LUncRNA	5p	+	13202	frag1806	LUncRNA	5p	+	13413	frag1807	LUncRNA	3p	-	13413	frag1806	LUncRNA
X	8155825	8156289	81.8137	232	ncRNA	frag6045			LUncRNA	3p	-	60	F22F1.1	WBcoding	5p	+	3048	F22F1.2	WBcoding	5p	-	5390	F22F1.3	WBcoding	3p	-	5733	F22F1.2	WBcoding	3p	-	6546	frag6045	LUncRNA	3p	-	60	F22F1.t6	WBtRNA	5p	+	72	frag6045	LUncRNA	5p	-	150	F22F1.t5	WBtRNA
III	2597033	2597497	81.6966	232	CDS	Y71H2B.10			WBcoding	5p	-	238	Y71H2B.10	WBcoding	5p	-	238	Y71H2B.6	WBcoding	5p	+	787	Y71H2B.11	WBcoding	5p	+	7956	Y71H2B.7	WBcoding	3p	+	7958	frag1822	LUncRNA	5p	-	39783	frag1821	LUncRNA	5p	-	41169	frag1820	LUncRNA	5p	-	43357	frag1823	LUncRNA
X	14818828	14819292	81.6863	232	ncRNA	frag6910			LUncRNA	5p	-	16	T04C10.2	WBcoding	5p	-	622	T04C10.1	WBcoding	3p	-	784	T04C10.2	WBcoding	3p	-	3145	T04C10.3	WBcoding	3p	+	4749	frag6910	LUncRNA	5p	-	16	frag6909	LUncRNA	3p	+	22	frag6910	LUncRNA	3p	-	154	frag6909	LUncRNA
X	15619202	15619666	81.6238	232	ncRNA	K09E9.5			WBsnoRNA	5p	+	11	K09E9.1	WBcoding	5p	+	987	K09E9.2	WBcoding	5p	-	2981	K09E9.3	WBcoding	5p	-	5711	K09E9.1	WBcoding	3p	+	7118	K09E9.5	WBsnoRNA	5p	+	11	linc-118	WBlnc	3p	+	1672	frag7071	LUncRNA	3p	-	8383	frag7072	LUncRNA
X	14746848	14747312	81.6024	232	AG1201	C05G5.2			AGmRNA	5p	+	135	C05G5.2	WBcoding	5p	+	171	C05G5.7	WBcoding	5p	-	3369	C05G5.3	WBcoding	3p	-	3708	C05G5.4	WBcoding	5p	+	6875	frag6894	LUncRNA	3p	+	2482	C05G5.6	WBmiRNA	5p	-	2878	C05G5.6a	WBmiRNA	5p	-	2894	C05G5.6	WBmiRNA
IV	12124709	12125173	81.5298	232	AG1201	M18.8			AGmRNA	5p	+	12	M18.8	WBcoding	5p	+	13	M18.7	WBcoding	3p	+	153	M18.8	WBcoding	3p	+	1825	M18.6	WBcoding	3p	+	2081	M18.7b	WBnc	3p	+	364	frag3219	LUncRNA	3p	-	1790	frag3220	LUncRNA	3p	-	6768	frag3221	LUncRNA
II	8487567	8488031	81.5094	232	AG1201	M05D6.7			AGmRNA	3p	+	279	M05D6.7	WBcoding	3p	+	287	T13H5.1	WBcoding	3p	-	481	M05D6.7	WBcoding	5p	+	1912	M05D6.6	WBcoding	5p	-	3978	M05D6.10	WBps	5p	-	14328	frag1321	LUncRNA	5p	-	36145	frag1320	LUncRNA	3p	+	36179	frag1321	LUncRNA
III	8417179	8417643	81.472	232	CDS	ZK1236.3			WBcoding	5p	+	1256	ZK1236.3	WBcoding	5p	+	1256	ZK353.9	WBcoding	3p	+	5464	ZK353.1	WBcoding	3p	+	8080	ZK1236.2	WBcoding	5p	+	8855	ZK1236.4	WBte	3p	+	1754	ZK1236.8	WBps	3p	-	19215	frag2129	LUncRNA	3p	+	22244	frag2128	LUncRNA
II	6047573	6048037	81.4516	232	CDS	R12C12.6			WBcoding	5p	-	35	R12C12.6	WBcoding	5p	-	35	R12C12.2	WBcoding	5p	+	274	R12C12.6	WBcoding	3p	-	1545	R12C12.2	WBcoding	3p	+	1862	frag1058	LUncRNA	5p	-	15125	frag1057	LUncRNA	3p	+	16498	frag1056	LUncRNA	5p	-	27329	frag1055	LUncRNA
IV	9438746	9439210	81.4358	232	CDS	F59B8.1			WBcoding	3p	+	82	F59B8.1	WBcoding	3p	+	82	F59B8.2	WBcoding	3p	-	92	F38E11.9	WBcoding	3p	-	3910	F38E11.1	WBcoding	3p	-	5793	frag2979	LUncRNA	5p	+	1470	frag2980	LUncRNA	3p	-	5638	F38E11.10	WBsnRNA	5p	+	5647	frag2980	LUncRNA
X	6219732	6220196	81.4062	232	ncRNA	frag5689			LUncRNA	5p	+	11	C14F11.2	WBcoding	5p	-	6088	C14F11.3	WBcoding	3p	-	6132	C14F11.4	WBcoding	3p	-	10919	C14F11.2	WBcoding	3p	-	11233	frag5689	LUncRNA	5p	+	11	frag5688	LUncRNA	5p	-	62	C14F11.t1	WBtRNA	3p	-	71	frag5688	LUncRNA
II	10537915	10538379	81.2684	232	AG1201	RIT2P.1966			AGncRNA	5p	+	299	R166.3	WBcoding	3p	-	408	R166.2	WBcoding	5p	-	534	R166.3	WBcoding	5p	-	1125	R166.4	WBcoding	3p	-	1231	R166.7	WBsnoRNA	3p	-	6992	frag1448	LUncRNA	3p	+	8435	frag1447	LUncRNA	5p	-	8459	frag1448	LUncRNA
IV	4445680	4446144	81.2548	232	CDS	R08C7.10			WBcoding	5p	-	78	R08C7.10	WBcoding	5p	-	78	R08C7.3	WBcoding	5p	+	83	R08C7.2	WBcoding	5p	+	1410	R08C7.10	WBcoding	3p	-	3521	frag2608	LUncRNA	3p	-	1519	R08C7.19	WBsnoRNA	3p	-	1587	frag2608	LUncRNA	5p	-	1743	R08C7.14	WBmiRNA
III	11869868	11870332	81.2302	232	AG1201	Y56A3A.4			AGmRNA	5p	-	913	Y56A3A.4	WBcoding	5p	-	917	Y56A3A.6	WBcoding	3p	-	1055	Y56A3A.4	WBcoding	3p	-	7793	Y56A3A.2	WBcoding	5p	-	7949	frag2365	LUncRNA	5p	+	11495	frag2366	LUncRNA	3p	-	11495	frag2365	LUncRNA	3p	+	11569	frag2366	LUncRNA
I	10032486	10032950	81.2244	232	ncRNA	frag467			LUncRNA	3p	-	313	F10G8.5	WBcoding	3p	-	814	F10G8.7	WBcoding	5p	+	2556	F10G8.3	WBcoding	3p	+	2669	F10G8.4	WBcoding	3p	+	6897	frag467	LUncRNA	3p	-	313	frag468	LUncRNA	3p	-	4911	frag469	LUncRNA	3p	-	7273	frag466	LUncRNA
III	10094414	10094878	81.2232	232	AG1201	RIT3M.95			AGncRNA	5p	-	27	T16H12.5	WBcoding	5p	-	3343	T16H12.6	WBcoding	3p	-	3735	T16H12.5	WBcoding	3p	-	3876	T16H12.4	WBcoding	5p	-	3938	T16H12.10	WBps	3p	-	7274	frag2277	LUncRNA	5p	+	38393	frag2278	LUncRNA	3p	-	42029	K08E5.4	WBps
V	11532115	11532579	81.2072	232	ncRNA	frag4211			LUncRNA	5p	-	290	F38B7.1	WBcoding	5p	+	4534	C55A6.9	WBcoding	3p	+	8941	C55A6.11	WBcoding	3p	+	10811	F38B7.2	WBcoding	5p	+	11569	frag4211	LUncRNA	5p	-	290	frag4210	LUncRNA	5p	-	4126	frag4212	LUncRNA	3p	-	6096	frag4208	LUncRNA
X	13414825	13415289	81.1963	232	ncRNA	C29F7.t3			WBtRNA	3p	-	5	C29F7.1	WBcoding	3p	+	512	C29F7.2	WBcoding	5p	+	953	C29F7.1	WBcoding	5p	+	2550	C29F7.2	WBcoding	3p	+	3095	C29F7.t3	WBtRNA	3p	-	5	C29F7.8	WBps	5p	-	3840	linc-34	WBlnc	5p	-	13656	frag6733	LUncRNA
II	3087805	3088269	81.1842	232	AG1201	Y25C1A.11			AGmRNA	3p	-	29	Y25C1A.5	WBcoding	3p	+	353	Y25C1A.9	WBcoding	3p	-	440	Y25C1A.10	WBcoding	3p	-	3469	Y25C1A.11	WBcoding	3p	-	5868	frag879	LUncRNA	3p	+	15647	Y25C1A.t1	WBtRNA	3p	+	25580	Y25C1A.t2	WBtRNA	5p	-	25757	frag880	LUncRNA
I	12736595	12737059	81.1239	232	AG1201	W02A11.3			AGmRNA	5p	+	1176	W02A11.3	WBcoding	5p	+	1250	W02A11.2	WBcoding	3p	-	3538	W02A11.1	WBcoding	5p	-	4110	W02A11.3	WBcoding	3p	+	4312	W02A11.t1	WBps	5p	-	5108	frag640	LUncRNA	5p	-	8689	frag639	LUncRNA	5p	-	8911	frag638	LUncRNA
IV	17087322	17087786	81.0786	232	AG1201	RIT4P.1745			AGncRNA	3p	+	109	Y116A8C.26	WBcoding	5p	-	210	Y116A8C.42	WBcoding	5p	+	467	Y116A8C.43	WBcoding	5p	+	1262	Y116A8C.27	WBcoding	3p	-	3039	Y116A8C.464	WBmiRNA	3p	-	5272	Y116A8C.464a	WBmiRNA	3p	-	5272	Y116A8C.464b	WBmiRNA	3p	-	5317	Y116A8C.464	WBmiRNA
III	9441137	9441601	81.055	232	CDS	F54C8.3			WBcoding	5p	-	7	F54C8.3	WBcoding	5p	-	7	F54C8.4	WBcoding	3p	-	101	F54C8.1	WBcoding	3p	+	505	F54C8.4	WBcoding	5p	-	2171	F54C8.8	WBsnRNA	5p	+	4458	frag2222	LUncRNA	5p	+	6280	F54C8.9	WBsnRNA	3p	-	6305	frag2222	LUncRNA
IV	10821522	10821986	81.0265	232	CDS	R13.4			WBcoding	3p	+	3508	R13.4	WBcoding	3p	+	3508	R13.2	WBcoding	3p	-	4254	R13.3	WBcoding	3p	-	7777	R13.4	WBcoding	5p	+	9365	frag3073	LUncRNA	5p	+	5324	frag3074	LUncRNA	5p	+	6379	anr-57	WBanr	3p	+	11236	R13.6	WBps
IV	2664737	2665201	81.0102	232	ncRNA	frag2536			LUncRNA	3p	-	94	Y69A2AR.31	WBcoding	5p	-	966	Y69A2AR.1	WBcoding	5p	+	2079	Y94H6A.4	WBcoding	3p	-	8127	Y94H6A.3	WBcoding	5p	+	11541	frag2536	LUncRNA	3p	-	94	frag2535	LUncRNA	5p	+	219	Y69A2AR.t3	WBps	3p	+	657	Y69A2AR.t1	WBps
V	8228506	8228970	80.9962	232	ncRNA	C16D9.11			WBsnoRNA	3p	-	142	C16D9.2	WBcoding	3p	-	481	K07C11.10	WBcoding	5p	-	1906	K07C11.1	WBcoding	3p	+	2721	K07C11.2	WBcoding	3p	+	5171	C16D9.11	WBsnoRNA	3p	-	142	frag3780	LUncRNA	5p	+	1268	C16D9.t3	WBtRNA	3p	-	1448	K07C11.12	WBsnoRNA
X	8156110	8156574	80.9493	232	ncRNA	frag6045			LUncRNA	5p	-	135	F22F1.1	WBcoding	5p	+	2763	F22F1.3	WBcoding	3p	-	5448	F22F1.2	WBcoding	5p	-	5675	F22F1.3	WBcoding	5p	-	6684	frag6045	LUncRNA	5p	-	135	F22F1.t6	WBtRNA	3p	+	142	frag6046	LUncRNA	5p	+	224	frag6045	LUncRNA
IV	3382193	3382657	80.9321	232	CDS	B0546.3			WBcoding	5p	-	406	B0546.3	WBcoding	5p	-	406	B0546.4	WBcoding	3p	-	522	B0546.1	WBcoding	5p	+	3210	B0546.3	WBcoding	3p	-	3637	frag2573	LUncRNA	5p	-	25171	frag2574	LUncRNA	5p	+	41331	frag2575	LUncRNA	3p	-	41732	frag2576	LUncRNA
III	8443670	8444134	80.8301	232	CDS	C30C11.4			WBcoding	3p	-	59	C30C11.4	WBcoding	3p	-	59	ZK1236.7	WBcoding	5p	-	367	C30C11.4	WBcoding	5p	-	2944	C30C11.2	WBcoding	5p	+	3375	ZK1236.8	WBps	5p	-	6165	frag2130	LUncRNA	3p	-	8096	frag2131	LUncRNA	3p	-	8982	frag2132	LUncRNA
X	12451994	12452458	80.8171	232	AG1201	T18D3.6			AGmRNA	3p	+	1007	T18D3.9	WBcoding	3p	-	1219	T18D3.6	WBcoding	3p	+	1263	T18D3.9	WBcoding	5p	-	2022	T18D3.6	WBcoding	5p	+	2377	T18D3.t1	WBtRNA	3p	-	5882	frag6625	LUncRNA	3p	-	10294	frag6624	LUncRNA	5p	-	11294	frag6626	LUncRNA
I	7087428	7087892	80.7788	232	AG1201	RIT1M.790			AGncRNA	5p	-	192	F22D6.3	WBcoding	3p	-	361	F22D6.4	WBcoding	5p	+	2962	F22D6.5	WBcoding	3p	-	3656	F22D6.4	WBcoding	3p	+	3710	F22D6.3b	WBnc	3p	-	529	F22D6.16	WBsnoRNA	3p	-	3923	F22D6.14	WBps	5p	+	10988	F22D6.17	WBps
III	11835974	11836438	80.7767	232	CDS	C18D11.4			WBcoding	3p	+	4831	C18D11.4	WBcoding	3p	+	4831	Y56A3A.1	WBcoding	3p	-	4921	C18D11.4	WBcoding	5p	+	10091	Y56A3A.1	WBcoding	5p	-	10281	C18D11.11	WBmiRNA	3p	+	6995	C18D11.11a	WBmiRNA	3p	+	6999	C18D11.11	WBmiRNA	5p	+	7058	frag2363	LUncRNA
X	4962229	4962693	80.7535	232	AG1201	RIT6M.1369			AGncRNA	5p	-	539	M03F4.6	WBcoding	3p	-	1917	M03F4.2	WBcoding	3p	+	1924	M03F4.4	WBcoding	5p	-	4425	M03F4.6	WBcoding	5p	-	6867	frag5410	LUncRNA	5p	+	9018	frag5409	LUncRNA	5p	-	12295	frag5408	LUncRNA	3p	+	12407	frag5409	LUncRNA
II	10559623	10560087	80.7229	232	CDS	C06A1.1			WBcoding	3p	-	103	C06A1.1	WBcoding	3p	-	103	C06A1.6	WBcoding	3p	-	4260	R166.5	WBcoding	5p	-	4871	C06A1.7	WBcoding	5p	+	4991	C06A1.8	WBsnoRNA	3p	-	802	C06A1.9	WBsnoRNA	3p	-	3037	R166.10	WBsnoRNA	5p	-	4544	frag1449	LUncRNA
II	9283966	9284430	80.717	232	AG1201	RIT2P.1691			AGncRNA	5p	+	210	C01G6.6	WBcoding	5p	+	1674	C01G6.5	WBcoding	5p	-	4160	C01G6.6	WBcoding	3p	+	4878	C01G6.7	WBcoding	5p	+	7759	C01G6.10	WBps	5p	+	5248	frag1389	LUncRNA	5p	-	21908	anr-51	WBanr	5p	-	45107	F42A8.4	WBsnoRNA
V	12744022	12744486	80.6667	232	AG1201	C15C8.3			AGmRNA	3p	+	47	C15C8.3	WBcoding	3p	+	101	C15C8.7	WBcoding	3p	-	111	C15C8.4	WBcoding	3p	-	929	C15C8.3	WBcoding	5p	+	2232	frag4425	LUncRNA	5p	+	3163	frag4424	LUncRNA	5p	-	6530	frag4423	LUncRNA	5p	-	8094	frag4426	LUncRNA
IV	7791183	7791647	80.6495	232	AG1201	C33H5.12			AGmRNA	5p	-	186	C33H5.12	WBcoding	5p	-	192	C33H5.13	WBcoding	3p	-	226	C33H5.14	WBcoding	3p	-	922	C33H5.12	WBcoding	3p	-	1582	C46A5.10	WBmiRNA	3p	+	23860	C46A5.10a	WBmiRNA	3p	+	23920	C46A5.10	WBmiRNA	5p	+	23966	frag2916	LUncRNA
IV	1711203	1711667	80.6463	232	CDS	K08D12.2			WBcoding	5p	+	157	K08D12.2	WBcoding	5p	+	157	K08D12.3	WBcoding	3p	+	295	K08D12.1	WBcoding	5p	-	1683	K08D12.2	WBcoding	3p	+	2743	frag2485	LUncRNA	5p	-	22228	frag2484	LUncRNA	3p	+	34397	Y41D4B.36	WBsnoRNA	3p	+	41462	frag2486	LUncRNA
V	16595030	16595494	80.4465	232	AG1201	T03E6.7			AGmRNA	5p	-	63	T03E6.7	WBcoding	5p	-	65	T03E6.5	WBcoding	5p	-	3241	T03E6.9	WBcoding	3p	-	3706	T03E6.5	WBcoding	3p	-	5182	T03E6.t1	WBtRNA	5p	-	2975	frag4633	LUncRNA	3p	+	3141	Y32B12C.5	WBps	3p	-	8246	T03E6.11	WBps
V	6335203	6335667	80.3824	232	ncRNA	T28C12.t1			WBtRNA	3p	+	17	T28C12.6	WBcoding	5p	-	667	T28C12.1	WBcoding	3p	+	1444	T28C12.2	WBcoding	3p	+	4467	T28C12.3	WBcoding	3p	+	6625	T28C12.t1	WBtRNA	3p	+	17	frag3615	LUncRNA	3p	-	671	frag3616	LUncRNA	5p	+	1900	frag3617	LUncRNA
IV	2708470	2708934	80.2689	232	AG1201	Y94H6A.6			AGmRNA	5p	-	1130	Y94H6A.10	WBcoding	3p	-	1196	Y94H6A.6	WBcoding	5p	-	1473	Y94H6A.10	WBcoding	5p	-	1966	Y94H6A.12	WBcoding	3p	-	3235	frag2537	LUncRNA	3p	+	6661	frag2538	LUncRNA	3p	-	26265	Y94H6A.t1	WBps	5p	+	31510	frag2535	LUncRNA
IV	16775914	16776378	80.25	232	ncRNA	Y43D4A.t2			WBtRNA	3p	+	20	Y43D4A.5	WBcoding	5p	+	332	Y43D4A.4	WBcoding	3p	+	6393	Y43D4A.3	WBcoding	5p	-	7859	Y43D4A.5	WBcoding	3p	+	8878	Y43D4A.t2	WBtRNA	3p	+	20	Y43D4A.t1	WBtRNA	3p	+	926	Y43D4A.8	WBps	5p	-	5859	Y43D4A.7	WBps
X	15235919	15236383	80.215	232	ncRNA	frag6998			LUncRNA	5p	-	20	F39B1.1	WBcoding	3p	-	1388	H03A11.2	WBcoding	5p	-	5599	F39B1.1	WBcoding	5p	-	10145	H03A11.2	WBcoding	3p	-	10351	frag6998	LUncRNA	5p	-	20	F39B1.t1	WBtRNA	3p	+	24	frag6998	LUncRNA	3p	-	110	F39B1.2	WBmiRNA
X	16299067	16299531	80.172	232	ncRNA	frag7124			LUncRNA	3p	-	4	T01B4.1	WBcoding	5p	+	533	F52E10.4	WBcoding	5p	-	6381	T01B4.2	WBcoding	5p	+	7093	F52E10.4	WBcoding	3p	-	13249	frag7124	LUncRNA	3p	-	4	T01B4.t2	WBtRNA	5p	+	22	frag7124	LUncRNA	5p	-	94	frag7125	LUncRNA
V	9338445	9338909	80.1565	232	CDS	K07B1.2			WBcoding	3p	+	157	K07B1.2	WBcoding	3p	+	157	K07B1.8	WBcoding	3p	-	1717	K07B1.2	WBcoding	5p	+	1943	K07B1.3	WBcoding	3p	+	2046	F44A2.t1	WBtRNA	3p	+	20428	frag3885	LUncRNA	5p	-	20591	frag3884	LUncRNA	5p	-	23837	anr-33	WBanr
I	4177125	4177589	80.141	232	AG1201	RIT1P.1453			AGncRNA	5p	+	28	R12E2.13	WBcoding	3p	-	50	R12E2.3	WBcoding	3p	+	83	R12E2.13	WBcoding	5p	-	1094	R12E2.2	WBcoding	5p	+	1455	R12E2.17	WBsnoRNA	3p	+	1291	R12E2.16	WBsnRNA	3p	+	5040	frag133	LUncRNA	5p	-	5050	R12E2.16	WBsnRNA
IV	15473698	15474162	80.1181	232	CDS	Y73F8A.27			WBcoding	3p	+	132	Y73F8A.27	WBcoding	3p	+	132	Y73F8A.26	WBcoding	5p	+	302	Y73F8A.27	WBcoding	5p	+	1155	Y73F8A.25	WBcoding	5p	-	2474	Y73F8A.28	WBte	3p	-	10403	frag3343	LUncRNA	5p	+	11688	Y73F8A.29	WBte	3p	-	24811	frag3344	LUncRNA
III	13767162	13767626	80.0904	232	AG1201	RIT3P.875			AGmRNA	3p	+	29	K08E3.5	WBcoding	5p	-	599	K08E3.6	WBcoding	3p	-	1046	K08E3.5	WBcoding	3p	-	3431	K08E3.6	WBcoding	5p	-	3747	frag2419	LUncRNA	5p	+	2378	K08E3.11	WBsnoRNA	3p	-	2382	frag2419	LUncRNA	3p	+	2531	3R5.2	WBps
I	12524268	12524732	80.0804	232	ncRNA	frag629			LUncRNA	5p	-	2867	K11D2.4	WBcoding	3p	+	3043	W02D9.1	WBcoding	3p	-	3802	K11D2.4	WBcoding	5p	+	5316	K11D2.5	WBcoding	3p	+	5813	frag629	LUncRNA	5p	-	2867	T27F6.9	WBte	5p	-	41880	F33E2.8	WBps	5p	+	59276	C54C8.8	WBps
IV	2177411	2177875	80.0768	232	AG1201	C54E4.1			AGmRNA	3p	+	46	C54E4.1	WBcoding	3p	+	64	Y71G10AL.1	WBcoding	5p	+	257	C54E4.1	WBcoding	5p	+	2037	C54E4.4	WBcoding	5p	-	12773	frag2501	LUncRNA	3p	+	497	frag2499	LUncRNA	3p	+	767	frag2500	LUncRNA	5p	-	767	frag2499	LUncRNA
II	4942317	4942781	80.0008	232	ncRNA	ZK546.18			WBsnoRNA	5p	-	36	ZK546.19	WBcoding	3p	+	237	ZK546.13	WBcoding	3p	-	448	ZK546.19	WBcoding	5p	+	784	ZK546.13	WBcoding	5p	-	1387	ZK546.18	WBsnoRNA	5p	-	36	ZK546.8	WBte	3p	+	14521	frag938	LUncRNA	5p	-	16970	frag939	LUncRNA
II	11234513	11234977	79.8571	232	CDS	T06D8.5			WBcoding	5p	-	145	T06D8.5	WBcoding	5p	-	145	T06D8.6	WBcoding	3p	-	243	T06D8.7	WBcoding	3p	-	1812	T06D8.2	WBcoding	3p	+	1974	frag1508	LUncRNA	5p	+	2623	T06D8.4	WBte	3p	+	3076	T06D8.11	WBsnoRNA	3p	+	10551	frag1506	LUncRNA
III	7335200	7335664	79.7864	232	AG1201	F56C9.10			AGmRNA	5p	-	328	F56C9.10	WBcoding	5p	-	368	F56C9.1	WBcoding	5p	+	1089	F08F8.3	WBcoding	5p	+	3505	F56C9.10	WBcoding	3p	-	5776	F56C9.12	WBsnoRNA	5p	+	2396	F56C9.2	WBte	3p	+	6672	frag2066	LUncRNA	5p	+	38659	B0361.12	WBmiRNA
III	1921295	1921759	79.7638	232	ncRNA	B0524.10			WBsnoRNA	3p	+	2828	F53A3.4	WBcoding	5p	+	15569	B0524.6	WBcoding	5p	-	15896	F53A3.1	WBcoding	3p	-	18008	F53A3.4	WBcoding	3p	+	18035	B0524.10	WBsnoRNA	3p	+	2828	frag1804	LUncRNA	5p	+	8146	F53A3.5	WBps	5p	+	12911	frag1802	LUncRNA
IV	11961764	11962228	79.7274	232	AG1201	ZK829.7			AGmRNA	5p	-	458	ZK829.7	WBcoding	5p	-	482	ZK829.8	WBcoding	3p	-	1891	ZK829.7	WBcoding	3p	-	2119	ZK829.6	WBcoding	5p	-	2213	ZK829.12	WBps	3p	-	519	frag3194	LUncRNA	3p	+	5379	frag3195	LUncRNA	5p	+	30580	ZK822.t1	WBtRNA
X	16202062	16202526	79.6745	232	CDS	R11.3			WBcoding	5p	-	2434	R11.3	WBcoding	5p	-	2434	R11.1	WBcoding	3p	+	7361	R11.4	WBcoding	3p	-	7954	F23A7.4	WBcoding	5p	+	10240	R11.6	WBmiRNA	5p	+	5463	R11.6a	WBmiRNA	5p	+	5463	R11.6b	WBmiRNA	5p	+	5501	R11.6	WBmiRNA
III	11746609	11747073	79.6688	232	AG1201	Y41C4A.14			AGmRNA	5p	+	43	Y41C4A.14	WBcoding	5p	+	101	C24H11.7	WBcoding	3p	-	4316	Y41C4A.13	WBcoding	5p	-	9312	Y41C4A.21	WBcoding	3p	+	14168	frag2360	LUncRNA	3p	+	8275	frag2359	LUncRNA	3p	+	13019	frag2358	LUncRNA	5p	-	18408	frag2357	LUncRNA
III	3111929	3112393	79.6382	232	ncRNA	Y53G8B.t9			WBps	3p	-	25	Y53G8B.4	WBcoding	3p	-	634	Y53G8B.3	WBcoding	5p	-	1418	Y53G8B.2	WBcoding	5p	-	8212	H06I04.1	WBcoding	3p	+	11701	Y53G8B.t9	WBps	3p	-	25	Y53G8B.t8	WBps	3p	+	1299	Y53G8B.t7	WBps	5p	-	3836	Y53G8B.t6	WBps
X	10770890	10771354	79.6244	232	CDS	T05A10.1			WBcoding	5p	+	1899	T05A10.1	WBcoding	5p	+	1899	T05A10.2	WBcoding	3p	-	11809	R07A4.3	WBcoding	3p	+	13194	R07A4.4	WBcoding	5p	-	13492	frag6407	LUncRNA	3p	+	2123	frag6406	LUncRNA	3p	+	22293	frag6408	LUncRNA	5p	+	29804	T01C1.t1	WBtRNA
I	13658001	13658465	79.6073	232	AG1201	W09C5.8			AGmRNA	3p	-	68	W09C5.8	WBcoding	3p	-	74	W09C5.7	WBcoding	3p	+	80	W09C5.8	WBcoding	5p	-	885	W09C5.12	WBcoding	3p	-	3277	W09C5.9	WBps	5p	+	1186	linc-1	WBlnc	3p	+	5518	frag660	LUncRNA	3p	+	14170	frag659	LUncRNA
III	7387312	7387776	79.5798	232	CDS	T20B12.1			WBcoding	5p	+	1382	T20B12.1	WBcoding	5p	+	1382	T20B12.2	WBcoding	3p	+	1477	T20B12.1	WBcoding	3p	+	3528	T20B12.2	WBcoding	5p	+	3592	frag2066	LUncRNA	3p	+	13305	linc-165	WBlnc	3p	-	14625	F56C9.12	WBsnoRNA	3p	+	49606	F56C9.2	WBte
IV	12416789	12417253	79.5715	232	ncRNA	F08G5.t3			WBtRNA	5p	-	31	F08G5.3	WBcoding	5p	-	619	F08G5.2	WBcoding	3p	+	4824	F08G5.1	WBcoding	3p	+	6557	F08G5.5	WBcoding	5p	+	8171	F08G5.t3	WBtRNA	5p	-	31	frag3256	LUncRNA	3p	+	33	F08G5.t3	WBtRNA	3p	-	102	frag3257	LUncRNA
II	8478524	8478988	79.5696	232	AG1201	M05D6.3			AGmRNA	3p	+	851	M05D6.4	WBcoding	3p	-	855	M05D6.3	WBcoding	3p	+	884	M05D6.4	WBcoding	5p	-	1672	M05D6.5	WBcoding	3p	-	1679	M05D6.10	WBps	5p	-	5285	frag1321	LUncRNA	5p	-	27102	frag1320	LUncRNA	3p	+	27136	frag1321	LUncRNA
II	13669235	13669699	79.5618	232	CDS	C31C9.7			WBcoding	3p	+	176	C31C9.7	WBcoding	3p	+	176	Y48E1A.1	WBcoding	3p	-	1100	C31C9.6	WBcoding	5p	-	7456	C31C9.8	WBcoding	3p	+	14190	C31C9.5	WBte	3p	+	21440	frag1628	LUncRNA	5p	+	44636	frag1629	LUncRNA	5p	+	47981	Y54G9A.8	WBsnRNA
V	2673742	2674206	79.5551	232	CDS	W02G9.3			WBcoding	3p	+	3	W02G9.3	WBcoding	3p	+	3	W02G9.4	WBcoding	3p	+	3747	W02G9.1	WBcoding	5p	-	8973	W02G9.2	WBcoding	5p	+	9248	W02G9.t2	WBtRNA	5p	+	34	frag3438	LUncRNA	5p	-	45	W02G9.t2	WBtRNA	3p	+	105	frag3438	LUncRNA
IV	3294448	3294912	79.5288	232	AG1201	W08E12.8			AGmRNA	3p	+	0	W08E12.8	WBcoding	3p	+	50	W08E12.7	WBcoding	5p	+	452	W08E12.8	WBcoding	5p	+	2563	W08E12.6	WBcoding	5p	+	3946	frag2571	LUncRNA	3p	+	10785	frag2570	LUncRNA	3p	+	15748	frag2569	LUncRNA	5p	-	16028	Y55H10B.2	WBte
III	11694403	11694867	79.5158	232	CDS	Y41C4A.22			WBcoding	5p	+	602	Y41C4A.22	WBcoding	5p	+	602	Y41C4A.4	WBcoding	3p	+	898	Y41C4A.22	WBcoding	3p	+	1713	Y41C4A.6	WBcoding	5p	+	1864	frag2355	LUncRNA	5p	+	25426	frag2356	LUncRNA	3p	-	27505	frag2357	LUncRNA	5p	+	32428	frag2358	LUncRNA
V	1197210	1197674	79.4861	232	CDS	Y50D4A.2			WBcoding	3p	+	299	Y50D4A.2	WBcoding	3p	+	299	Y50D4A.6	WBcoding	3p	-	375	Y50D4A.4	WBcoding	5p	-	1323	Y50D4A.2	WBcoding	5p	+	1381	anr-58	WBanr	5p	+	373	frag3405	LUncRNA	3p	+	13232	frag3404	LUncRNA	3p	+	14120	frag3402	LUncRNA
V	14200069	14200533	79.4805	232	AG1201	RIT5P.2469			AGncRNA	5p	+	350	ZC376.7	WBcoding	3p	+	2618	T16A9.3	WBcoding	5p	+	5927	ZC376.7	WBcoding	5p	+	6631	ZC376.6	WBcoding	3p	+	8158	T16A9.1	WBte	3p	-	1103	frag4539	LUncRNA	5p	+	14364	frag4540	LUncRNA	3p	-	23090	K02E11.t1	WBtRNA
II	14143688	14144152	79.4805	232	CDS	W03H9.2			WBcoding	5p	-	150	W03H9.2	WBcoding	5p	-	150	W03H9.4	WBcoding	5p	-	1798	W03H9.1	WBcoding	3p	-	3347	K09E4.1	WBcoding	3p	+	3926	W03H9.2a	WBnc	5p	-	173	Y39G8C.3c	WBnc	3p	+	41129	frag1675	LUncRNA	5p	-	45380	frag1676	LUncRNA
III	9104044	9104508	79.479	232	ncRNA	ZK507.t1			WBtRNA	5p	-	74	ZK507.4	WBcoding	5p	+	372	ZK507.3	WBcoding	3p	+	1243	ZK507.6	WBcoding	3p	-	2333	ZK507.4	WBcoding	3p	+	2452	ZK507.t1	WBtRNA	5p	-	74	frag2191	LUncRNA	3p	-	1458	frag2192	LUncRNA	3p	-	11828	frag2193	LUncRNA
X	7659675	7660139	79.4786	232	CDS	F27D9.5			WBcoding	5p	-	1030	F27D9.5	WBcoding	5p	-	1030	F27D9.6	WBcoding	3p	-	1944	F27D9.5	WBcoding	3p	-	2440	F27D9.12	WBcoding	5p	-	2983	frag5984	LUncRNA	5p	+	5566	frag5983	LUncRNA	3p	+	7311	frag5982	LUncRNA	5p	-	10192	frag5981	LUncRNA
I	9076100	9076564	79.4538	232	AG1201	T06D10.1			AGmRNA	5p	-	548	T06D10.2	WBcoding	3p	-	1227	T06D10.1	WBcoding	5p	-	1262	T06D10.2	WBcoding	5p	-	3685	T06D10.1	WBcoding	3p	-	5940	frag374	LUncRNA	3p	+	1673	frag375	LUncRNA	3p	-	11402	frag376	LUncRNA	5p	+	12671	W06D4.8	WBsnRNA
I	5609060	5609524	79.4396	232	AG1201	F46F11.5			AGmRNA	3p	-	4	F46F11.5	WBcoding	3p	-	21	F46F11.4	WBcoding	5p	-	449	F46F11.5	WBcoding	5p	-	987	F46F11.9	WBcoding	3p	-	1085	F46F11.12	WBsnoRNA	3p	-	2374	frag197	LUncRNA	5p	-	22797	M01A10.4	WBte	5p	-	51680	frag196	LUncRNA
V	5838586	5839050	79.4254	232	AG1201	F26F12.2			AGmRNA	5p	-	27	F26F12.2	WBcoding	5p	-	222	F26F12.3	WBcoding	3p	-	315	F26F12.2	WBcoding	3p	-	1263	F26F12.1	WBcoding	5p	-	1994	frag3548	LUncRNA	5p	+	5482	frag3549	LUncRNA	5p	+	6323	frag3550	LUncRNA	5p	+	8604	frag3551	LUncRNA
II	14801118	14801582	79.297	232	AG1201	Y54E2A.12			AGmRNA	3p	+	458	Y54E2A.12	WBcoding	3p	+	521	W01D2.3	WBcoding	3p	-	678	Y54E2A.12	WBcoding	5p	+	2954	Y54E2A.11	WBcoding	3p	+	3192	Y54E2A.13	WBps	3p	+	14914	frag1696	LUncRNA	3p	+	76485	C09F9.4	WBps	3p	+	81755	C09F9.7a	WBps
IV	2408507	2408971	79.2853	232	AG1201	RIT4M.1432			AGncRNA	5p	-	93	Y38F2AR.12	WBcoding	5p	-	3670	Y38F2AR.10	WBcoding	5p	-	9320	Y38F2AR.1	WBcoding	3p	+	12464	Y38F2AR.10	WBcoding	3p	-	12497	Y38F2AR.14	WBsnoRNA	5p	-	105	frag2520	LUncRNA	3p	+	5130	frag2519	LUncRNA	5p	-	5139	frag2520	LUncRNA
V	20785244	20785708	79.2561	232	CDS	F38A6.3			WBcoding	3p	+	249	F38A6.3	WBcoding	3p	+	249	Y44A6D.1	WBcoding	3p	-	1909	Y44A6D.2	WBcoding	5p	+	3964	F38A6.3	WBcoding	5p	+	5096	frag4801	LUncRNA	3p	+	26425	frag4800	LUncRNA	5p	-	33521	frag4798	LUncRNA	3p	+	37472	frag4799	LUncRNA
III	10314093	10314557	79.2232	232	AG1201	T07A5.2			AGmRNA	3p	-	50	T07A5.2	WBcoding	3p	-	177	T07A5.7	WBcoding	5p	-	3319	T07A5.2	WBcoding	5p	-	3745	T07A5.5	WBcoding	3p	-	3916	frag2287	LUncRNA	5p	-	17092	T07C4.11b	WBnc	3p	-	18107	frag2288	LUncRNA	3p	-	66407	frag2289	LUncRNA
III	6344609	6345073	79.1796	232	AG1201	RIT3M.1681			AGmRNA	3p	-	572	C56G2.9	WBcoding	5p	-	1606	C56G2.3	WBcoding	5p	+	2083	C56G2.9	WBcoding	3p	-	2507	C56G2.7	WBcoding	5p	-	2966	frag2003	LUncRNA	3p	-	3763	frag2002	LUncRNA	5p	-	9496	frag2001	LUncRNA	3p	+	9511	frag2002	LUncRNA
I	5308341	5308805	79.107	232	ncRNA	frag180			LUncRNA	3p	-	3299	C01G8.9	WBcoding	5p	-	5356	F48C1.3	WBcoding	5p	+	5763	C01G8.9	WBcoding	3p	-	7052	C01G8.6	WBcoding	5p	-	8239	frag180	LUncRNA	3p	-	3299	frag181	LUncRNA	5p	+	7480	frag179	LUncRNA	3p	+	15733	frag182	LUncRNA
IV	1012310	1012774	79.0819	232	CDS	Y55F3AM.4			WBcoding	3p	+	40	Y55F3AM.4	WBcoding	3p	+	40	Y55F3AM.3	WBcoding	5p	+	110	Y55F3AM.4	WBcoding	5p	+	2050	Y55F3AM.9	WBcoding	5p	-	2825	Y55F3AM.19	WBmiRNA	3p	-	8761	Y55F3AM.19a	WBmiRNA	3p	-	8761	Y55F3AM.19b	WBmiRNA	3p	-	8802	Y55F3AM.19	WBmiRNA
I	11978536	11979000	79.0723	232	ncRNA	Y53C10A.t2			WBtRNA	5p	+	13	Y53C10A.4	WBcoding	5p	+	663	Y53C10A.15	WBcoding	5p	-	6980	Y53C10A.3	WBcoding	5p	-	8930	Y53C10A.2	WBcoding	5p	-	10117	Y53C10A.t2	WBtRNA	5p	+	13	frag612	LUncRNA	3p	-	23	Y53C10A.t2	WBtRNA	3p	+	58	frag612	LUncRNA
III	10537383	10537847	79.0227	232	AG1201	T21C12.2			AGmRNA	3p	+	28	T21C12.2	WBcoding	3p	+	30	T21C12.3	WBcoding	3p	-	365	T21C12.2	WBcoding	5p	+	2187	T21C12.1	WBcoding	3p	+	5011	frag2300	LUncRNA	5p	+	784	frag2299	LUncRNA	5p	-	5249	frag2298	LUncRNA	5p	-	11550	frag2296	LUncRNA
X	15362103	15362567	79.0048	232	AG1201	C33A11.1			AGmRNA	3p	+	1406	C33A11.1	WBcoding	3p	+	1460	C33A11.2	WBcoding	5p	+	3590	C33A11.1	WBcoding	5p	+	7168	C33A11.4	WBcoding	3p	-	7594	frag7026	LUncRNA	5p	-	1865	C33A11.t1	WBps	5p	+	6271	frag7025	LUncRNA	3p	+	8216	frag7024	LUncRNA
IV	2639600	2640064	78.9893	232	ncRNA	Y69A2AR.t2			WBtRNA	3p	-	25	Y69A2AR.30	WBcoding	5p	-	1283	Y69A2AR.3	WBcoding	5p	+	1474	Y69A2AR.2	WBcoding	5p	+	3145	Y69A2AR.30	WBcoding	3p	-	3603	Y69A2AR.t2	WBtRNA	3p	-	25	frag2530	LUncRNA	5p	+	38	Y69A2AR.t2	WBtRNA	5p	-	46	frag2531	LUncRNA
II	10542136	10542377	78.9777	171	AG1201	R166.5			AGmRNA	3p	-	61	R166.4	WBcoding	5p	-	369	R166.5	WBcoding	3p	-	1843	R166.4	WBcoding	3p	-	2929	R166.3	WBcoding	5p	-	3035	R166.7	WBsnoRNA	3p	-	2832	frag1448	LUncRNA	3p	+	12595	frag1447	LUncRNA	5p	-	12619	R166.10	WBsnoRNA
III	8887121	8887585	78.9397	232	AG1201	ZK637.2			AGmRNA	5p	+	29	ZK637.2	WBcoding	5p	+	316	ZK637.14	WBcoding	3p	-	763	ZK637.1	WBcoding	5p	-	1949	ZK637.2	WBcoding	3p	+	2712	ZK637.18	WBps	3p	-	10892	ZK637.6	WBps	3p	-	11551	K01F9.1	WBmiRNA	5p	-	13350	frag2176	LUncRNA
II	6951193	6951657	78.9216	232	AG1201	F22D3.1			AGmRNA	5p	+	57	F22D3.6	WBcoding	5p	-	167	F22D3.1	WBcoding	5p	+	173	F22D3.6	WBcoding	3p	-	3594	F22D3.2	WBcoding	3p	+	3897	frag1194	LUncRNA	3p	+	7473	frag1195	LUncRNA	5p	+	16900	C15F1.9	WBsnRNA	3p	-	16927	C15F1.10	WBmiRNA
II	5901642	5902106	78.8628	232	ncRNA	frag1037			LUncRNA	3p	-	106	F59G1.4	WBcoding	3p	+	2691	F59G1.2	WBcoding	5p	+	2696	F59G1.8	WBcoding	5p	+	4661	F59G1.4	WBcoding	5p	+	5727	frag1037	LUncRNA	3p	-	106	frag1038	LUncRNA	3p	-	301	F59G1.6	WBmiRNA	5p	+	357	F59G1.6a	WBmiRNA
I	8407583	8408047	78.8385	232	CDS	F02E9.2			WBcoding	3p	-	19	F02E9.2	WBcoding	3p	-	19	F02E9.1	WBcoding	3p	+	174	F02E9.3	WBcoding	5p	-	1866	F02E9.2	WBcoding	5p	-	2983	frag331	LUncRNA	3p	+	17110	frag332	LUncRNA	5p	-	17110	frag331	LUncRNA	5p	+	17171	frag332	LUncRNA
V	6226451	6226915	78.8246	232	AG1201	W06H8.6			AGmRNA	5p	-	310	W06H8.6	WBcoding	5p	-	312	W06H8.7	WBcoding	3p	+	7138	K08B12.3	WBcoding	5p	+	8474	W06H8.7	WBcoding	5p	+	8566	frag3597	LUncRNA	3p	-	450	W06H8.17	WBsnoRNA	3p	-	655	frag3598	LUncRNA	5p	+	658	frag3597	LUncRNA
III	8974689	8975153	78.756	232	AG1201	R08D7.6			AGmRNA	3p	-	17	R08D7.5	WBcoding	3p	+	64	R08D7.6	WBcoding	3p	-	67	R08D7.5	WBcoding	5p	+	812	R08D7.4	WBcoding	3p	+	1049	ZK643.8b	WBnc	3p	+	9429	frag2182	LUncRNA	5p	-	9890	frag2183	LUncRNA	3p	-	10082	frag2181	LUncRNA
IV	5591010	5591474	78.7254	232	AG1201	RIT4M.1560			AGncRNA	5p	-	1436	F26D12.1	WBcoding	5p	+	6591	T12E12.6	WBcoding	5p	-	17142	F26D12.1	WBcoding	3p	+	19111	C39H7.4	WBcoding	3p	-	20759	frag2679	LUncRNA	3p	-	7373	linc-50	WBlnc	5p	-	8989	frag2680	LUncRNA	3p	-	16828	C39H7.2	WBps
V	10026935	10027399	78.7234	232	AG1201	K08H10.1			AGmRNA	3p	+	529	T06E8.1	WBcoding	3p	-	956	K08H10.1	WBcoding	3p	+	968	T06E8.1	WBcoding	5p	-	3903	T06E8.2	WBcoding	3p	-	8517	frag3937	LUncRNA	5p	+	7065	frag3938	LUncRNA	3p	-	7065	frag3935	LUncRNA	3p	+	7074	frag3936	LUncRNA
III	4413841	4414305	78.6737	232	ncRNA	R07E5.16			WBsnRNA	5p	+	84	R07E5.11	WBcoding	3p	-	631	R07E5.13	WBcoding	5p	+	646	R07E5.11	WBcoding	5p	-	1125	R07E5.10	WBcoding	3p	-	1419	R07E5.16	WBsnRNA	5p	+	84	frag1897	LUncRNA	5p	+	12748	C28A5.7	WBsnRNA	3p	-	12753	frag1897	LUncRNA
I	10592853	10593317	78.6713	232	ncRNA	frag503			LUncRNA	3p	-	26	T22A3.4	WBcoding	3p	+	866	T22A3.12	WBcoding	5p	+	1378	T22A3.4	WBcoding	5p	+	2376	T22A3.12	WBcoding	3p	+	2429	frag503	LUncRNA	3p	-	26	T22A3.t1	WBtRNA	5p	+	41	frag503	LUncRNA	5p	-	118	T22A3.9	WBmiRNA
II	11774239	11774703	78.6662	232	CDS	F44E5.1			WBcoding	5p	-	27	F44E5.1	WBcoding	5p	-	27	F43G6.9	WBcoding	3p	-	130	F44E5.1	WBcoding	3p	-	390	F44E5.15	WBcoding	3p	+	408	frag1565	LUncRNA	3p	+	1662	frag1566	LUncRNA	5p	-	1662	frag1565	LUncRNA	5p	+	1730	frag1566	LUncRNA
IV	8261302	8261766	78.6503	232	AG1201	RIT4M.1448			AGmRNA	5p	-	48	K07H8.6	WBcoding	5p	+	403	K07H8.7	WBcoding	5p	-	1569	K07H8.6	WBcoding	3p	+	4915	K07H8.8	WBcoding	3p	-	5204	frag2950	LUncRNA	5p	-	403	frag2949	LUncRNA	5p	-	8376	H09I01.2	WBsnoRNA	3p	+	8383	frag2949	LUncRNA
V	10951746	10952210	78.6406	232	CDS	F17C11.4			WBcoding	5p	+	16	F17C11.4	WBcoding	5p	+	16	F17C11.3	WBcoding	3p	+	245	F17C11.5	WBcoding	3p	-	1450	F17C11.4	WBcoding	3p	+	1484	anr-43	WBanr	5p	-	440	F17C11.25	WBsnoRNA	3p	+	8229	frag4059	LUncRNA	5p	-	11320	F17C11.24	WBsnoRNA
X	4144915	4145379	78.639	232	CDS	ZK470.2			WBcoding	3p	+	2491	ZK470.2	WBcoding	3p	+	2491	ZK470.5	WBcoding	3p	-	3478	ZK470.4	WBcoding	5p	-	5404	ZK470.5	WBcoding	5p	-	8272	frag5273	LUncRNA	5p	-	7322	frag5274	LUncRNA	3p	-	9786	frag5275	LUncRNA	5p	+	11704	frag5272	LUncRNA
X	8231716	8232180	78.6252	232	CDS	K02A6.3			WBcoding	5p	-	68	K02A6.3	WBcoding	5p	-	68	M60.4	WBcoding	3p	-	255	K02A6.3	WBcoding	3p	-	3931	M60.4	WBcoding	5p	-	4317	frag6055	LUncRNA	5p	+	1583	frag6054	LUncRNA	5p	-	11905	frag6056	LUncRNA	5p	+	25736	frag6057	LUncRNA
I	5104750	5105214	78.5565	232	ncRNA	frag176			LUncRNA	5p	+	10	Y110A7A.13	WBcoding	5p	-	63	Y110A7A.14	WBcoding	3p	-	128	Y110A7A.11	WBcoding	5p	+	1242	Y110A7A.13	WBcoding	3p	-	1399	frag176	LUncRNA	5p	+	10	frag175	LUncRNA	5p	-	11079	frag174	LUncRNA	3p	+	19951	linc-156	WBlnc
V	10961445	10961909	78.4308	232	CDS	F17C11.10			WBcoding	3p	-	137	F17C11.10	WBcoding	3p	-	137	F17C11.8	WBcoding	5p	-	777	F17C11.7	WBcoding	5p	-	2873	F17C11.10	WBcoding	5p	-	3843	F17C11.15	WBsnoRNA	5p	+	5002	F17C11.14	WBsnoRNA	5p	+	5794	anr-43	WBanr	5p	-	10139	F17C11.25	WBsnoRNA
IV	796537	797001	78.4046	232	AG1201	F56B3.11			AGmRNA	5p	-	116	F56B3.11	WBcoding	5p	-	202	F56B3.5	WBcoding	5p	+	254	F56B3.12	WBcoding	5p	-	1080	F56B3.11	WBcoding	3p	-	1390	Y55F3BL.5	WBsnoRNA	5p	+	2541	frag2451	LUncRNA	3p	+	8860	frag2450	LUncRNA	3p	+	9339	frag2449	LUncRNA
IV	192029	192493	78.3991	232	CDS	Y38C1AA.12			WBcoding	5p	+	4	Y38C1AA.12	WBcoding	5p	+	4	Y38C1AA.3	WBcoding	3p	+	112	Y38C1AA.12	WBcoding	3p	+	1154	Y38C1AA.2	WBcoding	5p	+	2484	frag2429	LUncRNA	3p	+	2940	frag2428	LUncRNA	3p	+	16396	linc-132	WBlnc	3p	+	29473	frag2426	LUncRNA
V	15505047	15505511	78.3362	232	ncRNA	C06B8.t3			WBtRNA	5p	-	19	C06B8.7	WBcoding	3p	+	6124	C06B8.8	WBcoding	5p	+	6869	F21A3.7	WBcoding	3p	-	7469	C06B8.8	WBcoding	3p	+	7476	C06B8.t3	WBtRNA	5p	-	19	frag4610	LUncRNA	3p	+	190	frag4609	LUncRNA	3p	+	5869	frag4608	LUncRNA
III	12977382	12977846	78.3342	232	CDS	ZK1010.2			WBcoding	5p	-	147	ZK1010.2	WBcoding	5p	-	147	ZK1010.1	WBcoding	3p	-	195	ZK1010.3	WBcoding	5p	+	1366	ZK1010.2	WBcoding	3p	-	2640	frag2395	LUncRNA	3p	-	5918	ZK1010.t1	WBtRNA	5p	+	31708	frag2396	LUncRNA	5p	+	38373	F14F7.t1	WBtRNA
III	3652699	3653163	78.3199	232	AG1201	C46F11.2			AGmRNA	3p	+	5	C46F11.5	WBcoding	3p	-	82	C46F11.2	WBcoding	3p	+	205	C46F11.3	WBcoding	5p	-	2117	C46F11.1	WBcoding	3p	+	4127	anr-9	WBanr	5p	+	1995	linc-82	WBlnc	5p	+	11909	frag1868	LUncRNA	3p	+	15485	linc-95	WBlnc
V	13175980	13176444	78.2707	232	CDS	T09E8.1			WBcoding	3p	+	135	T09E8.1	WBcoding	3p	+	135	T09E8.2	WBcoding	5p	+	483	T09E8.3	WBcoding	5p	+	4102	T09E8.4	WBcoding	3p	-	5354	frag4483	LUncRNA	5p	-	6558	T09E8.5b	WBnc	5p	+	9458	frag4482	LUncRNA	5p	-	9476	frag4481	LUncRNA
X	7773574	7774038	78.2528	232	ncRNA	ZK154.t2			WBtRNA	3p	+	67	ZK154.3	WBcoding	3p	-	999	C47C12.6	WBcoding	3p	+	1058	ZK154.3	WBcoding	5p	-	2825	ZK154.4	WBcoding	3p	-	3173	ZK154.t2	WBtRNA	3p	+	67	ZK154.t5	WBtRNA	3p	-	108	ZK154.t2	WBtRNA	5p	+	139	ZK154.t5	WBtRNA
I	5171108	5171572	78.2454	232	AG1201	F56A3.4			AGmRNA	3p	-	5	Y110A7A.1	WBcoding	3p	+	23	F56A3.4	WBcoding	3p	-	52	F56A3.3	WBcoding	5p	+	5129	Y110A7A.1	WBcoding	5p	+	6246	frag177	LUncRNA	3p	-	26440	frag178	LUncRNA	5p	+	44894	frag176	LUncRNA	3p	+	66234	frag175	LUncRNA
X	13046364	13046828	78.2151	232	ncRNA	C53C7.t1			WBtRNA	3p	+	6	C53C7.3	WBcoding	5p	+	1893	K03A11.1	WBcoding	5p	+	5131	K03A11.6	WBcoding	5p	+	9195	K03A11.5	WBcoding	5p	+	17617	C53C7.t1	WBtRNA	3p	+	6	C53C7.t2	WBtRNA	5p	-	218	C53C7.5a	WBps	3p	+	445	C53C7.5b	WBps
II	5293232	5293696	78.21	232	ncRNA	ZK622.t2			WBtRNA	5p	+	29	ZK622.4	WBcoding	3p	+	177	ZK622.1	WBcoding	5p	+	336	ZK622.4	WBcoding	5p	+	786	ZK622.1	WBcoding	3p	+	2147	ZK622.t2	WBtRNA	5p	+	29	frag974	LUncRNA	5p	-	37	ZK622.t2	WBtRNA	3p	+	42	frag974	LUncRNA
V	10320103	10320567	78.2027	232	CDS	B0024.12			WBcoding	5p	-	202	B0024.12	WBcoding	5p	-	202	B0024.13	WBcoding	5p	+	355	B0024.12	WBcoding	3p	-	825	B0024.11	WBcoding	5p	-	826	frag3955	LUncRNA	5p	+	7666	frag3956	LUncRNA	5p	+	10160	frag3957	LUncRNA	5p	+	11756	frag3958	LUncRNA
V	8936063	8936527	78.1951	232	AG1201	H14N18.1			AGmRNA	5p	+	0	H14N18.1	WBcoding	5p	+	80	H14N18.2	WBcoding	3p	+	2052	T19A5.3	WBcoding	3p	-	3274	H14N18.1	WBcoding	3p	+	3668	frag3843	LUncRNA	3p	+	1274	frag3842	LUncRNA	3p	+	6231	frag3844	LUncRNA	5p	+	6365	frag3845	LUncRNA
I	9688647	9689111	78.1646	232	AG1201	C04F12.4			AGmRNA	5p	+	97	C04F12.3	WBcoding	3p	+	240	C04F12.4	WBcoding	5p	+	297	C04F12.5	WBcoding	3p	-	1210	C04F12.4	WBcoding	3p	+	1239	C04F12.11	WBte	3p	+	6870	C04F12.2	WBte	3p	+	7576	C04F12.t1	WBps	3p	+	9170	C04F12.17	WBsnoRNA
X	7680830	7681294	78.1376	232	ncRNA	F27D9.t1			WBtRNA	3p	+	2	F27D9.8	WBcoding	5p	-	484	F27D9.1	WBcoding	5p	+	1305	F27D9.8	WBcoding	3p	-	4591	F27D9.2	WBcoding	3p	+	4832	F27D9.t1	WBtRNA	3p	+	2	frag5985	LUncRNA	5p	-	2	F27D9.t1	WBtRNA	5p	+	73	frag5985	LUncRNA
IV	7782177	7782641	78.1364	232	CDS	C33H5.9			WBcoding	5p	-	78	C33H5.9	WBcoding	5p	-	78	C33H5.19	WBcoding	3p	-	177	C33H5.10	WBcoding	3p	-	1546	C33H5.9	WBcoding	3p	-	3030	C46A5.10	WBmiRNA	3p	+	14854	C46A5.10a	WBmiRNA	3p	+	14914	C46A5.10	WBmiRNA	5p	+	14960	frag2916	LUncRNA
X	13583940	13584404	78.1292	232	AG1201	F54B11.3			AGmRNA	5p	+	491	F54B11.3	WBcoding	5p	+	533	F54B11.10	WBcoding	3p	+	1487	F54B11.11	WBcoding	3p	+	2514	F54B11.3	WBcoding	3p	+	5585	frag6760	LUncRNA	3p	+	6205	frag6759	LUncRNA	3p	+	7133	frag6758	LUncRNA	3p	+	11310	frag6757	LUncRNA
V	13664213	13664677	78.1224	232	AG1201	F58G11.1			AGmRNA	3p	+	144	F58G11.1	WBcoding	3p	+	221	F58G11.2	WBcoding	5p	+	944	F58G11.1	WBcoding	5p	+	3198	F58G11.2	WBcoding	3p	+	4831	F58G11.3b	WBnc	3p	-	5155	frag4516	LUncRNA	5p	-	5745	F58G11.3b	WBnc	5p	-	7485	frag4517	LUncRNA
I	1443972	1444436	78.1203	232	CDS	F37F2.2			WBcoding	5p	-	69	F37F2.2	WBcoding	5p	-	69	F47G6.4	WBcoding	5p	+	2464	Y92H12BR.8	WBcoding	3p	+	2888	F37F2.3	WBcoding	3p	-	6920	F37F2.4	WBsnoRNA	5p	+	305	frag47	LUncRNA	3p	-	2932	F47G6.t1	WBtRNA	5p	+	2936	frag47	LUncRNA
III	10706886	10707350	78.1185	232	AG1201	Y39A1A.22			AGmRNA	5p	-	32	Y39A1A.21	WBcoding	5p	-	237	W09D10.3	WBcoding	5p	+	544	Y39A1A.22	WBcoding	5p	-	677	W09D10.5	WBcoding	3p	-	1276	Y39A1A.21b	WBnc	5p	-	215	linc-105	WBlnc	5p	+	11124	Y39A1A.25	WBps	5p	-	21992	linc-109	WBlnc
II	3519137	3519601	78.0904	232	ncRNA	W09G10.t2			WBtRNA	5p	-	44	W09G10.5	WBcoding	5p	+	128	W09G10.6	WBcoding	3p	+	468	W09G10.5	WBcoding	3p	+	1055	W09G10.1	WBcoding	3p	-	1337	W09G10.t2	WBtRNA	5p	-	44	W09G10.t3	WBtRNA	5p	-	209	W09G10.t1	WBtRNA	3p	-	2121	frag893	LUncRNA
X	14853750	14854214	78.0143	232	AG1201	C27C12.4			AGmRNA	5p	+	70	C27C12.4	WBcoding	5p	+	80	C27C12.1	WBcoding	5p	-	297	C27C12.5	WBcoding	3p	+	1218	C27C12.1	WBcoding	3p	-	1484	frag6915	LUncRNA	5p	+	4753	frag6916	LUncRNA	5p	+	7814	frag6917	LUncRNA	3p	-	20238	frag6918	LUncRNA
III	9861406	9861870	78.0141	232	ncRNA	frag2251			LUncRNA	3p	+	3	K11H3.7	WBcoding	5p	+	995	ZK757.4	WBcoding	3p	-	1527	K11H3.7	WBcoding	3p	+	1577	K11H3.1	WBcoding	5p	-	2543	frag2251	LUncRNA	3p	+	3	K11H3.t2	WBtRNA	5p	-	37	frag2251	LUncRNA	5p	+	149	frag2252	LUncRNA
IV	11311727	11312191	77.9948	232	AG1201	RIT4M.1085			AGmRNA	5p	-	355	B0035.2	WBcoding	3p	-	492	B0035.1	WBcoding	3p	+	516	B0035.2	WBcoding	5p	-	1995	B0035.3	WBcoding	3p	-	2096	B0035.17	WBmiRNA	5p	-	2728	B0035.17a	WBmiRNA	5p	-	2790	B0035.17	WBmiRNA	3p	-	2827	frag3107	LUncRNA
I	4535863	4536327	77.9373	232	AG1201	Y119C1B.8			AGmRNA	5p	-	802	Y119C1B.8	WBcoding	5p	-	1294	Y119C1B.9	WBcoding	3p	-	1353	Y119C1B.8	WBcoding	3p	-	9716	Y119C1B.12	WBcoding	3p	+	13326	Y119C1B.13	WBsnoRNA	3p	-	3795	frag154	LUncRNA	5p	-	39280	frag153	LUncRNA	5p	-	41036	frag155	LUncRNA
V	14832578	14833042	77.8728	232	ncRNA	W06A7.12			WBsnoRNA	5p	-	114	W06A7.4	WBcoding	3p	+	3482	W06A7.3	WBcoding	3p	-	3648	W06A7.5	WBcoding	5p	-	5730	W06A7.4	WBcoding	5p	+	8161	W06A7.12	WBsnoRNA	5p	-	114	frag4588	LUncRNA	5p	+	329	frag4587	LUncRNA	3p	+	1891	frag4586	LUncRNA
IV	16167157	16167621	77.8617	232	AG1201	RIT4P.2130			AGncRNA	5p	+	264	Y105C5B.28	WBcoding	3p	-	362	Y105C5B.1413	WBcoding	3p	-	16736	Y105C5B.25	WBcoding	5p	-	20266	Y7A9A.1	WBcoding	5p	+	29627	Y105C5B.27	WBte	3p	+	4536	Y105C5B.26	WBte	3p	+	5908	linc-111	WBlnc	3p	-	23155	H25K10.141	WBps
II	8452722	8453186	77.7949	232	AG1201	F22B5.4			AGmRNA	3p	+	229	F22B5.5	WBcoding	3p	-	251	F22B5.4	WBcoding	3p	+	326	F22B5.6	WBcoding	3p	-	1607	F22B5.5	WBcoding	5p	-	1608	frag1321	LUncRNA	5p	-	1300	frag1320	LUncRNA	3p	+	1334	frag1321	LUncRNA	3p	-	1480	M05D6.10	WBps
I	9381504	9381968	77.77	232	ncRNA	anr-20			WBanr	5p	+	714	F16A11.3	WBcoding	5p	-	8350	F16A11.2	WBcoding	3p	-	9091	F16A11.1	WBcoding	3p	-	12201	M04C9.5	WBcoding	3p	+	17564	anr-20	WBanr	5p	+	714	frag388	LUncRNA	5p	+	1234	frag389	LUncRNA	3p	-	1234	frag387	LUncRNA
III	7376342	7376806	77.6832	232	AG1201	RIT3P.1642			AGncRNA	5p	+	1183	T20B12.7	WBcoding	3p	-	1212	T20B12.6	WBcoding	5p	-	1914	T20B12.7	WBcoding	5p	-	2408	T20B12.8	WBcoding	3p	-	2503	frag2066	LUncRNA	3p	+	2335	linc-165	WBlnc	3p	-	25595	F56C9.12	WBsnoRNA	3p	+	38636	F56C9.2	WBte
III	2032479	2032943	77.6789	232	ncRNA	M01E10.t1			WBtRNA	3p	+	132	M01E10.2	WBcoding	3p	-	2256	Y39A3B.5	WBcoding	5p	-	11132	M01E10.2	WBcoding	5p	-	15276	M01E10.3	WBcoding	3p	-	21151	M01E10.t1	WBtRNA	3p	+	132	frag1809	LUncRNA	5p	-	133	M01E10.t2	WBtRNA	3p	-	176	M01E10.t1	WBtRNA
V	11078359	11078823	77.6359	232	ncRNA	frag4083			LUncRNA	5p	-	34	T04C12.5	WBcoding	5p	-	441	T04C12.6	WBcoding	5p	+	558	T04C12.5	WBcoding	3p	-	1872	T04C12.6	WBcoding	3p	+	3888	frag4083	LUncRNA	5p	-	34	frag4084	LUncRNA	3p	-	78	frag4083	LUncRNA	3p	-	103	frag4082	LUncRNA
V	11990530	11990994	77.6032	232	ncRNA	frag4310			LUncRNA	5p	-	27	C52E4.6	WBcoding	3p	-	229	C52E4.7	WBcoding	5p	+	3521	C52E4.5	WBcoding	5p	-	4666	C52E4.7	WBcoding	3p	+	5058	frag4310	LUncRNA	5p	-	27	C52E4.6c	WBnc	3p	-	383	frag4309	LUncRNA	5p	-	4196	C52E4.8	WBsnRNA
IV	17281273	17281737	77.5335	232	AG1201	T28F3.1			AGmRNA	3p	-	82	T28F3.1	WBcoding	3p	-	87	F26D10.3	WBcoding	3p	+	207	T28F3.1	WBcoding	5p	-	2659	F26D10.12	WBcoding	3p	+	3795	F26D10.24	WBsnoRNA	3p	+	1373	frag3369	LUncRNA	3p	+	13659	T28F3.7	WBps	3p	-	20700	T28F3.10	WBmiRNA
X	11934820	11935284	77.5043	232	ncRNA	frag6552			LUncRNA	3p	+	25	F55G7.5	WBcoding	3p	-	3067	F55G7.2	WBcoding	5p	-	3474	F55G7.5	WBcoding	5p	-	3780	F55G7.3	WBcoding	3p	-	5216	frag6552	LUncRNA	3p	+	25	F55G7.t2	WBtRNA	5p	-	31	frag6552	LUncRNA	5p	+	61	F55G7.t1	WBtRNA
X	1302243	1302707	77.4552	232	CDS	C52B11.2			WBcoding	5p	+	2331	C52B11.2	WBcoding	5p	+	2331	C52B11.3	WBcoding	3p	+	3822	C52B11.2	WBcoding	3p	+	5655	C52B11.3	WBcoding	5p	+	7202	frag4867	LUncRNA	5p	+	8763	frag4868	LUncRNA	3p	-	8763	frag4867	LUncRNA	3p	+	8896	frag4868	LUncRNA
X	12393709	12394173	77.4223	232	AG1201	F17E5.2			AGmRNA	5p	+	225	F17E5.2	WBcoding	5p	+	256	F19H6.1	WBcoding	5p	-	2535	F17E5.2	WBcoding	3p	+	5481	F17E5.1	WBcoding	3p	-	5509	frag6618	LUncRNA	3p	+	5327	frag6619	LUncRNA	5p	+	13364	frag6620	LUncRNA	5p	+	20372	frag6617	LUncRNA
X	6817156	6817620	77.3656	232	AG1201	M03A8.2			AGmRNA	3p	+	189	M03A8.2	WBcoding	3p	+	205	M03A8.1	WBcoding	5p	+	1011	M03A8.4	WBcoding	3p	-	2579	M03A8.1	WBcoding	3p	+	2646	frag5785	LUncRNA	5p	-	18214	frag5784	LUncRNA	3p	+	20986	frag5786	LUncRNA	3p	-	30610	frag5782	LUncRNA
IV	13300048	13300512	77.3413	232	AG1201	gY67H2A.5			AGmRNA	5p	+	116	Y67H2A.5	WBcoding	5p	+	125	Y67H2A.4	WBcoding	3p	+	233	Y67H2A.5	WBcoding	3p	+	418	Y67H2A.6	WBcoding	5p	+	522	Y67H2A.3	WBte	3p	+	4056	Y67H2A.9	WBps	5p	+	18595	frag3291	LUncRNA	5p	+	31096	frag3292	LUncRNA
X	8163418	8163882	77.3011	232	CDS	F22F1.3			WBcoding	5p	-	624	F22F1.3	WBcoding	5p	-	624	F22F1.1	WBcoding	3p	+	3613	C17H11.2	WBcoding	5p	+	6230	C17H11.1	WBcoding	5p	+	10210	C17H11.3	WBte	3p	-	2634	F22F1.t7	WBtRNA	5p	-	6992	frag6046	LUncRNA	3p	+	6998	F22F1.t7	WBtRNA
II	14804387	14804851	77.1776	232	AG1201	RIT2P.1421			AGncRNA	5p	+	107	W01D2.3	WBcoding	5p	-	386	W01D2.4	WBcoding	5p	+	1291	Y54E2A.12	WBcoding	3p	+	3790	W01D2.3	WBcoding	3p	-	3947	Y54E2A.13	WBps	3p	+	18183	frag1696	LUncRNA	3p	+	79754	C09F9.4	WBps	3p	+	85024	C09F9.7a	WBps
I	6835284	6835748	77.1625	232	AG1201	K02F2.2			AGmRNA	5p	+	14	K02F2.3	WBcoding	3p	+	818	K02F2.2	WBcoding	5p	+	873	K02F2.1	WBcoding	5p	+	2837	H27M09.4	WBcoding	5p	+	8078	frag273	LUncRNA	3p	+	3995	frag271	LUncRNA	3p	+	6781	frag272	LUncRNA	5p	-	6781	frag271	LUncRNA
III	6158713	6159177	77.1136	232	ncRNA	F42A10.t2			WBtRNA	5p	+	32	F42A10.2	WBcoding	5p	+	845	F42A10.3	WBcoding	5p	-	1239	Y42G9A.1	WBcoding	3p	+	4064	F42A10.3	WBcoding	3p	-	4283	F42A10.t2	WBtRNA	5p	+	32	frag1996	LUncRNA	3p	-	57	frag1995	LUncRNA	5p	-	129	F42A10.t1	WBtRNA
IV	10217059	10217523	77.1024	232	CDS	C24F3.6			WBcoding	3p	+	330	C24F3.6	WBcoding	3p	+	330	C24F3.4	WBcoding	5p	-	1995	C24F3.1	WBcoding	3p	-	2118	C24F3.4	WBcoding	3p	-	2329	frag3053	LUncRNA	3p	-	4716	frag3054	LUncRNA	5p	+	10336	K04D7.7	WBps	3p	+	13349	F01G10.11	WBps
V	13678511	13678975	76.9916	232	AG1201	F58G11.6			AGmRNA	5p	+	17	F58G11.6	WBcoding	5p	+	121	F58G11.5	WBcoding	5p	-	156	F58G11.6	WBcoding	3p	+	2788	F58G11.4	WBcoding	3p	+	2840	frag4517	LUncRNA	5p	+	1315	frag4518	LUncRNA	3p	-	2602	frag4519	LUncRNA	3p	-	4176	F58G11.3b	WBnc
X	4532056	4532520	76.9273	232	CDS	C07A12.3			WBcoding	5p	+	375	C07A12.3	WBcoding	5p	+	375	C07A12.4	WBcoding	3p	+	5780	C07A12.7	WBcoding	5p	-	11247	C07A12.2	WBcoding	5p	+	12560	frag5338	LUncRNA	3p	-	16780	frag5339	LUncRNA	5p	+	16927	frag5338	LUncRNA	5p	-	17052	frag5339	LUncRNA
X	13969258	13969722	76.9233	232	AG1201	F48F7.4			AGmRNA	5p	-	225	F48F7.4	WBcoding	5p	-	887	F48F7.3	WBcoding	3p	+	3841	F48F7.5	WBcoding	5p	+	6101	F48F7.2	WBcoding	3p	+	6747	C31E10.2	WBte	3p	-	12741	K02B9.10	WBsnoRNA	3p	+	20265	frag6798	LUncRNA	3p	+	23806	frag6799	LUncRNA
I	12654485	12654949	76.9139	232	AG1201	H28O16.1			AGmRNA	3p	+	77	H28O16.1	WBcoding	3p	+	81	T26E3.7	WBcoding	3p	-	497	H28O16.1	WBcoding	5p	+	2450	H28O16.2	WBcoding	5p	-	2640	T26E3.11	WBps	5p	+	5002	H16D19.5	WBps	5p	-	10406	H16D19.6	WBps	5p	-	11827	H16D19.4	WBps
IV	12207597	12208061	76.9063	232	CDS	F35G2.1			WBcoding	3p	+	79	F35G2.1	WBcoding	3p	+	79	F35G2.2	WBcoding	3p	-	337	F35G2.3	WBcoding	5p	+	1857	F35G2.4	WBcoding	3p	-	3244	frag3242	LUncRNA	5p	+	151	frag3241	LUncRNA	5p	-	2694	frag3240	LUncRNA	5p	-	3448	frag3239	LUncRNA
III	6420920	6421384	76.8499	232	CDS	C05D11.7			WBcoding	5p	-	507	C05D11.7	WBcoding	5p	-	507	C05D11.8	WBcoding	3p	-	1254	C05D11.7	WBcoding	3p	-	5433	C05D11.8	WBcoding	5p	-	6100	frag2005	LUncRNA	5p	-	24522	anr-1	WBanr	5p	+	29844	frag2006	LUncRNA	5p	+	43077	frag2004	LUncRNA
IV	5657017	5657481	76.8444	232	ncRNA	frag2683			LUncRNA	5p	+	54	T19E7.1	WBcoding	3p	+	2256	T19E7.2	WBcoding	5p	-	3265	T19E7.1	WBcoding	5p	+	3273	T19E7.3	WBcoding	3p	-	3882	frag2683	LUncRNA	5p	+	54	frag2684	LUncRNA	3p	-	152	frag2685	LUncRNA	5p	+	5624	T19E7.29	WBsnoRNA
III	7230436	7230900	76.8019	232	CDS	R151.10			WBcoding	5p	-	211	R151.10	WBcoding	5p	-	211	T20H4.4	WBcoding	3p	-	234	R151.10	WBcoding	3p	-	676	R151.8	WBcoding	5p	-	943	frag2065	LUncRNA	5p	-	13629	frag2064	LUncRNA	5p	-	14781	R151.13	WBsnoRNA	3p	+	21200	R151.12	WBsnoRNA
IV	5394655	5395119	76.7929	232	AG1201	ZK616.4			AGmRNA	5p	+	41	ZK616.6	WBcoding	5p	-	46	ZK616.4	WBcoding	5p	+	67	ZK616.6	WBcoding	3p	-	1055	ZK616.5	WBcoding	3p	+	1460	frag2671	LUncRNA	3p	-	42	frag2670	LUncRNA	3p	+	5854	linc-36	WBlnc	5p	-	13678	frag2672	LUncRNA
V	4689170	4689634	76.7325	232	AG1201	K03B4.1			AGmRNA	5p	+	86	K03B4.1	WBcoding	5p	+	89	K03B4.2	WBcoding	3p	+	181	K03B4.3	WBcoding	3p	+	1388	K03B4.2	WBcoding	5p	+	1424	F41F3.5	WBps	5p	-	31604	linc-65	WBlnc	3p	-	69954	frag3466	LUncRNA	3p	+	88554	Y60C6A.t1	WBps
I	9696840	9697304	76.683	232	AG1201	C04F12.8			AGmRNA	3p	-	138	C04F12.7	WBcoding	5p	-	319	C04F12.8	WBcoding	3p	-	513	C04F12.7	WBcoding	3p	-	1373	C04F12.12	WBcoding	5p	-	1869	C04F12.17	WBsnoRNA	5p	+	5996	frag421	LUncRNA	5p	+	11527	C04F12.11	WBte	3p	+	15063	C04F12.2	WBte
II	12542449	12542913	76.5878	232	CDS	F49C5.9			WBcoding	3p	-	9	F49C5.9	WBcoding	3p	-	9	F49C5.4	WBcoding	3p	+	176	F49C5.9	WBcoding	5p	-	1888	F49C5.5	WBcoding	3p	-	3285	F49C5.t2	WBtRNA	3p	+	40	F49C5.t3	WBtRNA	5p	-	734	frag1604	LUncRNA	3p	+	755	F49C5.t3	WBtRNA
X	13442357	13442821	76.5652	232	ncRNA	C29F7.t2			WBtRNA	5p	+	14	C29F7.6	WBcoding	3p	+	1646	F02D10.7	WBcoding	5p	+	2323	C29F7.6	WBcoding	5p	+	6203	F02D10.6	WBcoding	3p	-	6999	C29F7.t2	WBtRNA	5p	+	14	frag6734	LUncRNA	5p	+	707	F02D10.t3	WBtRNA	3p	-	729	frag6734	LUncRNA
II	7756771	7757235	76.5439	232	ncRNA	B0228.t1			WBtRNA	5p	-	32	B0228.7	WBcoding	3p	-	135	B0228.1	WBcoding	3p	+	147	B0228.7	WBcoding	5p	-	1384	B0228.6	WBcoding	5p	-	1899	B0228.t1	WBtRNA	5p	-	32	B0228.10	WBsnoRNA	3p	+	11204	frag1259	LUncRNA	3p	-	15384	frag1258	LUncRNA
IV	7983992	7984456	76.3517	232	CDS	F57H12.1			WBcoding	3p	+	336	F57H12.1	WBcoding	3p	+	336	F57H12.7	WBcoding	3p	-	374	F57H12.1	WBcoding	5p	+	1712	F57H12.2	WBcoding	3p	+	2234	frag2925	LUncRNA	5p	-	1889	frag2926	LUncRNA	5p	+	18214	frag2927	LUncRNA	3p	-	18224	frag2926	LUncRNA
V	10341988	10342452	76.3389	232	AG1201	K07C5.13			AGmRNA	5p	+	227	K07C5.13	WBcoding	5p	+	289	K07C5.3	WBcoding	5p	+	787	K07C5.2	WBcoding	3p	+	1273	K07C5.3	WBcoding	3p	+	3245	K07C5.18	WBsnoRNA	3p	-	8537	K07C5.10	WBsnoRNA	3p	-	8975	frag3959	LUncRNA	5p	+	9315	K07C5.12	WBsnoRNA
V	13909075	13909539	76.3296	232	CDS	C06B3.6			WBcoding	5p	-	192	C06B3.6	WBcoding	5p	-	192	C06B3.7	WBcoding	5p	+	427	C06B3.6	WBcoding	3p	-	1193	C06B3.4	WBcoding	3p	+	1284	frag4533	LUncRNA	3p	-	25212	R10D12.3	WBps	3p	-	34141	F09F3.8	WBps	3p	+	36792	frag4532	LUncRNA
II	8743531	8743995	76.3078	232	CDS	K08F8.1			WBcoding	5p	+	90	K08F8.1	WBcoding	5p	+	90	T01B7.8	WBcoding	5p	-	6260	K08F8.2	WBcoding	5p	+	8170	T01B7.7	WBcoding	3p	+	9499	frag1329	LUncRNA	3p	-	4265	frag1330	LUncRNA	3p	-	5441	frag1331	LUncRNA	5p	+	6491	frag1332	LUncRNA
V	126592	127056	76.2925	232	AG1201	RIT5P.1814			AGncRNA	3p	+	46	W03F9.1	WBcoding	5p	-	73	W03F9.2	WBcoding	3p	-	177	W03F9.10	WBcoding	5p	+	1411	W03F9.1	WBcoding	3p	-	2778	W03F9.8	WBps	5p	+	15625	W03F9.7	WBps	5p	+	16223	frag3381	LUncRNA	3p	+	39164	frag3382	LUncRNA
III	6887494	6887958	76.2578	232	ncRNA	frag2042			LUncRNA	3p	+	15	K04C2.4	WBcoding	5p	-	1743	K04C2.2	WBcoding	5p	+	1994	K04C2.4	WBcoding	3p	-	2578	K04C2.6	WBcoding	3p	+	2753	frag2042	LUncRNA	3p	+	15	K04C2.t3	WBtRNA	5p	-	20	frag2042	LUncRNA	5p	+	72	frag2043	LUncRNA
V	5835952	5836416	76.2523	232	AG1201	F26F12.1			AGmRNA	3p	-	346	F26F12.1	WBcoding	3p	-	348	F26F12.6	WBcoding	3p	+	1018	F26F12.2	WBcoding	3p	-	1371	F26F12.6	WBcoding	5p	+	2370	frag3548	LUncRNA	5p	+	8116	frag3549	LUncRNA	5p	+	8957	frag3550	LUncRNA	5p	+	11238	frag3551	LUncRNA
V	13130402	13130866	76.245	232	CDS	B0365.3			WBcoding	5p	-	652	B0365.3	WBcoding	5p	-	652	B0365.9	WBcoding	3p	-	1277	B0365.5	WBcoding	3p	-	3101	B0365.3	WBcoding	3p	-	4242	B0365.2	WBps	5p	-	7228	frag4477	LUncRNA	3p	+	16518	frag4475	LUncRNA	3p	+	17520	frag4476	LUncRNA
[truncated: 43 more columns]
